# Supplementary material for: The human ribosome modulates multidomain protein biogenesis by delaying cotranslational domain docking
Source: Nat Struct Mol Biol. 2025 Sep 19;32(11):2296–307. doi: 10.1038/s41594-025-01676-5 (PMC12618258; doi:10.1038/s41594-025-01676-5)
Supplement: Supplementary file 4 — MS analysis of hRNC composition. [file 41594_2025_1676_MOESM4_ESM.xlsx]

## Sheet: Sample list
Raw file	Replicate	RNC length	Purification condition
iBAQ_1	1	1-123 (1/2NS)	High-salt
iBAQ_2	2
iBAQ_3	3
iBAQ_4	1	1-208 (NS)	High-salt
iBAQ_5	2
iBAQ_6	3
iBAQ_7	1	1-388 (1/2NL)	High-salt
iBAQ_8	2
iBAQ_9	3
iBAQ_10	1	1-458 (NL)	High-salt
iBAQ_11	2
iBAQ_12	3
iBAQ_13	1	1-528 (TM)	High-salt
iBAQ_14	2
iBAQ_15	3
iBAQ_16	1	550+50GS (FL50)	High-salt
iBAQ_17	2
iBAQ_18	3
iBAQ_19	1	80S ribosomes	High-salt
iBAQ_20	2
iBAQ_21	3

## Sheet: 60S
iBAQ 1	iBAQ 2	iBAQ 3	iBAQ 4	iBAQ 5	iBAQ 6	iBAQ 7	iBAQ 8	iBAQ 9	iBAQ 10	iBAQ 11	iBAQ 12	iBAQ 13	iBAQ 14	iBAQ 15	iBAQ 16	iBAQ 17	iBAQ 18	iBAQ 19	iBAQ 20	iBAQ 21	C: Only identified by site	C: Reverse	C: Potential contaminant	N: Peptides	N: Razor + unique peptides	N: Unique peptides	N: Sequence coverage [%]	N: Unique + razor sequence coverage [%]	N: Unique sequence coverage [%]	N: Mol. weight [kDa]	N: Q-value	N: Score	N: Intensity	N: iBAQ peptides	N: MS/MS count	T: Protein IDs	T: Majority protein IDs	T: Protein names	T: Gene names	T: id
30888000	12380000	15696000	36690000	109730000	84943000	97826000	86857000	88604000	60055000	85798000	84760000	35059000	98016000	87323000	7429200	67180000	66730000	49896000	35146000	36506000				24	24	24	81.1	81.1	81.1	19.586	0	323.31	16051000000	9	2128	A0A087WXM6;J3QQT2;J3KRX5;A0A0A6YYL6;P18621;J3QLC8;J3KRB3;A0A087WWH0;J3QS96;A0A0A0MRF8;A0A087WY81;J3KSJ0	A0A087WXM6;J3QQT2;J3KRX5;A0A0A6YYL6;P18621;J3QLC8;J3KRB3;A0A087WWH0;J3QS96;A0A0A0MRF8;A0A087WY81	60S ribosomal protein L17	RPL17;RPL17-C18orf32	13
141810000	96537000	98456000	140420000	168980000	162370000	204070000	176810000	178780000	194710000	159450000	157170000	176370000	123030000	118010000	60640000	117910000	114650000	73310000	62119000	69209000				11	11	11	32.9	32.9	32.9	18.512	0	242.75	15918000000	5	558	A0A3B3ITT5;P47914;F8WF43;C9IYI4	A0A3B3ITT5;P47914	60S ribosomal protein L29	RPL29	56
9767900	10251000	11413000	9139500	61174000	48046000	34609000	78353000	73691000	24625000	56255000	66354000	10861000	50671000	48191000	3109800	28382000	29730000	25484000	27122000	25511000				13	13	13	57.1	57.1	57.1	15.616	0	323.31	9396200000	8	2261	D3YTB1;F8W727;P62910;D3YTI8	D3YTB1;F8W727;P62910	60S ribosomal protein L32	RPL32	113
0	0	0	0	1925400	0	0	0	2185800	0	0	0	0	0	0	0	0	0	0	0	0				23	1	1	77.4	6.1	6.1	18.756	0	19.79	28779000	7	3	G3V203	G3V203	60S ribosomal protein L18	RPL18	167
137050000	99091000	102730000	179860000	105800000	48208000	187300000	125030000	118400000	169990000	115280000	120380000	111630000	103780000	100770000	100460000	79455000	90738000	71030000	111790000	85928000				15	15	5	54.5	54.5	10.7	13.228	0	200.13	13245000000	5	516	H0Y5B4;H7BZ11;J3KQN4;P83881;H7BY91;H0Y3V9;R4GN19	H0Y5B4;H7BZ11;J3KQN4;P83881	60S ribosomal protein L36a	RPL36A;RPL36A-HNRNPH2	174
135510000	72461000	60136000	167200000	360150000	440610000	228320000	425910000	263890000	168820000	343960000	322230000	148120000	292170000	214030000	94536000	342400000	303380000	98872000	95240000	90023000				24	24	24	63.7	63.7	63.7	23.134	0	323.31	42349000000	6	1922	J3QR09;J3KTE4;P84098	J3QR09;J3KTE4;P84098	Ribosomal protein L19;60S ribosomal protein L19	RPL19	206
123590000	48706000	42791000	171660000	202530000	220420000	169100000	239250000	217870000	174760000	208080000	207510000	119060000	195220000	185880000	62360000	90104000	95670000	99891000	88405000	101460000				28	28	4	73.9	73.9	10.8	20.762	0	323.31	31391000000	9	2690	Q02543;M0R117;M0R0P7	Q02543;M0R117;M0R0P7	60S ribosomal protein L18a	RPL18A	218
280860	13603	0	165720	0	0	404240	0	0	418780	0	0	213590	0	0	198480	0	0	0	0	0				25	1	1	75.5	7.5	7.5	17.477	0.0021097	2.502	13562000	8	18	M0R1A7;M0R3D6	M0R1A7;M0R3D6	60S ribosomal protein L18a	RPL18A	219
111800000	22055000	44071000	145700000	287080000	253200000	207940000	223300000	247470000	149990000	133410000	189190000	181520000	186060000	245800000	74407000	129670000	171120000	134440000	107240000	126120000				18	18	18	55.5	55.5	55.5	12.538	0	323.31	27257000000	7	678	P18077;C9K025;F8WBS5;F8WB72	P18077;C9K025;F8WBS5;F8WB72	60S ribosomal protein L35a	RPL35A	301
68199000	63328000	84791000	131390000	315840000	339760000	172490000	361220000	354930000	176340000	282140000	278210000	93636000	291400000	284010000	117870000	264650000	244420000	105100000	97616000	99906000				35	35	35	73.8	73.8	73.8	29.225	0	323.31	61381000000	12	3474	P18124;A8MUD9;C9JIJ5;C9JZ88	P18124;A8MUD9	60S ribosomal protein L7	RPL7	302
196650000	120260000	111430000	278880000	401990000	418520000	376970000	497580000	488300000	277600000	414870000	406690000	233630000	379820000	360940000	138380000	310590000	294060000	167790000	179580000	161230000				28	28	28	66.8	66.8	66.8	24.261	0	323.31	77346000000	10	2736	P26373;J3QSB4;J3KS98;H3BUK8;H3BTH3	P26373	60S ribosomal protein L13	RPL13	314
91654000	47461000	32409000	145820000	120690000	132330000	221230000	142560000	142510000	189290000	133220000	134230000	118580000	118290000	128560000	45086000	72053000	79076000	70668000	70453000	71331000				24	24	4	69.2	69.2	17.8	24.604	0	323.31	29461000000	8	3555	P27635;X1WI28;Q96L21;A6QRI9;B8A6G2	P27635;X1WI28	60S ribosomal protein L10	RPL10	317
219850000	59560000	68471000	193470000	257280000	255800000	325080000	285410000	348240000	278990000	270250000	293410000	179420000	284330000	264530000	122570000	193960000	184860000	96485000	91690000	105660000				16	16	16	82.4	82.4	82.4	17.818	0	323.31	43046000000	9	1780	P30050	P30050	60S ribosomal protein L12	RPL12	321
96361000	42639000	14987000	110610000	97785000	98331000	171500000	114280000	125180000	164090000	109530000	115380000	112770000	96400000	80641000	30893000	61872000	61228000	20177000	30202000	29833000				25	25	25	89.6	89.6	89.6	21.863	0	323.31	21303000000	9	2550	P32969;D6RAN4;A0A2R8Y5Y7;H0Y9V9;H0Y9R4	P32969;D6RAN4;A0A2R8Y5Y7	60S ribosomal protein L9	RPL9	326
214000000	156960000	183670000	264080000	440730000	415700000	413920000	526710000	472120000	335040000	484220000	477440000	207020000	371560000	456530000	189600000	366280000	322970000	204230000	212920000	200010000				12	12	4	73.4	73.4	44.5	14.787	0	323.31	36020000000	4	2008	P35268;K7ERI7;K7EMH1;K7EP65;K7EKS7;K7EJT5;C9JYQ9;H0Y8C2;Q6P5R6	P35268;K7ERI7;K7EMH1;K7EP65;K7EKS7	60S ribosomal protein L22	RPL22	329
192030000	95282000	103050000	269680000	369510000	346760000	357470000	460530000	434250000	326810000	433070000	405140000	256100000	355970000	336390000	244840000	430940000	415270000	71348000	87329000	77148000				57	57	57	72.6	72.6	72.6	47.697	0	323.31	138830000000	17	5879	P36578;H3BM89;H3BTP7;H3BU31	P36578;H3BM89	60S ribosomal protein L4	RPL4	335
194550000	106440000	90286000	270500000	354950000	387520000	325120000	356700000	336710000	269440000	265060000	367120000	212960000	288010000	299260000	185080000	346100000	304530000	57866000	71617000	65018000				54	54	54	76.4	76.4	76.4	46.108	0	323.31	117150000000	20	5581	P39023;G5E9G0;B5MCW2;H7C422;H7C3M2;F8WCR1;Q92901	P39023;G5E9G0;B5MCW2;H7C422;H7C3M2	60S ribosomal protein L3	RPL3	339
81626000	53710000	56535000	110480000	170640000	166180000	242700000	192590000	184850000	194600000	260770000	153110000	120410000	203460000	216870000	39561000	67516000	111700000	75282000	75922000	87044000				31	31	31	77.3	77.3	77.3	23.577	0	323.31	31452000000	9	2104	P40429;M0QYS1;Q8J015;Q6NVV1;M0QZU1;A0A096LPE0	P40429;M0QYS1;Q8J015	60S ribosomal protein L13a	RPL13A;RPL13a	341
94151000	50770000	47721000	110200000	107880000	104960000	144400000	123450000	132090000	133730000	98929000	94541000	103800000	114010000	87927000	40768000	61588000	66887000	104700000	128040000	96918000				13	13	13	56.1	56.1	56.1	14.551	0	323.31	13416000000	4	1547	P42766;F2Z388	P42766;F2Z388	60S ribosomal protein L35	RPL35	348
15704000	20509000	21581000	17023000	99700000	96294000	19464000	93368000	106640000	15261000	95718000	95173000	16099000	81098000	90068000	12075000	57892000	80963000	85206000	74367000	81220000				13	13	13	56.8	56.8	56.8	16.561	0	60.565	11018000000	7	1063	P46776;E9PJD9;E9PLL6;E9PLX7;E9PKT2;H0YF34	P46776;E9PJD9;E9PLL6	60S ribosomal protein L27a	RPL27A	350
155910000	59985000	60375000	135590000	235690000	237580000	158820000	266890000	250980000	152000000	240470000	250310000	111190000	213460000	210190000	68649000	202970000	129910000	130870000	134820000	130370000				39	39	39	78.5	78.5	78.5	34.362	0	323.31	61126000000	11	8018	P46777;A0A2R8Y6J3;A0A2R8Y4A2;Q5T7N0;R4GNJ2	P46777;A0A2R8Y6J3	60S ribosomal protein L5	RPL5	351
50081000	22618000	25727000	69327000	99385000	80657000	105100000	109950000	133450000	92709000	79618000	88721000	72297000	80845000	51339000	39754000	55476000	50848000	42287000	34701000	36704000				16	16	16	58.1	58.1	58.1	18.565	0	323.31	14265000000	7	1820	P46778;M0R181;G3V1B3	P46778;M0R181	60S ribosomal protein L21	RPL21	352
195680000	136120000	140830000	122450000	194370000	228640000	225950000	295690000	274550000	197480000	192890000	238860000	163270000	185900000	176410000	110690000	185140000	176330000	79226000	75693000	89904000				18	18	18	56.2	56.2	56.2	15.747	0	323.31	37490000000	9	1616	P46779;H0YKD8;H0YMF4;H0YLP6	P46779;H0YKD8;H0YMF4;H0YLP6	60S ribosomal protein L28	RPL28	353
229590000	165940000	163360000	225090000	361330000	322400000	219100000	399660000	433170000	305900000	370220000	297550000	156520000	294010000	293250000	120680000	310970000	339860000	117810000	125540000	81117000				13	13	13	53.8	53.8	53.8	13.293	0	108.4	32524000000	6	620	P49207	P49207	60S ribosomal protein L34	RPL34	358
215800000	116860000	105920000	259210000	383840000	364820000	347470000	399620000	430190000	233600000	351460000	355850000	188570000	334180000	283320000	151590000	324220000	258100000	107820000	110040000	110690000				18	18	18	54.4	54.4	54.4	23.432	0	323.31	34867000000	6	1354	P50914;E7EPB3	P50914;E7EPB3	60S ribosomal protein L14	RPL14	362
194760000	112370000	106860000	203220000	243860000	223790000	289330000	251030000	248170000	259230000	241270000	262880000	181220000	219480000	225550000	133660000	185880000	130780000	150000000	163120000	132420000				21	21	5	72.4	72.4	15.2	17.258	0	323.31	29497000000	6	1303	P61254;J3QRI7;J3QQQ9;J3QQV1;E5RIT6;J3QRC4;J3KSS0;J3KS10;E5RHH1;H7C1F9;Q2PPJ7	P61254;J3QRI7;J3QQQ9;J3QQV1;E5RIT6;J3QRC4	60S ribosomal protein L26	RPL26;RPL26L1	386
179610000	50188000	43740000	211470000	211710000	194390000	163220000	343730000	251950000	273670000	209960000	222890000	184260000	195340000	198130000	156190000	341180000	229140000	75386000	82538000	76795000				20	20	8	67.2	67.2	31.9	24.146	0	323.31	52020000000	12	2575	P61313;E7EQV9;A0A2R8YEM3;E7ENU7;E7ERA2	P61313;E7EQV9;A0A2R8YEM3;E7ENU7	60S ribosomal protein L15;Ribosomal protein L15	RPL15	387
31387000	42214000	44666000	31915000	184640000	199990000	86003000	219610000	203930000	59437000	199020000	183890000	30103000	208580000	181700000	26934000	112140000	101630000	125180000	112890000	121280000				15	15	15	65.4	65.4	65.4	15.798	0	163.82	18316000000	5	1655	P61353;K7ELC7;K7EQQ9;K7ERY7	P61353;K7ELC7	60S ribosomal protein L27	RPL27	388
431900000	270020000	295600000	497950000	478550000	499130000	311640000	560490000	561440000	295980000	484680000	389730000	313060000	398850000	388720000	210510000	389770000	398700000	124720000	85416000	60736000				8	8	8	67.4	67.4	67.4	10.275	0	323.31	30419000000	4	1601	P61513;C9J4Z3;Q6P4E4;E9PEL3;M0R0A1;M0R2L6;G5E9R3;A6NKH3	P61513;C9J4Z3;Q6P4E4;E9PEL3;M0R0A1;M0R2L6;G5E9R3	60S ribosomal protein L37a	RPL37A	389
16167000	2032500	194090	13719000	196950000	222500000	20112000	224380000	177080000	18333000	191450000	170870000	781290	138250000	145690000	0	191260000	247490000	0	0	2409500				7	7	7	46.4	46.4	46.4	11.078	0	7.4449	7933700000	4	33	P61927;D6RG19;D6R9X9	P61927;D6RG19;D6R9X9	60S ribosomal protein L37;Ribosomal protein L37	RPL37	390
246750000	84929000	117100000	311420000	399270000	361510000	348490000	379260000	425550000	318760000	357720000	280060000	224070000	353350000	257410000	234630000	364860000	370390000	138940000	115630000	124430000				40	40	40	72.6	72.6	72.6	29.995	0	323.31	69037000000	10	4213	P62424;Q5T8U3;Q5T8U2	P62424;Q5T8U3;Q5T8U2	60S ribosomal protein L7a	RPL7A	407
143850000	128160000	141030000	126580000	263980000	288840000	184370000	297050000	301620000	201430000	277210000	272500000	108730000	237910000	241980000	192060000	190840000	205560000	157150000	159540000	142300000				23	23	23	60.3	60.3	60.3	17.695	0	323.31	36967000000	7	1395	P62750;H7BY10;K7ERT8;A8MUS3;K7EJV9;K7EMA7	P62750;H7BY10;K7ERT8;A8MUS3;K7EJV9;K7EMA7	60S ribosomal protein L23a	RPL23A	411
119690000	90372000	93743000	130980000	165390000	171380000	97515000	158250000	167370000	81649000	179140000	182720000	106900000	139120000	173960000	76614000	82798000	128120000	50716000	62837000	63184000				17	17	17	72.1	72.1	72.1	14.865	0	262.92	25171000000	9	1728	P62829;J3KT29;C9JD32;J3KTJ3;B9ZVP7;J3QQT9	P62829;J3KT29;C9JD32;J3KTJ3	60S ribosomal protein L23	RPL23	414
243860000	159020000	170840000	254560000	466360000	354180000	343790000	471810000	544700000	323090000	401340000	375840000	224900000	403590000	310970000	194820000	328500000	377340000	115960000	115890000	119380000				13	13	13	80	80	80	12.784	0	323.31	39523000000	6	2374	P62888;E5RI99;A0A0C4DH44;E5RJH3;A0A0B4J213	P62888;E5RI99;A0A0C4DH44	60S ribosomal protein L30	RPL30	419
4369700	558510	75314	6220700	2683000	2475200	6232300	3591600	3120000	4987500	1167300	1483100	3243700	2281700	2076700	1455600	1242200	1042400	6434400	3263600	3078000				1	1	1	19.6	19.6	19.6	6.3225	0	14.511	471370000	1	147	Q59GN2;P62891	Q59GN2;P62891	Putative 60S ribosomal protein L39-like 5;60S ribosomal protein L39	RPL39P5;RPL39	420
186830000	80562000	70231000	231120000	211080000	176740000	49306000	176370000	167330000	238210000	181390000	160400000	204490000	160360000	164910000	108920000	107340000	121400000	84615000	102470000	154510000				15	15	15	60.8	60.8	60.8	14.463	0	199.48	25873000000	7	747	P62899;C9JU56;B7Z4E3;B7Z4C8;H7C2W9;B8ZZK4	P62899;C9JU56;B7Z4E3;B7Z4C8;H7C2W9;B8ZZK4	60S ribosomal protein L31	RPL31	421
103110000	38463000	37056000	145050000	213840000	158310000	152530000	257470000	174140000	144030000	249280000	233700000	123880000	210420000	119110000	64035000	120790000	157990000	64486000	68058000	59240000				31	31	31	80.2	80.2	80.2	24.831	0	323.31	46257000000	11	4357	P62906	P62906	60S ribosomal protein L10a	RPL10A	422
226110000	104680000	112640000	267590000	360820000	362630000	365890000	356770000	369140000	365320000	357640000	341680000	253220000	316140000	363680000	96048000	192400000	164730000	117880000	150690000	155500000				22	22	22	83.1	83.1	83.1	20.252	0	323.31	52229000000	9	1513	P62913;Q5VVC8	P62913;Q5VVC8	60S ribosomal protein L11	RPL11	423
158190000	98218000	102920000	233360000	232470000	168820000	258180000	250620000	171920000	237250000	221710000	225840000	204800000	235430000	183840000	147570000	158190000	168200000	138630000	112000000	174640000				28	28	28	71.6	71.6	71.6	28.024	0	323.31	56023000000	11	2578	P62917;E9PKZ0;G3V1A1;E9PKU4;E9PP36	P62917;E9PKZ0;G3V1A1;E9PKU4	60S ribosomal protein L8	RPL8	424
6256000	1557100	1246600	1976800	1981000	1757600	1310200	2616700	2916500	1488500	2548200	2826000	1647600	1582000	1507100	5529800	2512600	2624800	1472800	1967900	1537700				11	3	3	61.7	18.8	18.8	14.728	0	126.55	676110000	6	47	P62987;M0R2S1;F5H265;Q96C32;Q5PY61;J3QKN0;F5GXK7;F5H747;F5H388;B4DV12;P0CG48;F5H2Z3;F5GYU3;F5H6Q2;M0R1M6;J3QTR3;J3QS39;P0CG47;M0R1V7;F5GZ39;J3QSA3	P62987;M0R2S1;F5H265;Q96C32;Q5PY61;J3QKN0;F5GXK7;F5H747;F5H388;B4DV12;P0CG48;F5H2Z3;F5GYU3;F5H6Q2;M0R1M6;J3QTR3;J3QS39;P0CG47;M0R1V7	Ubiquitin-60S ribosomal protein L40;Ubiquitin;60S ribosomal protein L40;Polyubiquitin-C;Ubiquitin;Polyubiquitin-B;Ubiquitin	UBA52;UBC;UBB;RPS27A	426
39758000	9151600	10087000	43836000	46799000	44731000	63165000	51692000	45741000	53616000	40335000	46554000	34299000	37572000	41276000	28774000	30572000	27251000	15125000	21538000	19783000				7	7	7	57.1	57.1	57.1	8.2178	0	172.06	5242400000	3	1635	P63173;J3KT73;J3QL01;J3KSP2	P63173;J3KT73;J3QL01	60S ribosomal protein L38	RPL38	430
89005000	26449000	27964000	88250000	251150000	219940000	94266000	206510000	247840000	77693000	188380000	143280000	78386000	246890000	205640000	32040000	188160000	160560000	68245000	83437000	74408000				17	17	17	60.5	60.5	60.5	17.779	0	323.31	28154000000	9	1895	P83731;C9JXB8;C9JNW5	P83731;C9JXB8;C9JNW5	60S ribosomal protein L24	RPL24	441
140780000	59829000	63937000	227260000	210750000	229690000	324770000	263170000	200200000	278820000	297090000	256350000	221640000	202170000	255940000	169240000	200820000	186940000	89945000	73747000	83604000				36	36	36	70.8	70.8	70.8	32.728	0	323.31	79471000000	15	3555	Q02878;F8VZ45;U3KQR5;F8VZA3;F8VWR1;F8VU16;F8VR69	Q02878	60S ribosomal protein L6	RPL6	447
225610000	135030000	141880000	257570000	504070000	483170000	414380000	560460000	548480000	313040000	465710000	419470000	286270000	422580000	436120000	141550000	287240000	262430000	146490000	144270000	209440000				23	23	1	69.7	69.7	7.4	21.634	0	323.31	55761000000	7	3846	Q07020;J3QQ67;H0YHA7;F8VUA6;F8VYV2;A0A075B7A0;F8VXR6	Q07020;J3QQ67;H0YHA7;F8VUA6;F8VYV2;A0A075B7A0	60S ribosomal protein L18	RPL18	449
18063000	8746900	8797300	20845000	12535000	12572000	21523000	13706000	14804000	25718000	14255000	11074000	13811000	11732000	11491000	17792000	11495000	10279000	5542100	8352000	8173400				13	3	3	56.6	10.4	10.4	12.469	0	19.864	1125200000	4	43	Q969Q0	Q969Q0	60S ribosomal protein L36a-like	RPL36AL	521
1409400	507000	457550	2527000	276210	331850	4601500	439990	344930	3653400	2131500	327130	2415600	113830	130420	599250	284180	368680	4016600	4163000	4198800				19	3	3	66.2	9	9	17.256	0	12.423	222510000	6	12	Q9UNX3	Q9UNX3	60S ribosomal protein L26-like 1	RPL26L1	571
44128000	28481000	40887000	50179000	123970000	152950000	76817000	132560000	127250000	68381000	104700000	92817000	48224000	106690000	99393000	21893000	67613000	77862000	55482000	71735000	78982000				11	11	11	47.6	47.6	47.6	12.254	0	51.233	6393800000	3	882	Q9Y3U8;J3QSB5;J3KTD3	Q9Y3U8;J3QSB5	60S ribosomal protein L36	RPL36	581
131430000	17755000	32218000	243720000	141560000	145240000	291730000	288670000	266290000	262540000	14201000	11815000	180830000	139000000	123120000	167300000	39763000	34505000	52728000	50794000	49456000				7	6	6	99.1	84.2	84.2	11.514	0	323.31	10292000000	3	540	P05386	P05386	60S acidic ribosomal protein P1	RPLP1	260
110690000	47282000	54308000	150870000	196910000	198360000	209690000	238970000	256690000	219410000	209080000	190560000	152880000	210450000	219310000	101800000	81364000	142680000	143710000	144210000	153880000				35	35	15	76.7	76.7	40.1	34.273	0	323.31	47098000000	13	2547	P05388;F8VWS0;F8VU65;F8VW21;F8VPE8;G3V210;Q8NHW5;F8VQY6;F8VRK7;F8VS58;F8VWV4;F8W1K8	P05388;F8VWS0;F8VU65;F8VW21;F8VPE8;G3V210;Q8NHW5;F8VQY6;F8VRK7	60S acidic ribosomal protein P0;60S acidic ribosomal protein P0-like	RPLP0;RPLP0P6	262
38172000	24248000	28394000	40099000	68783000	73679000	75461000	111550000	105520000	63941000	76656000	84723000	44956000	65644000	69200000	33395000	39252000	40595000	85221000	84753000	96063000				15	15	14	97.4	97.4	82.6	11.665	0	323.31	10129000000	5	1731	P05387;H0YDD8	P05387	60S acidic ribosomal protein P2	RPLP2	261
1.22688e+08	6.60152e+07	6.86662e+07	1.47138e+08	2.09987e+08	204023113	1.84214e+08	2.3605e+08	2.28452e+08	1.69519e+08	203054640	1.95272e+08	1.27162e+08	1.88104e+08	1.80822e+08	8.84917e+07	1.57672e+08	1.54833e+08	82157258	83018030	84565768

## Sheet: 60S rel. to 60S
iBAQ 1	iBAQ 2	iBAQ 3	iBAQ 4	iBAQ 5	iBAQ 6	iBAQ 7	iBAQ 8	iBAQ 9	iBAQ 10	iBAQ 11	iBAQ 12	iBAQ 13	iBAQ 14	iBAQ 15	iBAQ 16	iBAQ 17	iBAQ 18	iBAQ 19	iBAQ 20	iBAQ 21	C: Only identified by site	C: Reverse	C: Potential contaminant	N: Peptides	N: Razor + unique peptides	N: Unique peptides	N: Sequence coverage [%]	N: Unique + razor sequence coverage [%]	N: Unique sequence coverage [%]	N: Mol. weight [kDa]	N: Q-value	N: Score	N: Intensity	N: iBAQ peptides	N: MS/MS count	T: Protein IDs	T: Majority protein IDs	T: Protein names	T: Gene names	T: id
0.747047	0.71894	0.471979	0.991039	0.574749	0.648603	1.20094	0.60394	0.623808	1.11663	0.65608	0.6874	0.932508	0.628853	0.710976	0.509494	0.456981	0.510719	0.860155	0.848647	0.843497				24	24	4	69.2	69.2	17.8	24.604	0	323.31	29461000000	8	3555	P27635;X1WI28;Q96L21;A6QRI9;B8A6G2	P27635;X1WI28	60S ribosomal protein L10	RPL10	317
0.840422	0.582639	0.539654	0.985806	1.01835	0.775941	0.828007	1.09074	0.762262	0.849642	1.22765	1.19679	0.974187	1.11863	0.658715	0.723627	0.766086	1.02039	0.784909	0.819798	0.70052				31	31	31	80.2	80.2	80.2	24.831	0	323.31	46257000000	11	4357	P62906	P62906	60S ribosomal protein L10a	RPL10A	422
1.84296	1.5857	1.6404	1.81863	1.71829	1.7774	1.98623	1.51142	1.61583	2.15504	1.7613	1.74976	1.99131	1.68066	2.01126	1.08539	1.22026	1.06392	1.43481	1.81515	1.83881				22	22	22	83.1	83.1	83.1	20.252	0	323.31	52229000000	9	1513	P62913;Q5VVC8	P62913;Q5VVC8	60S ribosomal protein L11	RPL11	423
1.79194	0.902216	0.997158	1.31488	1.22522	1.25378	1.76469	1.20911	1.52435	1.64578	1.33092	1.50257	1.41095	1.51155	1.46293	1.3851	1.23015	1.19393	1.17439	1.10446	1.24944				16	16	16	82.4	82.4	82.4	17.818	0	323.31	43046000000	9	1780	P30050	P30050	60S ribosomal protein L12	RPL12	321
1.60284	1.8217	1.62278	1.89536	1.91435	2.05134	2.04638	2.10794	2.13743	1.63758	2.04314	2.08268	1.83726	2.0192	1.99611	1.56376	1.96985	1.89921	2.0423	2.16314	1.90656				28	28	28	66.8	66.8	66.8	24.261	0	323.31	77346000000	10	2736	P26373;J3QSB4;J3KS98;H3BUK8;H3BTH3	P26373	60S ribosomal protein L13	RPL13	314
0.665312	0.8136	0.823331	0.750857	0.81262	0.814516	1.31749	0.815887	0.809142	1.14796	1.28424	0.784085	0.946899	1.08163	1.19936	0.447059	0.428206	0.721424	0.916316	0.914524	1.02931				31	31	31	77.3	77.3	77.3	23.577	0	323.31	31452000000	9	2104	P40429;M0QYS1;Q8J015;Q6NVV1;M0QZU1;A0A096LPE0	P40429;M0QYS1;Q8J015	60S ribosomal protein L13a	RPL13A;RPL13a	341
1.75893	1.7702	1.54254	1.76167	1.82792	1.78813	1.88624	1.69295	1.88307	1.37802	1.73086	1.82233	1.48291	1.77657	1.56685	1.71304	2.0563	1.66696	1.31236	1.3255	1.30892				18	18	18	54.4	54.4	54.4	23.432	0	323.31	34867000000	6	1354	P50914;E7EPB3	P50914;E7EPB3	60S ribosomal protein L14	RPL14	362
1.46395	0.760249	0.636995	1.43722	1.0082	0.952784	0.886037	1.45618	1.10286	1.6144	1.03401	1.14143	1.44901	1.03847	1.09572	1.76502	2.16386	1.47992	0.917582	0.994218	0.90811				20	20	8	67.2	67.2	31.9	24.146	0	323.31	52020000000	12	2575	P61313;E7EQV9;A0A2R8YEM3;E7ENU7;E7ERA2	P61313;E7EQV9;A0A2R8YEM3;E7ENU7	60S ribosomal protein L15;Ribosomal protein L15	RPL15	387
0.25176	0.187533	0.228584	0.249357	0.522555	0.41634	0.531047	0.36796	0.387846	0.354268	0.422537	0.434061	0.275702	0.521073	0.482923	0.0839536	0.426075	0.430981	0.607323	0.423354	0.431688				24	24	24	81.1	81.1	81.1	19.586	0	323.31	16051000000	9	2128	A0A087WXM6;J3QQT2;J3KRX5;A0A0A6YYL6;P18621;J3QLC8;J3KRB3;A0A087WWH0;J3QS96;A0A0A0MRF8;A0A087WY81;J3KSJ0	A0A087WXM6;J3QQT2;J3KRX5;A0A0A6YYL6;P18621;J3QLC8;J3KRB3;A0A087WWH0;J3QS96;A0A0A0MRF8;A0A087WY81	60S ribosomal protein L17	RPL17;RPL17-C18orf32	13
0	0	0	0	0.00916912	0	0	0	0.00956788	0	0	0	0	0	0	0	0	0	0	0	0				23	1	1	77.4	6.1	6.1	18.756	0	19.79	28779000	7	3	G3V203	G3V203	60S ribosomal protein L18	RPL18	167
1.83889	2.04544	2.06623	1.75053	2.40048	2.36821	2.24946	2.37433	2.40086	1.84664	2.29352	2.14813	2.25121	2.24652	2.41188	1.59958	1.82176	1.69493	1.78304	1.73782	2.47665				23	23	1	69.7	69.7	7.4	21.634	0	323.31	55761000000	7	3846	Q07020;J3QQ67;H0YHA7;F8VUA6;F8VYV2;A0A075B7A0;F8VXR6	Q07020;J3QQ67;H0YHA7;F8VUA6;F8VYV2;A0A075B7A0	60S ribosomal protein L18	RPL18	449
1.00735	0.7378	0.623175	1.16666	0.964487	1.08037	0.917957	1.01356	0.953681	1.03092	1.02475	1.06267	0.936283	1.03783	1.02797	0.704699	0.571466	0.617893	1.21585	1.06489	1.19978				28	28	4	73.9	73.9	10.8	20.762	0	323.31	31391000000	9	2690	Q02543;M0R117;M0R0P7	Q02543;M0R117;M0R0P7	60S ribosomal protein L18a	RPL18A	218
0.00228921	0.000206059	0	0.00112629	0	0	0.00219441	0	0	0.00247041	0	0	0.00167966	0	0	0.00224292	0	0	0	0	0				25	1	1	75.5	7.5	7.5	17.477	0.0021097	2.502	13562000	8	18	M0R1A7;M0R3D6	M0R1A7;M0R3D6	60S ribosomal protein L18a	RPL18A	219
1.10451	1.09764	0.875773	1.13634	1.7151	2.15961	1.23943	1.80432	1.15512	0.995879	1.69393	1.65016	1.16481	1.55323	1.18365	1.0683	2.1716	1.9594	1.20345	1.14722	1.06453				24	24	24	63.7	63.7	63.7	23.134	0	323.31	42349000000	6	1922	J3QR09;J3KTE4;P84098	J3QR09;J3KTE4;P84098	Ribosomal protein L19;60S ribosomal protein L19	RPL19	206
0.408197	0.342618	0.374668	0.471168	0.47329	0.395333	0.570534	0.465791	0.58415	0.546896	0.392101	0.454345	0.56854	0.429788	0.28392	0.44924	0.351845	0.328406	0.514708	0.417994	0.434029				16	16	16	58.1	58.1	58.1	18.565	0	323.31	14265000000	7	1820	P46778;M0R181;G3V1B3	P46778;M0R181	60S ribosomal protein L21	RPL21	352
1.74426	2.37763	2.67483	1.79477	2.09884	2.03751	2.24696	2.23135	2.06661	1.97642	2.38468	2.445	1.628	1.97529	2.52475	2.14257	2.32306	2.08593	2.48584	2.56474	2.36514				12	12	4	73.4	73.4	44.5	14.787	0	323.31	36020000000	4	2008	P35268;K7ERI7;K7EMH1;K7EP65;K7EKS7;K7EJT5;C9JYQ9;H0Y8C2;Q6P5R6	P35268;K7ERI7;K7EMH1;K7EP65;K7EKS7	60S ribosomal protein L22	RPL22	329
0.975561	1.36896	1.3652	0.890182	0.787619	0.840003	0.529359	0.670409	0.732627	0.481652	0.882226	0.93572	0.840657	0.73959	0.962052	0.865776	0.525129	0.827473	0.617304	0.756908	0.747158				17	17	17	72.1	72.1	72.1	14.865	0	262.92	25171000000	9	1728	P62829;J3KT29;C9JD32;J3KTJ3;B9ZVP7;J3QQT9	P62829;J3KT29;C9JD32;J3KTJ3	60S ribosomal protein L23	RPL23	414
1.17248	1.94137	2.05385	0.860278	1.25712	1.41572	1.00085	1.25842	1.32028	1.18825	1.3652	1.39549	0.855048	1.26478	1.33822	2.17037	1.21036	1.32763	1.9128	1.92175	1.68271				23	23	23	60.3	60.3	60.3	17.695	0	323.31	36967000000	7	1395	P62750;H7BY10;K7ERT8;A8MUS3;K7EJV9;K7EMA7	P62750;H7BY10;K7ERT8;A8MUS3;K7EJV9;K7EMA7	60S ribosomal protein L23a	RPL23A	411
0.725456	0.40065	0.407246	0.599775	1.19602	1.07802	0.511721	0.874857	1.08487	0.458316	0.927731	0.733745	0.616424	1.31252	1.13725	0.362068	1.19337	1.03699	0.830663	1.00505	0.879883				17	17	17	60.5	60.5	60.5	17.779	0	323.31	28154000000	9	1895	P83731;C9JXB8;C9JNW5	P83731;C9JXB8;C9JNW5	60S ribosomal protein L24	RPL24	441
1.58744	1.70218	1.55623	1.38115	1.16131	1.09689	1.57062	1.06346	1.08631	1.52921	1.1882	1.34622	1.42511	1.1668	1.24736	1.51042	1.17891	0.844653	1.82577	1.96487	1.56588				21	21	5	72.4	72.4	15.2	17.258	0	323.31	29497000000	6	1303	P61254;J3QRI7;J3QQQ9;J3QQV1;E5RIT6;J3QRC4;J3KSS0;J3KS10;E5RHH1;H7C1F9;Q2PPJ7	P61254;J3QRI7;J3QQQ9;J3QQV1;E5RIT6;J3QRC4	60S ribosomal protein L26	RPL26;RPL26L1	386
0.0114876	0.00768005	0.0066634	0.0171743	0.00131537	0.00162653	0.0249792	0.00186397	0.00150986	0.0215516	0.0104972	0.00167525	0.0189962	0.000605143	0.000721262	0.00677182	0.00180235	0.00238115	0.0488892	0.0501457	0.0496513				19	3	3	66.2	9	9	17.256	0	12.423	222510000	6	12	Q9UNX3	Q9UNX3	60S ribosomal protein L26-like 1	RPL26L1	571
0.255827	0.639459	0.650481	0.216905	0.879291	0.980232	0.466866	0.930354	0.892661	0.350622	0.98013	0.941711	0.236729	1.10885	1.00486	0.304367	0.711225	0.656386	1.52366	1.35983	1.43415				15	15	15	65.4	65.4	65.4	15.798	0	163.82	18316000000	5	1655	P61353;K7ELC7;K7EQQ9;K7ERY7	P61353;K7ELC7	60S ribosomal protein L27	RPL27	388
0.127999	0.310671	0.314289	0.115694	0.474791	0.471976	0.10566	0.395544	0.466794	0.0900256	0.47139	0.487386	0.126602	0.431133	0.498103	0.136453	0.367168	0.522906	1.03711	0.895793	0.960436				13	13	13	56.8	56.8	56.8	16.561	0	60.565	11018000000	7	1063	P46776;E9PJD9;E9PLL6;E9PLX7;E9PKT2;H0YF34	P46776;E9PJD9;E9PLL6	60S ribosomal protein L27a	RPL27A	350
1.59494	2.06195	2.05094	0.832209	0.925627	1.12066	1.22657	1.25266	1.20179	1.16495	0.949941	1.22322	1.28395	0.988281	0.975601	1.25085	1.17421	1.13884	0.964321	0.911766	1.06313				18	18	18	56.2	56.2	56.2	15.747	0	323.31	37490000000	9	1616	P46779;H0YKD8;H0YMF4;H0YLP6	P46779;H0YKD8;H0YMF4;H0YLP6	60S ribosomal protein L28	RPL28	353
1.15586	1.46234	1.43384	0.954339	0.804715	0.795841	1.10779	0.749037	0.782572	1.14861	0.785257	0.804877	1.38697	0.654052	0.652631	0.685262	0.74782	0.740476	0.892313	0.748259	0.818404				11	11	11	32.9	32.9	32.9	18.512	0	242.75	15918000000	5	558	A0A3B3ITT5;P47914;F8WF43;C9IYI4	A0A3B3ITT5;P47914	60S ribosomal protein L29	RPL29	56
1.58573	1.61236	1.31485	1.8384	1.69034	1.89939	1.76491	1.51112	1.47388	1.58944	1.30536	1.88004	1.67471	1.53112	1.655	2.0915	2.19507	1.96683	0.704332	0.862668	0.768845				54	54	54	76.4	76.4	76.4	46.108	0	323.31	117150000000	20	5581	P39023;G5E9G0;B5MCW2;H7C422;H7C3M2;F8WCR1;Q92901	P39023;G5E9G0;B5MCW2;H7C422;H7C3M2	60S ribosomal protein L3	RPL3	339
1.98764	2.40884	2.48798	1.73007	2.2209	1.73598	1.86626	1.99877	2.38431	1.90593	1.97651	1.9247	1.7686	2.14556	1.71976	2.20156	2.08344	2.43708	1.41144	1.39596	1.41168				13	13	13	80	80	80	12.784	0	323.31	39523000000	6	2374	P62888;E5RI99;A0A0C4DH44;E5RJH3;A0A0B4J213	P62888;E5RI99;A0A0C4DH44	60S ribosomal protein L30	RPL30	419
1.5228	1.22036	1.02279	1.57077	1.0052	0.866274	0.267657	0.747173	0.732452	1.40522	0.893306	0.821418	1.6081	0.852506	0.912003	1.23085	0.680782	0.784072	1.02992	1.23431	1.8271				15	15	15	60.8	60.8	60.8	14.463	0	199.48	25873000000	7	747	P62899;C9JU56;B7Z4E3;B7Z4C8;H7C2W9;B8ZZK4	P62899;C9JU56;B7Z4E3;B7Z4C8;H7C2W9;B8ZZK4	60S ribosomal protein L31	RPL31	421
0.0796155	0.155282	0.16621	0.062115	0.291322	0.235493	0.187874	0.331934	0.322567	0.145264	0.277044	0.339803	0.0854104	0.269377	0.266511	0.0351423	0.180007	0.192014	0.310186	0.3267	0.301671				13	13	13	57.1	57.1	57.1	15.616	0	323.31	9396200000	8	2261	D3YTB1;F8W727;P62910;D3YTI8	D3YTB1;F8W727;P62910	60S ribosomal protein L32	RPL32	113
1.87133	2.51366	2.37905	1.52978	1.72072	1.58021	1.18938	1.69312	1.89611	1.80452	1.82325	1.52377	1.23087	1.56302	1.62176	1.36374	1.97226	2.19501	1.43396	1.5122	0.959218				13	13	13	53.8	53.8	53.8	13.293	0	108.4	32524000000	6	620	P49207	P49207	60S ribosomal protein L34	RPL34	358
0.7674	0.769065	0.694971	0.748954	0.513745	0.514452	0.783873	0.522983	0.578197	0.788881	0.487204	0.48415	0.816279	0.6061	0.486263	0.460698	0.390609	0.431995	1.27439	1.54232	1.14607				13	13	13	56.1	56.1	56.1	14.551	0	323.31	13416000000	4	1547	P42766;F2Z388	P42766;F2Z388	60S ribosomal protein L35	RPL35	348
0.911252	0.33409	0.641815	0.990224	1.36713	1.24104	1.1288	0.945986	1.08325	0.8848	0.657015	0.968853	1.42747	0.989132	1.35935	0.840836	0.822405	1.10519	1.63637	1.29177	1.49138				18	18	18	55.5	55.5	55.5	12.538	0	323.31	27257000000	7	678	P18077;C9K025;F8WBS5;F8WB72	P18077;C9K025;F8WBS5;F8WB72	60S ribosomal protein L35a	RPL35A	301
0.359676	0.431431	0.595446	0.341033	0.590369	0.74967	0.417	0.561576	0.55701	0.403384	0.515625	0.475321	0.379231	0.567185	0.549674	0.247402	0.428821	0.502878	0.675315	0.864089	0.933971				11	11	11	47.6	47.6	47.6	12.254	0	51.233	6393800000	3	882	Q9Y3U8;J3QSB5;J3KTD3	Q9Y3U8;J3QSB5	60S ribosomal protein L36	RPL36	581
1.11706	1.50103	1.49608	1.22239	0.50384	0.236287	1.01675	0.529676	0.518271	1.00278	0.567729	0.616473	0.877853	0.551715	0.557289	1.13525	0.503927	0.586039	0.864561	1.34657	1.01611				15	15	5	54.5	54.5	10.7	13.228	0	200.13	13245000000	5	516	H0Y5B4;H7BZ11;J3KQN4;P83881;H7BY91;H0Y3V9;R4GN19	H0Y5B4;H7BZ11;J3KQN4;P83881	60S ribosomal protein L36a	RPL36A;RPL36A-HNRNPH2	174
0.147227	0.132498	0.128117	0.141669	0.0596941	0.0616205	0.116837	0.058064	0.0648014	0.151712	0.0702028	0.0567106	0.108609	0.0623696	0.0635487	0.201058	0.0729047	0.0663878	0.0674572	0.100605	0.0966514				13	3	3	56.6	10.4	10.4	12.469	0	19.864	1125200000	4	43	Q969Q0	Q969Q0	60S ribosomal protein L36a-like	RPL36AL	521
0.131773	0.0307884	0.00282657	0.0932387	0.937914	1.09056	0.109178	0.950562	0.775131	0.108147	0.94285	0.875035	0.00614403	0.734965	0.80571	0	1.21303	1.59843	0	0	0.0284926				7	7	7	46.4	46.4	46.4	11.078	0	7.4449	7933700000	4	33	P61927;D6RG19;D6R9X9	P61927;D6RG19;D6R9X9	60S ribosomal protein L37;Ribosomal protein L37	RPL37	390
3.5203	4.09027	4.30489	3.38423	2.27895	2.44644	1.69173	2.37446	2.45759	1.746	2.38694	1.99583	2.46189	2.12037	2.14974	2.37887	2.47204	2.57504	1.51806	1.02888	0.71821				8	8	8	67.4	67.4	67.4	10.275	0	323.31	30419000000	4	1601	P61513;C9J4Z3;Q6P4E4;E9PEL3;M0R0A1;M0R2L6;G5E9R3;A6NKH3	P61513;C9J4Z3;Q6P4E4;E9PEL3;M0R0A1;M0R2L6;G5E9R3	60S ribosomal protein L37a	RPL37A	389
0.324057	0.138629	0.146899	0.297923	0.222866	0.219245	0.34289	0.218988	0.200222	0.316284	0.198641	0.238406	0.269726	0.19974	0.228269	0.32516	0.193897	0.176003	0.184098	0.259438	0.233936				7	7	7	57.1	57.1	57.1	8.2178	0	172.06	5242400000	3	1635	P63173;J3KT73;J3QL01;J3KSP2	P63173;J3KT73;J3QL01	60S ribosomal protein L38	RPL38	430
0.0356163	0.00846032	0.00109681	0.0422779	0.012777	0.012132	0.0338319	0.0152154	0.0136572	0.0294216	0.0057487	0.00759504	0.0255083	0.01213	0.0114848	0.016449	0.0078784	0.00673243	0.0783181	0.0393119	0.0363977				1	1	1	19.6	19.6	19.6	6.3225	0	14.511	471370000	1	147	Q59GN2;P62891	Q59GN2;P62891	Putative 60S ribosomal protein L39-like 5;60S ribosomal protein L39	RPL39P5;RPL39	420
1.56519	1.44333	1.50074	1.83283	1.75968	1.69961	1.94052	1.95099	1.90084	1.92787	2.13278	2.07475	2.01396	1.89241	1.86034	2.76681	2.73315	2.68206	0.868432	1.05193	0.912284				57	57	57	72.6	72.6	72.6	47.697	0	323.31	138830000000	17	5879	P36578;H3BM89;H3BTP7;H3BU31	P36578;H3BM89	60S ribosomal protein L4	RPL4	335
1.27078	0.908654	0.879254	0.921513	1.1224	1.16448	0.862152	1.13065	1.09861	0.896657	1.18426	1.28185	0.874393	1.1348	1.16241	0.775767	1.2873	0.839034	1.59292	1.62398	1.54164				39	39	39	78.5	78.5	78.5	34.362	0	323.31	61126000000	11	8018	P46777;A0A2R8Y6J3;A0A2R8Y4A2;Q5T7N0;R4GNJ2	P46777;A0A2R8Y6J3	60S ribosomal protein L5	RPL5	351
1.14746	0.906291	0.931128	1.54453	1.00363	1.1258	1.76301	1.11489	0.876334	1.64478	1.4631	1.31278	1.74297	1.07478	1.41543	1.9125	1.27366	1.20737	1.09479	0.888325	0.988627				36	36	36	70.8	70.8	70.8	32.728	0	323.31	79471000000	15	3555	Q02878;F8VZ45;U3KQR5;F8VZA3;F8VWR1;F8VU16;F8VR69	Q02878	60S ribosomal protein L6	RPL6	447
0.555872	0.959294	1.23483	0.892968	1.50409	1.6653	0.936359	1.53027	1.55363	1.04024	1.38948	1.42473	0.736349	1.54914	1.57066	1.33199	1.67849	1.57861	1.27925	1.17584	1.1814				35	35	35	73.8	73.8	73.8	29.225	0	323.31	61381000000	12	3474	P18124;A8MUD9;C9JIJ5;C9JZ88	P18124;A8MUD9	60S ribosomal protein L7	RPL7	302
2.01119	1.28651	1.70535	2.11651	1.9014	1.77191	1.89177	1.60669	1.86276	1.88038	1.76169	1.4342	1.76208	1.87848	1.42356	2.65143	2.31405	2.39219	1.69115	1.39283	1.4714				40	40	40	72.6	72.6	72.6	29.995	0	323.31	69037000000	10	4213	P62424;Q5T8U3;Q5T8U2	P62424;Q5T8U3;Q5T8U2	60S ribosomal protein L7a	RPL7A	407
1.28936	1.48781	1.49885	1.58599	1.10707	0.827455	1.40153	1.06172	0.752544	1.39955	1.09187	1.15654	1.61054	1.25159	1.01669	1.66761	1.00329	1.08633	1.68737	1.3491	2.06514				28	28	28	71.6	71.6	71.6	28.024	0	323.31	56023000000	11	2578	P62917;E9PKZ0;G3V1A1;E9PKU4;E9PP36	P62917;E9PKZ0;G3V1A1;E9PKU4	60S ribosomal protein L8	RPL8	424
0.785413	0.645897	0.218259	0.751741	0.465671	0.48196	0.930985	0.484135	0.547949	0.967977	0.539411	0.590868	0.886818	0.512482	0.445969	0.349106	0.39241	0.395446	0.24559	0.3638	0.352779				25	25	25	89.6	89.6	89.6	21.863	0	323.31	21303000000	9	2550	P32969;D6RAN4;A0A2R8Y5Y7;H0Y9V9;H0Y9R4	P32969;D6RAN4;A0A2R8Y5Y7	60S ribosomal protein L9	RPL9	326
0.902205	0.716229	0.790899	1.02536	0.937723	0.972243	1.1383	1.01237	1.12361	1.29431	1.02967	0.975869	1.20224	1.11879	1.21285	1.15039	0.516034	0.92151	1.74921	1.73709	1.81965				35	35	15	76.7	76.7	40.1	34.273	0	323.31	47098000000	13	2547	P05388;F8VWS0;F8VU65;F8VW21;F8VPE8;G3V210;Q8NHW5;F8VQY6;F8VRK7;F8VS58;F8VWV4;F8W1K8	P05388;F8VWS0;F8VU65;F8VW21;F8VPE8;G3V210;Q8NHW5;F8VQY6;F8VRK7	60S acidic ribosomal protein P0;60S acidic ribosomal protein P0-like	RPLP0;RPLP0P6	262
1.07125	0.268953	0.469198	1.6564	0.674136	0.71188	1.58365	1.22292	1.16563	1.54874	0.0699368	0.0605053	1.42204	0.738952	0.680891	1.89057	0.252189	0.222853	0.641794	0.611843	0.584823				7	6	6	99.1	84.2	84.2	11.514	0	323.31	10292000000	3	540	P05386	P05386	60S acidic ribosomal protein P1	RPLP1	260
0.31113	0.367309	0.413508	0.272526	0.327558	0.361131	0.409639	0.47257	0.461892	0.377192	0.377514	0.433871	0.353532	0.348977	0.382697	0.37738	0.248948	0.262186	1.03729	1.0209	1.13596				15	15	14	97.4	97.4	82.6	11.665	0	323.31	10129000000	5	1731	P05387;H0YDD8	P05387	60S acidic ribosomal protein P2	RPLP2	261
0.050991	0.023587	0.0181545	0.013435	0.0094339	0.00861471	0.0071124	0.0110854	0.0127664	0.00878075	0.0125493	0.0144721	0.0129567	0.00841023	0.00833472	0.0624895	0.0159356	0.0169525	0.0179266	0.0237045	0.0181835				11	3	3	61.7	18.8	18.8	14.728	0	126.55	676110000	6	47	P62987;M0R2S1;F5H265;Q96C32;Q5PY61;J3QKN0;F5GXK7;F5H747;F5H388;B4DV12;P0CG48;F5H2Z3;F5GYU3;F5H6Q2;M0R1M6;J3QTR3;J3QS39;P0CG47;M0R1V7;F5GZ39;J3QSA3	P62987;M0R2S1;F5H265;Q96C32;Q5PY61;J3QKN0;F5GXK7;F5H747;F5H388;B4DV12;P0CG48;F5H2Z3;F5GYU3;F5H6Q2;M0R1M6;J3QTR3;J3QS39;P0CG47;M0R1V7	Ubiquitin-60S ribosomal protein L40;Ubiquitin;60S ribosomal protein L40;Polyubiquitin-C;Ubiquitin;Polyubiquitin-B;Ubiquitin	UBA52;UBC;UBB;RPS27A	426
1	1	1	1	1	1	1	1	1	1	1	1	1	1	1	1	1	1	1	1	1

## Sheet: 40S
iBAQ 1	iBAQ 2	iBAQ 3	iBAQ 4	iBAQ 5	iBAQ 6	iBAQ 7	iBAQ 8	iBAQ 9	iBAQ 10	iBAQ 11	iBAQ 12	iBAQ 13	iBAQ 14	iBAQ 15	iBAQ 16	iBAQ 17	iBAQ 18	iBAQ 19	iBAQ 20	iBAQ 21	C: Only identified by site	C: Reverse	C: Potential contaminant	N: Peptides	N: Razor + unique peptides	N: Unique peptides	N: Sequence coverage [%]	N: Unique + razor sequence coverage [%]	N: Unique sequence coverage [%]	N: Mol. weight [kDa]	N: Q-value	N: Score	N: Intensity	N: iBAQ peptides	N: MS/MS count	T: Protein IDs	T: Majority protein IDs	T: Protein names	T: Gene names	T: id
5576700	4989500	6231500	10556000	35745000	33089000	19239000	25605000	25492000	15843000	26481000	21619000	17857000	57744000	55269000	7401600	15914000	15337000	168760000	171640000	182380000				21	21	21	73.4	73.4	73.4	29.404	0	323.31	12590000000	13	1213	C9J9K3;A0A0C4DG17;P08865;F8WD59	C9J9K3;A0A0C4DG17;P08865;F8WD59	40S ribosomal protein SA	RPSA	25
12947000	7863300	6772600	19030000	25535000	23964000	21310000	14544000	15603000	23014000	17563000	26353000	44202000	36887000	32007000	9334100	9512700	9710100	311540000	301360000	307540000				13	13	13	70.2	70.2	70.2	16.273	0	96.54	6967700000	4	856	P62263;A0A2R8Y811;E5RH77	P62263;A0A2R8Y811;E5RH77	40S ribosomal protein S14	RPS14	52
3349700	1763000	2265900	6756700	9745400	9881100	4903100	6252400	6921800	5162100	7022400	6008600	8505900	14075000	13233000	2658800	2400100	2468200	31963000	34919000	34747000				6	6	6	36.6	36.6	36.6	15.197	0	41.903	1683400000	6	437	E7ETK0;A0A2R8Y849;A0A2R8YD14;P62847;A0A2R8Y8A0	E7ETK0;A0A2R8Y849;A0A2R8YD14;P62847;A0A2R8Y8A0	40S ribosomal protein S24	RPS24	53
409020	118130	72882	276280	147590	1413400	0	606410	568220	460580	1245500	1304100	1316200	2561900	2150100	315810	843140	78805	10316000	0	11033000				2	2	2	11.2	11.2	11.2	10.905	0.0024691	3.5699	159980000	4	30	E9PR30;P62861	E9PR30;P62861	40S ribosomal protein S30	FAU	144
812360	62167	74049	1233300	335270	364050	797620	0	384100	1535500	230120	251100	867200	480650	416820	570810	0	0	8874100	7575200	8411700				5	3	3	34	13	13	11.345	0	15.175	206460000	5	34	H0YMV8;Q71UM5;C9JLI6;C9J1C5	H0YMV8;Q71UM5;C9JLI6	40S ribosomal protein S27;40S ribosomal protein S27-like	RPS27L	189
1528100	444120	504560	3652700	2316400	2272400	3411100	1860000	2077200	3724900	1897100	1702600	5191900	3847700	3656200	2360800	638940	768620	13239000	14061000	14712000				12	12	12	15.4	15.4	15.4	64.532	0	275.19	3484800000	24	562	H3BNC9;P08708;H0YN88;A0A075B716;H0YN73;A0A0J9YYC4	H3BNC9;P08708;H0YN88;A0A075B716;H0YN73	40S ribosomal protein S17	RPS17	191
19483000	7107700	5155000	40396000	22181000	19548000	41880000	28587000	17753000	41742000	24939000	9484500	43143000	39761000	44373000	11461000	6156900	7348100	133740000	127470000	135310000				19	19	19	56	56	56	22.391	0	323.31	10260000000	10	612	M0R0F0;P46782;M0R0R2;M0QZN2	M0R0F0;P46782;M0R0R2;M0QZN2	40S ribosomal protein S5;40S ribosomal protein S5, N-terminally processed	RPS5	217
7007900	4127100	4069000	12879000	17023000	9420600	14184000	9498900	12013000	15198000	10401000	11870000	21096000	28144000	28433000	3134200	7277600	4873900	90332000	88906000	94838000				25	25	25	68.3	68.3	68.3	31.324	0	323.31	11757000000	18	992	P15880;E9PQD7;H0YEN5;E9PMM9;E9PPT0;I3L404;E9PM36;H3BNG3;H0YE27	P15880;E9PQD7;H0YEN5;E9PMM9;E9PPT0;I3L404	40S ribosomal protein S2	RPS2	295
13915000	6694800	3943600	28500000	27784000	19127000	19147000	11603000	37188000	14874000	14444000	14954000	28239000	27604000	41022000	6493900	7545800	7752300	210950000	192200000	197840000				29	29	28	86.4	86.4	86.4	26.688	0	308.35	18902000000	19	1308	P23396;E9PL09;E9PPU1;F2Z2S8;H0YCJ7;H0YF32;H0YEU2;E9PQ96;E9PJH4;E9PK82;E9PSF4;E9PQX2;H0YES8	P23396;E9PL09;E9PPU1;F2Z2S8;H0YCJ7	40S ribosomal protein S3	RPS3	310
6728400	1610600	1960700	18894000	15377000	17759000	16257000	9654100	11476000	16978000	6724800	5361200	23560000	18738000	17707000	5647500	3067400	2570200	104480000	101390000	107950000				13	13	13	81.8	81.8	81.8	14.515	0	323.31	3982700000	7	441	P25398	P25398	40S ribosomal protein S12	RPS12	312
5635300	2835600	1708500	11676000	14904000	12325000	5387800	9673400	6800300	6494700	7299300	7993700	18653000	15163000	19781000	4252900	6554600	5887600	78069000	66860000	71516000				17	17	17	77.9	77.9	77.9	16.06	0	73.546	4177900000	10	334	P39019;A0A075B6E2;M0R2L9;M0QYF7;M0R140	P39019;A0A075B6E2	40S ribosomal protein S19	RPS19	338
18688000	10761000	9971700	20693000	24350000	23499000	18098000	18146000	19784000	15551000	17839000	17319000	32282000	35983000	33369000	7863500	9948600	9701100	162580000	191330000	106260000				5	5	3	40.5	40.5	15.5	9.461	0	47.883	3689400000	4	461	P42677	P42677	40S ribosomal protein S27	RPS27	347
11073000	4677300	2342400	19422000	36506000	34046000	14338000	30548000	19733000	13671000	29549000	24266000	36261000	59436000	52697000	2046200	12635000	11668000	184250000	174280000	209060000				23	23	23	65.5	65.5	65.5	22.591	0	196.98	11872000000	11	502	P46781;B5MCT8;C9JM19;F2Z3C0;A8MXK4	P46781;B5MCT8;C9JM19	40S ribosomal protein S9	RPS9	354
707630	260570	268100	1845900	2054000	2006400	5390400	1157700	1143200	5511200	1109900	1169800	2076500	3024200	3734400	446970	348010	334760	33591000	40253000	35124000				15	15	15	63.6	63.6	63.6	18.898	0	323.31	1800800000	10	382	P46783;F6U211;A0A2R8Y7H1;A0A2R8YFH6;A0A1W2PQS6;S4R435;A0A2R8Y6L3;Q9NQ39	P46783;F6U211;A0A2R8Y7H1;A0A2R8YFH6;A0A1W2PQS6;S4R435;A0A2R8Y6L3	40S ribosomal protein S10	RPS10;RPS10-NUDT3	355
2245400	632760	538060	5071100	7005100	6967300	58026000	4050800	1926400	1171600	1920900	4099500	6028900	3565700	3961300	415840	817380	730210	83162000	68828000	67287000				9	9	9	58.8	58.8	58.8	13.373	0	228.4	5745800000	5	481	P60866;E5RJX2;E5RIP1;G3XAN0	P60866;E5RJX2	40S ribosomal protein S20	RPS20	384
14072000	4685300	4830400	28808000	28551000	30045000	20684000	19089000	18362000	22317000	17703000	17353000	41797000	43671000	42957000	7282200	10594000	11550000	187350000	176990000	178740000				34	34	34	71.6	71.6	71.6	29.945	0	323.31	21314000000	17	1106	P61247;H0Y9Y4;D6RAT0;E9PFI5;D6RG13;H0Y8L7;D6RB09;D6R9B6;D6RI02;D6RAS7;D6RED7;D6RGE0	P61247;H0Y9Y4;D6RAT0;E9PFI5;D6RG13;H0Y8L7;D6RB09;D6R9B6	40S ribosomal protein S3a	RPS3A	385
6859800	2797100	2892300	12220000	11835000	18205000	8913900	8359900	12036000	9221600	10618000	11698000	14566000	32322000	31342000	3392200	3954100	3714200	114830000	109410000	128250000				21	21	8	79.4	79.4	22.7	22.127	0	194.9	6523600000	11	452	P62081;B5MCP9	P62081;B5MCP9	40S ribosomal protein S7	RPS7	393
5340100	4139600	3981600	10730000	22230000	20511000	9266400	16323000	15373000	10224000	15725000	16091000	18121000	35759000	37843000	3153200	7441100	7978600	172560000	214510000	207560000				20	20	20	62.5	62.5	62.5	24.205	0	323.31	10060000000	10	1132	P62241;Q5JR95	P62241;Q5JR95	40S ribosomal protein S8	RPS8	396
2092000	1451900	1462300	6821900	10024000	10170000	8915000	6288600	6895600	8536900	5777600	6131000	11330000	13662000	13579000	393120	2354300	2134100	92303000	84149000	102790000				11	11	11	67.7	67.7	67.7	14.839	0	58.11	3809300000	9	253	P62244;I3L3P7;I3L246;H3BN98;H3BV27;H3BT37;I3L303;H3BVC7	P62244;I3L3P7;I3L246	40S ribosomal protein S15a	RPS15A	397
4831300	984240	2929500	9740300	22401000	27544000	11460000	21375000	18579000	12924000	24734000	21015000	14861000	26393000	36639000	2358900	12133000	7972500	101750000	80668000	115840000				15	15	15	77.4	77.4	77.4	16.445	0	84.451	7382200000	11	699	P62249;M0R210;M0R3H0;M0R1M5;Q6IPX4;M0QX76	P62249;M0R210;M0R3H0;M0R1M5	40S ribosomal protein S16	RPS16	398
9410400	3653100	3744300	30064000	26108000	26449000	16455000	20209000	12861000	32110000	22454000	22005000	50489000	47264000	48161000	10199000	13634000	12602000	90730000	80847000	80472000				10	10	10	55.2	55.2	55.2	15.807	0	52.389	4088800000	6	202	P62266;D6RD47;D6RIX0;D6R9I7;D6RDJ2	P62266;D6RD47	40S ribosomal protein S23	RPS23	400
18582000	8965900	8524300	36805000	32502000	32483000	29785000	21130000	20072000	29836000	23240000	19350000	56068000	54848000	49405000	1989000	11487000	11503000	310390000	293560000	312530000				21	21	21	67.1	67.1	67.1	17.718	0	305.56	13089000000	9	582	P62269;J3JS69;A0A0G2JQH2;Q5GGW2	P62269	40S ribosomal protein S18	RPS18	401
8558000	1763900	1622700	9515700	24054000	23095000	8121400	12561000	12786000	7006700	13840000	13424000	13061000	33525000	32821000	2958500	10084000	8921500	85531000	164190000	101940000				10	10	10	46.4	46.4	46.4	17.222	0	217.7	6264600000	9	390	P62277;J3KMX5;E9PS50	P62277;J3KMX5	40S ribosomal protein S13	RPS13	402
9165200	4502000	2007600	16760000	10522000	17206000	12731000	12978000	12583000	15071000	14758000	13599000	30293000	25837000	24099000	3978600	6362100	4916500	157450000	144930000	188870000				12	12	12	52.5	52.5	52.5	18.431	0	323.31	8014900000	10	472	P62280;M0QZC5;M0R1H6;M0R1H5	P62280;M0QZC5	40S ribosomal protein S11	RPS11	403
11362000	5073200	3361600	22711000	16694000	19251000	9064800	14479000	11697000	7841800	13196000	10297000	39459000	30148000	30132000	2095300	5105100	5497500	150790000	137750000	155350000				30	30	30	75.7	75.7	75.7	29.597	0	323.31	11423000000	15	827	P62701;Q8TD47;C9JEH7;P22090	P62701	40S ribosomal protein S4, X isoform	RPS4X	409
27647000	9170300	7578500	35440000	47968000	47259000	25197000	29808000	32330000	28241000	30763000	29015000	52499000	66578000	68757000	2455300	16722000	17194000	252710000	240400000	271140000				24	24	24	59.8	59.8	59.8	28.68	0	323.31	13442000000	9	942	P62753;A2A3R5;A2A3R7	P62753;A2A3R5	40S ribosomal protein S6	RPS6	412
2350700	920430	1070700	3716900	13808000	12856000	5817900	7713700	7219800	6932600	8089500	8827900	7766300	19094000	17580000	1419600	6292300	5402700	40771000	28494000	44642000				10	10	10	77.9	77.9	77.9	17.04	0	138.06	2330000000	6	349	P62841;K7EQJ5;K7EJ78;K7ELC2;K7EM56;A0A0B4J2B4;S4R417;S4R456	P62841;K7EQJ5;K7EJ78;K7ELC2;K7EM56;A0A0B4J2B4;S4R417;S4R456	40S ribosomal protein S15	RPS15	415
1383000	3470400	193950	9285600	31663000	26041000	54467000	11572000	10615000	4958400	16397000	16559000	15252000	29413000	34600000	4207900	17775000	15684000	196360000	107570000	90270000				8	8	8	45.6	45.6	45.6	13.742	0	156.09	3622400000	5	110	P62851	P62851	40S ribosomal protein S25	RPS25	416
3165400	3615200	7337900	9590100	22305000	15350000	18076000	18157000	15111000	18808000	16893000	19641000	6013500	19518000	33421000	5530800	6982100	7680300	122860000	140130000	50435000				5	5	5	44.3	44.3	44.3	13.015	0	45.527	2850900000	5	92	P62854;Q5JNZ5	P62854;Q5JNZ5	40S ribosomal protein S26;Putative 40S ribosomal protein S26-like 1	RPS26;RPS26P11	417
4060400	1922200	1352700	5286700	13899000	13715000	5157100	9102000	9130600	6044800	11620000	11959000	11791000	28647000	26943000	2190700	6034300	4864400	129970000	128870000	135880000				5	5	5	52.2	52.2	52.2	7.8409	0	152.3	1779500000	3	158	P62857	P62857	40S ribosomal protein S28	RPS28	418
14224000	8276100	8637400	27123000	36636000	37884000	59491000	59146000	55654000	60843000	63199000	51841000	65860000	84572000	77334000	17008000	18604000	18234000	20685000	27131000	24217000				13	13	2	64.1	64.1	18.6	17.965	0	323.31	6408600000	6	1128	P62979	P62979	Ubiquitin-40S ribosomal protein S27a;Ubiquitin;40S ribosomal protein S27a	RPS27A	425
11977000	4455300	4097200	15364000	13366000	12679000	13402000	8704000	8254000	18673000	12291000	12172000	23100000	21490000	20810000	8197200	5731900	5873300	86537000	68786000	72881000				9	9	9	79	79	79	8.85	0	223.27	2439300000	5	396	Q8WVC2;P63220;Q9BYK1;Q9BYK2	Q8WVC2;P63220;Q9BYK1	40S ribosomal protein S21	RPS21	431

## Sheet: 40S rel. to 60S
iBAQ 1	iBAQ 2	iBAQ 3	iBAQ 4	iBAQ 5	iBAQ 6	iBAQ 7	iBAQ 8	iBAQ 9	iBAQ 10	iBAQ 11	iBAQ 12	iBAQ 13	iBAQ 14	iBAQ 15	iBAQ 16	iBAQ 17	iBAQ 18	iBAQ 19	iBAQ 20	iBAQ 21	C: Only identified by site	C: Reverse	C: Potential contaminant	N: Peptides	N: Razor + unique peptides	N: Unique peptides	N: Sequence coverage [%]	N: Unique + razor sequence coverage [%]	N: Unique sequence coverage [%]	N: Mol. weight [kDa]	N: Q-value	N: Score	N: Intensity	N: iBAQ peptides	N: MS/MS count	T: Protein IDs	T: Majority protein IDs	T: Protein names	T: Gene names	T: id
0.0454542	0.0755811	0.0907507	0.071742	0.170225	0.162183	0.104439	0.108473	0.111586	0.0934588	0.130413	0.110712	0.140427	0.306979	0.305654	0.0836417	0.100931	0.0990553	2.05411	2.0675	2.15666				21	21	21	73.4	73.4	73.4	29.404	0	323.31	12590000000	13	1213	C9J9K3;A0A0C4DG17;P08865;F8WD59	C9J9K3;A0A0C4DG17;P08865;F8WD59	40S ribosomal protein SA	RPSA	25
0.105528	0.119113	0.0986308	0.129334	0.121603	0.117457	0.115681	0.0616141	0.0682989	0.135761	0.086494	0.134955	0.347603	0.196099	0.177008	0.10548	0.0603323	0.0627135	3.792	3.63005	3.6367				13	13	13	70.2	70.2	70.2	16.273	0	96.54	6967700000	4	856	P62263;A0A2R8Y811;E5RH77	P62263;A0A2R8Y811;E5RH77	40S ribosomal protein S14	RPS14	52
0.0273025	0.026706	0.0329988	0.0459207	0.0464095	0.0484313	0.0266164	0.0264876	0.0302987	0.0304515	0.0345838	0.0307704	0.06689	0.0748255	0.0731825	0.0300457	0.0152221	0.0159411	0.389047	0.420619	0.410887				6	6	6	36.6	36.6	36.6	15.197	0	41.903	1683400000	6	437	E7ETK0;A0A2R8Y849;A0A2R8YD14;P62847;A0A2R8Y8A0	E7ETK0;A0A2R8Y849;A0A2R8YD14;P62847;A0A2R8Y8A0	40S ribosomal protein S24	RPS24	53
0.00333381	0.00178944	0.0010614	0.00187769	0.000702852	0.00692765	0	0.00256899	0.00248726	0.00271699	0.00613382	0.00667837	0.0103505	0.0136196	0.0118907	0.00356881	0.00534744	0.000508969	0.125564	0	0.130467				2	2	2	11.2	11.2	11.2	10.905	0.0024691	3.5699	159980000	4	30	E9PR30;P62861	E9PR30;P62861	40S ribosomal protein S30	FAU	144
0.00662133	0.000941707	0.00107839	0.0083819	0.00159662	0.00178436	0.00432987	0	0.00168132	0.00905801	0.00113329	0.0012859	0.00681962	0.00255523	0.00230514	0.00645043	0	0	0.108014	0.0912476	0.0994693				5	3	3	34	13	13	11.345	0	15.175	206460000	5	34	H0YMV8;Q71UM5;C9JLI6;C9J1C5	H0YMV8;Q71UM5;C9JLI6	40S ribosomal protein S27;40S ribosomal protein S27-like	RPS27L	189
0.0124551	0.00672754	0.00734802	0.0248249	0.0110311	0.011138	0.0185171	0.00787969	0.00909251	0.0219734	0.00934281	0.00871911	0.0408289	0.0204551	0.0202199	0.0266782	0.00405234	0.00496419	0.161142	0.169373	0.173971				12	12	12	15.4	15.4	15.4	64.532	0	275.19	3484800000	24	562	H3BNC9;P08708;H0YN88;A0A075B716;H0YN73;A0A0J9YYC4	H3BNC9;P08708;H0YN88;A0A075B716;H0YN73	40S ribosomal protein S17	RPS17	191
0.158801	0.107668	0.0750734	0.274544	0.10563	0.0958127	0.227345	0.121106	0.0777101	0.246239	0.122819	0.0485707	0.339275	0.211377	0.245396	0.129515	0.0390489	0.0474583	1.62785	1.53545	1.60006				19	19	19	56	56	56	22.391	0	323.31	10260000000	10	612	M0R0F0;P46782;M0R0R2;M0QZN2	M0R0F0;P46782;M0R0R2;M0QZN2	40S ribosomal protein S5;40S ribosomal protein S5, N-terminally processed	RPS5	217
0.0571195	0.0625174	0.0592577	0.0875298	0.0810668	0.0461742	0.0769976	0.0402411	0.0525844	0.0896539	0.0512227	0.060787	0.165898	0.149619	0.157243	0.035418	0.0461567	0.0314785	1.0995	1.07092	1.12147				25	25	25	68.3	68.3	68.3	31.324	0	323.31	11757000000	18	992	P15880;E9PQD7;H0YEN5;E9PMM9;E9PPT0;I3L404;E9PM36;H3BNG3;H0YE27	P15880;E9PQD7;H0YEN5;E9PMM9;E9PPT0;I3L404	40S ribosomal protein S2	RPS2	295
0.113417	0.101413	0.0574315	0.193695	0.132313	0.0937492	0.103939	0.0491549	0.162783	0.0877426	0.0711336	0.0765803	0.22207	0.146748	0.226864	0.0733843	0.0478577	0.0500689	2.56764	2.31516	2.33948				29	29	28	86.4	86.4	86.4	26.688	0	308.35	18902000000	19	1308	P23396;E9PL09;E9PPU1;F2Z2S8;H0YCJ7;H0YF32;H0YEU2;E9PQ96;E9PJH4;E9PK82;E9PSF4;E9PQX2;H0YES8	P23396;E9PL09;E9PPU1;F2Z2S8;H0YCJ7	40S ribosomal protein S3	RPS3	310
0.0548414	0.0243974	0.0285541	0.12841	0.0732282	0.0870441	0.0882509	0.0408986	0.0502338	0.100154	0.0331182	0.027455	0.185275	0.0996149	0.0979251	0.0638195	0.0194543	0.0165998	1.27171	1.2213	1.27652				13	13	13	81.8	81.8	81.8	14.515	0	323.31	3982700000	7	441	P25398	P25398	40S ribosomal protein S12	RPS12	312
0.0459318	0.0429537	0.0248813	0.0793538	0.0709757	0.0604098	0.0292476	0.0409803	0.0297669	0.0383126	0.0359475	0.0409362	0.146686	0.0806095	0.109395	0.0480599	0.0415712	0.0380255	0.950239	0.805367	0.845685				17	17	17	77.9	77.9	77.9	16.06	0	73.546	4177900000	10	334	P39019;A0A075B6E2;M0R2L9;M0QYF7;M0R140	P39019;A0A075B6E2	40S ribosomal protein S19	RPS19	338
0.152321	0.163008	0.14522	0.140636	0.115959	0.115178	0.0982447	0.0768736	0.0866003	0.0917363	0.0878532	0.0886916	0.253864	0.191293	0.184541	0.0888614	0.0630969	0.0626553	1.97889	2.30468	1.25654				5	5	3	40.5	40.5	15.5	9.461	0	47.883	3689400000	4	461	P42677	P42677	40S ribosomal protein S27	RPS27	347
0.0902531	0.0708519	0.0341129	0.131998	0.173849	0.166873	0.0778336	0.129413	0.0863771	0.0806461	0.145522	0.124268	0.285155	0.315974	0.29143	0.0231231	0.0801349	0.0753587	2.24265	2.0993	2.47216				23	23	23	65.5	65.5	65.5	22.591	0	196.98	11872000000	11	502	P46781;B5MCT8;C9JM19;F2Z3C0;A8MXK4	P46781;B5MCT8;C9JM19	40S ribosomal protein S9	RPS9	354
0.0057677	0.00394712	0.0039044	0.0125453	0.00978154	0.00983418	0.0292617	0.00490447	0.00500412	0.0325109	0.00546602	0.00599061	0.0163295	0.0160772	0.0206524	0.00505098	0.00220718	0.00216207	0.408862	0.484871	0.415345				15	15	15	63.6	63.6	63.6	18.898	0	323.31	1800800000	10	382	P46783;F6U211;A0A2R8Y7H1;A0A2R8YFH6;A0A1W2PQS6;S4R435;A0A2R8Y6L3;Q9NQ39	P46783;F6U211;A0A2R8Y7H1;A0A2R8YFH6;A0A1W2PQS6;S4R435;A0A2R8Y6L3	40S ribosomal protein S10	RPS10;RPS10-NUDT3	355
0.0183017	0.00958506	0.00783588	0.0344648	0.0333596	0.0341496	0.314993	0.0171608	0.00843242	0.00691134	0.00946002	0.0209938	0.047411	0.018956	0.0219072	0.0046992	0.00518406	0.00471612	1.01223	0.829073	0.795677				9	9	9	58.8	58.8	58.8	13.373	0	228.4	5745800000	5	481	P60866;E5RJX2;E5RIP1;G3XAN0	P60866;E5RJX2	40S ribosomal protein S20	RPS20	384
0.114697	0.070973	0.0703462	0.195788	0.135965	0.147263	0.112283	0.0808685	0.0803758	0.131649	0.0871834	0.0888657	0.32869	0.232164	0.237565	0.0822924	0.0671903	0.0745966	2.28038	2.13195	2.11362				34	34	34	71.6	71.6	71.6	29.945	0	323.31	21314000000	17	1106	P61247;H0Y9Y4;D6RAT0;E9PFI5;D6RG13;H0Y8L7;D6RB09;D6R9B6;D6RI02;D6RAS7;D6RED7;D6RGE0	P61247;H0Y9Y4;D6RAT0;E9PFI5;D6RG13;H0Y8L7;D6RB09;D6R9B6	40S ribosomal protein S3a	RPS3A	385
0.0559124	0.0423705	0.0421212	0.083051	0.0563605	0.0892301	0.048389	0.0354158	0.0526851	0.0543988	0.0522913	0.0599061	0.114546	0.17183	0.173331	0.0383335	0.0250781	0.0239885	1.39769	1.31791	1.51657				21	21	8	79.4	79.4	22.7	22.127	0	194.9	6523600000	11	452	P62081;B5MCP9	P62081;B5MCP9	40S ribosomal protein S7	RPS7	393
0.0435257	0.0627068	0.0579849	0.0729245	0.105864	0.100533	0.0503025	0.0691506	0.0672921	0.060312	0.0774422	0.0824029	0.142503	0.190102	0.209283	0.0356327	0.0471936	0.0515304	2.10036	2.5839	2.45442				20	20	20	62.5	62.5	62.5	24.205	0	323.31	10060000000	10	1132	P62241;Q5JR95	P62241;Q5JR95	40S ribosomal protein S8	RPS8	396
0.0170513	0.0219934	0.0212958	0.0463638	0.0477362	0.0498473	0.0483949	0.026641	0.0301841	0.0503597	0.0284534	0.0313972	0.0890986	0.0726299	0.075096	0.00444245	0.0149317	0.0137833	1.12349	1.01362	1.2155				11	11	11	67.7	67.7	67.7	14.839	0	58.11	3809300000	9	253	P62244;I3L3P7;I3L246;H3BN98;H3BV27;H3BT37;I3L303;H3BVC7	P62244;I3L3P7;I3L246	40S ribosomal protein S15a	RPS15A	397
0.0393786	0.0149093	0.0426629	0.0661982	0.106678	0.135004	0.0622104	0.0905529	0.0813257	0.0762395	0.12181	0.107619	0.116866	0.14031	0.202625	0.0266567	0.076951	0.051491	1.23848	0.971693	1.36982				15	15	15	77.4	77.4	77.4	16.445	0	84.451	7382200000	11	699	P62249;M0R210;M0R3H0;M0R1M5;Q6IPX4;M0QX76	P62249;M0R210;M0R3H0;M0R1M5	40S ribosomal protein S16	RPS16	398
0.0767017	0.0553373	0.054529	0.204325	0.124331	0.129637	0.0893257	0.0856133	0.0562964	0.189419	0.110581	0.112689	0.397043	0.251265	0.266345	0.115254	0.0864708	0.081391	1.10435	0.973849	0.951591				10	10	10	55.2	55.2	55.2	15.807	0	52.389	4088800000	6	202	P62266;D6RD47;D6RIX0;D6R9I7;D6RDJ2	P62266;D6RD47	40S ribosomal protein S23	RPS23	400
0.151457	0.135816	0.124141	0.250139	0.154781	0.159212	0.161687	0.089515	0.087861	0.176004	0.114452	0.0990925	0.440916	0.291583	0.273225	0.0224767	0.0728539	0.0742931	3.778	3.5361	3.6957				21	21	21	67.1	67.1	67.1	17.718	0	305.56	13089000000	9	582	P62269;J3JS69;A0A0G2JQH2;Q5GGW2	P62269	40S ribosomal protein S18	RPS18	401
0.069754	0.0267196	0.0236317	0.0646717	0.11455	0.113198	0.0440869	0.0532133	0.0559681	0.0413329	0.068159	0.0687451	0.102711	0.178226	0.18151	0.0334325	0.0639557	0.0576202	1.04106	1.97776	1.20545				10	10	10	46.4	46.4	46.4	17.222	0	217.7	6264600000	9	390	P62277;J3KMX5;E9PS50	P62277;J3KMX5	40S ribosomal protein S13	RPS13	402
0.0747031	0.0681964	0.0292371	0.113906	0.0501078	0.0843336	0.06911	0.0549799	0.0550795	0.0889047	0.0726799	0.0696413	0.238223	0.137355	0.133275	0.0449601	0.0403503	0.0317536	1.91645	1.74577	2.23341				12	12	12	52.5	52.5	52.5	18.431	0	323.31	8014900000	10	472	P62280;M0QZC5;M0R1H6;M0R1H5	P62280;M0QZC5	40S ribosomal protein S11	RPS11	403
0.0926086	0.076849	0.0489557	0.154351	0.0795	0.094357	0.0492081	0.0613387	0.0512012	0.0462593	0.0649874	0.0527315	0.310304	0.160273	0.166639	0.0236779	0.032378	0.0355061	1.83538	1.65928	1.83703				30	30	30	75.7	75.7	75.7	29.597	0	323.31	11423000000	15	827	P62701;Q8TD47;C9JEH7;P22090	P62701	40S ribosomal protein S4, X isoform	RPS4X	409
0.225343	0.138912	0.110367	0.240862	0.228433	0.231636	0.136782	0.126278	0.141518	0.166595	0.151501	0.148587	0.41285	0.353942	0.380247	0.0277461	0.106056	0.111049	3.07593	2.89576	3.20626				24	24	24	59.8	59.8	59.8	28.68	0	323.31	13442000000	9	942	P62753;A2A3R5;A2A3R7	P62753;A2A3R5	40S ribosomal protein S6	RPS6	412
0.0191599	0.0139427	0.0155928	0.0252612	0.0657563	0.0630125	0.0315824	0.0326783	0.0316032	0.0408958	0.039839	0.0452082	0.0610738	0.101508	0.0972228	0.0160422	0.0399076	0.0348938	0.496256	0.343227	0.527897				10	10	10	77.9	77.9	77.9	17.04	0	138.06	2330000000	6	349	P62841;K7EQJ5;K7EJ78;K7ELC2;K7EM56;A0A0B4J2B4;S4R417;S4R456	P62841;K7EQJ5;K7EJ78;K7ELC2;K7EM56;A0A0B4J2B4;S4R417;S4R456	40S ribosomal protein S15	RPS15	415
0.0112725	0.0525697	0.00282454	0.0631079	0.150785	0.127637	0.295673	0.0490235	0.046465	0.0292499	0.0807517	0.0847996	0.119941	0.156365	0.191349	0.0475513	0.112734	0.101296	2.39005	1.29574	1.06745				8	8	8	45.6	45.6	45.6	13.742	0	156.09	3622400000	5	110	P62851	P62851	40S ribosomal protein S25	RPS25	416
0.0258003	0.0547631	0.106863	0.0651774	0.106221	0.0752366	0.0981253	0.0769202	0.0661453	0.11095	0.0831944	0.100583	0.0472899	0.103762	0.184828	0.0625008	0.0442825	0.0496038	1.49542	1.68795	0.5964				5	5	5	44.3	44.3	44.3	13.015	0	45.527	2850900000	5	92	P62854;Q5JNZ5	P62854;Q5JNZ5	40S ribosomal protein S26;Putative 40S ribosomal protein S26-like 1	RPS26;RPS26P11	417
0.0330952	0.0291175	0.0196997	0.0359301	0.0661897	0.0672228	0.0279952	0.0385596	0.0399673	0.0356586	0.057226	0.0612427	0.0927239	0.152293	0.149003	0.024756	0.0382713	0.0314171	1.58197	1.55231	1.6068				5	5	5	52.2	52.2	52.2	7.8409	0	152.3	1779500000	3	158	P62857	P62857	40S ribosomal protein S28	RPS28	418
0.115936	0.125367	0.125788	0.184337	0.174468	0.185685	0.322946	0.250566	0.243614	0.358917	0.311241	0.265481	0.51792	0.449602	0.427681	0.192199	0.117992	0.117766	0.251773	0.326809	0.286369				13	13	2	64.1	64.1	18.6	17.965	0	323.31	6408600000	6	1128	P62979	P62979	Ubiquitin-40S ribosomal protein S27a;Ubiquitin;40S ribosomal protein S27a	RPS27A	425
0.0976213	0.067489	0.0596684	0.104419	0.0636515	0.0621449	0.0727525	0.0368736	0.0361302	0.110153	0.0605305	0.0623335	0.181657	0.114245	0.115086	0.0926324	0.0363534	0.0379332	1.05331	0.828567	0.861826				9	9	9	79	79	79	8.85	0	223.27	2439300000	5	396	Q8WVC2;P63220;Q9BYK1;Q9BYK2	Q8WVC2;P63220;Q9BYK1	40S ribosomal protein S21	RPS21	431

## Sheet: All hits
iBAQ 1	iBAQ 2	iBAQ 3	iBAQ 4	iBAQ 5	iBAQ 6	iBAQ 7	iBAQ 8	iBAQ 9	iBAQ 10	iBAQ 11	iBAQ 12	iBAQ 13	iBAQ 14	iBAQ 15	iBAQ 16	iBAQ 17	iBAQ 18	iBAQ 19	iBAQ 20	iBAQ 21	C: Only identified by site	C: Reverse	C: Potential contaminant	N: Peptides	N: Razor + unique peptides	N: Unique peptides	N: Sequence coverage [%]	N: Unique + razor sequence coverage [%]	N: Unique sequence coverage [%]	N: Mol. weight [kDa]	N: Q-value	N: Score	N: Intensity	N: iBAQ peptides	N: MS/MS count	T: Protein IDs	T: Majority protein IDs	T: Protein names	T: Gene names	T: id
49443	25028	0	43455	26074	0	81971	38572	87214	40567	28808	25514	41948	34461	64499	17925	18919	20059	12622	0	9662				2	2	2	5.9	5.9	5.9	60.125	0	5.3808	18002000	27	19	C9JA08;Q96D46	C9JA08;Q96D46	60S ribosomal export protein NMD3	NMD3	89
23171000	14690000	15301000	30725000	40868000	42331000	59760000	59432000	52254000	53741000	47050000	45893000	35886000	43313000	40248000	8567500	23909000	23486000	7031000	6269000	6531600				15	15	15	92.7	92.7	92.7	26.599	0	323.31	7700800000	9	1499	P56537;B7ZBH1;A0A0U1RQV5;A0A0B4J1Y7;F8WD20;F8WDS6	P56537	Eukaryotic translation initiation factor 6	EIF6	378
21052000	13159000	12554000	7380500	13133000	13741000	11247000	14001000	11504000	6883400	5772700	6704100	6123800	8216500	8962200	2030100	3200200	2498600	2993900	2381400	2601600				33	33	2	76.7	76.7	6.9	50.151	0	319.3	4374000000	21	835	P68363;P68366;C9JDS9	P68363;P68366	Tubulin alpha-1B chain;Tubulin alpha-4A chain	TUBA1B;TUBA4A	436
20018000	11553000	4472900	53866000	84878000	76615000	129340000	175840000	165210000	142560000	123550000	127490000	96410000	123770000	144460000	91392000	159820000	149710000	49947	31983	0				47	47	47	65.8	65.8	65.8	72.802	0	323.31	60283000000	24	6307	FLAGFLuc50AA	FLAGFLuc50AA		FLuc	163
19616000	11480000	13062000	36957000	40449000	35763000	36239000	37520000	38560000	41573000	44573000	45723000	24577000	35609000	35116000	17827000	26349000	24912000	34878000	31161000	37884000				58	58	33	82.6	82.6	52.8	70.108	0	323.31	25149000000	32	3112	A0A0G2JIW1;P0DMV9;P0DMV8;V9GZ37	A0A0G2JIW1;P0DMV9;P0DMV8;V9GZ37	Heat shock 70 kDa protein 1B;Heat shock 70 kDa protein 1A	HSPA1B;HSPA1A	30
13321000	6633900	5915100	5010700	7541400	6586800	7457900	7797900	7894000	3741900	2884900	3211500	4597000	5656800	4938000	657860	1370000	1422900	2579900	1908200	3262400				29	29	2	68.3	68.3	3.6	49.83	0	323.31	2435100000	19	1004	P68371;M0R2D3;M0QY85;M0R0X0;M0QY37;M0QX14;M0QZL7;M0R278;M0R2T4;A0A075B724	P68371	Tubulin beta-4B chain	TUBB4B	437
7285500	4920200	5148200	3684300	6621400	6041900	5463000	6671700	5352500	2406800	3765100	3461900	2392100	4728800	4649000	595680	1166000	1390900	1238800	1400900	1457000				27	7	6	66.9	21.4	17.8	47.766	0	109.83	1569700000	18	451	Q5JP53;P07437;Q5ST81;A6NNZ2;G3V2A3;CON__ENSEMBL:ENSBTAP00000025008;Q9H4B7;M0R1I1;G3V5W4;G3V2R8;G3V3R4;G3V2N6	Q5JP53;P07437;Q5ST81	Tubulin beta chain	TUBB	268
4371200	2151500	2015400	8795800	13017000	15843000	6105500	10202000	10711000	8401500	8778000	6515800	11219000	25076000	24162000	1715200	4245000	4751000	98965000	99324000	93195000				23	23	19	82.3	82.3	63.1	35.076	0	323.31	11341000000	20	1723	P63244;J3KPE3;H0YAF8;H0Y8W2;D6RAC2;D6REE5;H0YAM7;D6RHH4;D6R9L0;D6R9Z1;D6RFX4;D6RFZ9;D6RBD0;E9PD14;D6RAU2;H0Y8R5;D6RF23;H0Y9P0;D6RGK8;D6R909;D6RDI0	P63244;J3KPE3;H0YAF8;H0Y8W2;D6RAC2;D6REE5;H0YAM7;D6RHH4;D6R9L0;D6R9Z1;D6RFX4	Guanine nucleotide-binding protein subunit beta-2-like 1;Guanine nucleotide-binding protein subunit beta-2-like 1, N-terminally processed	GNB2L1	432
3405200	1991300	2078700	6277100	6479800	5497700	7390800	5846900	5945300	5625300	3562500	4669500	5341500	4638400	5521600	1073200	1072000	1195500	5718400	6197100	7171000				18	18	2	59.2	59.2	4.8	41.792	0	309.69	2405000000	20	704	P63261;I3L3I0;I3L1U9;I3L4N8;K7EM38;I3L3R2;J3KT65	P63261;I3L3I0;I3L1U9;I3L4N8	Actin, cytoplasmic 2;Actin, cytoplasmic 2, N-terminally processed	ACTG1	433
3118600	1007000	1138500	4831400	4986000	5596800	5147300	4436600	4251500	3153300	3657000	3292600	4135300	5746300	5795400	731050	1073000	1113000	3049500	2703000	1787500				18	18	18	50.4	50.4	50.4	50.184	0	134.85	1529800000	19	286	Q5VTE0;P68104;A0A087WVQ9;A0A087WV01;A0A2U3TZH3;Q05639;A0A2R8Y488;Q5JR01;A0A2R8Y660;A6PW80;A0A6Q8PFK6;A0A2R8YDN5	Q5VTE0;P68104;A0A087WVQ9;A0A087WV01;A0A2U3TZH3;Q05639	Putative elongation factor 1-alpha-like 3;Elongation factor 1-alpha 1;Elongation factor 1-alpha;Elongation factor 1-alpha 2	EEF1A1P5;EEF1A1;EEF1A2	435
2903600	1351800	1512600	2350600	2150800	1950300	2441700	2868800	2248700	1270800	1192700	1051400	2246400	2881100	2206800	806810	351040	412060	3014600	3490800	3907600				26	26	23	65	65	59.1	46.871	0	180.27	1211100000	22	321	P38919;I3L3H2;J3QQP0;E9PBH4;F8WE11	P38919;I3L3H2	Eukaryotic initiation factor 4A-III;Eukaryotic initiation factor 4A-III, N-terminally processed	EIF4A3	337
2424200	1225500	1500600	5011600	11335000	12318000	4257200	5558300	5309300	4228100	7444800	6230800	10435000	18790000	18138000	2133800	4048000	3621500	33372000	32769000	34373000				43	43	29	73.6	73.6	52.5	70.67	0	323.31	8299400000	31	1504	P11940;E7EQV3;A0A087WTT1;E7ERJ7;H0YAR2;Q9H361;H0YBN4;H0YAP2;H0YB86;E5RGH3;E5RJB9;E5RH24;A0A6Q8JFT6;H0YB75;H0YAS6;Q4VXU2;H0YAS7;E5RHG7;A0A6I8PS38;H0YAW6;A0A6I8PLA1;H0YC10;A0A6Q8JFV4;E5RFD8;E5RGC4;Q96DU9;E5RJM8	P11940;E7EQV3;A0A087WTT1;E7ERJ7;H0YAR2	Polyadenylate-binding protein 1;Polyadenylate-binding protein	PABPC1	283
2284100	1220000	1223900	2912800	1622100	1735100	2296000	0	485080	2635100	466260	603030	4311500	2349100	2594100	362920	575250	723540	4004600	2399100	3340100				1	1	1	15.1	15.1	15.1	9.7251	0	17.071	114430000	3	40	P62306	P62306	Small nuclear ribonucleoprotein F	SNRPF	405
2024400	908430	739500	5286500	7548800	7623000	1732900	2683500	2733300	1712900	2292000	2377400	7862200	15652000	12985000	1448500	2064300	1402200	14622000	13324000	14340000				18	18	18	55.3	55.3	55.3	28.916	0	96.595	2099700000	15	393	G3V4W0;B2R5W2;B4DY08;P07910;G3V4C1;G3V2Q1;G3V576;G3V5X6;G3V3K6;G3V251;G3V555;G3V575;B4DSU6;G3V2D6;A0A0G2JPF8;A0A0G2JNQ3;G3V5V7;B2RXH8;B7ZW38;O60812;P0DMR1;G3V4M8;G3V2H6;B3KT61;E5RG71;Q86SE5	G3V4W0;B2R5W2;B4DY08;P07910;G3V4C1;G3V2Q1;G3V576;G3V5X6;G3V3K6;G3V251;G3V555;G3V575;B4DSU6;G3V2D6	Heterogeneous nuclear ribonucleoproteins C1/C2	HNRNPC	76
1897500	0	30237	0	0	0	0	0	0	0	0	0	0	0	0	0	0	0	0	0	0				2	2	2	0.5	0.5	0.5	258.23	0.0037594	1.9741	212050000	110	2	Q9Y3R5	Q9Y3R5	Protein dopey-2	DOPEY2	580
1822500	556330	572810	1855000	1367800	328040	3003100	620870	2583500	1815600	291600	247880	2146800	401300	254500	0	0	0	0	0	0				3	3	3	19.6	19.6	19.6	10.334	0.0038911	2.1201	91939000	5	8	K7EMV3;A0A590UJJ6;B4DEB1;K7EK07;K7ES00;Q71DI3;Q16695;P84243;P68431;K7EP01;Q5TEC6;Q6NXT2	K7EMV3;A0A590UJJ6;B4DEB1;K7EK07;K7ES00;Q71DI3;Q16695;P84243;P68431	Histone H3;Histone H3.2;Histone H3.1t;Histone H3.3;Histone H3.1	H3F3B;H3F3A;HIST2H3A;HIST3H3;HIST1H3A	64
1546600	857400	259060	3616000	2150200	2421400	1585200	707840	302910	2401300	1110400	960180	5436900	3289500	3675600	260880	623900	751160	39628000	36417000	40098000				18	18	13	55.9	55.9	48.5	35.924	0	323.31	4137600000	12	641	P67809;H0Y449;C9J5V9;Q9Y2T7	P67809;H0Y449	Nuclease-sensitive element-binding protein 1	YBX1	434
1413200	693000	665460	1600100	2518100	2508600	2579400	2059100	2411600	1609400	2091500	2204800	1052800	1999200	1879800	889920	1014000	1023300	2193000	2298300	2187200				23	3	3	81.6	17.2	17.2	18.565	0	323.31	307750000	8	177	F8W7C6;A0A087WV22;H7C123;H7C2C5	F8W7C6;A0A087WV22		RPL10	159
1121500	460850	236010	302100	71413	959910	146030	908320	604890	0	698580	817510	4333300	2601700	2365500	234440	127340	745320	2556500	4223800	4260500				5	5	5	59	59	59	8.7769	0	12.94	144290000	5	23	K7ERG4;P62316	K7ERG4;P62316	Small nuclear ribonucleoprotein Sm D2	SNRPD2	216
1055700	252180	295240	1676300	564700	658580	2438100	590140	765370	890730	413300	118570	4653300	1016800	226320	512450	0	0	667340	419110	180950				2	2	2	44	44	44	8.3926	0	4.6343	36605000	2	13	J3QLI9;P62314	J3QLI9;P62314	Small nuclear ribonucleoprotein Sm D1	SNRPD1	209
1011900	426780	23045	698780	0	629040	538230	65587	53153	165130	177740	198910	830180	60883	577880	0	0	149600	118410	141530	115760				2	2	2	15.7	15.7	15.7	18.804	0.0022075	2.7637	72312000	8	17	U3KQK0;Q99880;Q99879;Q99877;Q93079;Q8N257;Q5QNW6;Q16778;P62807;P58876;P57053;P33778;P23527;P06899;O60814;Q96A08	U3KQK0;Q99880;Q99879;Q99877;Q93079;Q8N257;Q5QNW6;Q16778;P62807;P58876;P57053;P33778;P23527;P06899;O60814;Q96A08	Histone H2B;Histone H2B type 1-L;Histone H2B type 1-M;Histone H2B type 1-N;Histone H2B type 1-H;Histone H2B type 3-B;Histone H2B type 2-F;Histone H2B type 2-E;Histone H2B type 1-C/E/F/G/I;Histone H2B type 1-D;Histone H2B type F-S;Histone H2B type 1-B;Histone H2B type 1-O;Histone H2B type 1-J;Histone H2B type 1-K;Histone H2B type 1-A	HIST1H2BN;HIST1H2BL;HIST1H2BM;HIST1H2BH;HIST3H2BB;HIST2H2BF;HIST2H2BE;HIST1H2BC;HIST1H2BD;H2BFS;HIST1H2BB;HIST1H2BO;HIST1H2BJ;HIST1H2BK;HIST1H2BA	233
912300	431620	394800	774140	553120	675760	669090	360460	668760	361790	289650	259910	682420	667110	497320	137010	203920	130550	1005700	1261400	1039900				7	7	2	35.2	35.2	11.3	31.6	0	49.205	179650000	15	94	H3BRU6;F8VZX2;Q15366;F8VXH9;F8W0G4;F8W1G6;J3QT27;H3BSS4;F8VTZ0;H3BND9	H3BRU6;F8VZX2;Q15366;F8VXH9;F8W0G4	Poly(rC)-binding protein 2	PCBP2	155
888590	282130	331590	1014700	1998000	1790900	857980	1615600	1539800	252310	1038400	1119900	1038000	2898400	2334600	582560	460090	422420	843930	667420	754050				2	2	2	29.3	29.3	29.3	10.803	0.0024938	3.685	90925000	4	31	P62304;A6NHK2	P62304;A6NHK2	Small nuclear ribonucleoprotein E	SNRPE	404
836410	182810	129020	2087900	3156500	2402900	1065000	1495300	1711200	1444600	1993500	2221800	4109500	5744800	5375100	319340	979770	950590	10076000	8150500	9375500				41	28	3	62.1	43	8.2	70.782	0	241.51	2792000000	31	531	Q13310;B1ANR0;H0YEQ8;B1ANR1	Q13310;B1ANR0	Polyadenylate-binding protein 4;Polyadenylate-binding protein	PABPC4	460
767720	431540	452080	1513300	1000900	1157400	2082500	1059500	1066700	2461200	1460200	1368700	1955900	1166300	1124500	1063600	707810	661480	4531700	6566900	4332400				14	1	1	17.4	1.7	1.7	71.027	0	9.106	1366500000	37	35	P17066;P48741	P17066	Heat shock 70 kDa protein 6	HSPA6	299
762970	545210	389220	818370	612860	738390	362250	326330	348150	276220	259230	169450	288650	595330	477600	106680	118470	114290	3123000	3086400	3538100				18	18	16	38.7	38.7	34.7	63.704	0	95.533	515540000	29	212	O00425;F8WD15	O00425	Insulin-like growth factor 2 mRNA-binding protein 3	IGF2BP3	223
688000	470800	848610	1377300	1632500	1865000	550750	2359000	2340400	92508	1360000	1426600	1152200	1781600	1859800	0	260590	201530	1903000	954520	1534900				6	6	6	50.5	50.5	50.5	11.367	0	16.397	196400000	6	67	P62805	P62805	Histone H4	HIST1H4A	413
683440	465140	405260	100340	346510	116150	415450	213870	98931	59277	48091	115780	46133	364930	203730	41462	85149	24086	156170	105170	121090				25	6	2	68.8	22.9	3.6	49.953	0	13.681	114940000	19	57	Q9BVA1	Q9BVA1	Tubulin beta-2B chain	TUBB2B	536
675510	233470	361240	911210	867360	809520	1312100	998000	878770	1759600	1108900	1205700	752320	1083000	1015200	615810	619630	589380	565970	935390	1166600				30	24	22	52.8	46.9	44.9	70.897	0	122.06	838790000	33	394	P11142;E9PKE3;E9PNE6;E9PN89;A8K7Q2;E9PLF4;E9PQQ4;E9PQK7;E9PK54;P54652;E9PN25;E9PPY6;E9PI65;E9PS65;E9PM13	P11142;E9PKE3;E9PNE6;E9PN89;A8K7Q2	Heat shock cognate 71 kDa protein	HSPA8	280
621790	205130	213890	1885800	1311100	1331100	1268200	1237800	1358100	960230	918430	659450	1658000	1035700	1285400	275700	124880	152750	563160	509900	661720				22	22	22	52.5	52.5	52.5	57.488	0	94.992	671790000	32	297	P78371;F5GWF6;F8VQ14	P78371;F5GWF6;F8VQ14	T-complex protein 1 subunit beta	CCT2	438
494160	0	0	404400	0	0	278950	0	0	0	0	0	243250	0	0	0	0	0	0	0	0				13	1	1	69.6	17.4	17.4	16.308	0.007286	1.8507	11366000	8	1	A0A2R8Y738;E7EX53	A0A2R8Y738;E7EX53	Ribosomal protein L15	RPL15	51
465880	50702	183820	120470	282570	252830	384360	198710	212300	18550	25091	17350	0	169070	194300	0	7596.9	34923	53218	21553	78184				32	5	4	76.6	18	15.1	49.895	0	10.639	63614000	21	34	Q9BQE3;F5H5D3;A0A1W2PQM2;F8VVB9;F8VQQ4;F8VRZ4;F8VS66;F8VWV9;F8VX09;C9JEV8;C9JQ00;C9JJQ8;A6NHL2;C9JDL2;F8VRK0;C9K0S6;F8W0F6;Q9H853;F8VXZ7	Q9BQE3;F5H5D3;A0A1W2PQM2;F8VVB9;F8VQQ4	Tubulin alpha-1C chain	TUBA1C;TUBA1B;TUBA1A	149
445770	45818	51968	213290	80124	39993	153720	51614	40618	124320	58414	62234	145230	82254	57338	19974	28512	11521	250830	205160	208100				11	11	11	35	35	35	54.271	0	24.149	77618000	25	64	Q969S3	Q969S3	Zinc finger protein 622	ZNF622	522
442160	175230	33687	1679400	1201800	1194100	610900	407260	368380	779430	641460	621290	1042300	1403900	620530	407120	391810	330970	14474000	19285000	18634000				22	22	22	50.7	50.7	50.7	44.965	0	323.31	1416800000	19	149	Q8NC51	Q8NC51	Plasminogen activator inhibitor 1 RNA-binding protein	SERBP1	514
442030	534250	529410	0	0	759300	0	650610	698450	0	613650	701440	727630	769700	814290	108910	0	894590	300690	271130	346910				3	3	3	21.5	21.5	21.5	19.621	0.0020833	2.4309	36652000	4	10	Q9UHA3;H3BMQ2	Q9UHA3	Probable ribosome biogenesis protein RLP24	RSL24D1	559
425030	164670	212800	651770	1476300	1646800	1132000	1588400	1363500	790590	996650	1060500	773400	1449100	1419700	113260	135300	92219	649280	607880	684820				26	26	26	57.4	57.4	57.4	60.343	0	85.629	586240000	31	264	P17987;E7ERF2;E7EQR6;F5H282;F5GZ03;F5H136;F5H726;F5GZI8;F5H676;F5GYL4;F5H7Y1	P17987;E7ERF2;E7EQR6;F5H282	T-complex protein 1 subunit alpha	TCP1	300
398420	91007	92111	245780	511050	415260	115220	460050	541750	50855	297360	251680	261880	607920	533400	0	118260	94391	906330	781220	721140				16	16	5	49.3	49.3	19.6	48.991	0	88.348	215120000	21	147	Q13838;Q5STU3;A0A0G2JJZ9;F6WLT2;A0A140T9X3;A0A0A0MT12;F6TRA5;F6S4E6;A0A140T996;F6R6M7;A0A140T973;H0Y400;A0A140T9K1;F6S2B7;A0A140T9L4;A0A0G2JHN7;F6U6E2;A0A0G2JJL7;F6QYI9;A0A140T9N3;A0A0D9SEM9;A0A140T9K2	Q13838;Q5STU3;A0A0G2JJZ9;F6WLT2;A0A140T9X3;A0A0A0MT12;F6TRA5;F6S4E6	Spliceosome RNA helicase DDX39B	DDX39B	462
391600	92361	89228	962610	355970	541860	714160	221890	252140	643310	323690	122880	881020	614050	288120	330220	225480	117410	1039200	1058600	1075900				17	17	17	43.6	43.6	43.6	46.836	0	85.995	263830000	22	116	P05455;E7ERC4;E9PGX9;E9PFL9	P05455;E7ERC4	Lupus La protein	SSB	263
374780	248920	302010	1111500	1536500	1415800	1125400	1482500	1193700	904520	1049200	1161300	742020	1482500	1303300	84813	257510	352680	1030600	913900	979800				27	27	27	52.4	52.4	52.4	59.62	0	154.34	782980000	37	290	P50990;H7C4C8;H7C2U0	P50990	T-complex protein 1 subunit theta	CCT8	363
369480	41806	211320	87301	230240	190320	200590	213200	189910	84538	64657	84828	94131	64143	115630	34099	17650	25564	158800	139990	108150				14	14	14	38	38	38	66.049	0	29.682	99424000	31	74	O00567;A0A494C128;H0YDU4;H0Y653;Q5JXT2	O00567;A0A494C128;H0YDU4	Nucleolar protein 56	NOP56	225
348820	185790	195660	495850	501520	477960	578370	458480	628920	323500	334830	229080	679880	786070	716790	154820	117670	102850	1545600	1566700	1662600				9	9	5	24.5	24.5	10.5	49.229	0	128.72	251670000	19	116	P31943;G8JLB6;E9PCY7;D6RBM0;D6RIU0;D6R9T0;D6RIH9;D6RJ04;D6RDU3;D6RFM3;D6RIT2;E5RGV0;D6RAM1;E7EQJ0;E7EN40;D6RDL0;D6RF17;D6R9D3;E5RGH4;H0YB39;H0YAQ2;H0YBG7;H0YBD7;E5RJ94	P31943;G8JLB6;E9PCY7;D6RBM0;D6RIU0;D6R9T0;D6RIH9;D6RJ04;D6RDU3;D6RFM3;D6RIT2;E5RGV0;D6RAM1;E7EQJ0;E7EN40	Heterogeneous nuclear ribonucleoprotein H;Heterogeneous nuclear ribonucleoprotein H, N-terminally processed	HNRNPH1	132
345500	166980	100940	1230000	802670	749920	1140500	812750	757900	1352200	528820	596970	1012100	787720	709170	126310	60141	35555	503000	415630	467670				18	18	18	48.4	48.4	48.4	59.366	0	150.34	409390000	31	241	Q99832;F8WAM2;F8WBP8;A0A0D9SG95	Q99832	T-complex protein 1 subunit eta	CCT7	533
332770	256790	179580	834340	1212300	1180400	503790	317210	403200	465400	520700	387440	411270	351560	299620	247670	0	0	10520000	9299800	9408700				9	9	6	37.2	37.2	27.9	26.306	0	24.444	506900000	13	60	A0A590UJK4;A0A590UK01;A0A590UJP7;A0A590UK80;Q13247	A0A590UJK4;A0A590UK01;A0A590UJP7;A0A590UK80;Q13247	Serine/arginine-rich splicing factor 6	SRSF6	65
332210	224110	336480	246600	195690	242300	306410	344250	70768	94958	39018	28337	207890	53485	154050	15181	67770	262830	0	0	0				8	8	8	27.8	27.8	27.8	45.626	0	23.654	78915000	24	29	P62195;J3QQM1;J3QSE0;J3QSA9;J3KTQ9;J3QLH6;J3KRP2;J3QRR3	P62195;J3QQM1	26S protease regulatory subunit 8	PSMC5	395
321410	234530	199700	612410	1092300	682850	1281200	1348400	912420	946420	1296400	847720	476410	1725200	1258900	152530	348040	405330	350570	319250	353390				22	22	22	54.3	54.3	54.3	60.533	0	51.166	509510000	31	189	P49368;B4DUR8;E9PRC8;Q5SZX6;E9PQ35;Q5SZX9;Q5SZW8;E9PM09	P49368;B4DUR8	T-complex protein 1 subunit gamma	CCT3	359
308940	107270	131670	651620	491170	426140	184040	275090	183890	281590	113610	225240	691900	682740	647180	43947	78783	51775	3449400	3610400	3753200				14	13	11	63.3	63.3	59.2	27.745	0	113.33	231900000	14	67	P63104;E7EX29;B0AZS6;B7Z2E6;H0YB80;E7ESK7;E9PD24;E7EVZ2;E5RIR4;E5RGE1	P63104;E7EX29;B0AZS6;B7Z2E6;H0YB80	14-3-3 protein zeta/delta	YWHAZ	428
305660	181800	86273	429550	224760	220290	355510	259320	255730	166610	152010	144130	394250	246760	272410	9628.7	20262	20387	576060	503380	520600				14	11	11	42.9	36.9	36.9	46.153	0	16.251	119530000	22	68	P60842;J3KT12;Q14240;E7EQG2;J3QS69;J3QL43;J3KTB5;J3KSZ0;J3QR64;J3QLN6;J3KS25;J3QKZ9;J3KTN0;J3QL52;J3KSN7;J3KT04;E7EMV8;J3KS93	P60842;J3KT12;Q14240;E7EQG2;J3QS69;J3QL43;J3KTB5;J3KSZ0	Eukaryotic initiation factor 4A-I;Eukaryotic initiation factor 4A-II;Eukaryotic initiation factor 4A-II, N-terminally processed	EIF4A1;EIF4A2	383
301410	125980	85099	580100	1085300	697690	313770	220960	228580	295050	230850	311920	1318100	1289400	1346700	292160	516330	323670	1620300	2112500	2838200				10	10	10	51.2	51.2	51.2	27.083	0	93.609	313330000	16	123	Q6ZN17;A0A1B0GVD3;A0A1B0GTK2	Q6ZN17;A0A1B0GVD3;A0A1B0GTK2	Protein lin-28 homolog B	LIN28B	42
301370	94975	171260	112860	306010	203340	224120	248820	247050	135550	129630	104730	73443	145650	156300	0	45388	42692	238690	292630	182540				9	9	9	28.5	28.5	28.5	59.578	0	53.611	84159000	24	82	Q9Y2X3;H7BZ72	Q9Y2X3	Nucleolar protein 58	NOP58	576
298990	148410	126110	155380	139980	138390	155330	262610	235540	0	56256	105370	172510	125260	104300	0	14513	0	0	0	0				4	4	4	18.7	18.7	18.7	45.745	0	6.7818	47141000	20	17	O60884;A0A087WT48;I3L320	O60884;A0A087WT48	DnaJ homolog subfamily A member 2	DNAJA2	235
292590	74565	85743	663840	830030	654620	862340	792460	898660	496260	656600	687050	598410	1048000	870140	193590	116800	134310	967430	681100	787100				16	16	16	39	39	39	58.024	0	89.288	371220000	26	162	P40227;Q92526	P40227	T-complex protein 1 subunit zeta	CCT6A	340
285530	71148	80946	183910	0	19624	108360	0	0	77088	0	0	73061	0	0	0	0	0	49406	146600	142600				3	3	3	15.9	15.9	15.9	27.924	0.0021645	2.6284	17336000	14	9	Q9NRX1;F8WBJ6	Q9NRX1;F8WBJ6	RNA-binding protein PNO1	PNO1	549
265700	81102	113810	897250	1056300	1052500	7876300	1410600	1290800	7954400	843950	834060	779270	1219500	1449700	47330	119240	135300	409980	399420	460570				24	24	24	60.3	60.3	60.3	57.924	0	90.29	991540000	32	279	P50991	P50991	T-complex protein 1 subunit delta	CCT4	364
265230	41844	82649	224930	393620	779480	422360	727760	781180	496860	564160	192690	361240	715010	706070	514590	541140	344010	256450	105000	303400				1	1	1	15.1	15.1	15.1	13.271	0.0073126	1.8525	71942000	8	15	I3L3A9;I3L355;I3L176;I3L421;I3L1W8;Q86US8	I3L3A9;I3L355;I3L176;I3L421;I3L1W8;Q86US8	Telomerase-binding protein EST1A	SMG6	195
263030	199950	210220	326060	212250	228670	252510	226890	205430	312930	156920	140290	277220	134520	158410	125070	49251	55362	173500	176230	179440				18	2	2	59.2	4.8	4.8	41.736	0	6.8148	81283000	20	59	P60709;E7EVS6;A0A2R8Y793;A0A6Q8PFE4;G5E9R0;A0A2R8YGF8;A0A6Q8PH58;C9JZR7;C9JTX5;C9JUM1;A0A2R8YEA7;Q6S8J3;A5A3E0;A0A2R8YFE2;P0CG38;A0A6Q8PGD7;Q9BYX7;F8WCH0;P0CG39	P60709;E7EVS6;A0A2R8Y793;A0A6Q8PFE4	Actin, cytoplasmic 1;Actin, cytoplasmic 1, N-terminally processed	ACTB	382
254000	0	136280	563970	0	0	523350	0	0	705310	0	0	982990	2715300	3179000	0	0	0	2678900	2370600	2378500				1	1	1	9.8	9.8	9.8	11.544	0	7.2914	82441000	5	16	D6RCT6;A0A087WTC6;D6RIA0;D6R9E3;A0A6Q8PFL9;A0A6Q8PF18;A0A6Q8PHG4;Q9BWT6	D6RCT6;A0A087WTC6;D6RIA0;D6R9E3;A0A6Q8PFL9;A0A6Q8PF18;A0A6Q8PHG4;Q9BWT6	Meiotic nuclear division protein 1 homolog	MND1	2
249440	112110	80157	430060	337780	347520	187990	204070	184780	88206	64229	177070	511580	440700	416660	37395	119220	99039	2740300	2814700	2224900				17	17	16	66.7	66.7	66.7	29.174	0	41.435	223700000	17	87	P62258;K7EM20;B4DJF2;I3L3T1;K7EIT4;I3L0W5	P62258	14-3-3 protein epsilon	YWHAE	399
232200	79130	107490	297870	244300	184550	193140	90779	96448	131590	17352	15710	329670	556110	260960	89032	22385	0	233360	294860	315140				14	14	14	25.9	25.9	25.9	77.569	0	20.587	181100000	46	52	A0A087X0X3;P52272;M0R019;M0R2T0;M0QYQ7;M0R0N3;M0QZM1;M0R0Y6;M0QYL3;M0R2I7;M0QY96	A0A087X0X3;P52272;M0R019;M0R2T0	Heterogeneous nuclear ribonucleoprotein M	HNRNPM	16
231040	0	30553	0	0	0	0	0	0	0	0	0	0	0	0	0	0	0	0	0	0				2	2	2	25.3	25.3	25.3	8.8131	0	5.4155	1046400	4	2	C9JAW5;C9JNU6;Q9Y241	C9JAW5;C9JNU6;Q9Y241	HIG1 domain family member 1A, mitochondrial	HIGD1A	90
224260	105110	139390	650460	819330	715570	584140	582240	486030	626610	510550	648120	1476000	1653300	1460100	217490	338400	342000	3164000	3808000	3280900				33	33	33	40.7	40.7	40.7	113.67	0	121.91	1245700000	54	376	Q9HCE1;Q5JR04	Q9HCE1;Q5JR04	Putative helicase MOV-10	MOV10	546
219580	157740	197680	262770	86050	152640	342160	345510	143570	256680	95573	108210	162980	158210	113530	100600	33236	31004	257090	279770	244830				4	4	4	29.7	29.7	29.7	21.701	0	5.0754	29995000	8	12	Q3MHD2;K7ELG9	Q3MHD2;K7ELG9	Protein LSM12 homolog	LSM12	487
213890	56027	104240	588460	765650	820660	312960	452170	433840	353180	535400	514240	1282900	1475600	1469700	201050	426920	400440	3332600	3440900	3868100				42	42	42	52.2	52.2	52.2	123.51	0	323.31	1629400000	60	453	Q6PKG0;A0A0B4J210;E5RH50;H0YBW1;H0YC73;H0YC33;H0YAN4;H0YBM7;A0A3B3ISF0;Q659C4;H0YAX9;H0YBJ5;E5RHK4;D6RJB0	Q6PKG0;A0A0B4J210;E5RH50	La-related protein 1	LARP1	499
213000	40443	52273	38554	24820	19153	59321	27862	30532	44142	0	0	85425	28493	17986	0	5610	0	0	0	0				10	3	3	25.6	9.9	9.9	49.857	0	5.2123	13065000	19	8	Q9BUF5;K7ESQ3;K7EQT3;K7EJ64;K7ERA8;K7EJZ4;K7EL29;K7EN98;K7EPE5	Q9BUF5	Tubulin beta-6 chain	TUBB6	535
207940	19832	0	154550	1892000	423020	199200	475690	565660	29555	311670	242220	86554	405660	224850	213820	172690	99566	831260	928190	1166100				3	3	1	44.2	44.2	22.5	13.988	0	57.682	47070000	5	39	Q16777;Q6FI13;Q96QV6	Q16777;Q6FI13	Histone H2A type 2-C;Histone H2A type 2-A	HIST2H2AC;HIST2H2AA3	484
205770	212990	208120	345210	779360	778020	877050	1109400	1117400	407780	764800	637010	437640	851100	793640	17250	283750	299080	1527100	1350800	1436900				24	24	14	41.2	41.2	28.5	83.263	0	219.13	536760000	35	193	P08238;Q58FF7;Q58FF8;F8W026	P08238	Heat shock protein HSP 90-beta	HSP90AB1	272
197740	119590	0	159980	68567	81102	255690	109380	116820	396640	79200	82398	240610	59650	46581	0	36145	0	184290	192060	147000				5	5	5	6.6	6.6	6.6	62.333	0	4.461	43748000	17	10	Q9Y5A9;S4R3J8;S4R3V3;A0A024R7W5;A0A087X0Q1;A0A087WY31;Q9BYJ9;Q7Z739	Q9Y5A9	YTH domain-containing family protein 2	YTHDF2	584
188740	87452	0	815680	622360	603720	0	156580	170330	0	203340	39163	974260	836720	186070	0	18757	167070	2605200	2879600	2243300				7	7	7	29.5	29.5	29.5	33.665	0	13.369	141400000	11	30	P62995;H7BXF3;H7C2L4	P62995	Transformer-2 protein homolog beta	TRA2B	427
188040	171800	166440	110920	163840	183130	142100	188340	123330	145490	121690	165720	243090	110060	119680	15049	0	124990	237940	225450	279430				3	3	3	25.3	25.3	25.3	15.892	0.0021552	2.6094	29039000	9	18	Q9NZT1	Q9NZT1	Calmodulin-like protein 5	CALML5	557
186530	58425	0	0	0	0	0	0	0	0	0	0	0	0	0	0	0	0	0	0	17386				2	2	1	29.4	29.4	9.2	11.802	0.0089127	1.7307	1574100	6	2	D6RDG3;H0Y9Y1	D6RDG3;H0Y9Y1	Transcription factor BTF3	BTF3	119
180930	176190	147350	782350	385820	374760	890190	587880	396350	675260	362410	344420	1010600	411560	694640	34738	26130	104290	245020	259110	354960				18	18	18	45.5	45.5	45.5	59.67	0	117.44	323860000	34	107	P48643;B7ZAR1;E9PCA1;E7ENZ3;D6RIZ7	P48643;B7ZAR1;E9PCA1;E7ENZ3	T-complex protein 1 subunit epsilon	CCT5	357
179840	65368	70793	0	28818	0	346930	86746	80954	189780	0	0	134580	60884	77997	0	0	0	0	0	101840				1	1	1	17.6	17.6	17.6	7.7412	0.0038023	1.9948	4273600	3	10	P60059	P60059	Protein transport protein Sec61 subunit gamma	SEC61G	379
179830	0	0	122220	18536	0	207750	165380	152200	281060	0	0	108260	44930	75475	26168	0	0	0	0	0				9	1	1	24.3	7.2	7.2	49.775	0	29.062	26254000	19	36	Q3ZCM7;A0A075B736;Q5SQY0	Q3ZCM7;A0A075B736;Q5SQY0	Tubulin beta-8 chain	TUBB8	488
175780	0	0	64255	0	0	185080	0	0	106770	0	0	70298	0	0	0	0	0	0	144370	299630				2	2	2	31.8	31.8	31.8	25.097	0	24.542	11508000	11	9	P06730;D6RFJ3;D6RBW1	P06730;D6RFJ3;D6RBW1	Eukaryotic translation initiation factor 4E	EIF4E	264
164300	66284	50009	87754	166890	161710	114840	129600	110170	0	14444	135380	143500	201590	204840	59016	37666	48324	373060	340390	370760				9	9	8	38.1	38.1	35.3	34.861	0	15.503	68187000	21	54	E5RJN7;E7EPX0;E7EVJ4;Q9NUL3;E7EVI1;E5RJ67;H0YBY0;E5RFK1	E5RJN7;E7EPX0;E7EVJ4;Q9NUL3;E7EVI1;E5RJ67	Double-stranded RNA-binding protein Staufen homolog 2	STAU2	125
159850	134990	113770	62325	196650	156320	192660	210310	347220	103570	55958	185840	49316	176980	85019	0	0	30047	20956	17342	17466				8	8	8	27	27	27	44.868	0	38.294	64465000	19	43	P31689	P31689	DnaJ homolog subfamily A member 1	DNAJA1	322
156120	87728	83096	106320	237590	227690	140520	302510	258270	126510	102060	79316	98071	96050	123440	10733	44699	40626	233580	123340	315360				8	8	8	28.5	28.5	28.5	50.227	0	9.9336	69399000	20	32	Q9Y265;H7C4G5;E7ETR0;J3QLR1;H7C4I3	Q9Y265;H7C4G5;E7ETR0	RuvB-like 1	RUVBL1	575
149250	0	0	82038	0	0	121780	0	0	39858	0	0	65244	0	0	0	0	0	0	0	0				1	1	1	16.9	16.9	16.9	19.781	0	4.0298	5498100	12	7	K7EJC1;K7EJR3;R4GMR5;P48556	K7EJC1;K7EJR3;R4GMR5;P48556	26S proteasome non-ATPase regulatory subunit 8	PSMD8	212
146400	80147	97097	190320	232070	239630	422100	399050	369740	283440	299070	278840	364360	436300	592510	87381	117910	128410	374590	382290	573810				17	16	16	32.4	32.4	32.4	72.332	0	37.522	224460000	32	170	P11021	P11021	78 kDa glucose-regulated protein	HSPA5	279
142400	34601	0	129200	0	0	0	0	0	0	0	0	98247	0	0	0	0	0	687310	639600	673750				5	5	5	24	24	24	26.224	0	5.7726	21646000	9	15	B5MDF5;P62826;J3KQE5;F5H018;H0YFC6;B4DV51	B5MDF5;P62826;J3KQE5;F5H018	GTP-binding nuclear protein Ran	RAN	80
137780	49113	64342	197570	101110	27059	925320	24864	16587	238850	29928	40322	132460	61332	17436	35466	30757	0	444950	393180	397390				6	6	6	32.7	32.7	32.7	32.575	0	94.423	77721000	12	51	P06748;E5RGW4;E5RI98	P06748	Nucleophosmin	NPM1	267
133800	41778	20690	272360	111770	183230	55330	67362	123640	29984	118930	138590	325960	363040	364160	32143	75331	95487	100900	89000	122880				16	16	16	31.1	31.1	31.1	85.939	0	34.42	143950000	34	96	A0A0A0MRA5;B7Z4B8;Q9BUJ2;M0R3F1;M0QYZ0;M0QYI8;M0R0K8;M0R203;M0QYM5;M0QZV6	A0A0A0MRA5;B7Z4B8;Q9BUJ2;M0R3F1;M0QYZ0	Heterogeneous nuclear ribonucleoprotein U-like protein 1	HNRNPUL1	19
128020	12348	0	53360	0	0	68587	26409	38572	27838	0	0	27500	0	0	18411	0	0	0	0	0				2	2	2	11.5	11.5	11.5	40.513	0	24.628	6817800	17	12	Q9UBS4	Q9UBS4	DnaJ homolog subfamily B member 11	DNAJB11	558
125510	104640	142950	138420	118700	150410	267670	174170	213910	89780	90515	98256	100790	147640	102690	70326	44129	41127	11738	0	38400				5	5	5	17.1	17.1	17.1	48.633	0	36.431	65155000	26	50	P35998;C9JLS9	P35998	26S protease regulatory subunit 7	PSMC2	334
124270	84382	59845	277390	539390	201690	109950	52004	107270	90906	128010	81072	839290	2119000	74138000	153560	187790	245820	2764300	2712800	3109300				12	12	12	45.1	45.1	45.1	32.463	0	96.74	1412100000	16	54	Q9UKM9;Q5QPL9;Q5QPM1;Q5QPM2;Q5QPM0	Q9UKM9;Q5QPL9;Q5QPM1;Q5QPM2;Q5QPM0	RNA-binding protein Raly	RALY	564
121860	41751	48556	159070	79778	113920	161850	137450	130090	26868	56221	67974	115600	105200	108620	17435	11093	15890	38156	38557	48429				6	6	6	22.5	22.5	22.5	47.352	0	14.456	41109000	25	49	R4GNH3;E9PM69;P17980;E9PKD5;E9PN50;E9PMD8;E9PLG2	R4GNH3;E9PM69;P17980;E9PKD5;E9PN50;E9PMD8	26S protease regulatory subunit 6A	PSMC3	588
116900	63941	53353	180870	36722	81875	132500	129460	195360	0	87338	0	255760	302890	368240	0	37614	45725	0	0	0				3	3	3	16	16	16	26.743	0	9.0214	22974000	11	12	A0A087WX29;Q13148;A0A087WXQ5;K7EJM5;A0A087WV68;A0A0A0N0M3;K7EN94;B1AKP7;G3V162;A0A087X260;A0A087WYY0;A0A087WW61;A0A087WX67;A0A087WXV3	A0A087WX29;Q13148;A0A087WXQ5;K7EJM5;A0A087WV68;A0A0A0N0M3;K7EN94;B1AKP7;G3V162;A0A087X260;A0A087WYY0	TAR DNA-binding protein 43	TARDBP;TDP43	11
114070	58726	36952	15069	0	47740	49079	0	0	36232	25422	0	87227	0	0	19594	0	0	0	0	0				5	4	4	10.7	9.1	9.1	73.243	0	5.0016	19114000	39	8	O00571;A0A2R8YF78;A0A2R8Y645;A0A2R8Y4A4;A0A2U3TZJ9;A0A2R8YFS5;A0A2R8YFR4;A0A0D9SG12;A0A2R8YCW1;A0A0D9SFB3;F6S8Q4;A0A2R8Y5G6;A0A2R8Y7T2;A0A2R8YDT5;A0A0D9SF53;A0A2R8YDH3;O15523;A0A087WVZ1;A0A0J9YVQ7;J3QSF1	O00571;A0A2R8YF78;A0A2R8Y645;A0A2R8Y4A4;A0A2U3TZJ9;A0A2R8YFS5;A0A2R8YFR4;A0A0D9SG12;A0A2R8YCW1;A0A0D9SFB3;F6S8Q4;A0A2R8Y5G6;A0A2R8Y7T2;A0A2R8YDT5;A0A0D9SF53;A0A2R8YDH3;O15523	ATP-dependent RNA helicase DDX3X;ATP-dependent RNA helicase DDX3Y	DDX3X;DDX3Y	28
112080	0	0	136140	9207.7	7853.7	258090	13570	18379	141560	4584.1	6380.2	133360	8305.5	10229	7498.3	0	0	51202	50114	43492				4	4	4	18.9	18.9	18.9	47.366	0	6.193	21511000	21	11	P43686	P43686	26S protease regulatory subunit 6B	PSMC4	349
108430	0	22184	219950	0	96163	0	0	28700	84035	0	87749	123180	0	160990	0	0	34813	1849000	1203500	2174500				7	7	7	34.8	34.8	34.8	28.329	0	15.241	87234000	14	35	J3KTL2;Q07955;J3QQV5;J3KSW7;J3KSR8	J3KTL2;Q07955	Serine/arginine-rich splicing factor 1	SRSF1	207
106750	56863	88499	162230	178330	114360	353940	240600	245400	266140	122930	84680	147670	91810	136940	50485	51404	13172	50275	53559	38292				9	9	9	14	14	14	97.169	0	11.571	94644000	35	64	Q14974;J3QR48;J3KTM9;J3QRG4	Q14974	Importin subunit beta-1	KPNB1	472
102230	0	49931	54300	100970	126570	82603	82229	92351	0	82152	55624	37904	82105	91496	0	37798	33342	275520	273360	408560				5	5	5	53.1	53.1	53.1	14.173	0	12.673	20865000	8	12	P55769;B1AHD1;A0A3B3IUA2;A0A3B3IRU2	P55769;B1AHD1;A0A3B3IUA2	NHP2-like protein 1;NHP2-like protein 1, N-terminally processed	NHP2L1	375
100250	51996	47179	0	43387	0	152660	166910	196380	0	59686	0	0	64008	0	0	0	16968	58353	58149	24446				5	5	5	19.2	19.2	19.2	34.93	0	39.047	14565000	14	13	Q96AG4	Q96AG4	Leucine-rich repeat-containing protein 59	LRRC59	523
95017	29475	30838	60513	65202	72402	72553	47367	52283	18862	62651	60647	83019	44144	44591	0	31110	0	1259300	1579600	1331700				9	9	3	31.6	31.6	15.7	40.313	0	75.718	94800000	18	53	Q9BWF3;E9PB51;D6R9K7;J3QRR5	Q9BWF3;E9PB51;D6R9K7;J3QRR5	RNA-binding protein 4	RBM4	539
94072	50796	55098	99726	0	0	0	0	92591	0	35642	0	173840	120790	136560	0	0	0	83526	137180	0				3	3	3	17.4	17.4	17.4	30.415	0	8.5347	9718400	9	16	A0A1W2PRV5;E7EQZ4;Q16637;B4DP61	A0A1W2PRV5;E7EQZ4;Q16637;B4DP61	Survival motor neuron protein	SMN1;SMN2	45
92393	40652	15112	3697	0	0	28893	50262	0	33708	0	0	43806	0	0	174870	0	0	19152	19068	18696				6	6	6	24.6	24.6	24.6	36.657	0	31.23	15579000	15	14	A0A0J9YX62;O75190;C9J2P2;C9J2C4;C9JB42;C9JDR7;C9JDX6;F8WCZ4;E9PH18;C9JN01;Q8WWF6	A0A0J9YX62;O75190;C9J2P2;C9J2C4;C9JB42;C9JDR7;C9JDX6;F8WCZ4;E9PH18	DnaJ homolog subfamily B member 6	DNAJB6	34
89008	71502	54351	12385	21356	17495	0	20823	16535	0	13409	12879	28316	22980	19279	0	8948.6	7888.4	6922.2	10903	3459.1				5	5	5	14.3	14.3	14.3	83.064	0	7.3773	17104000	37	8	Q9Y4W2	Q9Y4W2	Ribosomal biogenesis protein LAS1L	LAS1L	583
88293	91267	137820	88371	217890	213240	319290	196450	191070	113610	100450	74768	188670	440490	296570	30967	20708	16741	776010	754260	880500				7	6	6	26	21.9	21.9	45.671	0	318.23	103860000	15	65	P52597;A0A1B0GW42	P52597	Heterogeneous nuclear ribonucleoprotein F;Heterogeneous nuclear ribonucleoprotein F, N-terminally processed	HNRNPF	368
85915	98155	115350	79969	229280	156490	238740	290530	275840	137130	27389	98052	173730	169520	119030	28926	28312	34593	232350	317980	293110				13	13	13	38.9	38.9	38.9	51.156	0	25.526	87365000	26	69	Q9Y230;M0R0Y3;X6R2L4;M0R0Z0;A0A1W2PS48;M0QXI6	Q9Y230;M0R0Y3	RuvB-like 2	RUVBL2	574
85815	0	39796	74745	0	45735	0	0	0	104580	0	0	0	0	0	0	0	35871	208770	182830	156490				2	2	2	14	14	14	21.188	0	10.397	9346300	10	10	Q9Y3C1;D6RC60;D6RIC3;A0A0C4DGU5;A0A087X2G6	Q9Y3C1;D6RC60;D6RIC3;A0A0C4DGU5;A0A087X2G6	Nucleolar protein 16	NOP16	577
85795	0	10364	92449	30842	32618	133930	25582	36517	94864	15474	17892	89849	14961	26162	0	0	0	0	0	9385.2				1	1	1	9.5	9.5	9.5	22.836	0	4.5571	7166900	10	12	P49721	P49721	Proteasome subunit beta type-2	PSMB2	361
84874	9382.1	12325	412210	282810	259980	146300	35652	38505	110140	55963	21395	496180	335330	254510	63452	0	34111	1532300	1262100	1426800				5	5	3	21.4	21.4	13	31.3	0	9.5006	68743000	10	36	O75494;Q5JRI1;Q6IQ42	O75494;Q5JRI1	Serine/arginine-rich splicing factor 10	SRSF10	237
84639	45284	59635	0	847500	878750	310140	517170	560070	408200	0	76493	432450	1478100	1568800	166220	54982	59437	1174900	1351700	1089000				3	3	3	20.6	20.6	20.6	13.916	0.0038095	2.0019	67613000	6	8	P62318;H3BT13	P62318	Small nuclear ribonucleoprotein Sm D3	SNRPD3	406
82439	12928	19630	80824	52892	63201	83017	103260	94083	62787	50382	62082	37705	57201	62302	32291	10658	14060	106290	92122	96672				10	10	10	15.7	15.7	15.7	110.42	0	15.651	66793000	52	68	P55060	P55060	Exportin-2	CSE1L	371
82405	15586	0	67307	125320	115060	0	73224	105790	0	0	69029	169500	210150	317500	0	29792	0	0	0	0				2	2	2	15.4	15.4	15.4	18.001	0	4.4521	17187000	9	2	P52298;F8WE41	P52298;F8WE41	Nuclear cap-binding protein subunit 2	NCBP2	367
81260	0	0	148030	0	0	212440	0	0	0	0	0	176440	0	0	0	0	0	0	0	0				1	1	1	11.9	11.9	11.9	21.307	0.0039062	2.125	5563500	9	5	P01588	P01588	Erythropoietin	EPO	250
80888	0	0	106310	0	0	235060	18419	24488	174260	0	0	65930	0	0	0	0	0	0	0	0				1	1	1	30.6	30.6	30.6	8.76	0	18.905	4232100	6	4	E9PLA6;E9PIG2;E9PRS3;E9PNX1;E9PK86;E9PMI5;E9PR70;E9PPV6;E9PJH8;P50454	E9PLA6;E9PIG2;E9PRS3;E9PNX1;E9PK86;E9PMI5;E9PR70;E9PPV6;E9PJH8;P50454	Serpin H1	SERPINH1	136
80655	38047	39979	121450	185290	151980	251560	128650	131710	96586	89242	93766	94223	130580	144670	57893	26731	19225	634450	620820	512500				17	9	9	28.7	16.4	16.4	84.659	0	62.1	144570000	34	77	P07900;G3V2J8;Q14568;Q58FF6;Q58FG0	P07900	Heat shock protein HSP 90-alpha	HSP90AA1	271
80200	45259	2339.3	69681	15579	5118.3	0	7513.7	7847.1	0	0	8496.7	61159	8502.1	9923.3	0	0	65103	0	0	0				2	2	2	3.7	3.7	3.7	96.557	0.002439	3.3986	13148000	34	3	Q8IY81	Q8IY81	pre-rRNA processing protein FTSJ3	FTSJ3	508
79257	46160	44836	48470	102410	124620	57404	88776	87181	33251	55798	51045	142760	61271	70865	12777	24585	33958	0	0	0				2	2	2	39.5	39.5	39.5	13.393	0	7.3305	8665200	4	8	F8W651;F8VYZ4;F8VVA7;P61923;F8VYK5;F8VXB1;F8VUC5;F8W156;F8VYE0	F8W651;F8VYZ4;F8VVA7;P61923;F8VYK5;F8VXB1;F8VUC5;F8W156;F8VYE0	Coatomer subunit zeta-1	COPZ1	153
78179	36914	22540	156300	113850	97298	53251	88817	95040	51319	62097	72605	293120	179680	300180	79032	29479	23763	1130300	1040500	1131900				14	14	14	28.3	28.3	28.3	80.595	0	44.016	178290000	27	107	Q71RC2;X6RLN4;Q96J85;Q8TBL5;A0A087WTL9;F8W1I4;F8VY40;F8W1Z5	Q71RC2;X6RLN4	La-related protein 4	LARP4	500
77135	5406.4	56810	86293	345840	191870	94399	408710	351160	0	206310	221040	71098	306810	215200	51085	68090	84026	266540	306660	280720				2	2	2	17.1	17.1	17.1	20.019	0.0021505	2.5726	29562000	8	13	P02792	P02792	Ferritin light chain	FTL	252
76749	65645	28988	238350	182180	125440	87056	80114	61982	36792	100280	52907	245450	267940	263740	45808	98575	37912	522060	676270	610080				8	7	7	37.2	37.2	37.2	28.302	0	15.022	63516000	16	29	P61981	P61981	14-3-3 protein gamma;14-3-3 protein gamma, N-terminally processed	YWHAG	392
75881	0	3208.4	0	29662	28881	45883	0	0	0	66626	0	0	98382	103460	0	56659	0	1438700	1270200	1395400				6	6	5	32.7	32.7	27.1	22.11	0	5.2306	64582000	14	14	Q06830;A0A0A0MSI0;A0A0A0MRQ5	Q06830;A0A0A0MSI0;A0A0A0MRQ5	Peroxiredoxin-1	PRDX1	21
74721	42735	31276	31774	26493	29609	31765	43035	34229	0	26597	0	18679	23592	0	0	0	0	56278	54650	54161				4	4	4	16	16	16	48.208	0	38.96	12751000	22	24	J3QSV6;O76021;I3L3U9;J3KPU7;I3L2F2;I3L4T8;I3L1Y4;I3L234;I3L3C4	J3QSV6;O76021;I3L3U9	Ribosomal L1 domain-containing protein 1	RSL1D1	211
72168	23566	50174	0	42913	9646.5	0	60426	85564	0	48816	74480	0	31752	34367	69384	62093	65320	0	0	0				3	3	3	14.7	14.7	14.7	37.687	0	5.8542	13883000	19	15	Q9UNI6;V9GY92;V9GYV5	Q9UNI6;V9GY92	Dual specificity protein phosphatase 12	DUSP12	570
71520	44793	61664	94161	61759	117600	89243	69497	75806	74033	0	61492	107770	0	49051	25661	0	0	1088600	1201400	1090500				7	7	6	26.1	26.1	22.6	37.294	0	12.059	82220000	17	32	A0A5F9ZHM4;P07195;A0A3B3IS95;A8MW50;F5H793;C9J7H8;F5H5G7;F5H155;A0A087WUM2;G3XAP5;F5H245;Q6ZMR3;P07864	A0A5F9ZHM4;P07195;A0A3B3IS95;A8MW50	L-lactate dehydrogenase B chain;L-lactate dehydrogenase	LDHB	67
70135	51025	32034	54852	50919	72550	134610	71202	105190	93828	48015	61113	50371	0	43929	0	0	0	144950	118920	145190				3	3	3	23.3	23.3	23.3	32.642	0	5.5611	43927000	20	18	Q32Q12;P22392;E7ERL0;J3KPD9;O60361;P15531;C9K028;F6XY72;E5RHP0	Q32Q12;P22392;E7ERL0;J3KPD9;O60361;P15531	Nucleoside diphosphate kinase;Nucleoside diphosphate kinase B;Putative nucleoside diphosphate kinase;Nucleoside diphosphate kinase A	NME1-NME2;NME2;NME1;NME2P1	308
67863	45380	97929	92200	150060	126320	441090	232760	233630	293400	47917	42317	90642	172610	226970	155420	59359	65078	137600	119350	119510				2	2	1	9.8	9.8	5.5	30.761	0.0021786	2.6818	30174000	10	24	A0A3B3IU42	A0A3B3IU42			57
65936	50976	141910	273800	347000	213860	397360	75721	71122	361780	66650	44895	277840	442520	577360	34628	35445	78089	5577700	4546800	4943000				15	10	10	60.5	54	54	40.089	0	323.31	387390000	15	191	P16989;A0A0D9SEI8	P16989	Y-box-binding protein 3	YBX3	298
63372	0	15357	64923	47395	46144	41221	0	0	0	0	0	65163	65622	72481	0	0	0	1264700	1352300	1366500				3	3	3	56.7	56.7	56.7	12.259	0	23.294	22326000	5	5	P84090;G3V279	P84090;G3V279	Enhancer of rudimentary homolog	ERH	442
63255	13586	0	63852	53181	62562	0	0	0	0	0	0	86496	0	0	0	0	0	115290	159940	217260				4	4	4	25.6	25.6	25.6	22.842	0.0022124	2.7728	11190000	13	7	G3V295;G3V5Z7;P60900;G3V3I1;G3V3U4	G3V295;G3V5Z7;P60900;G3V3I1;G3V3U4	Proteasome subunit alpha type;Proteasome subunit alpha type-6	PSMA6	168
62999	79526	59855	75704	101760	103890	82342	145160	185380	0	161630	123350	72810	102530	97970	0	15343	0	10133	14198	50323				4	4	4	18.3	18.3	18.3	36.876	0	15.417	22266000	14	35	Q14257;H0YL43;A8MXP8	Q14257;H0YL43	Reticulocalbin-2	RCN2	468
60185	55964	52985	42190	4174100	559370	82764	477950	297290	17647	190500	152430	26928	114140	124320	0	96824	70260	0	0	0				3	1	1	33.7	17.2	17.2	18.481	0	52.334	63900000	8	30	A0A0U1RR32;A0A0U1RRH7;Q99878;Q96KK5;Q9BTM1;Q93077;Q7L7L0;P20671;P0C0S8;P04908;H0YFX9;A0A3B3IS11;Q8IUE6;P16104	A0A0U1RR32;A0A0U1RRH7;Q99878;Q96KK5;Q9BTM1;Q93077;Q7L7L0;P20671;P0C0S8;P04908;H0YFX9;A0A3B3IS11;Q8IUE6;P16104	Histone H2A type 1-J;Histone H2A type 1-H;Histone H2A.J;Histone H2A type 1-C;Histone H2A type 3;Histone H2A type 1-D;Histone H2A type 1;Histone H2A type 1-B/E;Histone H2A;Histone H2A type 2-B;Histone H2AX	HIST1H2AJ;HIST1H2AH;H2AFJ;HIST1H2AC;HIST3H2A;HIST1H2AD;HIST1H2AG;HIST1H2AB;HIST2H2AB;H2AFX	39
59635	25926	21121	0	0	0	0	4807.9	13432	0	8050.6	8119.1	0	14847	11067	0	0	0	5096.9	0	6066.6				4	4	4	6.7	6.7	6.7	119.7	0	25.037	6235900	35	19	Q8IZL8;E7EV54;C9JFV4	Q8IZL8;E7EV54;C9JFV4	Proline-, glutamic acid- and leucine-rich protein 1	PELP1	511
57960	94619	158280	0	72892	79769	0	49696	48400	0	81688	77886	0	35460	22626	28438	73473	48007	232730	241030	231350				18	9	0	33	20	0	60.066	0	13.068	56686000	30	50	P04259	P04259	Keratin, type II cytoskeletal 6B	KRT6B	254
57326	7790.9	78958	106920	355900	362260	375610	558690	657620	301900	362430	403950	190310	385490	290970	94763	287010	360960	3290100	2998100	3440600				23	23	23	40.8	40.8	40.8	83.785	0	227.54	588720000	32	225	P13807;M0QYU1;P54840	P13807	Glycogen [starch] synthase, muscle	GYS1	290
55898	36879	51410	58193	63368	119450	169170	159760	149470	89564	44064	65025	104080	111670	151830	10083	24749	29262	23798	12811	10235				22	22	22	13	13	13	242.98	0	23.772	160300000	97	80	P27708;F8VPD4;H7C2E4	P27708;F8VPD4	CAD protein;Glutamine-dependent carbamoyl-phosphate synthase;Aspartate carbamoyltransferase;Dihydroorotase	CAD	152
55422	0	0	253610	0	0	234390	0	0	263400	0	0	0	0	0	116990	0	0	0	0	12851				2	2	2	8.4	8.4	8.4	38.714	0.0039604	2.188	17797000	19	6	P04083;Q5T3N0;Q5T3N1	P04083;Q5T3N0;Q5T3N1	Annexin A1;Annexin	ANXA1	253
55156	0	67369	0	0	0	82971	54103	61459	40968	41363	0	0	55628	46223	0	51962	38814	244320	244380	198510				2	2	2	15.5	15.5	15.5	21.51	0.0024096	3.2592	11549000	9	17	G5E9W8;C9JQ42;P46976	G5E9W8;C9JQ42;P46976	Glycogenin-1	GYG1	95
51446	63127	63078	84324	125650	116940	67736	110700	97349	62151	81993	108610	194150	144090	235920	3617.8	9513.4	11124	938790	761220	860620				10	8	8	23.6	19.6	19.6	63.48	0	128.3	140420000	30	89	Q9NZI8	Q9NZI8	Insulin-like growth factor 2 mRNA-binding protein 1	IGF2BP1	555
51071	38188	36601	87179	0	67531	87389	84910	0	64024	66496	89209	127060	0	0	0	0	0	504000	419000	423700				5	4	4	18.2	15.3	15.3	33.155	0	9.0592	43061000	17	22	F8W6I7;P09651;F8VTQ5;A0A2R8Y4L2;F8VYN5;F8VZ49;Q32P51;H0YH80;F8W646	F8W6I7;P09651;F8VTQ5;A0A2R8Y4L2;F8VYN5;F8VZ49;Q32P51	Heterogeneous nuclear ribonucleoprotein A1;Heterogeneous nuclear ribonucleoprotein A1, N-terminally processed;Heterogeneous nuclear ribonucleoprotein A1-like 2	HNRNPA1;HNRNPA1L2	157
50478	36309	29881	51282	68432	96675	71867	130830	129180	0	77337	26280	132700	34198	58225	0	0	3550.4	45906	41710	53291				4	4	4	10.1	10.1	10.1	55.938	0	5.971	25039000	22	19	A0A286YF22;A0A2C9F2M7;O43175;A0A286YER3;A0A286YFC8;A0A286YFB2;A0A286YFM8;A0A286YFL2;A0A286YFA2;A0A286YFF3;A0A286YF34;A0A286YFK5	A0A286YF22;A0A2C9F2M7;O43175;A0A286YER3;A0A286YFC8;A0A286YFB2;A0A286YFM8;A0A286YFL2;A0A286YFA2	D-3-phosphoglycerate dehydrogenase	PHGDH	47
50218	31351	37417	48661	72887	54353	64485	116280	110750	39076	57202	56191	35608	75006	61433	0	32243	31366	0	9905.7	6989.7				6	6	6	13.3	13.3	13.3	100.2	0	13.645	65277000	49	39	Q13200;H7C1H2	Q13200	26S proteasome non-ATPase regulatory subunit 2	PSMD2	455
48188	0	35914	38368	0	0	447810	80779	79499	223300	0	33307	58977	76283	45998	0	20399	14585	89571	65398	97847				3	3	3	16.2	16.2	16.2	30.065	0	5.3517	17475000	12	9	O95478;A0A0A0MQZ6;H0YAI9	O95478;A0A0A0MQZ6	Ribosome biogenesis protein NSA2 homolog	NSA2	244
45641	23622	0	79141	50217	108220	0	0	0	0	0	580540	85541	70302	0	0	0	0	0	0	0				2	2	2	3.6	3.6	3.6	69.371	0.0038388	2.054	35470000	34	5	E7EQR4;P15311	E7EQR4;P15311	Ezrin	EZR	129
44293	44637	42805	0	0	0	0	0	14306	0	63507	0	0	0	0	0	0	0	0	0	0				1	1	1	10	10	10	24.956	0	12.18	2305000	11	6	A0A1B0GVS3;R4GMT0;P61163	A0A1B0GVS3;R4GMT0;P61163	Alpha-centractin	ACTR1A	43
43371	16374	25138	38847	107960	33532	21811	41931	63172	32716	49852	27619	22823	93097	138400	0	0	0	1191400	1400300	1651700				8	8	8	40.3	40.3	40.3	36.053	0	10.713	95726000	17	35	P04406;E7EUT5	P04406;E7EUT5	Glyceraldehyde-3-phosphate dehydrogenase	GAPDH	257
43183	21409	12740	61529	40018	13571	71399	15290	17435	0	31379	0	93049	63822	24639	17938	8110.1	9025.6	8841.8	19231	40770				7	7	7	13.8	13.8	13.8	94.622	0	64.995	23762000	38	23	P43243;A8MXP9;A0A0R4J2E8;D6REM6;D6R991;B3KM87;A0A1B0GX04;H0Y8T4;D6RIA2;D6RE02;D6RB45;D6R8Z5;D6REK4;D6RCM3;D6RBS2;D6RAY2;D6RAM9;D6R9F3;D6RBI2	P43243;A8MXP9;A0A0R4J2E8;D6REM6;D6R991	Matrin-3	MATR3	35
42489	25392	14034	33801	9588.6	9790.3	11367	12347	24642	7254.4	5920.9	6648.8	40637	30429	23462	0	0	0	0	0	1811.1				4	4	4	6	6	6	105.67	0	5.9922	13183000	44	11	Q9NXF1	Q9NXF1	Testis-expressed sequence 10 protein	TEX10	554
39720	22106	20241	47732	45150	75047	158330	104740	113420	82459	0	23441	66375	42234	117510	0	18363	17484	89651	40370	62897				5	5	5	11.4	11.4	11.4	70.901	0	15.471	35618000	30	27	B0QY89;Q9Y262;C9JHP4;C9K0Q7;B0QY90;H7C3A0	B0QY89;Q9Y262;C9JHP4;C9K0Q7;B0QY90	Eukaryotic translation initiation factor 3 subunit L	EIF3L	74
39011	31405	30977	35038	67177	80056	80983	77699	60203	0	22520	44961	0	61864	59294	0	30377	23605	338100	378420	303120				7	7	7	25.3	25.3	25.3	50.976	0	10.625	46031000	24	32	P61978;Q5T6W2;S4R457;S4R359	P61978;Q5T6W2	Heterogeneous nuclear ribonucleoprotein K	HNRNPK	391
38860	0	0	32092	0	0	45581	0	0	42126	0	0	37099	0	0	0	0	0	586830	506570	709690				3	3	3	27.5	27.5	27.5	13.022	0	8.0735	13992000	7	10	F8WE65;C9J5S7;P62937;E5RIZ5;Q9Y536	F8WE65;C9J5S7;P62937;E5RIZ5	Peptidyl-prolyl cis-trans isomerase;Peptidyl-prolyl cis-trans isomerase A;Peptidyl-prolyl cis-trans isomerase A, N-terminally processed	PPIA	88
35620	53269	0	13945	169670	91312	126420	167860	153480	125040	205360	333270	342050	83893	284050	18416	62071	62999	26620	0	33353				5	5	5	30.3	30.3	30.3	23.772	0	6.6576	46700000	14	18	O95816	O95816	BAG family molecular chaperone regulator 2	BAG2	247
35470	807.82	0	0	0	0	34358	0	0	0	0	0	0	0	0	38249	0	0	0	2863.4	0				2	2	2	2.6	2.6	2.6	163.82	0.0025126	3.7352	8753600	67	5	Q96T23;H0YDG9;H0YER1;H0YCN2	Q96T23;H0YDG9;H0YER1;H0YCN2	Remodeling and spacing factor 1	RSF1	529
34643	0	0	20109	0	17385	38695	0	32102	19398	0	16153	21753	0	11441	0	0	0	0	0	0				1	1	1	9.3	9.3	9.3	20.593	0.0055556	1.9153	1270100	6	2	Q5QPM9;Q5QPM7;Q92530	Q5QPM9;Q5QPM7;Q92530	Proteasome inhibitor PI31 subunit	PSMF1	493
34430	8476.6	21118	123080	86874	53777	51168	54436	159410	58007	31049	63571	167380	220150	300990	21545	58472	62672	565780	602070	544010				20	20	20	37.6	37.6	37.6	91.838	0	71.351	148980000	33	78	Q09161;F2Z2T1;X6R941	Q09161	Nuclear cap-binding protein subunit 1	NCBP1	452
34362	0	3166	75847	111930	100900	54613	24332	38204	58558	37379	41279	118000	212060	271120	32510	0	3955.2	900480	813770	635570				9	9	9	34.2	34.2	34.2	43.547	0	15.543	78961000	22	42	Q9NUD5	Q9NUD5	Zinc finger CCHC domain-containing protein 3	ZCCHC3	552
33520	9601.3	11326	26057	58356	58074	52571	19024	47875	10739	0	0	35523	0	0	24123	0	0	0	0	0				2	2	1	11.4	11.4	7.4	32.852	0	11.281	7349000	19	7	P05141;V9GYG0;P12235;Q9H0C2	P05141;V9GYG0;P12235;Q9H0C2	ADP/ATP translocase 2;ADP/ATP translocase 2, N-terminally processed;ADP/ATP translocase 1;ADP/ATP translocase 4;ADP/ATP translocase 4, N-terminally processed	SLC25A5;SLC25A4;SLC25A31	258
32010	0	0	15337	0	0	37561	0	0	0	0	0	9344.1	0	0	0	0	0	0	0	0				1	1	1	6.8	6.8	6.8	54.416	0	10.793	2356300	25	5	P26196	P26196	Probable ATP-dependent RNA helicase DDX6	DDX6	313
31763	0	2474.7	22738	17494	0	0	0	5440.3	40313	0	0	54199	0	0	0	0	0	20965	22206	17762				3	3	3	6.2	6.2	6.2	69.334	0.0020492	2.3982	9297400	37	7	A0A0A0MSQ0;P13797;Q5TBN3;P13796;U3KQI3	A0A0A0MSQ0;P13797;Q5TBN3;P13796	Plastin-3;Plastin-2	PLS3;LCP1	22
30726	0	0	30695	0	0	71387	0	0	25298	0	0	35369	0	0	47795	0	0	0	0	0				2	2	2	10.3	10.3	10.3	45.531	0	65.891	11912000	25	5	Q15008;C9J7B7;C9J0E9	Q15008;C9J7B7;C9J0E9	26S proteasome non-ATPase regulatory subunit 6	PSMD6	473
29812	23045	26017	70893	71607	74199	95776	94190	111310	59947	53318	68063	72852	91282	89181	12997	28584	27314	265210	254100	248990				26	26	26	15.3	15.3	15.3	273.42	0	45.839	231960000	121	114	P49327;A0A0U1RQF0;A0A0U1RRG3	P49327;A0A0U1RQF0	Fatty acid synthase;[Acyl-carrier-protein] S-acetyltransferase;[Acyl-carrier-protein] S-malonyltransferase;3-oxoacyl-[acyl-carrier-protein] synthase;3-oxoacyl-[acyl-carrier-protein] reductase;3-hydroxyacyl-[acyl-carrier-protein] dehydratase;Enoyl-[acyl-carrier-protein] reductase;Oleoyl-[acyl-carrier-protein] hydrolase	FASN	36
29634	26461	66663	32286	111190	92866	211310	166620	185030	74818	38459	43994	54659	137770	200570	7788.5	31663	23559	14905	13419	26614				7	7	7	19	19	19	57.136	0	36.356	57250000	36	55	P14868;H7BZ35;C9J7S3;C9JLC1;C9JQM9;H7C278	P14868	Aspartate--tRNA ligase, cytoplasmic	DARS	293
28090	22474	23822	60726	49724	46904	0	49993	51114	0	0	0	0	39067	32286	0	14803	16881	23642	0	26573				3	3	3	16.6	16.6	16.6	38.138	0	4.5551	9722000	20	6	H0YH81;P06576;F8W0P7;F8W079	H0YH81;P06576	ATP synthase subunit beta;ATP synthase subunit beta, mitochondrial	ATP5B	183
26101	13941	12285	44062	16399	16509	53633	26161	18010	37702	13828	12105	39673	21721	23419	20945	10440	7927.2	37738	45118	33996				2	2	2	9.9	9.9	9.9	42.502	0	12.465	10103000	19	23	Q7L2H7;E9PRI2;E9PN86;E7ESM3;J3KNJ2	Q7L2H7;E9PRI2;E9PN86;E7ESM3;J3KNJ2	Eukaryotic translation initiation factor 3 subunit M	EIF3M	502
24615	11521	0	0	0	0	0	0	0	0	0	0	0	0	0	0	0	0	0	0	0				1	1	1	3.1	3.1	3.1	65.009	0.0024155	3.2763	758840	21	2	Q9H4L4	Q9H4L4	Sentrin-specific protease 3	SENP3	544
23743	27627	21019	15815	60622	40472	152090	297560	268590	0	23417	66854	163820	176390	192700	0	17166	16092	40763	34410	26033				8	8	8	15.5	15.5	15.5	75.378	0	10.669	61611000	37	29	P54136;E5RJM9	P54136	Arginine--tRNA ligase, cytoplasmic	RARS	370
23229	7673.6	0	25850	0	0	13725	0	0	16382	0	0	25909	0	0	0	0	0	0	0	0				2	2	2	8.3	8.3	8.3	70.916	0	11.26	4427000	26	4	A0A087WYD1;A0A087WU93;A0A087WZQ6;A0A087X253;P63010;K7EJ01	A0A087WYD1;A0A087WU93;A0A087WZQ6;A0A087X253;P63010;K7EJ01	AP-2 complex subunit beta	AP2B1	5
22988	10160	16392	0	38467	28904	0	35193	32270	0	0	22038	0	32673	42307	0	10852	13686	11302	10465	11871				3	3	3	8	8	8	79.322	0	17.509	9672100	22	4	Q5SY16	Q5SY16	Polynucleotide 5-hydroxyl-kinase NOL9	NOL9	494
22689	11344	6266.2	60144	144780	129530	56986	41479	62507	28806	128960	84175	97435	281070	212360	29510	58167	68628	538460	547560	536940				12	12	12	21.1	21.1	21.1	73.964	0	24.807	106830000	33	41	Q9BZE4;Q5T3R7	Q9BZE4;Q5T3R7	Nucleolar GTP-binding protein 1	GTPBP4	541
22143	10845	0	70217	2670.3	17784	123420	18179	19528	38734	15008	20282	108070	28063	18428	0	0	0	149890	79058	85053				5	5	5	8.9	8.9	8.9	87.798	0	11.595	38887000	47	14	P47897;A0A1B0GVU9;B4DDN1;A0A0U1RQT0;F2Z2V6;A0A0U1RQM8;A0A0U1RQU2;C9J165;A0A0U1RQQ5;H7C0R3;A0A0U1RQC3;A0A0U1RQE9;A0A0U1RQX9;A0A0U1RR66;A0A1B0GTT3;A0A0U1RQX5;A0A0U1RRI9	P47897;A0A1B0GVU9;B4DDN1;A0A0U1RQT0	Glutamine--tRNA ligase	QARS	356
20339	9169.5	2774.6	30879	1788.1	7750.9	56702	36342	31195	31342	12224	17551	27986	8891.8	9847.5	0	0	0	7732.4	7486.5	9051.6				9	9	9	19.8	19.8	19.8	105.84	0	56.689	30927000	45	36	Q99460;A0A087WW66;H7C378;C9J9M4;H7BZR6;F8WCE3	Q99460;A0A087WW66	26S proteasome non-ATPase regulatory subunit 1	PSMD1	531
19064	30512	22349	13812	48053	42345	97327	118500	103940	20780	55738	50479	35206	101280	103330	0	10560	20882	14086	19254	5392.4				7	7	7	11.4	11.4	11.4	101.11	0	7.8551	37945000	38	28	P56192;H0YIP0;H0YHV5;H0YIC2;H0YHL6;H0YI94;H0YI27	P56192	Methionine--tRNA ligase, cytoplasmic	MARS	377
19000	0	15489	96590	50011	38820	197080	59535	140880	52454	30753	62673	81519	124630	145960	0	22277	38172	245970	197290	171380				6	6	6	18.5	18.5	18.5	50.118	0	5.6943	44762000	25	33	P26641	P26641	Elongation factor 1-gamma	EEF1G	315
18280	5673.9	23689	17978	21350	12140	23124	0	0	1306.6	1957.3	0	8847.6	21592	14466	0	3328.4	2593.1	78869	72682	78059				14	14	14	13	13	13	218.68	0	19.729	44172000	103	49	Q9UPY3;H0YJZ6;A0A6Q8PH99;A0A6Q8PHG6;A0A6Q8PFV4	Q9UPY3;H0YJZ6	Endoribonuclease Dicer	DICER1	572
18192	15245	7708.9	0	30120	40428	49582	15230	23383	0	17914	20820	39804	53118	64016	0	0	6104.3	523640	515010	534320				10	9	9	25.8	23.6	23.6	66.785	0	29.741	56534000	27	45	F8W930;Q9Y6M1	F8W930;Q9Y6M1	Insulin-like growth factor 2 mRNA-binding protein 2	IGF2BP2	160
18169	17333	20892	36017	37154	10985	107500	53981	58914	68688	14610	2586.6	34868	25349	29119	0	4138.6	0	24885	23656	23259				9	9	9	13.7	13.7	13.7	133.77	0	35.86	37336000	54	48	O14654	O14654	Insulin receptor substrate 4	IRS4	226
17704	15549	9554.9	27528	0	0	30909	13815	0	37558	0	0	28765	21232	21302	0	0	0	4283.5	5374	5396.8				5	5	5	10.1	10.1	10.1	92.239	0	8.9705	15475000	42	8	Q9UHI6;E9PJ60	Q9UHI6;E9PJ60	Probable ATP-dependent RNA helicase DDX20	DDX20	560
17610	8392.6	11882	0	0	0	0	0	0	0	0	0	0	0	0	0	0	0	0	0	11415				2	2	2	3.6	3.6	3.6	81.744	0.0072202	1.8007	2119900	43	3	P14923;C9JTX4;C9J826;C9JK18;C9JKY1	P14923;C9JTX4;C9J826;C9JK18;C9JKY1	Junction plakoglobin	JUP	294
16151	14241	15241	12933	40719	18510	0	32161	21974	0	15650	15581	18308	16345	21180	9001.7	4156.9	0	39549	25721	16777				5	5	5	9.9	9.9	9.9	81.307	0	4.1017	14340000	39	9	P33993;C9J8M6	P33993	DNA replication licensing factor MCM7	MCM7	327
15959	7367.3	8880.9	117800	115430	119290	143240	149030	194150	0	136990	105760	203150	151810	38247	0	70667	49171	0	0	0				4	4	4	9.6	9.6	9.6	51.464	0	8.586	56533000	22	10	B3KXD6;B5MCF9;O00541;H7C267	B3KXD6;B5MCF9;O00541;H7C267	Pescadillo homolog	PES1	77
15527	17962	19544	28101	43231	38432	120410	67333	28378	130280	0	33070	61417	42545	22018	36783	12503	26139	9068.7	10871	18942				5	5	5	13.4	13.4	13.4	83.629	0	19.498	27738000	33	42	Q14137	Q14137	Ribosome biogenesis protein BOP1	BOP1	465
15022	0	2459.8	33358	7101.9	8429.1	47391	8793.5	8289.8	7288.5	0	0	38399	21761	16589	0	2704.8	0	7804.7	0	3962.2				11	11	11	11	11	11	170.59	0	17.125	22077000	75	19	P07814;V9GYZ6	P07814	Bifunctional glutamate/proline--tRNA ligase;Glutamate--tRNA ligase;Proline--tRNA ligase	EPRS	270
14360	6043	10902	3154.9	89765	67007	11386	25226	21300	27328	22499	55903	27865	226510	188360	0	0	0	346760	325540	412480				13	13	13	23.5	23.5	23.5	89.13	0	48.45	95289000	41	60	O75152;E9PQ61;E9PBY7;A0A1W2PPR9;A0A1B0GTU1;A0A494C0C4	O75152;E9PQ61;E9PBY7	Zinc finger CCCH domain-containing protein 11A	ZC3H11A	236
13408	10488	23301	48269	123830	64493	22653	32239	33191	53548	15519	0	20377	58472	156850	0	0	15373	1050100	1198000	1167300				13	13	13	43.5	43.5	43.5	47.168	0	19.086	96066000	22	40	P06733;A0A2R8Y6G6;K7EM90;A0A2R8Y879;A0A2R8YEM5;K7ERS8;P09104;P13929;A0A2R8YEG5;F5H0C8;A0A2R8Y798;K7EKN2;E5RGZ4;A0A2R8Y6I8;K7EPM1;E5RI09;F5H1C3;E5RG95	P06733;A0A2R8Y6G6	Alpha-enolase	ENO1	265
13364	0	9825.4	69010	77707	67750	98830	31152	0	34579	0	0	84594	0	0	0	0	0	0	0	0				23	4	4	59.7	11.3	11.3	49.585	0.0024814	3.6354	22125000	19	5	P04350;M0QYM7;M0R042	P04350	Tubulin beta-4A chain	TUBB4A	256
13233	16230	21964	0	70021	80338	108220	112730	92332	0	47625	58010	0	93079	63213	0	21819	20060	33908	63188	44478				5	5	5	16.4	16.4	16.4	45.796	0	5.0934	21130000	22	19	A0A087X2I1;P62333;H0YJC0;H0YJS8;H0YJX2;H0YJE9;H0YJT1	A0A087X2I1;P62333;H0YJC0;H0YJS8	26S protease regulatory subunit 10B	PSMC6	17
12470	4573.6	6897.2	22958	0	11259	30658	18425	13847	16188	0	9005.7	0	9165.3	0	0	0	0	8173.8	7423.8	15215				3	3	3	9.1	9.1	9.1	55.438	0.0021008	2.4903	5029000	27	9	E9PP73;P53618	E9PP73;P53618	Coatomer subunit beta	COPB1	140
11032	0	0	13315	0	0	15379	0	0	7437.5	0	0	16889	0	0	0	0	0	10015	14746	4499.8				3	3	3	8.5	8.5	8.5	82.704	0	11.81	3545900	38	12	P13010	P13010	X-ray repair cross-complementing protein 5	XRCC5	287
10414	5487.3	1212.9	38946	22721	17441	0	1814.3	0	0	7713.2	3937.1	13183	8075	6157.3	0	0	0	28566	27970	21451				10	10	9	8.7	8.7	8	226.53	0	115.84	21939000	102	32	P35579	P35579	Myosin-9	MYH9	331
10191	0	0	22380	0	11353	51516	16834	14273	42016	0	0	45841	11601	22824	6133.9	16233	12368	198530	196110	194160				10	10	10	17	17	17	95.337	0	15.524	39256000	45	29	P13639	P13639	Elongation factor 2	EEF2	289
9710.1	0	5511.6	0	9048	13633	0	13819	14230	0	11235	13102	0	10216	16423	0	5413.9	0	75786	85090	69839				6	6	6	8	8	8	113.08	0	5.1567	20468000	51	7	P09874	P09874	Poly [ADP-ribose] polymerase 1	PARP1	275
8994.4	0	4192.6	0	19733	9594.6	8402.9	42783	32455	0	23245	9856.9	7101.1	27586	23147	0	10903	31873	411540	384680	292640				20	20	19	20.6	20.6	20	166.75	0	31.614	105150000	63	58	E9PGM1;Q04637;E7EUU4;E7EX73;C9JF13;C9J6B6;C9K073;C9J2Z7;H7C044;A0A6Q8PFB2;REV__J3KQX6;C9J987;F8WCF2;REV__C9JQZ6;C9JWW9;H7C0V6;C9JSU8;C9JHW9;REV__F5H7J8;C9J556;C9JWH7;A0A0A0MSA7;O43432;REV__Q8NEG2	E9PGM1;Q04637;E7EUU4;E7EX73	Eukaryotic translation initiation factor 4 gamma 1	EIF4G1	134
7721.1	0	0	0	0	0	2978	0	0	12139	0	0	0	0	0	9252.5	0	0	0	0	0				1	1	1	0.4	0.4	0.4	613.38	0.0037736	1.9792	8183100	255	6	Q96RW7	Q96RW7	Hemicentin-1	HMCN1	528
6280.9	0	18082	0	132070	66954	30698	171430	116370	0	55840	42919	0	88646	80472	0	7162.6	0	56761	20599	52463				6	6	6	13.7	13.7	13.7	60.977	0	20.251	32189000	34	21	O43242	O43242	26S proteasome non-ATPase regulatory subunit 3	PSMD3	230
5984	22708	0	75409	22811	54970	0	0	58607	0	23773	84419	125930	81910	92050	10737	14734	43289	257490	415860	345990				8	8	8	15.1	15.1	15.1	76.277	0	30.123	81156000	27	22	O15234;J3KSY7	O15234;J3KSY7	Protein CASC3	CASC3	228
5824.9	4259.8	1390	9300.9	5052.3	4287.1	3081.1	6247.4	4664	3368	604.59	4522.2	4972.7	5775.8	3750.7	1928.3	1249.3	1326.2	7740.5	9214	18097				15	15	15	5.9	5.9	5.9	469.08	0	29.908	30447000	224	32	P78527	P78527	DNA-dependent protein kinase catalytic subunit	PRKDC	439
5421.4	5132.2	2844.9	18885	14931	4585.8	15521	22419	23471	13234	10742	6011.9	19881	20347	20970	8140.5	6958.9	2333	13275	14147	9773.3				5	5	5	4.9	4.9	4.9	166.57	0	5.0166	16578000	64	15	Q14152	Q14152	Eukaryotic translation initiation factor 3 subunit A	EIF3A	466
4981.9	0	1903.7	6019.5	9128.1	14743	7257.7	5372.6	15791	4452	2686.2	0	3330.1	3442.9	8508	0	0	1054	0	0	1530.7				3	3	3	5	5	5	97.717	0	3.9413	4419900	49	7	Q9Y678;H0Y8X7;Q9UBF2	Q9Y678	Coatomer subunit gamma-1	COPG1	586
4906.9	0	2393.1	25781	27266	26430	18950	28099	19853	10215	14147	20575	102900	175420	120970	0	5300.2	3067.6	286330	276090	284020				19	19	19	29.1	29.1	29.1	109.43	0	21.959	80786000	52	55	Q15029;K7EP67;K7EJ74	Q15029	116 kDa U5 small nuclear ribonucleoprotein component	EFTUD2	474
3582.1	9444.2	5470.6	46602	37168	36394	13035	20325	24275	7287.2	14231	14543	163950	93014	88801	10308	11760	9084.6	331410	305530	295130				31	31	31	19.7	19.7	19.7	244.5	0	58.618	180750000	113	94	O75643;A0A494C1A5	O75643;A0A494C1A5	U5 small nuclear ribonucleoprotein 200 kDa helicase	SNRNP200	241
2955	2413.7	9833	7521.4	12276	11092	8616.5	7941.3	10803	7514.6	3645.5	5570.8	0	10190	12741	0	0	0	60664	59037	66043				7	7	7	9.1	9.1	9.1	140.96	0	13.146	22440000	61	19	Q08211	Q08211	ATP-dependent RNA helicase A	DHX9	450
2929.4	3623.9	4637.9	20332	30619	35681	0	17513	8357.9	1889.5	12122	11263	83041	110730	107760	0	1855.9	6139.4	216760	211990	179180				26	26	26	16.7	16.7	16.7	273.6	0	44.655	137770000	124	79	Q6P2Q9;I3L0J9;I3L3Z8	Q6P2Q9	Pre-mRNA-processing-splicing factor 8	PRPF8	497
1701.1	2149	3963.7	3568.6	1365.5	5682.9	4683.8	1627.5	7054.7	2484.4	1145.1	1435.2	1942.4	8628.8	1570.2	1002.1	541.45	682.67	0	0	648.89				4	4	4	2.6	2.6	2.6	292.75	0.0023474	3.1669	21531000	163	7	Q92616	Q92616	Translational activator GCN1	GCN1L1	519
1282.8	2429.2	829.96	6439.8	4376.5	2346	4949.5	3635.5	3895.3	42999	2977.9	0	14403	4691.8	5394.3	6777.3	1017.6	3903.9	3331.9	2200.8	4881.7				9	9	9	3.1	3.1	3.1	513.63	0	9.6521	59356000	217	15	O75592;A0A499FJI4;H7C3U4	O75592;A0A499FJI4	E3 ubiquitin-protein ligase MYCBP2	MYCBP2	61
1053.5	8370.2	0	75396	1617.4	0	104120	0	0	106420	0	0	0	0	1504.4	0	0	5590.8	31094	20408	19815				7	7	7	4	4	4	331.77	0	6.1286	71502000	164	16	P15924	P15924	Desmoplakin	DSP	296
1031.7	1518.1	953.71	1102.3	1223	1421.2	0	1333.4	996.68	975.09	1010	1266.7	1286.8	2652.2	4660.2	0	626.75	537.51	1132.7	946.2	494.47				4	4	4	1.2	1.2	1.2	632.81	0	6.4579	7022100	279	9	Q9NU22;M0QXR3	Q9NU22	Midasin	MDN1	551
934.99	1523	451.87	6474.7	3861.2	2183.7	12252	7882.4	4239.4	1951.2	881.99	3607.1	16626	5790.4	8064.3	0	1098	541.5	2760.5	4209.7	3192.2				14	14	14	5.6	5.6	5.6	532.4	0	20.853	25467000	255	28	Q14204;A0A2R8Y6H2;A0A2R8YFZ7;A0A2R8Y706;A0A2R8Y542;A0A2R8Y5T0;A0A2R8YGC7	Q14204	Cytoplasmic dynein 1 heavy chain 1	DYNC1H1	467
0	0	0	0	0	0	0	0	0	0	0	0	0	0	0	0	0	0	67590	98014	69202				6	6	6	7.6	7.6	7.6	141.44	0	7.9581	15497000	66	11	A0A024R4E5;Q00341;C9JHS7;C9JIZ1;C9J5E5;C9JZI8;C9JES8;C9JK79;C9JHZ8;C9JT62;C9JHN6;C9JEJ8;C9JBS3;C9JQ82;C9JMQ6;H0Y394;C9J739;H7BZC3;H7C2D1;H7C0A4;C9JHS9	A0A024R4E5;Q00341;C9JHS7;C9JIZ1;C9J5E5;C9JZI8;C9JES8;C9JK79;C9JHZ8;C9JT62;C9JHN6;C9JEJ8;C9JBS3	Vigilin	HDLBP	0
0	0	140990	62386	451480	370730	542180	997070	645750	310960	355460	439980	592220	769100	773110	0	186140	160650	0	0	0				1	1	1	12.7	12.7	12.7	11.192	0.0023419	3.1641	40789000	6	19	A0A5H1ZRS9;A0A5H1ZRS2;A0A087X0Q4;A2NJV5;A0A0A0MRZ7;A0A075B6S6;A0A075B6S2;A0A075B6P5;A0A087WW87;P06310;P01615;P01614	A0A5H1ZRS9;A0A5H1ZRS2;A0A087X0Q4;A2NJV5;A0A0A0MRZ7;A0A075B6S6;A0A075B6S2;A0A075B6P5;A0A087WW87;P06310;P01615;P01614	Ig kappa chain V-II region RPMI 6410;Ig kappa chain V-II region FR;Ig kappa chain V-II region Cum	IGKV2-40;IGKV A18;IGKV2D-26;IGKV2D-30;IGKV2D-29;IGKV2D-28	1
0	0	0	0	0	0	0	0	0	0	0	0	0	0	0	0	0	0	38990	41404	96784				3	3	3	19	19	19	29.345	0.0021692	2.67	3559300	17	3	M0R0I5;A0A087WTP3;Q92945;M0QYH3;M0QXW7	M0R0I5;A0A087WTP3;Q92945;M0QYH3	Far upstream element-binding protein 2	KHSRP	3
0	0	0	0	0	0	0	0	0	0	0	0	0	0	0	0	0	0	226020	256670	231740				1	1	1	31.6	31.6	31.6	6.7215	0.0039293	2.1305	2857700	4	5	A0A087WU03	A0A087WU03		HNRNPDL	4
0	0	0	0	0	14347	0	0	0	0	0	0	0	0	0	0	0	0	67974	94017	93575				3	3	3	11.8	11.8	11.8	40.04	0.0055249	1.9073	5938100	22	5	A0A087WUK2;O14979	A0A087WUK2;O14979	Heterogeneous nuclear ribonucleoprotein D-like	HNRNPDL	7
0	0	0	0	0	3706.6	2035.2	0	2382.5	1976.4	1349.7	2051	2515.4	1070	2360.1	0	0	1057.3	30963	21668	30865				9	9	9	8.8	8.8	8.8	192.06	0	7.8828	12230000	88	14	A0A087WVQ6;Q00610;J3KS13;J3KSQ2;J3QL20;K7EJJ5;A0A087WX41;P53675;F5H5N6	A0A087WVQ6;Q00610;J3KS13	Clathrin heavy chain;Clathrin heavy chain 1	CLTC	8
0	0	0	0	0	0	0	0	0	0	0	0	0	0	0	0	0	0	0	0	0				1	1	1	1.7	1.7	1.7	121.12	0.0037665	1.9756	0	57	1	A0A087WWJ1;A0A494C0M1;P52701	A0A087WWJ1;A0A494C0M1;P52701	DNA mismatch repair protein Msh6	MSH6	9
0	0	0	0	0	0	0	0	0	0	0	0	0	0	0	0	0	0	17327	23363	34316				6	6	6	4.7	4.7	4.7	245.85	0	6.707	8100700	108	13	A0A087WWY3;Q60FE5;P21333;F8WE98	A0A087WWY3;Q60FE5;P21333	Filamin-A	FLNA	10
0	0	0	0	0	0	0	0	0	0	0	0	0	82845	0	0	0	0	126860	108040	160880				2	2	2	26.2	26.2	26.2	12.082	0.0055453	1.9124	3350400	7	4	A0A087WXQ8;A0A087WY10;P49720;A0A087WUL2	A0A087WXQ8;A0A087WY10;P49720;A0A087WUL2	Proteasome subunit beta type-3	PSMB3	14
0	0	0	93688	0	0	69715	0	0	0	0	0	71309	0	0	32653	0	0	0	0	0				2	2	2	47.8	47.8	47.8	4.3186	0	21.337	1129900	3	6	E5RHC7;E5RH59;E5RFW7;E5RFH0;E5RGU4;A0A087WZK9;B3KS98;O15372	E5RHC7;E5RH59;E5RFW7;E5RFH0;E5RGU4;A0A087WZK9;B3KS98;O15372	Eukaryotic translation initiation factor 3 subunit H	EIF3H	15
0	0	0	0	0	0	0	0	0	0	0	0	0	0	0	0	0	0	23661	19611	31598				3	3	3	5.3	5.3	5.3	112.16	0	5.1356	2770200	37	4	A0A0A0MRW6;Q9H6R4	A0A0A0MRW6;Q9H6R4	Nucleolar protein 6	NOL6	20
0	8577.7	11442	88267	153490	129980	0	44649	39975	0	56935	63908	168390	38050	170910	0	0	41540	1233800	1288700	1299400				5	4	4	40.9	40.9	40.9	15.763	0	5.6669	60327000	9	17	A0A0B4J1Z1;C9JAB2;Q16629	A0A0B4J1Z1;C9JAB2;Q16629	Serine/arginine-rich splicing factor 7	SRSF7	23
0	0	91810	0	127650	114710	0	288900	0	0	85121	0	0	118210	0	0	178310	128410	271820	324200	322660				2	2	2	20.7	20.7	20.7	13.116	0.0020704	2.4202	12311000	6	5	A0A6Q8PHK9;B1ALA7;B1ALA9;A0A0B4J207;A0A2R8Y7H4;P60891;P21108;Q15244;A0A6Q8PGF9;A0A6Q8PFD7;A0A6Q8PFD1;A6NMS2;D3YTJ7;P11908	A0A6Q8PHK9;B1ALA7;B1ALA9;A0A0B4J207;A0A2R8Y7H4;P60891;P21108;Q15244;A0A6Q8PGF9;A0A6Q8PFD7;A0A6Q8PFD1;A6NMS2;D3YTJ7;P11908	Ribose-phosphate pyrophosphokinase 1;Ribose-phosphate pyrophosphokinase 3;Ribose-phosphate pyrophosphokinase 2	PRPS1;PRPS1L1;PRPS2	24
0	0	0	0	0	48827	58984	1155400	1133400	86116	1621800	515050	0	38653	0	0	0	500930	211460	1290300	1533500				7	4	4	21.4	12.7	12.7	43.647	0.0022321	2.7959	98334000	12	10	A0A0D9SEM4;Q08170	A0A0D9SEM4;Q08170	Serine/arginine-rich splicing factor 4	SRSF4	27
0	0	0	0	0	0	0	0	0	0	0	0	0	0	0	0	0	0	30813	38994	19860				2	2	2	13.7	13.7	13.7	35.759	0.0023981	3.2247	1165700	13	4	A0A140T9L0;A0A0G2JJL1;H0Y6G3;O15213	A0A140T9L0;A0A0G2JJL1;H0Y6G3;O15213	WD repeat-containing protein 46	WDR46	31
0	0	25964	0	81448	75582	0	124570	106020	0	80271	58420	0	120490	107450	0	0	0	48589	53034	44265				2	2	2	17.8	17.8	17.8	18.114	0.0020408	2.3548	6482700	7	7	A2ABF4;A0A0G2JJT9;A0A140T954;P26640;A0A140T904;A0A140T936	A2ABF4;A0A0G2JJT9;A0A140T954;P26640;A0A140T904;A0A140T936	Valine--tRNA ligase	VARS	32
0	13649	14410	0	0	0	0	0	0	0	0	0	0	0	0	0	0	0	0	0	0				1	1	1	11.5	11.5	11.5	23.543	0.0024331	3.3774	280590	10	1	A0A0G2JRD1;S4R3K7;B0QYV1;A0A0G2JRA5;O43251	A0A0G2JRD1;S4R3K7;B0QYV1;A0A0G2JRA5;O43251	RNA binding protein fox-1 homolog;RNA binding protein fox-1 homolog 2	RBFOX2	33
0	12804	34489	0	0	0	0	51285	35873	0	0	0	0	25292	26603	0	0	0	50032	41629	45868				3	3	3	17.1	17.1	17.1	26.698	0	4.1718	5863200	14	5	A0A0U1RQH7;H0Y4X3;G3XAC6;Q14498;A0A0U1RQW2;Q5QP23	A0A0U1RQH7;H0Y4X3;G3XAC6;Q14498;A0A0U1RQW2	RNA-binding protein 39	RBM39	37
0	0	0	0	0	0	0	73251	45857	0	20206	0	0	0	0	0	0	0	78523	70436	73285				2	2	2	15.2	15.2	15.2	27.114	0	4.5432	2892500	8	6	K7EK45;A6NLN1;A0A0U1RRM4;P26599;A0A087WU68;A0A6Q8PEX4	K7EK45;A6NLN1;A0A0U1RRM4;P26599;A0A087WU68;A0A6Q8PEX4	Polypyrimidine tract-binding protein 1	PTBP1	40
0	0	4803.7	0	30876	67192	22733	67079	82038	0	17578	79526	0	84039	103030	0	11602	12520	36091	34991	45368				2	2	2	4.5	4.5	4.5	80.648	0.0025445	3.7571	21683000	31	25	A0A1W2PP35;A0A1X7SBS1;A0A1W2PPS1;Q00839;A0A1W2PP22;A0A1W2PRZ7;A0A1W2PQD4;A0A1W2PQ74;A0A1W2PQL0;A0A1W2PP34;A0A1W2PPL4;A0A1W2PPH7;Q5RI18	A0A1W2PP35;A0A1X7SBS1;A0A1W2PPS1;Q00839;A0A1W2PP22;A0A1W2PRZ7;A0A1W2PQD4;A0A1W2PQ74;A0A1W2PQL0;A0A1W2PP34;A0A1W2PPL4;A0A1W2PPH7;Q5RI18	Heterogeneous nuclear ribonucleoprotein U	HNRNPU	44
0	4416.9	0	0	0	0	0	0	0	0	0	0	0	0	0	0	0	0	135400	89585	112130				6	6	3	10.6	10.6	5.6	80.253	0	4.814	11954000	35	15	A0A1X7SBZ2;A0A5H1ZRQ2;Q92841;A0A0U1RQJ0	A0A1X7SBZ2;A0A5H1ZRQ2;Q92841	Probable ATP-dependent RNA helicase DDX17	DDX17	46
0	0	0	0	12719	11540	0	0	4549.1	0	0	0	0	36798	20741	0	0	0	168920	188880	172490				7	7	7	8.8	8.8	8.8	140.28	0	8.3568	26772000	39	22	Q99700;V9GY86;A0A5F9ZHW5;A0A5F9ZHX3;A0A2R8Y5A6;A0A2R8Y7E6;A0A5F9ZI57;F8VQP2;A0A5F9ZHH4;A0A2R8YDM9;A0A2R8Y7P6;H0YH87;F8WB06;F8W0B5;F8VRK6;A0A5F9ZH85;F8WB05	Q99700;V9GY86;A0A5F9ZHW5;A0A5F9ZHX3;A0A2R8Y5A6;A0A2R8Y7E6;A0A5F9ZI57;F8VQP2;A0A5F9ZHH4;A0A2R8YDM9;A0A2R8Y7P6;H0YH87;F8WB06;F8W0B5	Ataxin-2	ATXN2	49
0	0	0	3931	3982.1	4223.9	6423.3	5530.7	6058.1	0	3426.9	4280.4	0	2868.8	4231.7	0	5063.4	0	0	0	0				2	2	2	3	3	3	130.16	0	9.0593	3106600	51	6	O14617;A0A2R8Y611;K7ELX8	O14617;A0A2R8Y611;K7ELX8	AP-3 complex subunit delta-1	AP3D1	50
0	0	0	0	0	0	0	0	0	0	0	0	0	0	6340.8	0	0	0	82954	41311	39216				4	4	4	9.2	9.2	9.2	69.664	0.0025253	3.7406	5943700	35	8	A0A3B3ITV3;A0A3B3ISC6;A0A3B3IT15;A0A3B3IS84;P53621;A0A3B3ISK1;A0A3B3IU89;A0A3B3IU78	A0A3B3ITV3;A0A3B3ISC6;A0A3B3IT15;A0A3B3IS84;P53621;A0A3B3ISK1;A0A3B3IU89	Coatomer subunit alpha;Xenin;Proxenin	COPA	54
0	0	0	0	0	0	0	0	0	0	0	0	0	0	0	0	0	0	77521	54814	49116				2	2	2	7	7	7	58.362	0.0021277	2.5259	5586700	20	4	M0QXS5;A0A3B3ITJ4;P14866;M0R076;M0QYT0	M0QXS5;A0A3B3ITJ4;P14866;M0R076;M0QYT0	Heterogeneous nuclear ribonucleoprotein L	HNRNPL	55
0	0	0	0	0	0	0	0	0	0	0	0	0	0	0	0	0	0	51710	33384	34505				2	2	2	4.6	4.6	4.6	78.856	0.0022472	2.8149	4783900	40	2	A0A494C0J7;Q08188	A0A494C0J7;Q08188	Protein-glutamine gamma-glutamyltransferase E;Protein-glutamine gamma-glutamyltransferase E 50 kDa catalytic chain;Protein-glutamine gamma-glutamyltransferase E 27 kDa non-catalytic chain	TGM3	58
0	0	0	0	0	0	0	0	0	0	0	0	0	0	0	0	0	1904.9	18505	13432	17779				4	4	4	6.3	6.3	6.3	130.29	0	8.9641	5154600	61	10	A0A494C1B8;A0A494C0U1;Q5VZU9;P29144;A0A494C1S6;A0A494C1S4;A0A494C0A3	A0A494C1B8;A0A494C0U1;Q5VZU9;P29144	Tripeptidyl-peptidase 2	TPP2	59
0	0	0	0	517970	71432	0	131370	65055	0	109390	27803	0	113070	39523	0	90452	32300	0	0	0				2	1	1	31.1	23.8	23.8	13.163	0	51.132	6905600	5	16	C9J0D1;A0A494C189;Q71UI9;P0C0S5	C9J0D1;A0A494C189;Q71UI9;P0C0S5	Histone H2A;Histone H2A.V;Histone H2A.Z	H2AFV;H2AFZ	60
0	0	0	6108.1	0	0	0	0	0	0	0	0	12722	5311.2	0	0	0	0	0	0	0				3	3	3	2.6	2.6	2.6	210.13	0	4.8993	1858900	77	4	A0A4W8VX11;A0A5H1ZRS1;Q15154;H0YBA1;E7EV93	A0A4W8VX11;A0A5H1ZRS1;Q15154;H0YBA1	Pericentriolar material 1 protein	PCM1	62
0	0	0	48280	0	0	0	0	0	0	0	0	0	0	0	446050	0	0	8547.8	8773.6	0				2	2	2	13.5	13.5	13.5	25.66	0.0025063	3.7146	6651400	13	4	A0A5F9ZH78;P05089;A0A5F9ZGN6	A0A5F9ZH78;P05089;A0A5F9ZGN6	Arginase-1	ARG1	66
0	0	0	0	0	0	0	0	0	0	0	0	0	0	0	0	0	0	312470	193800	261470				1	1	1	18.7	18.7	18.7	11.609	0.0039683	2.1958	3071000	4	3	A0A5H1ZRQ3;P01834	A0A5H1ZRQ3;P01834	Ig kappa chain C region	IGKC	68
0	3749.1	3062.9	3111.7	10117	6948.9	26302	17050	12448	0	0	0	16996	11065	0	0	0	0	2105.6	0	8448.4				4	4	4	7.2	7.2	7.2	117.14	0	18.362	6313100	52	11	A0A6I8PLB3;A0A6I8PS05;A0A6I8PRS0;A0A6I8PL42;B4DER1;A0A6I8PIT3;A0A6I8PIV1;Q9P2J5;A0A6I8PIP7;A0A6I8PLB8;A0A6I8PRU9;A0A6I8PTV8	A0A6I8PLB3;A0A6I8PS05;A0A6I8PRS0;A0A6I8PL42;B4DER1;A0A6I8PIT3;A0A6I8PIV1;Q9P2J5;A0A6I8PIP7;A0A6I8PLB8;A0A6I8PRU9;A0A6I8PTV8	Leucine--tRNA ligase, cytoplasmic	LARS	69
0	0	0	0	0	0	0	0	0	0	0	0	0	66702	0	0	0	0	633070	728320	654830				2	2	2	34.8	34.8	34.8	9.9753	0.0023697	3.1846	6248700	3	9	A0A6Q8PHT3;J3QKT5;A0A6Q8PFU8;J3KTC1;B4DHE8;A0A6Q8PF05;Q96DH6	A0A6Q8PHT3;J3QKT5;A0A6Q8PFU8;J3KTC1;B4DHE8;A0A6Q8PF05;Q96DH6	RNA-binding protein Musashi homolog 2	MSI2	71
0	0	0	0	0	0	0	0	0	0	0	0	0	0	0	0	0	0	61716	26319	40392				2	2	2	13.7	13.7	13.7	27.321	0.0072333	1.8133	1412700	11	3	A0A6Q8PFC4;A0A6Q8PH89;A0A6Q8PH27;A0A6Q8PG00;A0A6Q8PG04;A0A6Q8PGS4;A0A6Q8PF40;A0A6Q8PFY7;Q92734;C9JTY3;C9JUE0;C9JJP5;A0A6Q8PF51	A0A6Q8PFC4;A0A6Q8PH89;A0A6Q8PH27;A0A6Q8PG00;A0A6Q8PG04;A0A6Q8PGS4;A0A6Q8PF40;A0A6Q8PFY7;Q92734;C9JTY3;C9JUE0;C9JJP5;A0A6Q8PF51	Protein TFG	TFG	72
0	6988.6	0	0	0	0	0	0	0	0	0	0	0	0	0	0	0	0	149970	119810	127500				1	1	1	17	17	17	15.035	0.0024038	3.2361	3234100	8	2	K7EKH5;C9J8F3;J3KSV6;J3QKP5;A8MVZ9;P09972	K7EKH5;C9J8F3;J3KSV6;J3QKP5;A8MVZ9;P09972	Fructose-bisphosphate aldolase;Fructose-bisphosphate aldolase C	ALDOC	73
0	0	0	0	10601	8515.2	0	0	0	0	0	0	0	12659	0	0	0	0	27863	24497	19251				2	2	2	6.7	6.7	6.7	57.208	0.0072072	1.7763	2377900	23	3	B0QYD3;Q9UH17;Q6ICH2;P31941;Q96AK3	B0QYD3;Q9UH17;Q6ICH2;P31941;Q96AK3	DNA dC->dU-editing enzyme APOBEC-3B;DNA dC->dU-editing enzyme APOBEC-3A;DNA dC->dU-editing enzyme APOBEC-3D	APOBEC3B;bK150C2.9;APOBEC3A;APOBEC3D	75
0	0	0	0	0	0	0	0	0	0	0	0	0	0	0	0	0	0	45785	45195	106240				1	1	1	2.7	2.7	2.7	48.099	0.0020284	2.3338	4141700	21	1	B4DLN1;P52815	B4DLN1;P52815	39S ribosomal protein L12, mitochondrial	MRPL12	78
0	22805	20937	0	57146	39492	35785	58324	0	0	30788	0	0	0	55867	3379.5	34011	0	141220	146340	136980				4	4	4	19	19	19	38.91	0	7.2766	14095000	18	16	B4DY09;Q12905;X6R6Z1;A0A0A0MRL0	B4DY09;Q12905	Interleukin enhancer-binding factor 2	ILF2	79
0	0	0	0	11994	13101	0	21396	24762	0	0	12367	0	16592	19810	0	6512.1	0	44601	32148	49223				2	2	2	3.8	3.8	3.8	105.34	0	6.3998	10353000	41	7	Q99613;B5ME19	Q99613;B5ME19	Eukaryotic translation initiation factor 3 subunit C;Eukaryotic translation initiation factor 3 subunit C-like protein	EIF3C;EIF3CL	81
0	0	0	0	5619.8	4375.3	0	5947.1	0	0	2854.3	3496.5	0	5085.2	5591.4	0	0	0	52497	58106	53523				3	3	2	6.1	6.1	4.2	69.602	0.0039526	2.1872	6307100	32	8	O60506;B7Z645;F6UXX1	O60506;B7Z645;F6UXX1	Heterogeneous nuclear ribonucleoprotein Q	SYNCRIP	82
0	76713	74090	119000	395180	492090	187890	0	0	107980	0	200070	32741	197200	0	0	48688	0	346530	502250	229910				3	3	3	30.8	30.8	30.8	14.436	0.0022026	2.7435	28119000	9	7	F8VPF3;F8W1R7;J3KND3;G8JLA2;G3V1V0;B7Z6Z4;P60660;F8W1I5;P14649;F8VZU9;G3V1Y7;F8W180	F8VPF3;F8W1R7;J3KND3;G8JLA2;G3V1V0;B7Z6Z4;P60660;F8W1I5;P14649	Myosin light polypeptide 6;Myosin light chain 6B	MYL6;MYL6B	83
0	0	0	0	0	0	0	0	0	0	0	0	72335	0	0	0	0	0	165440	180370	164980				2	2	2	31.6	31.6	31.6	14.746	0.0022779	2.9046	4081800	7	4	C9JYX8;C9J031;C9IY57;Q9UHC7	C9JYX8;C9J031;C9IY57;Q9UHC7	E3 ubiquitin-protein ligase makorin-1	MKRN1	84
0	0	0	0	0	0	0	0	0	0	0	0	0	0	0	0	0	0	66743	76305	104920				1	1	1	23.1	23.1	23.1	8.6016	0.0025575	3.8399	1239800	5	3	E9PKI2;C9J1B1;E9PNW0;E9PJJ2;E9PS34;E9PNJ7;E9PP22;E9PKT8;C9J6D1;C9JZI7;Q99733	E9PKI2;C9J1B1;E9PNW0;E9PJJ2;E9PS34;E9PNJ7;E9PP22;E9PKT8;C9J6D1;C9JZI7;Q99733	Nucleosome assembly protein 1-like 4	NAP1L4	85
0	14925	18624	35491	132130	115110	16520	85726	0	21201	55035	83864	0	252130	0	56059	0	0	155010	58924	61722				4	4	4	12.3	12.3	12.3	46.68	0.0023095	3.0519	27221000	21	9	C9J494;Q9H000	C9J494;Q9H000	Probable E3 ubiquitin-protein ligase makorin-2	MKRN2	86
0	0	72368	53949	0	0	70953	0	0	0	0	0	52470	0	0	0	0	0	0	62777	56157				3	3	3	32.7	32.7	32.7	24.319	0	5.3233	2212100	6	4	C9J4U1;C9JYI4;P52294;C9J352;C9JWD9;F2Z3G4	C9J4U1;C9JYI4;P52294;C9J352;C9JWD9;F2Z3G4	Importin subunit alpha-5;Importin subunit alpha-5, N-terminally processed	KPNA1	87
0	0	0	0	0	0	0	0	0	0	0	0	113310	140480	101790	0	0	0	104390	97069	147790				2	2	2	20.8	20.8	20.8	17	0.0025316	3.7458	5638700	8	5	P41223;C9JCD9;F8WCN7	P41223;C9JCD9;F8WCN7	Protein BUD31 homolog	BUD31	91
0	0	0	0	0	0	0	0	0	0	0	0	0	0	0	0	0	0	139570	140200	125320				1	1	1	6.7	6.7	6.7	18.762	0.0021142	2.5211	2430600	6	2	C9JJ34;C9JDM3;F6WQW2;P43487	C9JJ34;C9JDM3;F6WQW2;P43487	Ran-specific GTPase-activating protein	RANBP1	92
0	0	0	0	0	0	0	37770	39283	0	17325	0	0	0	0	0	0	0	0	0	6939				1	1	1	7.5	7.5	7.5	28.146	0	6.6511	1823700	18	4	C9JDR0;Q15738	C9JDR0;Q15738	Sterol-4-alpha-carboxylate 3-dehydrogenase, decarboxylating	NSDHL	93
0	44410	0	0	83810	89546	0	131040	122820	0	0	0	0	83218	100600	0	0	0	0	0	0				1	1	1	60	60	60	2.1494	0.0037383	1.9502	1310900	2	4	J3QL22;J3QS85;J3KTQ1;J3QKR0;C9JLV5;Q9UNS2	J3QL22;J3QS85;J3KTQ1;J3QKR0;C9JLV5;Q9UNS2	COP9 signalosome complex subunit 3	COPS3	94
0	0	0	0	0	0	0	0	0	0	0	0	0	0	0	0	0	0	49302	110940	94571				1	1	1	10.9	10.9	10.9	21.883	0.0023641	3.1761	2038500	8	9	C9JQV0;Q9BRJ6	C9JQV0;Q9BRJ6	Uncharacterized protein C7orf50	C7orf50	96
0	0	0	0	0	0	0	0	0	0	0	0	0	0	0	0	0	0	359360	416780	372380				3	3	3	16.4	16.4	16.4	30.302	0	3.9002	14931000	13	8	D6R9P3;D6RD18;D6RBZ0;Q99729	D6R9P3;D6RD18;D6RBZ0;Q99729	Heterogeneous nuclear ribonucleoprotein A/B	HNRNPAB	114
0	0	0	0	0	0	0	0	0	0	0	0	0	0	0	0	0	0	42286	35607	0				1	1	1	4.6	4.6	4.6	41.447	0.0022883	2.9604	778930	10	3	D6R9Q9;Q16643	D6R9Q9;Q16643	Drebrin	DBN1	115
0	9432.3	0	0	0	0	0	0	0	0	0	0	0	0	0	0	0	0	216990	526780	608070				3	3	3	19	19	19	23.076	0	5.3987	16049000	9	5	D6RAF8;Q14103;D6RD83;D6RF44;H0YA96;H0Y8G5;D6RBQ9	D6RAF8;Q14103;D6RD83;D6RF44;H0YA96;H0Y8G5	Heterogeneous nuclear ribonucleoprotein D0	HNRNPD	116
0	0	0	0	33661	0	0	0	0	0	0	0	0	0	0	0	0	0	0	0	0				1	1	1	17.6	17.6	17.6	17.575	0.0020877	2.4537	168300	5	1	D6RCF2;O75367	D6RCF2;O75367	Histone H2A;Core histone macro-H2A.1	H2AFY	117
0	0	0	0	0	0	0	0	0	0	0	0	0	0	0	0	0	0	0	0	0				1	1	1	34.1	34.1	34.1	4.8454	0	4.0276	0	2	1	D6RDN1;D6RE09;P10155	D6RDN1;D6RE09;P10155	60 kDa SS-A/Ro ribonucleoprotein	TROVE2	120
0	0	136890	0	0	25011	0	0	0	0	0	0	0	0	0	0	0	0	573760	538480	518120				3	3	3	12.3	12.3	12.3	39.908	0.0020661	2.4145	23300000	13	7	D6REB4;Q9H074	D6REB4;Q9H074	Polyadenylate-binding protein-interacting protein 1	PAIP1	121
0	0	0	0	0	0	0	0	0	0	0	0	0	0	0	0	0	0	136950	121590	139550				4	4	4	16.2	16.2	16.2	37.111	0.0023529	3.1673	7398300	15	8	D6RF62;E9PBS1;P22234	D6RF62;E9PBS1;P22234	Multifunctional protein ADE2;Phosphoribosylaminoimidazole-succinocarboxamide synthase;Phosphoribosylaminoimidazole carboxylase	PAICS	122
0	0	0	0	0	0	0	0	0	0	0	0	0	0	0	0	0	0	375780	484200	302570				2	2	2	17.9	17.9	17.9	13.466	0	4.5047	9300300	8	5	E5RGS4;O60925	E5RGS4;O60925	Prefoldin subunit 1	PFDN1	124
0	14652	0	65078	0	0	0	0	0	0	0	0	253190	0	0	0	0	0	110600	84827	82882				3	3	3	20.7	20.7	20.7	20.769	0	4.5558	6723600	11	7	E5RJW4;Q9NW64	E5RJW4;Q9NW64	Pre-mRNA-splicing factor RBM22	RBM22	126
0	0	40210	0	121070	91910	0	76199	141590	0	76666	69740	0	49664	30498	0	13694	8719	0	12598	31973				3	3	1	25.4	25.4	9.8	19.018	0.002381	3.1927	9939000	13	6	E7END7;P62820;A0A2R8YDI9;H0YLJ8;H0YL94;H0YMN7;H0YNE9;G3V196;A0A2R8YFB8;P61026;P51153;Q92930;P61006;P59190	E7END7;P62820	Ras-related protein Rab-1A	RAB1A	127
0	0	0	0	0	0	0	0	0	0	0	0	0	0	0	0	0	0	138030	81382	109340				3	3	3	16.1	16.1	16.1	34.913	0	8.7241	4273700	13	10	E7EQL5;Q13409;E9PGG1;E7EUM4;E7ERR6;E7ERH4;E7ET01;E7ETL8;E7EQU2;E7ESD3;E7EMU4;E7EV09;E7EU01	E7EQL5;Q13409;E9PGG1;E7EUM4;E7ERR6;E7ERH4;E7ET01;E7ETL8;E7EQU2;E7ESD3;E7EMU4;E7EV09	Cytoplasmic dynein 1 intermediate chain 2	DYNC1I2	128
0	0	0	0	0	0	0	0	0	0	0	0	0	0	0	0	0	0	201470	207830	176690				2	2	2	8.1	8.1	8.1	40.147	0.0089286	1.7384	5859900	10	4	E7ETU5;F6Y5H0;P29558;E7EPF2;C9J9B2;C9JIJ9;A0A1B0GUW5;Q6XE24	E7ETU5;F6Y5H0;P29558;E7EPF2;C9J9B2;C9JIJ9;A0A1B0GUW5;Q6XE24	RNA-binding motif, single-stranded-interacting protein 1;RNA-binding motif, single-stranded-interacting protein 3	RBMS1;RBMS3	130
0	0	4717	0	115730	14477	0	6045.9	9906.9	9667.4	96681	75901	0	111470	84528	0	65699	0	114960	105270	112430				5	5	5	3.4	3.4	3.4	205.42	0	14.302	95530000	103	27	E9PAV3;F8VZJ2;H0YHX9;Q13765;F8W0W4;F8W1N5;F8VNW4	E9PAV3;F8VZJ2;H0YHX9;Q13765;F8W0W4	Nascent polypeptide-associated complex subunit alpha, muscle-specific form;Nascent polypeptide-associated complex subunit alpha	NACA	131
0	0	0	0	0	0	0	0	0	0	0	0	0	0	0	0	0	0	40361	57688	33207				4	1	0	15.8	3.3	0	38.187	0.0038314	2.0521	2100100	16	5	E9PFP8;P57721	E9PFP8;P57721	Poly(rC)-binding protein 3	PCBP3	133
0	0	0	0	0	0	0	0	0	0	0	0	0	0	0	0	0	0	141440	81220	76207				3	3	3	16	16	16	31.121	0	4.4248	7836500	16	10	P29692;E9PMW7;E9PK01;E9PI39;E9PQ49;E9PPR1;E9PL12;E9PIZ1;E9PN91;E9PL71;H0YCK7;E9PRY8;A0A087X1X7;E9PK06;E9PKK3;E9PJD0;E9PK72;E9PQZ1;E9PNW6	P29692;E9PMW7;E9PK01;E9PI39;E9PQ49;E9PPR1;E9PL12;E9PIZ1;E9PN91;E9PL71;H0YCK7;E9PRY8;A0A087X1X7	Elongation factor 1-delta	EEF1D	135
0	0	0	0	0	0	0	0	0	0	0	0	0	0	0	0	0	0	0	0	0				1	1	1	27.1	27.1	27.1	8.3805	0	24.138	0	7	3	E9PIX0;Q9BTY7	E9PIX0;Q9BTY7	Protein HGH1 homolog	HGH1	137
0	0	0	0	0	0	0	10584	0	0	7039	0	0	15587	19585	0	0	0	0	4670.2	0				1	1	1	2.7	2.7	2.7	74.583	0.0024876	3.6842	2241200	39	2	E9PLT0;O75534	E9PLT0;O75534	Cold shock domain-containing protein E1	CSDE1	138
0	17310	15776	0	34244	40759	0	26250	18735	0	20820	18774	0	24492	36758	0	13892	13239	0	0	13187				1	1	1	8.9	8.9	8.9	26.028	0	6.963	4119300	14	9	E9PML7;E9PPM8;Q9Y315	E9PML7;E9PPM8;Q9Y315	Deoxyribose-phosphate aldolase	DERA	139
0	0	0	7600.1	0	0	0	0	0	0	0	0	7971.7	0	0	0	0	0	19026	14793	20363				3	3	3	4.8	4.8	4.8	98.169	0.0072727	1.8381	2650600	38	5	E9PPJ0;Q13435;H0YCG1;E9PJT3;H0YEX5;E9PJ04	E9PPJ0;Q13435;H0YCG1	Splicing factor 3B subunit 2	SF3B2	141
0	0	0	0	0	0	0	0	0	0	0	0	0	0	0	0	0	0	460380	375760	416180				2	2	2	19.9	19.9	19.9	15.598	0.0021459	2.5595	3757000	3	8	E9PQY2;Q9NQP4	E9PQY2;Q9NQP4	Prefoldin subunit 4	PFDN4	143
0	0	0	0	0	0	190590	0	0	0	240170	0	0	164300	70273	0	207030	111370	0	0	0				1	1	1	10.5	10.5	10.5	18.405	0.0071942	1.7733	8853600	9	2	E9PS27;Q6SJ93	E9PS27;Q6SJ93	Protein FAM111B	FAM111B	145
0	0	0	44063	0	0	44299	0	0	25533	0	0	0	0	0	0	0	0	9972.1	0	0				2	2	2	24.1	24.1	24.1	17.808	0.0038462	2.0611	1120100	7	4	F2Z3K5;Q5JYR4;Q5JYR7;P04844	F2Z3K5;Q5JYR4;Q5JYR7;P04844	Dolichyl-diphosphooligosaccharide--protein glycosyltransferase subunit 2	RPN2	146
0	0	0	0	0	0	0	0	0	0	0	0	0	0	0	0	0	0	0	0	0				1	1	1	20.9	20.9	20.9	12.963	0.003861	2.0761	0	7	1	F5GWR3	F5GWR3		MMP17	147
0	14373	16630	0	54850	0	0	0	78875	0	0	0	0	73726	66443	0	0	0	90875	100990	87392				2	2	2	17.4	17.4	17.4	24.366	0	4.0583	5257400	9	6	F8W020;F8VXI6;F8VUX1;F8VY35;F8W0J6;F5H4R6;H0YIV4;P55209;F8VRJ2;F8VVB5;H0YHC3;F8W118;F8VV59;B7Z9C2	F8W020;F8VXI6;F8VUX1;F8VY35;F8W0J6;F5H4R6;H0YIV4;P55209;F8VRJ2;F8VVB5;H0YHC3;F8W118;F8VV59;B7Z9C2	Nucleosome assembly protein 1-like 1	NAP1L1	148
0	0	0	0	21179	20565	0	13781	13599	0	9658.3	11569	0	10368	11894	0	11491	8562.6	0	0	0				1	1	1	2.6	2.6	2.6	97.033	0.0021978	2.7093	5306700	40	4	H0YIW3;H7C5W6;F5H619;Q86XA9	H0YIW3;H7C5W6;F5H619;Q86XA9	HEAT repeat-containing protein 5A	HEATR5A	150
0	24728	37735	305330	128290	155650	180690	686330	434560	129110	311020	411240	189310	1115800	1190300	0	128240	169850	2115800	1756400	2110000				4	4	4	46.1	46.1	46.1	11.799	0	17.266	116690000	7	48	F5H6P7;P61326;Q96A72;F5H3U9;F5H6N1	F5H6P7;P61326;Q96A72	Protein mago nashi homolog;Protein mago nashi homolog 2	MAGOHB;MAGOH	151
0	79402	52140	0	0	0	0	0	0	0	0	0	0	0	0	0	0	0	0	0	0				2	2	2	13.1	13.1	13.1	27.908	0	12.105	2685200	17	3	F8W696;P02647	F8W696;P02647	Apolipoprotein A-I;Proapolipoprotein A-I;Truncated apolipoprotein A-I	APOA1	156
0	0	0	0	0	0	0	0	0	0	0	0	0	0	0	0	0	0	17683	23171	22205				2	2	2	3.7	3.7	3.7	113.63	0.0020964	2.4889	1765600	28	3	F8W726;Q14157;Q5VU79;Q5VU78;Q5VU77	F8W726;Q14157;Q5VU79;Q5VU78;Q5VU77	Ubiquitin-associated protein 2-like	UBAP2L	158
0	0	63635	0	0	0	133540	218520	284370	0	133640	0	0	0	0	0	0	0	0	0	0				1	1	1	25	25	25	7.7752	0.0021186	2.5215	2501100	3	3	K7ENK9;K7EKX0;J3QRU4;F8WCA0;L7N2F9;Q15836;P63027	K7ENK9;K7EKX0;J3QRU4;F8WCA0;L7N2F9;Q15836;P63027	Vesicle-associated membrane protein 3;Vesicle-associated membrane protein 2	VAMP2;VAMP3	161
0	51798	0	0	225820	185580	0	261050	324760	0	221420	388120	0	255810	213340	0	70901	82939	772930	889870	895370				3	3	3	27.4	27.4	27.4	12.876	0.0022173	2.7738	52188000	7	22	G3V1D1;G3V192;P02794;E9PPQ4;E9PRK8	G3V1D1;G3V192;P02794;E9PPQ4	Ferritin;Ferritin heavy chain;Ferritin heavy chain, N-terminally processed	FTH1	164
0	0	16380	0	41657	39429	0	104260	96993	0	143060	79441	0	95458	166850	0	17799	31657	0	53875	0				3	3	3	7.7	7.7	7.7	90.583	0.0038168	2.0134	61889000	42	3	G3V1J5;Q9Y2L1	G3V1J5;Q9Y2L1	Exosome complex exonuclease RRP44	DIS3	166
0	10401	0	57191	38301	49628	0	25323	0	0	33952	0	162100	187010	153350	0	0	17119	194630	199590	229570				6	6	6	18.9	18.9	18.9	65.391	0	11.253	36987000	27	29	G3V3A4;Q13573;G3V4X8;G3V5R3	G3V3A4;Q13573;G3V4X8	SNW domain-containing protein 1	SNW1	169
0	153370	202490	0	140360	155120	297210	0	0	0	157340	118120	0	0	0	0	0	0	0	253990	280930				1	1	1	52.8	52.8	52.8	3.9303	0	4.0607	3517800	2	11	G3V3W4;G3V5N4;P25788	G3V3W4;G3V5N4;P25788	Proteasome subunit alpha type-3	PSMA3	170
0	0	0	0	0	0	0	0	0	0	0	0	0	0	0	29773	0	0	249590	172490	285510				3	3	3	7.4	7.4	7.4	55.804	0	4.8279	15485000	21	9	P12268;H0Y4R1;E7ETK5	P12268;H0Y4R1	Inosine-5-monophosphate dehydrogenase 2	IMPDH2	171
0	0	0	0	0	0	0	0	0	0	0	0	0	0	0	0	0	0	210110	0	200480				1	1	1	25.4	25.4	25.4	12.05	0	4.2282	1642400	4	2	H0Y579;P54727	H0Y579;P54727	UV excision repair protein RAD23 homolog B	RAD23B	172
0	8938.7	15796	0	70853	55303	0	64676	43091	0	0	0	0	63138	47921	0	0	0	80740	80005	81543				2	2	2	15.5	15.5	15.5	21.103	0.0037523	1.9531	6732100	11	11	H0Y586;O14818;A0A087WYS6;Q8TAA3	H0Y586;O14818;A0A087WYS6;Q8TAA3	Proteasome subunit alpha type-7;Proteasome subunit alpha type-7-like	PSMA7;PSMA8	173
0	0	0	0	0	0	0	0	0	0	0	0	0	0	0	0	0	0	140030	182410	162180				3	3	3	13.7	13.7	13.7	31.745	0.0023256	3.1065	8723200	18	7	H0Y6E7;H3BT71;P38159;H3BR27;A0A1B0GUK8;Q96E39;H3BNC1;O75526;Q8N7X1	H0Y6E7;H3BT71;P38159;H3BR27;A0A1B0GUK8;Q96E39	RNA-binding motif protein, X chromosome;RNA-binding motif protein, X chromosome, N-terminally processed;RNA binding motif protein, X-linked-like-1	RBMX;RBMXL1	176
0	0	0	0	0	0	0	0	0	0	0	0	0	0	0	0	0	0	0	0	8283				1	1	1	4.4	4.4	4.4	42.15	0.0054945	1.8702	173940	21	1	H0Y827;Q96AY3	H0Y827;Q96AY3	Peptidyl-prolyl cis-trans isomerase FKBP10	FKBP10	177
0	0	0	0	0	0	0	0	0	0	0	0	0	0	0	0	0	0	15000	11691	0				1	1	1	9.1	9.1	9.1	26.614	0	6.9214	266900	10	1	H0Y8N7;Q9BYD6	H0Y8N7;Q9BYD6	39S ribosomal protein L1, mitochondrial	MRPL1	178
0	0	0	0	0	21976	56669	0	0	47737	0	0	0	0	0	0	0	0	98571	82422	83186				4	4	2	5.3	5.3	3	95.696	0.0020243	2.3185	8982900	23	8	H0YDK8;Q5T1Z4;Q5T1Z8;E9PR38;H0YEH2;Q14671;H0YC97;H0YDC5	H0YDK8;Q5T1Z4;Q5T1Z8;E9PR38;H0YEH2;Q14671;H0YC97	Pumilio homolog 1	PUM1	179
0	0	23688	0	142230	150500	0	242590	204510	0	149510	101650	94512	178610	201870	0	76825	0	183910	187530	184650				1	1	1	17	17	17	10.807	0.002457	3.4988	8490300	4	14	H0YDT6;O00303	H0YDT6;O00303	Eukaryotic translation initiation factor 3 subunit F	EIF3F	181
0	0	0	0	0	0	0	0	0	0	0	0	0	0	9241.8	0	0	0	7959.5	0	0				3	3	3	5.7	5.7	5.7	95.925	0.0022272	2.7858	636450	37	5	Q8NE71;H0YGW7;Q5STZ8	Q8NE71;H0YGW7	ATP-binding cassette sub-family F member 1	ABCF1	182
0	16857	20855	0	64017	80655	0	63285	57088	0	72869	70538	59148	131020	123040	15887	0	0	0	3401.6	0				2	2	2	4.7	4.7	4.7	59.916	0.0055659	1.9182	17909000	23	5	H0YI72;Q7Z6G8	H0YI72;Q7Z6G8	Ankyrin repeat and sterile alpha motif domain-containing protein 1B	ANKS1B	184
0	0	0	0	0	0	0	0	0	0	0	0	0	0	0	0	0	0	0	0	0				1	1	1	15.8	15.8	15.8	8.8039	0.0025381	3.7494	0	5	3	H0YJ93	H0YJ93		SPATA7	185
0	0	5508.2	0	82911	94940	0	115920	117280	0	0	57217	0	88276	88232	0	0	0	27276	0	31502				2	2	2	27.2	27.2	27.2	13.948	0.002193	2.6856	4254400	6	5	H0YLS6;H0YLC2;H0YKT8;H0YMA1;H0YMZ1;H0YN18;H0YL69;P25789;H0YMI6	H0YLS6;H0YLC2;H0YKT8;H0YMA1;H0YMZ1;H0YN18;H0YL69;P25789;H0YMI6	Proteasome subunit alpha type;Proteasome subunit beta type;Proteasome subunit alpha type-4	PSMA4	186
0	14905	16054	71675	71039	79287	0	56682	57807	0	44598	101190	14533	61929	48012	35960	17408	0	39468	58977	135680				2	2	2	23.5	23.5	23.5	13.058	0.0055147	1.9069	6476400	7	12	H0YLA2;P37108	H0YLA2;P37108	Signal recognition particle 14 kDa protein	SRP14	187
0	0	0	0	0	0	0	0	13387	0	0	0	0	0	20381	0	0	0	7728.3	8561.2	0				1	1	1	5.4	5.4	5.4	33.154	0.0089767	1.771	800920	16	3	H0YN07;H0YMR4;Q8TEX9	H0YN07;H0YMR4;Q8TEX9	Importin-4	IPO4	188
0	0	0	0	0	0	0	0	0	0	0	0	0	0	0	0	0	0	393530	257780	253730				6	6	6	21.8	21.8	21.8	38.604	0	10.207	20846000	22	20	P07355;H0YN42;H0YM50;H0YMU9;H0YMD0;H0YKS4;H0YMM1;H0YL33;H0YNP5;H0YMW4;H0YN28;H0YKX9;H0YMT9;H0YLV6;H0YKZ7;A6NMY6;H0YKL9;H0YKV8;H0YNA0;H0YN52;H0YMD9;H0YLE2	P07355;H0YN42;H0YM50;H0YMU9;H0YMD0;H0YKS4;H0YMM1;H0YL33;H0YNP5;H0YMW4;H0YN28;H0YKX9;H0YMT9;H0YLV6;H0YKZ7;A6NMY6	Annexin A2;Annexin;Putative annexin A2-like protein	ANXA2;ANXA2P2	190
0	0	0	0	0	0	0	0	0	0	0	0	0	0	0	0	0	0	151540	165390	153710				2	2	2	4.6	4.6	4.6	52.832	0.002551	3.7765	10825000	23	4	H3BR35;P15170;Q8IYD1	H3BR35;P15170;Q8IYD1	Eukaryotic peptide chain release factor GTP-binding subunit ERF3A;Eukaryotic peptide chain release factor GTP-binding subunit ERF3B	GSPT1;GSPT2	192
0	17604	13532	0	0	14289	0	16922	11814	0	0	0	0	0	0	0	0	0	50098	45987	70997				2	2	2	24.8	24.8	24.8	14.479	0.0023923	3.2208	2171200	9	3	H3BTB3;I3L0H8;Q9NUU7;H3BP36;H3BP50;J3QRH0;H3BSL8;H3BMQ5;H3BN59;F6QDS0;H3BQK0;Q9UMR2	H3BTB3;I3L0H8;Q9NUU7;H3BP36;H3BP50;J3QRH0;H3BSL8;H3BMQ5;H3BN59;F6QDS0;H3BQK0;Q9UMR2	ATP-dependent RNA helicase DDX19A;ATP-dependent RNA helicase DDX19B	DDX19A;DDX19B	193
0	0	2172.3	0	7527.6	10323	0	0	0	0	0	0	0	0	0	0	0	0	24098	24290	74946				2	2	2	6	6	6	52.502	0.0020576	2.4085	4730800	33	6	H7BZ94;P07237;I3L0S0;I3NI03;I3L3U6;H0Y3Z3	H7BZ94;P07237;I3L0S0;I3NI03;I3L3U6;H0Y3Z3	Protein disulfide-isomerase	P4HB	194
0	8617.5	2818.6	33884	7354.4	2864.8	55534	38817	12299	24625	3477.3	3911.5	49628	2984.3	0	0	0	0	0	0	2615.7				4	4	4	6.4	6.4	6.4	118.82	0	4.0589	12472000	50	13	I3L2C7;P57678;I3L4M4;I3L4A4;I3L399	I3L2C7;P57678	Gem-associated protein 4	GEMIN4	196
0	0	0	0	0	0	0	0	0	0	0	0	0	0	0	0	0	0	50688	56806	44731				1	1	1	17.1	17.1	17.1	16.019	0.0021413	2.5567	1217800	8	3	I3L397;I3L504;Q6IS14;P63241	I3L397;I3L504;Q6IS14;P63241	Eukaryotic translation initiation factor 5A;Eukaryotic translation initiation factor 5A-1-like;Eukaryotic translation initiation factor 5A-1	EIF5A;EIF5AL1	197
0	0	0	0	0	0	0	0	0	0	0	0	0	0	0	0	0	0	126760	144950	132060				1	1	1	11.3	11.3	11.3	20.006	0	5.8351	2826400	7	2	I3L3Q7;I3L3B0;Q07021	I3L3Q7;I3L3B0;Q07021	Complement component 1 Q subcomponent-binding protein, mitochondrial	C1QBP	198
0	0	0	0	0	0	0	0	0	0	0	0	0	0	0	0	0	0	1321800	1231200	1419700				3	3	3	30.8	30.8	30.8	15.156	0	25.522	23836000	6	21	J3QL05;J3KP15;Q01130;Q9BRL6	J3QL05;J3KP15;Q01130	Serine/arginine-rich splicing factor 2	SRSF2	199
0	0	0	0	0	0	0	0	0	0	0	0	0	0	0	0	0	0	273030	254260	201630				4	4	4	16.8	16.8	16.8	39.817	0	4.3944	22890000	21	9	J3KPS3;P04075;H3BUH7;H3BPS8;H3BQN4;H3BMQ8;H3BR04;H3BR68;H3BU78	J3KPS3;P04075;H3BUH7;H3BPS8;H3BQN4;H3BMQ8;H3BR04	Fructose-bisphosphate aldolase;Fructose-bisphosphate aldolase A	ALDOA	200
0	0	0	0	0	0	0	0	0	0	0	0	0	0	0	0	0	0	0	0	0				1	1	1	6.4	6.4	6.4	33.239	0.0020325	2.3417	0	21	1	J3KPX7;Q99623	J3KPX7;Q99623	Prohibitin-2	PHB2	201
0	0	0	28440	0	4054.7	18040	0	0	13464	0	0	23275	0	0	5968.9	0	0	432760	430820	485340				6	6	6	20.2	20.2	20.2	44.743	0	6.367	38216000	25	13	Q9NTK5;J3KQ32;C9JTK6	Q9NTK5;J3KQ32	Obg-like ATPase 1	OLA1	202
0	0	0	0	0	0	0	0	0	0	0	0	0	0	0	0	0	0	30659	33229	0				1	1	1	17.1	17.1	17.1	17.791	0.0022831	2.9208	638880	10	1	J3KRG2;Q96QA5	J3KRG2;Q96QA5	Gasdermin-A	GSDMA	203
0	0	0	0	0	0	0	0	0	259620	0	0	0	0	0	0	0	0	0	0	0				1	1	1	3.7	3.7	3.7	61.713	0.0055046	1.9014	4154000	16	1	J3QSH9;J3KTM2;J3KRL7;O15534	J3QSH9;J3KTM2;J3KRL7;O15534	Period circadian protein homolog 1	PER1	204
0	0	0	0	0	0	0	0	0	0	0	0	0	0	0	0	0	0	165470	503220	628160				3	3	3	17.2	17.2	17.2	17.546	0	9.3521	15982000	10	9	J3QLE5;P63162;P14678;J3KRY3;S4R3P3	J3QLE5;P63162;P14678	Small nuclear ribonucleoprotein-associated protein N;Small nuclear ribonucleoprotein-associated proteins B and B	SNRPN;SNRPB	208
0	0	1337.2	0	20409	21073	6186.5	0	18720	0	12245	13105	0	43898	49809	3065.3	1819.9	3406.4	76580	85471	85823				10	10	10	8.1	8.1	8.1	219.05	0	18.026	38980000	88	45	J3QS41;P42694;A0A075B6R3;J3QRR8	J3QS41;P42694	Probable helicase with zinc finger domain	HELZ	210
0	52003	42969	0	225160	203420	0	181880	184420	0	52348	104810	0	97299	176570	0	19445	36987	0	0	0				2	2	2	27.9	27.9	27.9	11.715	0.0020619	2.4109	9641200	7	9	K7EQH4;K7EJP1;K7ERX7;K7EK77;P25705;K7ESA0	K7EQH4;K7EJP1;K7ERX7;K7EK77;P25705;K7ESA0	ATP synthase subunit alpha, mitochondrial	ATP5A1	213
0	0	0	0	43575	0	0	54177	39701	0	0	0	0	27595	0	0	0	0	75047	59256	74975				1	1	1	12.8	12.8	12.8	13.576	0.003937	2.1587	2994600	8	4	K7ESA3;K7ENX2;K7EM19;Q99536	K7ESA3;K7ENX2;K7EM19;Q99536	Synaptic vesicle membrane protein VAT-1 homolog	VAT1	214
0	0	0	0	0	0	0	0	0	0	0	0	0	0	0	0	0	0	38099	42024	19693				2	2	2	10.4	10.4	10.4	33.901	0.0072464	1.8173	1197800	12	2	K7ENG2;P26368	K7ENG2;P26368	Splicing factor U2AF 65 kDa subunit	U2AF2	215
0	0	0	0	0	0	0	0	0	0	0	0	0	0	0	0	0	0	0	13198	0				6	1	1	17.1	7.3	7.3	49.129	0.0037879	1.9919	277160	21	1	O00148;K7EQN7;K7ENP6;K7EL56;K7EIL8;K7EN69;K7EPJ3;F6SXL5	O00148;K7EQN7	ATP-dependent RNA helicase DDX39A	DDX39A	220
0	4316	6005	0	0	21583	0	0	0	0	0	0	44972	80843	48516	0	0	0	11910	21835	16052				3	3	3	21.6	21.6	21.6	26.922	0.0089606	1.753	3840500	15	3	O00299	O00299	Chloride intracellular channel protein 1	CLIC1	221
0	0	0	9563.3	0	0	12104	0	13000	7466.7	0	0	7034.6	0	0	0	0	0	2531.3	0	3060.4				4	4	4	7	7	7	123.63	0	5.2346	2902300	53	7	O00410;H0Y8C6;E7ETV3;C9JXE0;C9J875;C9JQT6;C9JZD8;E7ETV8;E7ESZ1;E7EWK4;E7EX05;E7EV12;E7EQT5;H0Y3V4	O00410;H0Y8C6;E7ETV3	Importin-5	IPO5	222
0	0	0	0	51791	44747	0	23382	31760	0	41585	38211	0	48178	45815	0	0	0	44389	37946	37393				2	2	2	12.6	12.6	12.6	34.577	0.0023585	3.1739	6232800	14	9	O00487	O00487	26S proteasome non-ATPase regulatory subunit 14	PSMD14	224
0	3081.2	5766.2	0	24824	17495	0	22627	12345	0	15241	6335.1	0	7630.2	21277	0	0	0	21230	25520	17243				5	5	5	6.4	6.4	6.4	123.38	0	4.1118	10633000	53	8	O14980;C9JKM9;H7BZC5;F8WF71;C9IZS4;C9JQ02;C9JV99;C9J673	O14980	Exportin-1	XPO1	227
0	0	0	5105.5	0	0	5063	0	0	3647.4	0	0	6647.5	0	0	0	0	0	0	0	0				1	1	1	2.6	2.6	2.6	122.07	0.002045	2.3573	961780	47	2	O43156	O43156	TELO2-interacting protein 1 homolog	TTI1	229
0	0	0	0	0	0	0	0	0	0	0	0	0	0	0	0	0	0	55319	53466	34929				2	2	2	10.5	10.5	10.5	39.124	0.004008	2.251	1868300	13	5	O43347	O43347	RNA-binding protein Musashi homolog 1	MSI1	231
0	0	0	0	0	0	0	0	0	0	0	0	0	0	0	0	0	0	8998.6	0	7711.6				1	1	1	0.9	0.9	0.9	171.29	0.0037807	1.9816	1086200	65	2	O60306	O60306	Intron-binding protein aquarius	AQR	232
0	0	0	0	0	0	0	0	0	0	0	0	0	0	0	0	0	0	50279	43629	61614				2	2	2	5.8	5.8	5.8	57.673	0	3.8661	4510100	29	5	O60832;H7C2Q2	O60832;H7C2Q2	H/ACA ribonucleoprotein complex subunit 4	DKC1	234
0	0	4770.6	8073.1	0	7162.4	0	13885	9721.3	0	0	0	5078.4	21280	10267	0	3870.3	0	26322	44106	49210				7	7	7	8.1	8.1	8.1	145.83	0	7.2043	14284000	59	12	O75533;H7C341	O75533	Splicing factor 3B subunit 1	SF3B1	238
0	0	21453	0	109910	81533	0	38752	102540	0	45267	80298	0	177520	149120	0	91327	31642	442580	318900	334260				5	5	5	22	22	22	34.404	0	5.0235	34753000	15	18	O75569;G5E9Q4;F8WEG8;C9JMM3	O75569;G5E9Q4	Interferon-inducible double-stranded RNA-dependent protein kinase activator A	PRKRA	239
0	0	0	0	0	0	0	0	0	0	0	0	0	0	0	0	0	0	15137	10264	0				1	1	1	9	9	9	19.343	0.0022727	2.8449	203210	8	2	O75607	O75607	Nucleoplasmin-3	NPM3	240
0	0	0	0	0	0	12545	11609	0	0	0	0	0	15901	0	0	0	0	0	0	0				2	2	2	3.1	3.1	3.1	106.92	0	4.2868	2243100	56	4	O94906	O94906	Pre-mRNA-processing factor 6	PRPF6	243
0	0	0	0	0	0	0	0	0	0	0	0	0	0	0	0	0	0	28412	28460	32245				2	2	2	10	10	10	32.559	0.0037453	1.9503	1693200	19	5	O95685	O95685	Protein phosphatase 1 regulatory subunit 3D	PPP1R3D	245
0	0	4135.6	0	0	0	0	0	0	0	0	0	0	10682	12613	0	0	0	221740	234560	221040				7	6	6	17.6	15.8	15.8	54.708	0	9.5342	20438000	29	16	Q5JW30;O95793;A0A087X1A5;Q5JW28;F6UDC6	Q5JW30;O95793;A0A087X1A5	Double-stranded RNA-binding protein Staufen homolog 1	STAU1	246
0	0	0	21986	6041.7	0	19991	0	0	14993	0	0	18057	0	0	6259.4	0	0	0	0	0				1	1	1	5.4	5.4	5.4	47.46	0.0021834	2.6836	1571900	18	5	O96019	O96019	Actin-like protein 6A	ACTL6A	248
0	3601.7	3530.1	0	0	0	0	0	0	0	0	0	0	0	0	0	0	0	0	0	0				1	1	1	2	2	2	163.29	0.0037951	1.9924	492090	69	1	P01023	P01023	Alpha-2-macroglobulin	A2M	249
0	603290	268870	0	0	0	0	0	0	0	0	0	0	0	0	0	0	0	0	0	0				1	1	1	42.3	42.3	42.3	5.8767	0	9.9426	2616500	3	3	V9GYE3;V9GYM3;P02652	V9GYE3;V9GYM3;P02652	Apolipoprotein A-II;Proapolipoprotein A-II;Truncated apolipoprotein A-II	APOA2	251
0	0	1683.9	46922	0	0	0	0	10280	0	6464.6	0	0	0	4191	0	0	4770.1	348110	507730	521980				7	7	7	25.4	25.4	25.4	36.112	0	25.433	31947000	22	17	P05198;H0YJS4;G3V4T5	P05198;H0YJS4;G3V4T5	Eukaryotic translation initiation factor 2 subunit 1	EIF2S1	259
0	0	0	0	0	0	0	0	0	0	0	8825.4	0	0	0	0	0	0	1212300	1303100	1086400				21	21	19	28.5	28.5	26.1	97.147	0	34.341	192540000	51	72	P06737;E9PK47;P11217	P06737;E9PK47	Glycogen phosphorylase, liver form;Alpha-1,4 glucan phosphorylase	PYGL	266
0	0	0	33647	0	0	0	0	0	0	0	0	0	0	0	0	0	0	51998	49570	8445.7				2	2	2	7.6	7.6	7.6	51.556	0	4.1566	2442200	17	5	P08621	P08621	U1 small nuclear ribonucleoprotein 70 kDa	SNRNP70	273
0	0	0	0	0	0	0	0	0	0	0	0	29825	0	0	0	0	0	184750	111180	154970				4	4	4	25.5	25.5	25.5	28.415	0.0020921	2.4641	6461400	10	6	P09661;H0YLR3;H0YMA0;H0YKK0	P09661;H0YLR3;H0YMA0;H0YKK0	U2 small nuclear ribonucleoprotein A	SNRPA1	274
0	21525	23330	0	0	0	0	0	0	0	18081	0	0	22118	30090	0	0	0	425800	459250	340440				3	3	3	29.5	29.5	29.5	16.837	0.0025	3.6972	12066000	9	7	P0DP25;P0DP24;P0DP23;M0QZ52;Q96HY3;E7EMB3;A0A590UJC0;F8WBR5;G3V226;G3V479;G3V361;A0A590UJI2	P0DP25;P0DP24;P0DP23;M0QZ52;Q96HY3;E7EMB3		CALM3;CALM2	276
0	0	0	0	0	0	0	0	0	0	0	0	0	0	0	0	0	0	915340	1080300	738410				2	2	2	21	21	21	11.737	0	4.4924	19138000	7	7	P10599	P10599	Thioredoxin	TXN	277
0	0	10120	28764	49723	57961	57712	51760	47701	0	16908	50085	17207	48862	33326	0	9963	11430	199500	192340	175210				6	6	6	16.6	16.6	16.6	61.054	0	109.68	34933000	33	50	P10809;C9JL25;E7EXB4;E7ESH4;C9J0S9;C9JL19;C9JCQ4	P10809	60 kDa heat shock protein, mitochondrial	HSPD1	278
0	0	0	0	0	0	0	0	0	0	0	0	0	0	0	0	0	0	133100	94003	117380				10	8	8	15.4	13	13	96.695	0	9.5619	26006000	49	12	P11216;H0Y4Z6	P11216	Glycogen phosphorylase, brain form	PYGB	281
0	1301.3	1535.7	0	3714.1	5323.9	0	4174.2	3552.3	0	2929.3	3562.2	0	4020.5	3757.3	0	1874.5	1975.9	3515	0	11114				3	3	3	2.5	2.5	2.5	174.38	0.0020367	2.342	4135700	79	4	P11388;E9PCY5;Q02880	P11388	DNA topoisomerase 2-alpha	TOP2A	282
0	0	4632	0	0	0	0	0	0	0	0	0	0	0	0	0	0	0	17625	0	61016				2	2	2	15.3	15.3	15.3	28.768	0.0039139	2.1255	1332400	16	4	P12004	P12004	Proliferating cell nuclear antigen	PCNA	284
0	0	0	1925500	46817	48661	0	0	0	10140	0	16084	7097.7	15122	45750	0	0	0	0	0	0				2	2	2	1.2	1.2	1.2	267.29	0.0089445	1.7452	226330000	107	2	P12270	P12270	Nucleoprotein TPR	TPR	285
0	0	0	0	0	0	0	0	0	0	0	16055	0	71772	44659	0	0	0	130590	136220	103850				3	3	3	15.7	15.7	15.7	42.644	0	8.9558	8050200	16	10	P12277;G3V4N7;G3V461;H0YJG0	P12277;G3V4N7	Creatine kinase B-type	CKB	286
0	0	0	0	0	0	0	0	0	0	0	0	0	0	0	0	0	0	71711	63263	69260				2	2	2	6.5	6.5	6.5	49.973	0.0039448	2.1798	5310100	26	5	P13489;E9PMJ3;E9PLZ3;E9PIM9;H0YCR7	P13489;E9PMJ3;E9PLZ3;E9PIM9;H0YCR7	Ribonuclease inhibitor	RNH1	288
0	0	5669.6	0	44560	42802	0	0	19325	0	0	22127	0	64479	18117	0	0	0	481450	526090	400230				10	10	10	29.4	29.4	29.4	57.936	0	12.852	49418000	30	25	P14618;B4DNK4;H3BTN5;H3BQ34;H3BT25;H3BUW1;H3BTJ2;H3BR70;H3BU13;H3BN34;H3BQZ3;P30613	P14618;B4DNK4;H3BTN5;H3BQ34	Pyruvate kinase PKM;Pyruvate kinase	PKM	291
0	0	0	0	19200	0	0	27010	23683	0	0	11745	0	14604	15025	0	6043.1	5539.7	30852	30521	35000				4	2	2	6.5	4.7	4.7	92.468	0.002445	3.4298	9170700	40	4	P14625;Q96GW1;A0A1W2PRR1	P14625;Q96GW1;A0A1W2PRR1	Endoplasmin	HSP90B1	292
0	8305	0	0	0	0	0	0	0	0	0	0	0	0	0	0	0	0	842070	755610	704450				4	4	1	19.2	19.2	7.5	21.364	0.0024752	3.6227	25415000	11	9	P16403	P16403	Histone H1.2	HIST1H1C	297
0	0	0	0	0	5176.5	0	0	0	0	3931.5	0	0	0	3456.4	0	0	0	218020	198210	178230				8	8	8	18.3	18.3	18.3	76.613	0	16.483	23127000	35	27	P19338;H7BY16	P19338;H7BY16	Nucleolin	NCL	303
0	0	0	0	0	0	0	0	0	0	0	0	0	0	0	0	0	0	445570	401580	497180				7	7	7	29.7	29.7	29.7	38.388	0	10.656	37219000	21	15	P20042	P20042	Eukaryotic translation initiation factor 2 subunit 2	EIF2S2	304
0	0	0	0	0	0	0	0	0	0	0	0	0	0	0	0	0	0	29538	23741	27217				2	1	1	22.8	12.1	12.1	22.168	0.0040161	2.2572	804960	10	2	P20290	P20290	Transcription factor BTF3	BTF3	305
0	0	4043.4	0	0	29442	0	0	44523	0	31990	0	0	42775	45757	0	0	0	45889	60079	49099				1	1	1	8.3	8.3	8.3	26.489	0.0072595	1.8317	4950400	14	4	P20618	P20618	Proteasome subunit beta type-1	PSMB1	306
0	1270.9	2966.4	7136.4	32124	36189	0	27755	25555	0	21384	15943	6034.1	40677	44616	0	5331.8	2589.5	98021	98128	137450				11	11	11	20.1	20.1	20.1	117.85	0	17.723	32165000	53	42	P22314;Q5JRR6;Q5JRR9;Q5JRS0;Q5JRS2	P22314	Ubiquitin-like modifier-activating enzyme 1	UBA1	307
0	0	0	0	0	0	46056	0	0	0	0	0	0	0	0	0	0	0	555810	430830	442080				6	6	5	22.1	22.1	19.5	37.429	0	6.9466	40054000	19	15	P22626;A0A087WUI2	P22626;A0A087WUI2	Heterogeneous nuclear ribonucleoproteins A2/B1	HNRNPA2B1	309
0	1380.1	1481.7	0	0	0	0	0	0	0	0	1672.9	0	3931.4	0	0	0	0	8634.5	6639.4	9189.5				2	2	2	4.7	4.7	4.7	90.98	0	7.2653	1712300	52	4	P25205;J3KQ69;A0A499FHX9	P25205;J3KQ69;A0A499FHX9	DNA replication licensing factor MCM3	MCM3	311
0	41506	38181	132550	57296	0	96824	35718	37735	98725	0	0	159900	104930	0	0	0	0	875590	727320	760680				9	6	6	33.9	29.8	29.8	27.764	0	12.798	45982000	14	24	P27348;E9PG15	P27348	14-3-3 protein theta	YWHAQ	316
0	0	0	0	74657	148640	0	0	126990	0	89855	71101	0	97921	77758	0	0	0	135910	301190	326910				3	3	3	17.4	17.4	17.4	26.411	0	5.6968	19123000	10	9	P28066	P28066	Proteasome subunit alpha type-5	PSMA5	318
0	0	0	0	0	0	40935	0	0	0	0	16345	0	36639	63785	0	0	0	281900	173110	231850				3	3	3	14.8	14.8	14.8	28.48	0.0025641	3.8455	11824000	14	7	P28074;H0YJM8	P28074	Proteasome subunit beta type-5	PSMB5	320
0	0	0	0	0	0	0	0	0	0	0	0	0	0	0	0	0	0	196940	198110	217490				3	3	3	14.5	14.5	14.5	27.679	0.0023202	3.0914	9188200	15	9	P31944	P31944	Caspase-14;Caspase-14 subunit p17, mature form;Caspase-14 subunit p10, mature form;Caspase-14 subunit p20, intermediate form;Caspase-14 subunit p8, intermediate form	CASP14	323
0	44070	40148	94162	25490	29362	22488	0	0	32573	0	0	285680	31627	27145	0	0	0	932590	603740	787740				11	8	8	55.7	51.6	51.6	28.082	0	15.626	44193000	14	19	P31946;Q4VY20;A0A0J9YWZ2;Q4VY19;A0A0J9YWE8	P31946	14-3-3 protein beta/alpha;14-3-3 protein beta/alpha, N-terminally processed	YWHAB	324
0	28340	857.31	0	0	141500	0	0	113360	0	456440	435330	0	0	0	0	0	4385.9	34015	28516	19970				3	3	3	8.8	8.8	8.8	62.639	0.002451	3.4711	45541000	36	6	P31948;F5H783;F5GXD8	P31948;F5H783	Stress-induced-phosphoprotein 1	STIP1	325
0	17608	20058	0	121720	95077	0	78383	16721	0	6985.4	0	0	11130	24389	0	0	0	20252	0	11106				3	3	3	17.3	17.3	17.3	29.804	0.003992	2.2387	7198300	17	3	P35232;C9JW96;C9JZ20;E7ESE2;E9PCW0	P35232;C9JW96	Prohibitin	PHB	328
0	9980.4	61596	0	0	0	0	0	0	0	0	0	2778.2	0	0	0	0	0	112110	105320	118120				10	10	10	8	8	8	174.76	0	8.1662	36072000	88	19	P35573	P35573	Glycogen debranching enzyme;4-alpha-glucanotransferase;Amylo-alpha-1,6-glucosidase	AGL	330
0	504.6	2523.4	0	11726	15899	0	0	0	8458.6	3406	2928.4	0	4291.9	14725	0	0	0	2436.3	1922	1961.2				2	2	2	1.8	1.8	1.8	229	0	9.9204	7078200	100	11	P35580	P35580	Myosin-10	MYH10	332
0	0	0	0	0	0	0	0	0	0	0	0	0	0	0	0	0	0	17561	20225	10515				2	2	2	3.3	3.3	3.3	102.49	0.0038835	2.1133	2221800	46	2	P35606	P35606	Coatomer subunit beta	COPB2	333
0	0	1195.6	0	50520	38706	0	55782	50315	0	66386	19820	0	58817	44294	0	27861	30238	230620	201180	189570				8	8	8	16.3	16.3	16.3	73.68	0	12.728	40482000	38	22	P38646;D6RA73;D6RJI2;H0YBG6;A0A3B3ITI4	P38646	Stress-70 protein, mitochondrial	HSPA9	336
0	0	0	0	0	0	0	0	0	0	0	0	0	0	0	0	0	0	48704	48387	20981				2	2	2	8.6	8.6	8.6	35.503	0.0072993	1.8511	2361400	20	2	P40926;G3XAL0	P40926;G3XAL0	Malate dehydrogenase, mitochondrial;Malate dehydrogenase	MDH2	342
0	19685	0	0	238110	199840	0	0	204290	0	0	164590	26483	212410	0	0	0	87257	0	0	0				2	2	2	7.3	7.3	7.3	40.556	0.0038536	2.0672	25359000	22	4	P40938	P40938	Replication factor C subunit 3	RFC3	343
0	0	22257	0	29986	44649	0	47719	40722	26994	16729	21605	0	53482	59298	0	0	0	462110	463400	502580				6	6	6	18	18	18	51.109	0	15.5	41205000	23	32	P41091;Q2VIR3;H7BZU1	P41091;Q2VIR3	Eukaryotic translation initiation factor 2 subunit 3;Putative eukaryotic translation initiation factor 2 subunit 3-like protein	EIF2S3;EIF2S3L	344
0	2233.5	3467.1	0	10464	5757.3	0	12953	11979	0	5998.7	0	0	11010	10662	0	3400	2824.4	0	0	0				1	1	1	1.4	1.4	1.4	144.5	0	10.108	4683400	58	6	P41252	P41252	Isoleucine--tRNA ligase, cytoplasmic	IARS	345
0	6011	6489.6	0	0	0	0	0	0	0	0	0	0	0	0	0	0	0	0	0	0				1	1	1	5.9	5.9	5.9	42.293	0.0022936	3.0143	237510	19	2	P42025	P42025	Beta-centractin	ACTR1B	346
0	0	0	0	0	0	0	0	0	94986	0	0	0	0	0	0	0	0	75429	85238	38050				5	5	5	15.3	15.3	15.3	49.541	0	5.9133	9467800	31	10	P49411	P49411	Elongation factor Tu, mitochondrial	TUFM	360
0	0	0	0	0	0	0	0	0	0	0	0	0	0	0	0	0	0	67494	91089	103890				2	2	2	8.5	8.5	8.5	39.594	0.0021368	2.5538	4986900	19	4	P51991;H7C1J8	P51991;H7C1J8	Heterogeneous nuclear ribonucleoprotein A3	HNRNPA3	365
0	11549	18951	171370	71741	65403	0	79169	118780	0	52618	44879	140070	71700	70520	12526	12811	23140	297360	201460	244510				6	6	6	20.2	20.2	20.2	57.861	0	10.537	34171000	20	35	P52292;J3QLL0;J3KS65	P52292	Importin subunit alpha-1	KPNA2	366
0	0	2085.9	0	9059.4	9369.7	0	7074.6	8583.8	0	5941.1	6264.1	0	6559.1	7977.4	0	2184.4	2857.6	57017	75266	44198				6	6	6	7.1	7.1	7.1	120.84	0	4.7935	13933000	57	11	P53396;K7ESG8	P53396	ATP-citrate synthase	ACLY	369
0	0	3694.8	0	0	16381	10641	66622	3395.3	0	0	0	0	24428	32410	0	0	0	72788	105990	81726				7	7	7	13.8	13.8	13.8	89.321	0	11.027	17559000	42	24	P55072;C9JUP7;C9IZA5	P55072	Transitional endoplasmic reticulum ATPase	VCP	372
0	0	0	26715	0	0	0	0	0	0	0	0	50378	73335	75516	0	0	0	55671	70908	86394				3	3	3	10.7	10.7	10.7	51.958	0	7.4125	11386000	19	8	P55081	P55081	Microfibrillar-associated protein 1	MFAP1	373
0	12493	0	0	0	23697	0	25335	24388	0	0	12235	0	18837	19198	0	0	0	17716	15957	19664				2	2	2	15.2	15.2	15.2	35.54	0.0021598	2.6114	2721800	13	5	P55735;A8MXL6	P55735;A8MXL6	Protein SEC13 homolog	SEC13	374
0	0	0	0	0	0	0	0	0	0	0	0	0	0	0	0	0	0	258750	223790	304410				6	6	6	42.6	42.6	42.6	26.669	0	5.4623	12704000	16	11	P60174;U3KQF3;U3KPZ0	P60174	Triosephosphate isomerase	TPI1	380
0	0	0	0	0	0	0	40515	39783	0	0	0	11161	30010	0	0	35597	0	0	27718	13658				2	2	2	6.5	6.5	6.5	52.22	0.0040241	2.2715	5556400	28	3	P60228;E5RIT4;H0YAW4;H0YBR5;E5RHS5;E5RGA2	P60228;E5RIT4;H0YAW4;H0YBR5;E5RHS5;E5RGA2	Eukaryotic translation initiation factor 3 subunit E	EIF3E	381
0	35281	4715.9	18488	37851	45655	57163	87804	93714	0	41149	30583	0	55689	46682	0	46568	23225	18897	18657	21000				3	3	3	12	12	12	49.184	0	13.366	18710000	26	28	P62191;G3V4X1	P62191	26S protease regulatory subunit 4	PSMC1	394
0	0	0	0	0	0	0	0	0	0	0	0	0	0	0	0	0	0	321350	323010	340460				3	3	3	20.9	20.9	20.9	19.463	0.0022222	2.7844	12803000	13	9	P62633	P62633	Cellular nucleic acid-binding protein	CNBP	408
0	0	0	0	0	0	0	0	0	0	0	0	0	0	0	0	0	0	261050	133330	94316				10	1	1	27.7	4.3	4.3	41.876	0.0055762	1.9253	8796400	18	4	P63267;P68133;P68032;P62736;A6NL76;C9JFL5;F6UVQ4;F6QUT6;F8WB63;B8ZZJ2	P63267;P68133;P68032;P62736;A6NL76;C9JFL5;F6UVQ4;F6QUT6;F8WB63;B8ZZJ2	Actin, gamma-enteric smooth muscle;Actin, alpha skeletal muscle;Actin, alpha cardiac muscle 1;Actin, aortic smooth muscle	ACTG2;ACTA1;ACTC1;ACTA2	410
0	84165	60267	0	395390	357760	0	94906	0	0	0	0	114500	529110	600850	0	0	0	2163300	1736900	1812600				2	2	1	37.1	37.1	24.7	10.366	0	44.967	39749000	5	38	P63167;F8VXI7;F8VXL2;F8VRV5	P63167;F8VXI7;F8VXL2;F8VRV5	Dynein light chain 1, cytoplasmic	DYNLL1	429
0	0	1532.3	0	0	27117	0	1412600	1779700	0	1679500	1874200	63111	14869	1699300	0	1192800	32649	599300	650000	690550				2	2	2	6.1	6.1	6.1	45.834	0.0039216	2.1287	281210000	24	6	P82933	P82933	28S ribosomal protein S9, mitochondrial	MRPS9	440
0	19559	15048	0	100770	97272	0	0	0	0	49695	58177	0	82342	78699	0	0	0	3760800	3914600	3515700				6	6	5	36.6	36.6	36.6	19.329	0	6.1053	87714000	7	13	P84103;A0A087X2D0	P84103;A0A087X2D0	Serine/arginine-rich splicing factor 3	SRSF3	443
0	0	5758.1	0	13897	16715	0	21588	24668	0	6496.2	0	0	18294	19133	0	0	0	0	0	0				2	2	2	5.2	5.2	5.2	85.595	0.0025189	3.7393	4049600	32	10	Q01813;B1APP6;P17858	Q01813;B1APP6;P17858	ATP-dependent 6-phosphofructokinase, platelet type;ATP-dependent 6-phosphofructokinase, liver type	PFKP;PFKL	444
0	0	4126.1	0	0	0	0	0	23732	0	26178	15576	0	0	0	0	8437.3	8822.5	156300	135440	125290				6	6	6	9	9	9	113.75	0	4.8706	26194000	37	23	Q02413	Q02413	Desmoglein-1	DSG1	445
0	0	0	0	0	0	0	0	0	0	0	0	0	0	0	0	0	0	40795	65273	38742				2	2	2	6.3	6.3	6.3	51.804	0	4.4676	6365900	29	6	Q02790	Q02790	Peptidyl-prolyl cis-trans isomerase FKBP4;Peptidyl-prolyl cis-trans isomerase FKBP4, N-terminally processed	FKBP4	446
0	0	0	0	0	0	0	0	0	0	0	0	61442	0	0	0	0	0	260170	214230	210480				5	4	4	31.3	27.2	27.2	28.218	0	4.7301	11941000	16	5	Q04917;A2IDB2	Q04917	14-3-3 protein eta	YWHAH	448
0	0	0	0	0	0	0	0	0	0	0	0	0	0	0	0	0	0	19462	12418	31832				2	2	2	3.2	3.2	3.2	99.986	0.0021739	2.6791	14674000	44	6	Q08554	Q08554	Desmocollin-1	DSC1	451
0	0	8218.1	0	33142	39387	0	88186	78969	0	27810	0	0	58876	70723	0	0	0	0	0	0				3	3	3	17.2	17.2	17.2	35.348	0.0023148	3.0905	7864800	16	7	Q13155;A8MU58	Q13155;A8MU58	Aminoacyl tRNA synthase complex-interacting multifunctional protein 2	AIMP2	454
0	0	0	0	0	0	0	0	0	0	0	0	0	0	0	0	0	0	357210	468800	495710				3	3	3	15.8	15.8	15.8	25.542	0.0039761	2.2264	22721000	15	4	Q13242;H0YIB4;S4R3G0	Q13242;H0YIB4;S4R3G0	Serine/arginine-rich splicing factor 9	SRSF9	456
0	0	0	0	0	0	0	67648	0	0	0	0	0	0	0	0	0	0	2023200	1875800	2231600				7	6	6	24.6	21.3	21.3	31.263	0	10.986	68696000	8	28	Q13243;B4DJK0;B4DUA4;G3V5K8	Q13243;B4DJK0;B4DUA4;G3V5K8	Serine/arginine-rich splicing factor 5	SRSF5	457
0	0	0	0	0	0	0	0	0	0	0	0	0	0	0	0	0	0	86237	99384	86707				5	5	5	7.7	7.7	7.7	88.549	0	35.008	7625200	28	11	Q13263;M0R0K9;M0R2I3	Q13263	Transcription intermediary factor 1-beta	TRIM28	458
0	0	0	0	0	6738.7	0	0	0	0	0	0	0	9470.3	11052	0	0	0	112500	92824	100650				3	3	3	9.9	9.9	9.9	52.164	0.0022624	2.8303	6664600	20	7	Q13283;E5RIZ6	Q13283	Ras GTPase-activating protein-binding protein 1	G3BP1	459
0	0	20274	65389	157060	221240	0	0	0	0	0	18295	283650	197780	441500	0	147520	28128	410130	310170	353130				3	3	3	16	16	16	32.688	0	5.754	34505000	13	26	Q13595	Q13595	Transformer-2 protein homolog alpha	TRA2A	461
0	0	0	0	0	0	0	0	0	0	0	0	0	0	0	0	0	0	53009	50213	55050				3	3	3	11	11	11	49.601	0.0021053	2.4921	7359200	26	4	Q13895;F8WBL2	Q13895;F8WBL2	Bystin	BYSL	464
0	384790	323280	0	32094	28147	0	26173	24513	0	22719	16671	0	7550.6	22865	0	5040.5	6553.9	0	0	0				10	10	10	22.7	22.7	22.7	70.973	0	28.565	60146000	32	108	Q14258	Q14258	E3 ubiquitin/ISG15 ligase TRIM25	TRIM25	469
0	0	0	49364	0	0	0	0	0	0	0	0	154580	0	0	0	0	0	0	0	0				1	1	1	8.8	8.8	8.8	21.432	0.0022371	2.797	2039500	10	4	Q5QPP1;Q14376	Q5QPP1;Q14376	UDP-glucose 4-epimerase	GALE	470
0	0	0	0	0	0	0	0	0	0	0	0	0	0	0	0	0	0	53410	51957	54416				3	3	3	4.8	4.8	4.8	87.133	0.0055351	1.9107	5432600	34	5	Q14694;H3BQP1;H3BNS8;J3KT19	Q14694;H3BQP1	Ubiquitin carboxyl-terminal hydrolase 10	USP10	471
0	10067	12845	0	34637	39219	45469	55447	62835	35021	31599	33354	34561	64596	57448	0	18932	14019	0	0	0				2	2	2	4.9	4.9	4.9	68.047	0.0022422	2.8132	15401000	28	20	Q15046;H3BRC9	Q15046;H3BRC9	Lysine--tRNA ligase	KARS	475
0	0	2886.4	0	0	0	0	0	0	0	0	0	0	0	0	0	0	0	22342	23031	28136				2	2	2	7.9	7.9	7.9	41.193	0.0055866	1.9275	1527900	20	4	Q15050	Q15050	Ribosome biogenesis regulatory protein homolog	RRS1	476
0	0	42029	0	0	42870	111790	61307	52929	54352	27061	0	0	0	0	0	0	0	92190	94999	107750				6	4	4	26.1	17.4	17.4	37.497	0.0024631	3.5099	11684000	17	6	Q15365	Q15365	Poly(rC)-binding protein 1	PCBP1	477
0	0	1782.1	0	9027.1	0	0	0	0	0	0	0	4482.3	11754	10578	0	0	0	69265	93090	73796				8	8	8	11.4	11.4	11.4	135.58	0	9.8689	14510000	53	12	Q15393;J3QKV4	Q15393	Splicing factor 3B subunit 3	SF3B3	478
0	0	0	0	0	0	0	0	0	0	0	0	0	0	0	0	0	0	329460	298540	285770				4	4	4	14.5	14.5	14.5	39.039	0	6.9588	12793000	14	13	Q15633;H3BV98;F8VSA1;F8VYK6;F8VZZ7;F8VP94;F8VW32;F8VYK3;F8VZ57	Q15633;H3BV98;F8VSA1	RISC-loading complex subunit TARBP2	TARBP2	479
0	0	0	0	0	0	28028	0	0	21566	0	0	28599	0	0	0	0	0	0	0	0				1	1	1	6	6	6	48.55	0.0024272	3.3619	1876600	24	1	Q15645	Q15645	Pachytene checkpoint protein 2 homolog	TRIP13	480
0	0	0	0	0	0	0	0	0	0	0	0	0	0	0	0	0	0	22491	29671	24753				2	2	2	13.1	13.1	13.1	29.999	0.0038241	2.0471	1153700	15	4	Q15691	Q15691	Microtubule-associated protein RP/EB family member 1	MAPRE1	481
0	60263	54642	0	98016	90745	77981	117160	84176	45969	0	45973	0	31837	0	0	41882	33841	432030	402030	424400				4	4	4	16.3	16.3	16.3	36.091	0	5.6993	30614000	15	17	Q15717;M0QZR9;M0R055	Q15717;M0QZR9	ELAV-like protein 1	ELAVL1	482
0	16050	71469	53171	13179	0	522730	527120	474130	337740	234140	257970	83021	135150	93540	126910	16191	99630	0	0	33399				3	3	3	12.3	12.3	12.3	42.153	0	12.27	34051000	11	19	Q16186;A0A087WX59;A0A087WUX6	Q16186;A0A087WX59	Proteasomal ubiquitin receptor ADRM1	ADRM1	483
0	0	0	30752	0	0	11132	0	0	0	0	7065.9	0	0	0	0	0	0	60208	71409	76573				3	3	3	4.2	4.2	4.2	91.809	0.0022523	2.8209	8485600	33	5	Q2NL82;I3L1Q5	Q2NL82;I3L1Q5	Pre-rRNA-processing protein TSR1 homolog	TSR1	486
0	0	0	0	0	0	43392	0	0	0	0	0	0	207730	201340	0	0	0	0	0	0				4	1	1	15.7	4.8	4.8	42.003	0.0039841	2.2334	9501800	21	3	Q562R1	Q562R1	Beta-actin-like protein 2	ACTBL2	489
0	0	6197.2	0	12288	12324	0	16288	21541	0	0	0	0	20143	27777	0	0	0	11155	10426	11256				2	2	2	9.6	9.6	9.6	64.953	0	7.3713	4965600	28	5	Q9UNF1;Q5H909;Q5H907	Q9UNF1;Q5H909;Q5H907	Melanoma-associated antigen D2	MAGED2	490
0	1599	0	0	2552.3	9086.6	0	5579.8	0	0	0	2667.3	0	0	0	0	0	0	31757	16380	47795				4	4	4	5.7	5.7	5.7	143.7	0	4.2158	7749500	66	5	Q5JTH9;A0A087X1U8	Q5JTH9	RRP12-like protein	RRP12	491
0	7420.9	6122.8	0	0	0	19367	34610	32865	12672	0	0	0	0	17238	0	7203.2	0	0	0	0				2	2	2	11	11	11	40.423	0.0040323	2.2854	2612500	19	3	Q5LJA5;Q9Y5K5;Q5LJB0;Q5LJA9	Q5LJA5;Q9Y5K5;Q5LJB0;Q5LJA9	Ubiquitin carboxyl-terminal hydrolase;Ubiquitin carboxyl-terminal hydrolase isozyme L5	UCHL5	492
0	0	14763	0	18004	23593	0	0	0	0	0	0	0	0	39460	0	0	0	0	0	0				1	1	1	4	4	4	83.638	0.0022573	2.8256	3545300	37	1	Q5VZE5	Q5VZE5	N-alpha-acetyltransferase 35, NatC auxiliary subunit	NAA35	495
0	0	0	0	0	0	8089.6	7042.9	5006.7	0	0	0	5595.3	11856	8267.8	0	1790.5	0	2336.9	2251.8	2219.2				5	5	5	7.9	7.9	7.9	151.66	0	9.9201	4066500	54	6	Q6P2E9;I3L2F4	Q6P2E9	Enhancer of mRNA-decapping protein 4	EDC4	496
0	0	6579.5	0	0	0	0	0	0	20584	0	0	0	0	0	0	0	0	75716	77958	66419				5	5	5	10.6	10.6	10.6	82.875	0	4.9608	9395800	38	9	Q6PJT7;H0YJA2;G3V256;G3V4R5;A0A3B3IT62;G3V5I6;G3V411;G3V473;G3V240;G3V572;A0A087WTC9;G3V3R9;G3V3Y4	Q6PJT7;H0YJA2;G3V256	Zinc finger CCCH domain-containing protein 14	ZC3H14	498
0	0	0	0	0	0	0	0	0	0	0	0	16267	0	0	0	0	0	17678	21706	24737				3	3	3	5.3	5.3	5.3	102	0	7.2554	4019400	50	5	Q7KZF4	Q7KZF4	Staphylococcal nuclease domain-containing protein 1	SND1	501
0	0	0	0	0	0	0	0	0	0	0	0	0	0	0	0	0	3947.9	106530	188200	141180				3	3	3	5.1	5.1	5.1	101.43	0	6.6421	24192000	55	10	Q7Z2W4;C9J6P4	Q7Z2W4;C9J6P4	Zinc finger CCCH-type antiviral protein 1	ZC3HAV1	503
0	16869	35115	0	46755	0	202270	111930	30154	131430	0	0	28384	0	0	0	0	11993	145990	128030	77353				9	9	9	22.6	22.6	22.6	76.12	0	39.142	28484000	27	21	Q7Z417	Q7Z417	Nuclear fragile X mental retardation-interacting protein 2	NUFIP2	504
0	884.29	0	0	35063	0	0	0	0	0	0	0	0	0	40778	5154.6	25392	0	1711	1072.1	1211.9				4	4	4	1.9	1.9	1.9	481.89	0	33.159	20028000	180	10	Q7Z6Z7	Q7Z6Z7	E3 ubiquitin-protein ligase HUWE1	HUWE1	505
0	0	13638	52513	97920	74240	0	29745	0	0	41990	43285	0	69235	100260	0	0	0	187800	194040	166430				2	2	2	8.8	8.8	8.8	32.749	0.0021322	2.5266	12853000	12	8	Q86U42;H0YJH9;B4DEH8;G3V4T2	Q86U42;H0YJH9;B4DEH8;G3V4T2	Polyadenylate-binding protein 2	PABPN1	506
0	0	0	0	0	0	0	0	0	0	0	0	0	0	0	0	0	0	128930	106540	142550				2	2	2	12.1	12.1	12.1	26.888	0.0023753	3.1869	5292200	14	6	Q86V81;E9PB61	Q86V81;E9PB61	THO complex subunit 4	ALYREF	507
0	0	0	21190	0	0	0	0	0	0	0	0	30843	0	13400	10120	0	0	0	0	0				3	3	3	4.9	4.9	4.9	85.126	0.0023364	3.1618	1737700	23	4	Q8IZ83;F5H4B6	Q8IZ83;F5H4B6	Aldehyde dehydrogenase family 16 member A1	ALDH16A1	510
0	0	0	0	0	0	0	0	0	0	0	9341.2	0	0	0	0	0	0	8801.8	8693.2	0				2	2	2	6	6	6	63.472	0.004	2.2485	724580	27	2	Q8N1G4	Q8N1G4	Leucine-rich repeat-containing protein 47	LRRC47	512
0	0	0	0	0	86599	0	212330	211300	0	0	183020	0	0	193220	0	0	43264	50330	46901	54229				2	2	2	7.4	7.4	7.4	37.476	0.0038986	2.1239	14055000	13	4	Q8NAV1	Q8NAV1	Pre-mRNA-splicing factor 38A	PRPF38A	513
0	1504.8	1862.8	0	6967.6	5349.4	0	0	0	0	2765.6	0	0	4469.5	3990.1	0	0	0	9282.1	6031.6	7206.8				2	2	2	2.3	2.3	2.3	168.59	0.002079	2.4285	3756700	76	6	Q8TEQ6	Q8TEQ6	Gem-associated protein 5	GEMIN5	515
0	0	0	0	5362.3	0	0	0	0	8010.7	0	0	0	0	0	0	0	0	471810	524570	421770				12	12	12	15.3	15.3	15.3	113.37	0	14.935	63344000	36	27	Q8WWM7;H3BUF6;H3BSK9;H3BUE3;H3BRB0;A0A0C4DGL7	Q8WWM7;H3BUF6	Ataxin-2-like protein	ATXN2L	516
0	0	0	0	0	0	0	0	0	0	0	0	0	0	0	0	0	0	26193	27407	29345				1	1	1	8.5	8.5	8.5	22.487	0	4.0826	1078300	13	4	Q92522	Q92522	Histone H1x	H1FX	517
0	4256.8	5166.1	0	104150	99009	0	8304	46265	0	42718	53383	0	142280	126920	15757	0	0	1006600	1082400	1015300				14	14	14	24.3	24.3	24.3	80.551	0	18.28	121370000	31	54	Q92615;H0Y4V9;H0Y641;A0A087X183;X6RCG6;B5MCU2	Q92615;H0Y4V9	La-related protein 4B	LARP4B	518
0	2181.8	2159.9	0	3073.6	21541	0	27126	37383	0	16164	18704	0	87896	91359	0	7062	7831.3	745970	561090	613100				24	24	24	26.4	26.4	26.4	124.34	0	39.158	145140000	55	72	Q92900	Q92900	Regulator of nonsense transcripts 1	UPF1	520
0	0	0	0	0	0	0	0	0	0	0	0	0	0	0	0	0	0	81547	73254	62211				3	3	3	14.2	14.2	14.2	35.7	0.0020747	2.4239	3472200	16	5	Q96CX2	Q96CX2	BTB/POZ domain-containing protein KCTD12	KCTD12	524
0	0	0	0	0	0	0	0	0	0	0	0	0	0	0	0	0	0	353130	0	68715				2	1	1	37.1	24.7	24.7	10.35	0.003876	2.1077	2109200	5	4	Q96FJ2	Q96FJ2	Dynein light chain 2, cytoplasmic	DYNLL2	525
0	20718	33650	0	0	0	0	0	0	0	0	0	0	0	0	0	0	0	142930	0	143790				1	1	1	19	19	19	17.27	0.0038685	2.084	1705400	5	1	Q96K17	Q96K17	Transcription factor BTF3 homolog 4	BTF3L4	526
0	18436	17652	0	29904	27912	0	0	0	0	0	0	0	37509	56533	0	0	0	84175	109670	104950				3	3	3	11.9	11.9	11.9	35.818	0.0024213	3.3297	8761300	18	9	Q96QD9;H9KVC6;H9KVC1;H9KVD1;H9KVD5	Q96QD9;H9KVC6	UAP56-interacting factor	FYTTD1	527
0	2742.1	0	0	0	0	0	0	0	0	0	0	0	15686	0	0	0	0	63426	59498	62833				5	5	5	10.2	10.2	10.2	92.25	0	6.7979	7146500	35	13	Q99459	Q99459	Cell division cycle 5-like protein	CDC5L	530
0	0	0	0	0	0	0	0	0	0	10410	0	0	0	0	0	0	0	355920	352640	340380				4	4	4	42.9	42.9	42.9	17.328	0	7.5541	8474900	8	9	Q99471;H3BMQ1;H3BPF6;F8VNW6;F8VQZ2	Q99471;H3BMQ1;H3BPF6	Prefoldin subunit 5	PFDN5	532
0	0	0	0	0	0	0	0	0	0	0	0	0	0	0	0	0	0	0	0	59482				2	2	2	34.6	34.6	34.6	14.984	0.0021231	2.5222	474440	5	2	Q9BPZ3;D6RA77	Q9BPZ3;D6RA77	Polyadenylate-binding protein-interacting protein 2	PAIP2	534
0	37735	33296	0	147410	92089	0	202640	160270	0	104760	65597	0	116500	129810	0	22028	26841	100940	45379	103890				3	3	3	18.5	18.5	18.5	26.056	0	4.4703	18955000	12	16	Q9BVG4;A6NDF3	Q9BVG4;A6NDF3	Protein PBDC1	PBDC1	537
0	0	0	0	0	0	0	15857	16643	0	0	0	0	0	0	14893	0	0	0	0	5505.1				2	2	2	8.7	8.7	8.7	61.992	0.0022989	3.018	1269500	24	4	Q9BVP2	Q9BVP2	Guanine nucleotide-binding protein-like 3	GNL3	538
0	0	0	0	0	0	0	0	0	0	0	0	0	0	0	0	0	0	64088	56216	76817				2	2	2	10.9	10.9	10.9	34.222	0	4.6197	2956800	15	6	Q9BYG3;H7BZL0;C9J808;C9J6C5	Q9BYG3;H7BZL0;C9J808;C9J6C5	MKI67 FHA domain-interacting nucleolar phosphoprotein	NIFK	540
0	0	0	0	0	0	92155	19773	0	67333	0	0	0	55210	16280	0	0	0	10208	0	0				3	3	3	9	9	9	47.707	0.0022676	2.8441	5741100	22	7	Q9GZL7	Q9GZL7	Ribosome biogenesis protein WDR12	WDR12	542
0	0	0	17898	0	0	0	0	0	14961	0	0	20612	0	0	0	0	0	0	0	0				1	1	1	11.7	11.7	11.7	37.535	0.0021882	2.6849	962470	18	7	Q9H9J2	Q9H9J2	39S ribosomal protein L44, mitochondrial	MRPL44	545
0	1008.6	0	0	0	0	0	0	0	0	0	0	5335.4	0	0	0	0	0	7028.9	6692.9	3594.4				2	2	2	3.9	3.9	3.9	100.01	0	7.0365	1183000	50	3	Q9HCS7	Q9HCS7	Pre-mRNA-splicing factor SYF1	XAB2	547
0	0	0	0	0	0	15071	33506	20239	0	0	0	0	0	0	0	0	0	0	0	0				2	2	2	10.7	10.7	10.7	36.426	0	3.9132	1238700	18	3	Q9NPF4;G3V445	Q9NPF4;G3V445	Probable tRNA N6-adenosine threonylcarbamoyltransferase	OSGEP	548
0	0	0	0	0	0	0	0	0	0	0	0	0	0	0	0	0	0	0	0	0				1	1	1	8.5	8.5	8.5	15.521	0.0088968	1.7291	0	7	1	Q9NS69	Q9NS69	Mitochondrial import receptor subunit TOM22 homolog	TOMM22	550
0	0	0	0	0	0	0	0	0	0	0	0	0	0	8989.9	0	0	0	230860	159930	90005				5	5	5	24	24	24	39.302	0	9.6295	8816100	18	13	Q9NZL4;K7EN20;K7EL16;K7ERT9;K7EKM6;K7EMM7	Q9NZL4	Hsp70-binding protein 1	HSPBP1	556
0	0	0	0	0	0	0	0	0	0	50444	0	0	0	0	0	0	0	224290	224310	252910				3	3	3	26.6	26.6	26.6	16.648	0	6.453	9951100	10	8	Q9UHV9	Q9UHV9	Prefoldin subunit 2	PFDN2	561
0	0	0	0	0	0	0	0	0	0	0	0	0	0	0	0	0	0	36492	34925	33531				4	4	4	5.7	5.7	5.7	116.85	0	5.55	5352300	51	9	Q9UII4;E9PBL0	Q9UII4;E9PBL0	E3 ISG15--protein ligase HERC5	HERC5	562
0	68174	56614	184250	116050	197580	148720	80603	114510	178940	247320	71124	153370	156160	176940	88996	112690	57911	150180	120880	122960				5	5	5	29.7	29.7	29.7	27.56	0	25.31	78887000	15	67	Q9UKD2	Q9UKD2	mRNA turnover protein 4 homolog	MRTO4	563
0	0	0	0	0	0	0	0	0	0	0	0	0	0	0	0	0	0	48581	26382	31095				2	2	1	3.1	3.1	1.6	97.207	0	18.26	4772600	45	4	Q9UKV8;Q5TA58;Q9H9G7	Q9UKV8;Q5TA58;Q9H9G7	Protein argonaute-2;Protein argonaute;Protein argonaute-3	AGO2;AGO1;AGO3	565
0	0	0	0	0	16433	0	29547	0	0	131110	128630	10819	0	8793.1	0	0	13906	0	0	0				1	1	1	1.5	1.5	1.5	84.73	0.005597	1.9442	11534000	34	10	Q9ULH4	Q9ULH4	Leucine-rich repeat and fibronectin type-III domain-containing protein 2	LRFN2	566
0	7449.4	7465.5	0	63989	45707	0	29273	20802	0	20499	22982	16376	157680	265940	0	0	7464.9	209520	304810	279040				7	7	7	21.2	21.2	21.2	55.18	0	11.143	33208000	18	16	Q9UMS4;F5GY56;H0YGF3;F5H2I0	Q9UMS4;F5GY56	Pre-mRNA-processing factor 19	PRPF19	567
0	12100	0	0	0	0	0	0	0	0	0	0	0	31360	0	0	0	8607.1	771900	752860	722460				7	7	7	25.7	25.7	25.7	40.055	0	24.599	41587000	17	20	Q9UN81	Q9UN81	LINE-1 retrotransposable element ORF1 protein	L1RE1	568
0	0	0	0	0	0	0	0	0	0	0	0	0	0	0	0	0	0	110170	95587	123560				3	3	3	9.1	9.1	9.1	54.12	0.002331	3.1494	7903600	24	8	Q9UN86;D6RGJ4;D6RAC7;D6RB17	Q9UN86	Ras GTPase-activating protein-binding protein 2	G3BP2	569
0	0	11470	12956	0	0	0	0	0	0	0	9000.3	0	0	0	0	0	0	1010000	1025500	925540				10	10	10	34.5	34.5	34.5	43.786	0	37.863	77191000	22	32	Q9UQ80;F8VR77;H0YIN7;F8W0A3	Q9UQ80	Proliferation-associated protein 2G4	PA2G4	573
0	0	0	0	0	0	0	0	0	0	0	0	0	98868	0	0	0	0	128630	70335	82455				1	1	1	10.2	10.2	10.2	18.237	0	4.0048	3694900	8	8	Q9Y3C6	Q9Y3C6	Peptidyl-prolyl cis-trans isomerase-like 1	PPIL1	578
0	5724.3	0	15098	26821	54612	0	79515	0	22442	16380	18057	18792	98751	30683	0	0	0	101260	69584	151620				6	6	6	23.7	23.7	23.7	38.438	0	13.432	14896000	21	19	Q9Y3F4;H0YH33	Q9Y3F4;H0YH33	Serine-threonine kinase receptor-associated protein	STRAP	579
0	0	123590	0	132510	132120	0	156430	118270	0	163960	161490	0	89248	0	0	106210	113460	337600	295280	303580				3	3	3	14.5	14.5	14.5	26.396	0	3.9999	20104000	9	5	Q9Y3Y2;A0A087X1B7;X6R700;Q5T7Y7	Q9Y3Y2;A0A087X1B7;X6R700	Chromatin target of PRMT1 protein	CHTOP	582
0	18968	11328	83485	446130	231330	0	74759	140680	0	232090	255550	114940	238130	136050	0	0	0	3501300	1847300	3497200				5	5	5	37.4	37.4	37.4	19.889	0	199.93	149800000	8	68	Q9Y5S9;A0A0J9YW13	Q9Y5S9	RNA-binding protein 8A	RBM8A	585
0	9340.7	12886	0	43462	37117	12634	62080	0	0	0	34435	0	47501	26613	0	20872	0	42414	14653	6736.1				4	4	4	12.6	12.6	12.6	56.578	0	4.1219	10381000	28	9	Q9Y6G9;E9PHI6;C9JGM7	Q9Y6G9;E9PHI6	Cytoplasmic dynein 1 light intermediate chain 1	DYNC1LI1	587

## Sheet: All hits rel. to 60S
iBAQ 1	iBAQ 2	iBAQ 3	iBAQ 4	iBAQ 5	iBAQ 6	iBAQ 7	iBAQ 8	iBAQ 9	iBAQ 10	iBAQ 11	iBAQ 12	iBAQ 13	iBAQ 14	iBAQ 15	iBAQ 16	iBAQ 17	iBAQ 18	iBAQ 19	iBAQ 20	iBAQ 21	C: Only identified by site	C: Reverse	C: Potential contaminant	N: Peptides	N: Razor + unique peptides	N: Unique peptides	N: Sequence coverage [%]	N: Unique + razor sequence coverage [%]	N: Unique sequence coverage [%]	N: Mol. weight [kDa]	N: Q-value	N: Score	N: Intensity	N: iBAQ peptides	N: MS/MS count	T: Protein IDs	T: Majority protein IDs	T: Protein names	T: Gene names	T: id
0.163161	0.175005	0.0651398	0.366091	0.404205	0.375521	0.70212	0.744927	0.723172	0.84097	0.608457	0.652884	0.758164	0.657986	0.798908	1.03277	1.01363	0.966914	0.000607944	0.000385254	0				47	47	47	65.8	65.8	65.8	72.802	0	323.31	60283000000	24	6307	FLAGFLuc50AA	FLAGFLuc50AA		FLuc	163
0.188861	0.222524	0.222832	0.208817	0.194621	0.207481	0.324406	0.251777	0.228731	0.317021	0.231711	0.235021	0.282206	0.230261	0.222584	0.096817	0.151638	0.151686	0.0855798	0.0755137	0.0532373				15	15	15	92.7	92.7	92.7	26.599	0	323.31	7700800000	9	1499	P56537;B7ZBH1;A0A0U1RQV5;A0A0B4J1Y7;F8WD20;F8WDS6	P56537	Eukaryotic translation initiation factor 6	EIF6	378
0.159885	0.173899	0.190225	0.251172	0.192626	0.175289	0.196723	0.158949	0.168788	0.245242	0.219512	0.23415	0.193272	0.189305	0.194202	0.201454	0.167113	0.160896	0.424527	0.375352	0.308782				58	58	33	82.6	82.6	52.8	70.108	0	323.31	25149000000	32	3112	A0A0G2JIW1;P0DMV9;P0DMV8;V9GZ37	A0A0G2JIW1;P0DMV9;P0DMV8;V9GZ37	Heat shock 70 kDa protein 1B;Heat shock 70 kDa protein 1A	HSPA1B;HSPA1A	30
0.171589	0.199333	0.182827	0.0501602	0.0625419	0.0673502	0.0610542	0.0593137	0.0503564	0.0406056	0.0284293	0.0343321	0.0481573	0.0436806	0.0495637	0.0229411	0.0202966	0.0161374	0.0364411	0.0286853	0.0212049				33	33	2	76.7	76.7	6.9	50.151	0	319.3	4374000000	21	835	P68363;P68366;C9JDS9	P68363;P68366	Tubulin alpha-1B chain;Tubulin alpha-4A chain	TUBA1B;TUBA4A	436
0.00216565	0.00122854	0.00165744	0.006098	0.0050303	0.00515873	0.0427564	0.00597586	0.00565021	0.0469235	0.00415627	0.00427127	0.00612815	0.00648311	0.00801728	0.000534852	0.000756255	0.000873846	0.00499019	0.00481124	0.00375398				24	24	24	60.3	60.3	60.3	57.924	0	90.29	991540000	32	279	P50991	P50991	T-complex protein 1 subunit delta	CCT4	364
0.108576	0.10049	0.0861429	0.0340543	0.0359136	0.0322846	0.0404851	0.033035	0.0345543	0.0220737	0.0142075	0.0164463	0.0361506	0.0300727	0.0273086	0.00743414	0.00868894	0.00918992	0.031402	0.0229854	0.026591				29	29	2	68.3	68.3	3.6	49.83	0	323.31	2435100000	19	1004	P68371;M0R2D3;M0QY85;M0R0X0;M0QY37;M0QX14;M0QZL7;M0R278;M0R2T4;A0A075B724	P68371	Tubulin beta-4B chain	TUBB4B	437
0.0277549	0.0301643	0.0302726	0.0426612	0.0308581	0.0269465	0.0401208	0.0247698	0.0260243	0.033184	0.0175445	0.0239128	0.0420053	0.0246587	0.0305361	0.0121277	0.00679894	0.00772123	0.0696031	0.0746476	0.0584489				18	18	2	59.2	59.2	4.8	41.792	0	309.69	2405000000	20	704	P63261;I3L3I0;I3L1U9;I3L4N8;K7EM38;I3L3R2;J3KT65	P63261;I3L3I0;I3L1U9;I3L4N8	Actin, cytoplasmic 2;Actin, cytoplasmic 2, N-terminally processed	ACTG1	433
0.0356285	0.032591	0.0293507	0.0597791	0.0619895	0.077653	0.0331436	0.0432197	0.0468852	0.049561	0.0432297	0.0333678	0.0882257	0.133309	0.133623	0.0193826	0.026923	0.0306847	1.20458	1.19641	0.759608				23	23	19	82.3	82.3	63.1	35.076	0	323.31	11341000000	20	1723	P63244;J3KPE3;H0YAF8;H0Y8W2;D6RAC2;D6REE5;H0YAM7;D6RHH4;D6R9L0;D6R9Z1;D6RFX4;D6RFZ9;D6RBD0;E9PD14;D6RAU2;H0Y8R5;D6RF23;H0Y9P0;D6RGK8;D6R909;D6RDI0	P63244;J3KPE3;H0YAF8;H0Y8W2;D6RAC2;D6REE5;H0YAM7;D6RHH4;D6R9L0;D6R9Z1;D6RFX4	Guanine nucleotide-binding protein subunit beta-2-like 1;Guanine nucleotide-binding protein subunit beta-2-like 1, N-terminally processed	GNB2L1	432
0.0593822	0.0745313	0.0749743	0.0250397	0.0315324	0.0296138	0.0296558	0.0282639	0.0234295	0.0141979	0.0185423	0.0177286	0.0188114	0.0251392	0.0257104	0.00673148	0.00739511	0.00898324	0.0150784	0.0168746	0.0118756				27	7	6	66.9	21.4	17.8	47.766	0	109.83	1569700000	18	451	Q5JP53;P07437;Q5ST81;A6NNZ2;G3V2A3;CON__ENSEMBL:ENSBTAP00000025008;Q9H4B7;M0R1I1;G3V5W4;G3V2R8;G3V3R4;G3V2N6	Q5JP53;P07437;Q5ST81	Tubulin beta chain	TUBB	268
0.0254189	0.0152541	0.0165802	0.0328357	0.0237443	0.0274322	0.027942	0.0187952	0.0186101	0.0186015	0.0180099	0.0168616	0.0325198	0.0305485	0.0320503	0.00826122	0.00680528	0.0071884	0.0371178	0.0325592	0.0145694				18	18	18	50.4	50.4	50.4	50.184	0	134.85	1529800000	19	286	Q5VTE0;P68104;A0A087WVQ9;A0A087WV01;A0A2U3TZH3;Q05639;A0A2R8Y488;Q5JR01;A0A2R8Y660;A6PW80;A0A6Q8PFK6;A0A2R8YDN5	Q5VTE0;P68104;A0A087WVQ9;A0A087WV01;A0A2U3TZH3;Q05639	Putative elongation factor 1-alpha-like 3;Elongation factor 1-alpha 1;Elongation factor 1-alpha;Elongation factor 1-alpha 2	EEF1A1P5;EEF1A1;EEF1A2	435
0.019759	0.0185639	0.0218536	0.0340604	0.0539794	0.0603755	0.0231101	0.0235471	0.0232404	0.0249418	0.036664	0.0319083	0.0820604	0.0998914	0.100309	0.024113	0.0256736	0.0233898	0.406197	0.394721	0.280165				43	43	29	73.6	73.6	52.5	70.67	0	323.31	8299400000	31	1504	P11940;E7EQV3;A0A087WTT1;E7ERJ7;H0YAR2;Q9H361;H0YBN4;H0YAP2;H0YB86;E5RGH3;E5RJB9;E5RH24;A0A6Q8JFT6;H0YB75;H0YAS6;Q4VXU2;H0YAS7;E5RHG7;A0A6I8PS38;H0YAW6;A0A6I8PLA1;H0YC10;A0A6Q8JFV4;E5RFD8;E5RGC4;Q96DU9;E5RJM8	P11940;E7EQV3;A0A087WTT1;E7ERJ7;H0YAR2	Polyadenylate-binding protein 1;Polyadenylate-binding protein	PABPC1	283
0.0148547	0.0084273	0.00834196	0.0126072	0.00651373	0.00160786	0.0163023	0.00263025	0.0113087	0.0107103	0.00143607	0.00126941	0.0168823	0.00213339	0.00140746	0	0	0	0	0	0				3	3	3	19.6	19.6	19.6	10.334	0.0038911	2.1201	91939000	5	8	K7EMV3;A0A590UJJ6;B4DEB1;K7EK07;K7ES00;Q71DI3;Q16695;P84243;P68431;K7EP01;Q5TEC6;Q6NXT2	K7EMV3;A0A590UJJ6;B4DEB1;K7EK07;K7ES00;Q71DI3;Q16695;P84243;P68431	Histone H3;Histone H3.2;Histone H3.1t;Histone H3.3;Histone H3.1	H3F3B;H3F3A;HIST2H3A;HIST3H3;HIST1H3A	64
0.0115186	0.0104976	0.00969124	0.0108748	0.0119917	0.0122957	0.0140022	0.00872316	0.0105563	0.00949395	0.0103002	0.0112909	0.00827917	0.0106281	0.0103959	0.0100565	0.00643109	0.00660907	0.0266927	0.0276843	0.0178273				23	3	3	81.6	17.2	17.2	18.565	0	323.31	307750000	8	177	F8W7C6;A0A087WV22;H7C123;H7C2C5	F8W7C6;A0A087WV22		RPL10	159
0.0236665	0.0204771	0.0220283	0.0159754	0.0102425	0.00955921	0.0132547	0.0121534	0.00984322	0.00749653	0.00587379	0.00538428	0.0176656	0.0153165	0.0122043	0.00911735	0.0022264	0.00266132	0.036693	0.0420487	0.0318498				26	26	23	65	65	59.1	46.871	0	180.27	1211100000	22	321	P38919;I3L3H2;J3QQP0;E9PBH4;F8WE11	P38919;I3L3H2	Eukaryotic initiation factor 4A-III;Eukaryotic initiation factor 4A-III, N-terminally processed	EIF4A3	337
0.00860473	0.00382003	0.00429964	0.0113927	0.00268921	0.00322797	0.0132352	0.00250006	0.00335025	0.00525447	0.00203541	0.000607204	0.0365933	0.00540551	0.00125162	0.00579094	0	0	0.00812272	0.00504842	0.00147488				2	2	2	44	44	44	8.3926	0	4.6343	36605000	2	13	J3QLI9;P62314	J3QLI9;P62314	Small nuclear ribonucleoprotein Sm D1	SNRPD1	209
0.0186171	0.0184806	0.0178239	0.0197963	0.00772475	0.00850443	0.0124638	0	0.00212334	0.0155446	0.00229623	0.00308815	0.0339054	0.0124883	0.0143462	0.00410117	0.0036484	0.00467304	0.0487431	0.0288985	0.0272243				1	1	1	15.1	15.1	15.1	9.7251	0	17.071	114430000	3	40	P62306	P62306	Small nuclear ribonucleoprotein F	SNRPF	405
0.00625748	0.00653698	0.00658374	0.0102849	0.00476648	0.00567289	0.0113048	0.00448846	0.00466926	0.0145188	0.00719117	0.00700919	0.0153811	0.00620028	0.00621883	0.0120192	0.00448914	0.00427222	0.0551589	0.0791021	0.0353122				14	1	1	17.4	1.7	1.7	71.027	0	9.106	1366500000	37	35	P17066;P48741	P17066	Heat shock 70 kDa protein 6	HSPA6	299
0.0165003	0.0137609	0.0107695	0.0359287	0.0359488	0.0373634	0.00940702	0.0113684	0.0119645	0.0101045	0.0112876	0.0121748	0.061828	0.0832092	0.071811	0.0163688	0.0130924	0.00905622	0.177976	0.160495	0.116882				18	18	18	55.3	55.3	55.3	28.916	0	96.595	2099700000	15	393	G3V4W0;B2R5W2;B4DY08;P07910;G3V4C1;G3V2Q1;G3V576;G3V5X6;G3V3K6;G3V251;G3V555;G3V575;B4DSU6;G3V2D6;A0A0G2JPF8;A0A0G2JNQ3;G3V5V7;B2RXH8;B7ZW38;O60812;P0DMR1;G3V4M8;G3V2H6;B3KT61;E5RG71;Q86SE5	G3V4W0;B2R5W2;B4DY08;P07910;G3V4C1;G3V2Q1;G3V576;G3V5X6;G3V3K6;G3V251;G3V555;G3V575;B4DSU6;G3V2D6	Heterogeneous nuclear ribonucleoproteins C1/C2	HNRNPC	76
0.0126059	0.0129879	0.00377275	0.0245755	0.0102397	0.0118683	0.00860523	0.00299869	0.00132593	0.0141654	0.00546848	0.00491714	0.0427555	0.0174876	0.0203272	0.00294807	0.00395696	0.00485143	0.482343	0.438664	0.326828				18	18	13	55.9	55.9	48.5	35.924	0	323.31	4137600000	12	641	P67809;H0Y449;C9J5V9;Q9Y2T7	P67809;H0Y449	Nuclease-sensitive element-binding protein 1	YBX1	434
0.0055059	0.00353661	0.00526082	0.00619287	0.00413053	0.00396779	0.00712271	0.00422792	0.00384663	0.01038	0.00546109	0.00617446	0.00591621	0.00575744	0.00561437	0.00695896	0.00392988	0.00380656	0.00688886	0.0112673	0.00950864				30	24	22	52.8	46.9	44.9	70.897	0	122.06	838790000	33	394	P11142;E9PKE3;E9PNE6;E9PN89;A8K7Q2;E9PLF4;E9PQQ4;E9PQK7;E9PK54;P54652;E9PN25;E9PPY6;E9PI65;E9PS65;E9PM13	P11142;E9PKE3;E9PNE6;E9PN89;A8K7Q2	Heat shock cognate 71 kDa protein	HSPA8	280
0.00261973	0.00355267	0.00290827	0.00416213	0.00520174	0.00334692	0.00695497	0.00571235	0.00399393	0.00558299	0.00638449	0.00434122	0.00374647	0.00917151	0.0069621	0.00172366	0.00220737	0.00261786	0.00426706	0.00384555	0.00288039				22	22	22	54.3	54.3	54.3	60.533	0	51.166	509510000	31	189	P49368;B4DUR8;E9PRC8;Q5SZX6;E9PQ35;Q5SZX9;Q5SZW8;E9PM09	P49368;B4DUR8	T-complex protein 1 subunit gamma	CCT3	359
0.00506804	0.00310731	0.00311493	0.0128165	0.00624371	0.00652426	0.0068844	0.00524381	0.0059448	0.00566445	0.00452307	0.00337708	0.0130384	0.00550599	0.00710865	0.00311555	0.000792026	0.000986548	0.00685466	0.00614204	0.0053935				22	22	22	52.5	52.5	52.5	57.488	0	94.992	671790000	32	297	P78371;F5GWF6;F8VQ14	P78371;F5GWF6;F8VQ14	T-complex protein 1 subunit beta	CCT2	438
0.00281608	0.00252942	0.00147001	0.00835947	0.00382247	0.00367566	0.00619119	0.00344313	0.00331755	0.00797671	0.00260432	0.00305712	0.00795911	0.00418768	0.00392193	0.00142737	0.000381432	0.000229635	0.0061224	0.0050065	0.00381185				18	18	18	48.4	48.4	48.4	59.366	0	150.34	409390000	31	241	Q99832;F8WAM2;F8WBP8;A0A0D9SG95	Q99832	T-complex protein 1 subunit eta	CCT7	533
0.00346431	0.00249443	0.00309905	0.00442964	0.00703042	0.00807163	0.00614504	0.00672909	0.00596844	0.00466374	0.00490828	0.00543088	0.00608198	0.0077037	0.00785137	0.00127989	0.000858112	0.000595604	0.00790289	0.00732226	0.00558178				26	26	26	57.4	57.4	57.4	60.343	0	85.629	586240000	31	264	P17987;E7ERF2;E7EQR6;F5H282;F5GZ03;F5H136;F5H726;F5GZI8;F5H676;F5GYL4;F5H7Y1	P17987;E7ERF2;E7EQR6;F5H282	T-complex protein 1 subunit alpha	TCP1	300
0.00305473	0.00377065	0.00439824	0.00755411	0.00731711	0.00693941	0.00610922	0.00628045	0.00522517	0.00533582	0.00516708	0.00594708	0.00583521	0.00788127	0.00720765	0.000958429	0.0016332	0.00227781	0.0125442	0.0110085	0.00798609				27	27	27	52.4	52.4	52.4	59.62	0	154.34	782980000	37	290	P50990;H7C4C8;H7C2U0	P50990	T-complex protein 1 subunit theta	CCT8	363
0.00681735	0.00276921	0.00187895	0.01419	0.0150319	0.0117776	0.00578134	0.00633468	0.00749042	0.00852178	0.00981755	0.011378	0.0323169	0.0305405	0.0297259	0.0036087	0.00621399	0.00613946	0.122643	0.0981775	0.0764172				41	28	3	62.1	43	8.2	70.782	0	241.51	2792000000	31	531	Q13310;B1ANR0;H0YEQ8;B1ANR1	Q13310;B1ANR0	Polyadenylate-binding protein 4;Polyadenylate-binding protein	PABPC4	460
0.00112301	0.000743965	0.000937026	0.00134275	0.000481505	0.000132627	0.00502308	0.000105334	7.26061e-05	0.00140899	0.000147389	0.000206491	0.00104166	0.000326053	9.64264e-05	0.000400783	0.00019507	0	0.00541583	0.00473608	0.00323902				6	6	6	32.7	32.7	32.7	32.575	0	94.423	77721000	12	51	P06748;E5RGW4;E5RI98	P06748	Nucleophosmin	NPM1	267
0.00147471	0.00266893	0.00214589	0.0053171	0.00183735	0.00183685	0.00483238	0.00249049	0.00173494	0.0039834	0.00178479	0.00176379	0.00794731	0.00218793	0.00384157	0.000392556	0.000165724	0.000673565	0.00298233	0.00312113	0.00289318				18	18	18	45.5	45.5	45.5	59.67	0	117.44	323860000	34	107	P48643;B7ZAR1;E9PCA1;E7ENZ3;D6RIZ7	P48643;B7ZAR1;E9PCA1;E7ENZ3	T-complex protein 1 subunit epsilon	CCT5	357
0.00167718	0.00322638	0.0030309	0.00234616	0.00371146	0.00381339	0.00476105	0.00469985	0.00489119	0.00240552	0.00376647	0.00326216	0.00344158	0.00452462	0.00438907	0.000194933	0.00179963	0.00193163	0.0185875	0.0162712	0.0117118				24	24	14	41.2	41.2	28.5	83.263	0	219.13	536760000	35	193	P08238;Q58FF7;Q58FF8;F8W026	P08238	Heat shock protein HSP 90-beta	HSP90AB1	272
0.00238482	0.00112951	0.00124869	0.00451167	0.00395276	0.00320856	0.0046812	0.00335717	0.0039337	0.00292747	0.00323361	0.00351842	0.00470587	0.00557138	0.00481214	0.00218766	0.00074078	0.000867452	0.0117753	0.00820424	0.00641544				16	16	16	39	39	39	58.024	0	89.288	371220000	26	162	P40227;Q92526	P40227	T-complex protein 1 subunit zeta	CCT6A	340
0.00724266	0.00427371	0.00482902	0.00689623	0.00951486	0.00877793	0.00465753	0.00684432	0.00674015	0.00148839	0.00511389	0.00573507	0.00816279	0.0154085	0.012911	0.00658321	0.00291803	0.00272823	0.0102721	0.00803946	0.00614606				2	2	2	29.3	29.3	29.3	10.803	0.0024938	3.685	90925000	4	31	P62304;A6NHK2	P62304;A6NHK2	Small nuclear ribonucleoprotein E	SNRPE	404
0.00319183	0.00139909	0.00129945	0.00654221	0.0016952	0.00265588	0.00387681	0.000940013	0.00110369	0.00379492	0.0015941	0.000629276	0.0069283	0.00326441	0.00159339	0.00373165	0.00143006	0.000758302	0.0126489	0.0127514	0.00876937				17	17	17	43.6	43.6	43.6	46.836	0	85.995	263830000	22	116	P05455;E7ERC4;E9PGX9;E9PFL9	P05455;E7ERC4	Lupus La protein	SSB	263
0.00743591	0.00653819	0.00574956	0.0052613	0.00263406	0.00331217	0.00363214	0.00152705	0.00292736	0.00213422	0.00142646	0.00133101	0.00536652	0.00354649	0.00275033	0.00154828	0.00129332	0.000843168	0.0122412	0.0151943	0.00847595				7	7	2	35.2	35.2	11.3	31.6	0	49.205	179650000	15	94	H3BRU6;F8VZX2;Q15366;F8VXH9;F8W0G4;F8W1G6;J3QT27;H3BSS4;F8VTZ0;H3BND9	H3BRU6;F8VZX2;Q15366;F8VXH9;F8W0G4	Poly(rC)-binding protein 2	PCBP2	155
0.00360393	0.00265439	0.000490591	0.0114137	0.0057232	0.00585277	0.00331626	0.00172531	0.00161251	0.0045979	0.00315905	0.00318166	0.0081966	0.00746341	0.00343172	0.00460066	0.00248497	0.0021376	0.176174	0.232299	0.151881				22	22	22	50.7	50.7	50.7	44.965	0	323.31	1416800000	19	149	Q8NC51	Q8NC51	Plasminogen activator inhibitor 1 RNA-binding protein	SERBP1	514
0.00182788	0.00159221	0.00202997	0.00442073	0.00390181	0.0035073	0.00317099	0.0024666	0.0021275	0.00369641	0.00251435	0.00331906	0.0116072	0.00878927	0.0080748	0.00245774	0.00214623	0.00220883	0.0385115	0.0458696	0.0267417				33	33	33	40.7	40.7	40.7	113.67	0	121.91	1245700000	54	376	Q9HCE1;Q5JR04	Q9HCE1;Q5JR04	Putative helicase MOV-10	MOV10	546
0.00284314	0.00281435	0.00284944	0.00336996	0.00238833	0.00234268	0.00313967	0.0019423	0.00275297	0.00190835	0.00164897	0.00117313	0.00534655	0.0041789	0.00396407	0.00174954	0.000746298	0.000664265	0.0188127	0.0188718	0.0135514				9	9	5	24.5	24.5	10.5	49.229	0	128.72	251670000	19	116	P31943;G8JLB6;E9PCY7;D6RBM0;D6RIU0;D6R9T0;D6RIH9;D6RJ04;D6RDU3;D6RFM3;D6RIT2;E5RGV0;D6RAM1;E7EQJ0;E7EN40;D6RDL0;D6RF17;D6R9D3;E5RGH4;H0YB39;H0YAQ2;H0YBG7;H0YBD7;E5RJ94	P31943;G8JLB6;E9PCY7;D6RBM0;D6RIU0;D6R9T0;D6RIH9;D6RJ04;D6RDU3;D6RFM3;D6RIT2;E5RGV0;D6RAM1;E7EQJ0;E7EN40	Heterogeneous nuclear ribonucleoprotein H;Heterogeneous nuclear ribonucleoprotein H, N-terminally processed	HNRNPH1	132
0.0056077	0.00713169	0.0123585	0.00936057	0.00777428	0.00914112	0.00298974	0.00999365	0.0102446	0.00054571	0.0066977	0.0073057	0.00906085	0.00947134	0.0102853	0	0.00165274	0.0013016	0.0231629	0.0114977	0.0125106				6	6	6	50.5	50.5	50.5	11.367	0	16.397	196400000	6	67	P62805	P62805	Histone H4	HIST1H4A	413
0	0	0.00205327	0.000423995	0.00215003	0.0018171	0.00294322	0.00422398	0.00282664	0.00183437	0.00175056	0.00225316	0.00465719	0.00408869	0.00427553	0	0.00118055	0.00103757	0	0	0				1	1	1	12.7	12.7	12.7	11.192	0.0023419	3.1641	40789000	6	19	A0A5H1ZRS9;A0A5H1ZRS2;A0A087X0Q4;A2NJV5;A0A0A0MRZ7;A0A075B6S6;A0A075B6S2;A0A075B6P5;A0A087WW87;P06310;P01615;P01614	A0A5H1ZRS9;A0A5H1ZRS2;A0A087X0Q4;A2NJV5;A0A0A0MRZ7;A0A075B6S6;A0A075B6S2;A0A075B6P5;A0A087WW87;P06310;P01615;P01614	Ig kappa chain V-II region RPMI 6410;Ig kappa chain V-II region FR;Ig kappa chain V-II region Cum	IGKV2-40;IGKV A18;IGKV2D-26;IGKV2D-30;IGKV2D-29;IGKV2D-28	1
0.00824773	0.00646487	0.000335609	0.00474913	0	0.00308318	0.00292177	0.000277852	0.000232666	0.000974112	0.000875331	0.00101863	0.0065285	0.000323666	0.00319585	0	0	0.000966204	0.00144126	0.00170481	0.000943529				2	2	2	15.7	15.7	15.7	18.804	0.0022075	2.7637	72312000	8	17	U3KQK0;Q99880;Q99879;Q99877;Q93079;Q8N257;Q5QNW6;Q16778;P62807;P58876;P57053;P33778;P23527;P06899;O60814;Q96A08	U3KQK0;Q99880;Q99879;Q99877;Q93079;Q8N257;Q5QNW6;Q16778;P62807;P58876;P57053;P33778;P23527;P06899;O60814;Q96A08	Histone H2B;Histone H2B type 1-L;Histone H2B type 1-M;Histone H2B type 1-N;Histone H2B type 1-H;Histone H2B type 3-B;Histone H2B type 2-F;Histone H2B type 2-E;Histone H2B type 1-C/E/F/G/I;Histone H2B type 1-D;Histone H2B type F-S;Histone H2B type 1-B;Histone H2B type 1-O;Histone H2B type 1-J;Histone H2B type 1-K;Histone H2B type 1-A	HIST1H2BN;HIST1H2BL;HIST1H2BM;HIST1H2BH;HIST3H2BB;HIST2H2BF;HIST2H2BE;HIST1H2BC;HIST1H2BD;H2BFS;HIST1H2BB;HIST1H2BO;HIST1H2BJ;HIST1H2BK;HIST1H2BA	233
0.00207029	0	0.00198467	0.00383292	0	0	0.002841	0	0	0.00416067	0	0	0.00773019	0.0144351	0.0175808	0	0	0	0.032607	0.0285552	0.0193865				1	1	1	9.8	9.8	9.8	11.544	0	7.2914	82441000	5	16	D6RCT6;A0A087WTC6;D6RIA0;D6R9E3;A0A6Q8PFL9;A0A6Q8PF18;A0A6Q8PHG4;Q9BWT6	D6RCT6;A0A087WTC6;D6RIA0;D6R9E3;A0A6Q8PFL9;A0A6Q8PF18;A0A6Q8PHG4;Q9BWT6	Meiotic nuclear division protein 1 homolog	MND1	2
0	0.000243126	0.00104082	0.000361367	6.27609e-05	0	0.00283763	0.00223309	0.00207541	0.00199235	0.00115309	0.00132108	0.000652874	0.000718484	0.000517305	0.00143415	0.000102688	0.000643468	0	0	0.000272226				3	3	3	12.3	12.3	12.3	42.153	0	12.27	34051000	11	19	Q16186;A0A087WX59;A0A087WUX6	Q16186;A0A087WX59	Proteasomal ubiquitin receptor ADRM1	ADRM1	483
0.00271232	0.00388986	0.00261526	0.00567044	0.00577321	0.00578562	0.00273482	0.00134383	0.00176492	0.00274542	0.00256433	0.0019841	0.00323421	0.00186896	0.00165699	0.00279879	0	0	0.128047	0.112021	0.0766878				9	9	6	37.2	37.2	27.9	26.306	0	24.444	506900000	13	60	A0A590UJK4;A0A590UK01;A0A590UJP7;A0A590UK80;Q13247	A0A590UJK4;A0A590UK01;A0A590UJP7;A0A590UK80;Q13247	Serine/arginine-rich splicing factor 6	SRSF6	65
0.000392768	0	0.000523023	0.000260761	0	0	0.00243093	0.000342212	0.00034799	0.00131726	0	0.000170567	0.000463793	0.000405536	0.000254383	0	0.000129376	9.41984e-05	0.00109024	0.000787757	0.000797525				3	3	3	16.2	16.2	16.2	30.065	0	5.3517	17475000	12	9	O95478;A0A0A0MQZ6;H0YAI9	O95478;A0A0A0MQZ6	Ribosome biogenesis protein NSA2 homolog	NSA2	244
0.000553133	0.000687417	0.00142616	0.000626621	0.000714615	0.000619146	0.00239445	0.000986063	0.00102267	0.00173078	0.000235981	0.000216708	0.000712805	0.000917629	0.00125521	0.00175632	0.000376472	0.000420312	0.00167484	0.00143764	0.000974094				2	2	1	9.8	9.8	5.5	30.761	0.0021786	2.6818	30174000	10	24	A0A3B3IU42	A0A3B3IU42		GEMIN2	57
0.00216182	0.000633854	0.00120364	0.0015287	0.00187449	0.00382055	0.00229277	0.00308308	0.00341945	0.00293101	0.00277837	0.000986777	0.00284078	0.00380114	0.00390478	0.00581512	0.00343207	0.00222182	0.00312145	0.00126479	0.00247293				1	1	1	15.1	15.1	15.1	13.271	0.0073126	1.8525	71942000	8	15	I3L3A9;I3L355;I3L176;I3L421;I3L1W8;Q86US8	I3L3A9;I3L355;I3L176;I3L421;I3L1W8;Q86US8	Telomerase-binding protein EST1A	SMG6	195
0.00119327	0.00121407	0.00141404	0.00129348	0.00110516	0.00117452	0.00229136	0.00169053	0.00161846	0.00167203	0.00147285	0.00142796	0.00286531	0.00231946	0.00327676	0.000987448	0.00074782	0.000829346	0.00455943	0.0046049	0.00467697				17	16	16	32.4	32.4	32.4	72.332	0	37.522	224460000	32	170	P11021	P11021	78 kDa glucose-regulated protein	HSPA5	279
0.00557054	0.00704595	0.00590189	0.000681943	0.00165015	0.000569298	0.00225526	0.000906037	0.00043305	0.000349679	0.000236838	0.000592916	0.000362788	0.00194004	0.00112669	0.000468541	0.00054004	0.000155561	0.00190087	0.00126683	0.000986972				25	6	2	68.8	22.9	3.6	49.953	0	13.681	114940000	19	57	Q9BVA1	Q9BVA1	Tubulin beta-2B chain	TUBB2B	536
0.000537427	0.000772186	0.00206667	0.00186083	0.00165248	0.00104821	0.00215706	0.000320784	0.000311322	0.00213416	0.000328237	0.00022991	0.00218492	0.00235252	0.00319298	0.000391313	0.000224803	0.000504344	0.0678905	0.0547688	0.0402891				15	10	10	60.5	54	54	40.089	0	323.31	387390000	15	191	P16989;A0A0D9SEI8	P16989	Y-box-binding protein 3	YBX3	298
0.00379726	0.000768035	0.00267701	0.000818753	0.00134565	0.00123922	0.00208649	0.000841814	0.000929299	0.000109428	0.000123568	8.88503e-05	0	0.00089881	0.00107454	0	4.81818e-05	0.000225553	0.000647758	0.000259618	0.000637257				32	5	4	76.6	18	15.1	49.895	0	10.639	63614000	21	34	Q9BQE3;F5H5D3;A0A1W2PQM2;F8VVB9;F8VQQ4;F8VRZ4;F8VS66;F8VWV9;F8VX09;C9JEV8;C9JQ00;C9JJQ8;A6NHL2;C9JDL2;F8VRK0;C9K0S6;F8W0F6;Q9H853;F8VXZ7	Q9BQE3;F5H5D3;A0A1W2PQM2;F8VVB9;F8VQQ4	Tubulin alpha-1C chain	TUBA1C;TUBA1B;TUBA1A	149
0.000467249	0.000118017	0.00114988	0.000726663	0.00169486	0.00177558	0.00203899	0.00236683	0.00287859	0.00178093	0.00178489	0.00206865	0.00149659	0.00204934	0.00160915	0.00107087	0.0018203	0.00233129	0.0400464	0.0361138	0.0280434				23	23	23	40.8	40.8	40.8	83.785	0	227.54	588720000	32	225	P13807;M0QYU1;P54840	P13807	Glycogen [starch] synthase, muscle	GYS1	290
0.00621876	0.00825886	0.00566829	0.0055619	0.00291856	0.00361915	0.00196647	0.00138246	0.00152395	0.00162944	0.00127665	0.000867763	0.00226993	0.00316489	0.00264127	0.00120554	0.000751371	0.000738151	0.0380125	0.0371775	0.0288381				18	18	16	38.7	38.7	34.7	63.704	0	95.533	515540000	29	212	O00425;F8WD15	O00425	Insulin-like growth factor 2 mRNA-binding protein 3	IGF2BP3	223
0.00249135	0.00275391	0.00125641	0.00291936	0.00107035	0.00107973	0.00192988	0.00109858	0.0011194	0.000982842	0.000748616	0.000738098	0.00310036	0.00131183	0.00150651	0.000108809	0.000128508	0.000131671	0.00701168	0.0060635	0.00424327				14	11	11	42.9	36.9	36.9	46.153	0	16.251	119530000	22	68	P60842;J3KT12;Q14240;E7EQG2;J3QS69;J3QL43;J3KTB5;J3KSZ0;J3QR64;J3QLN6;J3KS25;J3QKZ9;J3KTN0;J3QL52;J3KSN7;J3KT04;E7EMV8;J3KS93	P60842;J3KT12;Q14240;E7EQG2;J3QS69;J3QL43;J3KTB5;J3KSZ0	Eukaryotic initiation factor 4A-I;Eukaryotic initiation factor 4A-II;Eukaryotic initiation factor 4A-II, N-terminally processed	EIF4A1;EIF4A2	383
0.000870091	0.000861362	0.00128883	0.00110257	0.000849242	0.000560525	0.00192136	0.00101928	0.00107419	0.00156998	0.000605404	0.000433651	0.00116127	0.00048808	0.00075732	0.000570505	0.000326019	8.50724e-05	0.000611936	0.000645149	0.000312108				9	9	9	14	14	14	97.169	0	11.571	94644000	35	64	Q14974;J3QR48;J3KTM9;J3QRG4	Q14974	Importin subunit beta-1	KPNB1	472
0.00146583	0.000990196	0.00103097	0	0.000137237	0	0.0018833	0.00036749	0.000354359	0.00111952	0	0	0.00105833	0.000323671	0.000431347	0	0	0	0	0	0.000830071				1	1	1	17.6	17.6	17.6	7.7412	0.0038023	1.9948	4273600	3	10	P60059	P60059	Protein transport protein Sec61 subunit gamma	SEC61G	379
0.00178974	0.00238945	0.00287886	0.00178587	0.000409787	0.000748151	0.00185741	0.00146372	0.000628448	0.00151417	0.000470676	0.00055415	0.00128167	0.000841076	0.000627855	0.00113683	0.000210792	0.000200242	0.00312924	0.00336999	0.00199554				4	4	4	29.7	29.7	29.7	21.701	0	5.0754	29995000	8	12	Q3MHD2;K7ELG9	Q3MHD2;K7ELG9	Protein LSM12 homolog	LSM12	487
0.000719653	0.00138251	0.0020071	0.000600598	0.00103763	0.00104518	0.00173326	0.000832239	0.000836369	0.000670192	0.000494694	0.000382891	0.00148369	0.00234173	0.00164012	0.000349942	0.000131336	0.000108123	0.00944542	0.0090855	0.00717672				7	6	6	26	21.9	21.9	45.671	0	318.23	103860000	15	65	P52597;A0A1B0GW42	P52597	Heterogeneous nuclear ribonucleoprotein F;Heterogeneous nuclear ribonucleoprotein F, N-terminally processed	HNRNPF	368
0.00245671	0.00190835	0.00123932	0.00394255	0.00516841	0.00341966	0.0017033	0.000936073	0.00100056	0.00174052	0.00113689	0.00159736	0.0103655	0.00685471	0.00744766	0.00330155	0.00327472	0.00209045	0.0197219	0.0254463	0.0231334				10	10	10	51.2	51.2	51.2	27.083	0	93.609	313330000	16	123	Q6ZN17;A0A1B0GVD3;A0A1B0GTK2	Q6ZN17;A0A1B0GVD3;A0A1B0GTK2	Protein lin-28 homolog B	LIN28B	42
0.00174336	0.000848698	0.00151807	0.00399936	0.00364617	0.00402239	0.0016989	0.00191557	0.00189904	0.00208343	0.00263673	0.00263345	0.0100887	0.00784458	0.00812789	0.00227196	0.00270765	0.00258627	0.0405637	0.0414476	0.0315278				42	42	42	52.2	52.2	52.2	123.51	0	323.31	1629400000	60	453	Q6PKG0;A0A0B4J210;E5RH50;H0YBW1;H0YC73;H0YC33;H0YAN4;H0YBM7;A0A3B3ISF0;Q659C4;H0YAX9;H0YBJ5;E5RHK4;D6RJB0	Q6PKG0;A0A0B4J210;E5RH50	La-related protein 1	LARP1	499
0.00068987	0.000685963	0.000868477	0	0.00403596	0.00430711	0.00168359	0.00219094	0.00245159	0.002408	0	0.000391725	0.00340077	0.00785787	0.00867594	0.00187837	0.000348712	0.000383879	0.0143006	0.016282	0.00887615				3	3	3	20.6	20.6	20.6	13.916	0.0038095	2.0019	67613000	6	8	P62318;H3BT13	P62318	Small nuclear ribonucleoprotein Sm D3	SNRPD3	406
0.00270775	0.00339482	0.00490023	0.00167597	0.000931913	0.00118761	0.00166334	0.00145838	0.000309772	0.000560163	0.000192155	0.000145115	0.00163484	0.000284337	0.000851943	0.000171553	0.000429817	0.00169751	0	0	0				8	8	8	27.8	27.8	27.8	45.626	0	23.654	78915000	24	29	P62195;J3QQM1;J3QSE0;J3QSA9;J3KTQ9;J3QLH6;J3KRP2;J3QRR3	P62195;J3QQM1	26S protease regulatory subunit 8	PSMC5	395
0	0.00232325	0.00294891	0	0.000668421	0.000760306	0.0016134	0	0	0	0.000774865	0.000604899	0	0	0	0	0	0	0	0.00305946	0.00228979				1	1	1	52.8	52.8	52.8	3.9303	0	4.0607	3517800	2	11	G3V3W4;G3V5N4;P25788	G3V3W4;G3V5N4;P25788	Proteasome subunit alpha type-3	PSMA3	170
0.00402777	0	0	0.00274843	0	0	0.00151428	0	0	0	0	0	0.00191291	0	0	0	0	0	0	0	0				13	1	1	69.6	17.4	17.4	16.308	0.007286	1.8507	11366000	8	1	A0A2R8Y738;E7EX53	A0A2R8Y738;E7EX53	Ribosomal protein L15	RPL15	51
0.001023	0.00158509	0.00208181	0.000940747	0.000565272	0.00073722	0.00145304	0.000737853	0.000936347	0.000529618	0.000445767	0.000503175	0.000792608	0.000784884	0.000567907	0.000794718	0.000279879	0.000265622	0.000142872	0	0.000312988				5	5	5	17.1	17.1	17.1	48.633	0	36.431	65155000	26	50	P35998;C9JLS9	P35998	26S protease regulatory subunit 7	PSMC2	334
0.000913534	0	0	0.000925251	4.38488e-05	3.84942e-05	0.00140104	5.74878e-05	8.04503e-05	0.000835071	2.25757e-05	3.26734e-05	0.00104874	4.41537e-05	5.65695e-05	8.47345e-05	0	0	0.000623219	0.000603652	0.000354492				4	4	4	18.9	18.9	18.9	47.366	0	6.193	21511000	21	11	P43686	P43686	26S protease regulatory subunit 6B	PSMC4	349
0.00161173	0.00181155	0	0.00108728	0.000326529	0.000397514	0.00138801	0.000463377	0.000511355	0.0023398	0.000390043	0.000421965	0.00189215	0.000317111	0.000257607	0	0.000229242	0	0.00224314	0.00231347	0.00119816				5	5	5	6.6	6.6	6.6	62.333	0	4.461	43748000	17	10	Q9Y5A9;S4R3J8;S4R3V3;A0A024R7W5;A0A087X0Q1;A0A087WY31;Q9BYJ9;Q7Z739	Q9Y5A9	YTH domain-containing family protein 2	YTHDF2	584
0.00214389	0.00302885	0.00306148	0.00221601	0.00101078	0.0011208	0.00137075	0.000961195	0.000899227	0.00184599	0.000772797	0.000718433	0.00218005	0.000715135	0.000876056	0.00141335	0.000312364	0.00035756	0.0021118	0.00212279	0.00146257				18	2	2	59.2	4.8	4.8	41.736	0	6.8148	81283000	20	59	P60709;E7EVS6;A0A2R8Y793;A0A6Q8PFE4;G5E9R0;A0A2R8YGF8;A0A6Q8PH58;C9JZR7;C9JTX5;C9JUM1;A0A2R8YEA7;Q6S8J3;A5A3E0;A0A2R8YFE2;P0CG38;A0A6Q8PGD7;Q9BYX7;F8WCH0;P0CG39	P60709;E7EVS6;A0A2R8Y793;A0A6Q8PFE4	Actin, cytoplasmic 1;Actin, cytoplasmic 1, N-terminally processed	ACTB	382
0.000657397	0.000576337	0.000582223	0.000825413	0.000882387	0.000744916	0.00136559	0.000545012	0.000576533	0.000569767	0.000439497	0.000480181	0.000740966	0.000694189	0.000800069	0.000654219	0.000169536	0.000124166	0.00772239	0.00747813	0.00417725				17	9	9	28.7	16.4	16.4	84.659	0	62.1	144570000	34	77	P07900;G3V2J8;Q14568;Q58FF6;Q58FG0	P07900	Heat shock protein HSP 90-alpha	HSP90AA1	271
0.00070027	0.00148685	0.00167987	0.000543495	0.00109188	0.000767021	0.001296	0.0012308	0.00120743	0.000808938	0.000134885	0.00050213	0.00136621	0.000901202	0.000658272	0.000326878	0.000179563	0.000223422	0.00282811	0.00383025	0.00238906				13	13	13	38.9	38.9	38.9	51.156	0	25.526	87365000	26	69	Q9Y230;M0R0Y3;X6R2L4;M0R0Z0;A0A1W2PS48;M0QXI6	Q9Y230;M0R0Y3	RuvB-like 2	RUVBL2	574
0.000659296	0	0	0.000722517	0	0	0.00127602	7.80301e-05	0.000107191	0.00102797	0	0	0.000518471	0	0	0	0	0	0	0	0				1	1	1	30.6	30.6	30.6	8.76	0	18.905	4232100	6	4	E9PLA6;E9PIG2;E9PRS3;E9PNX1;E9PK86;E9PMI5;E9PR70;E9PPV6;E9PJH8;P50454	E9PLA6;E9PIG2;E9PRS3;E9PNX1;E9PK86;E9PMI5;E9PR70;E9PPV6;E9PJH8;P50454	Serpin H1	SERPINH1	136
0.00045173	0	0	0.00172361	0	0	0.00127238	0	0	0.00155381	0	0	0	0	0	0.00132204	0	0	0	0	0.000104745				2	2	2	8.4	8.4	8.4	38.714	0.0039604	2.188	17797000	19	6	P04083;Q5T3N0;Q5T3N1	P04083;Q5T3N0;Q5T3N1	Annexin A1;Annexin	ANXA1	253
0.00245639	0.00143868	0.0024941	0.000767033	0.00145728	0.000996652	0.00121663	0.0010541	0.00108141	0.000799618	0.0006384	0.000536328	0.000577553	0.000774304	0.000864387	0	0.000287864	0.00027573	0.00290528	0.0035249	0.00148783				9	9	9	28.5	28.5	28.5	59.578	0	53.611	84159000	24	82	Q9Y2X3;H7BZ72	Q9Y2X3	Nucleolar protein 58	NOP58	576
0.000662329	0	0	0.00100606	0	0	0.00115323	0	0	0	0	0	0.00138752	0	0	0	0	0	0	0	0				1	1	1	11.9	11.9	11.9	21.307	0.0039062	2.125	5563500	9	5	P01588	P01588	Erythropoietin	EPO	250
0.000241539	0.000400832	0.000970828	0.000219426	0.000529508	0.000455174	0.00114709	0.000705868	0.00080993	0.000441356	0.000189402	0.000225296	0.000429836	0.000732413	0.00110921	8.80139e-05	0.000200816	0.000152158	0.00018142	0.00016164	0.000216924				7	7	7	19	19	19	57.136	0	36.356	57250000	36	55	P14868;H7BZ35;C9J7S3;C9JLC1;C9JQM9;H7C278	P14868	Aspartate--tRNA ligase, cytoplasmic	DARS	293
0.00146575	0	0	0.000830646	8.8272e-05	0	0.00112777	0.000700615	0.000666224	0.00165799	0	0	0.000851352	0.000238857	0.0004174	0.000295711	0	0	0	0	0				9	1	1	24.3	7.2	7.2	49.775	0	29.062	26254000	19	36	Q3ZCM7;A0A075B736;Q5SQY0	Q3ZCM7;A0A075B736;Q5SQY0	Tubulin beta-8 chain	TUBB8	488
0	0.000255532	0.000511387	0	0.000222656	0	0.00109802	0.000474179	0.000131993	0.000775314	0	0	0.000223211	0	0	0	0	7.74578e-05	0.00177696	0.0015422	0.000630484				9	9	9	22.6	22.6	22.6	76.12	0	39.142	28484000	27	21	Q7Z417	Q7Z417	Nuclear fragile X mental retardation-interacting protein 2	NUFIP2	504
0.00301153	0.000633278	0.0030775	0.000593326	0.00109645	0.000932835	0.0010889	0.000903199	0.000831292	0.000498695	0.000318422	0.000434409	0.000740242	0.000340997	0.000639469	0.000385335	0.000111941	0.000165107	0.00193288	0.00168626	0.000881502				14	14	14	38	38	38	66.049	0	29.682	99424000	31	74	O00567;A0A494C128;H0YDU4;H0Y653;Q5JXT2	O00567;A0A494C128;H0YDU4	Nucleolar protein 56	NOP56	225
0.00169486	0.000300416	0	0.00105037	0.00901007	0.00207339	0.00108135	0.00201521	0.00247606	0.000174347	0.00153491	0.00124042	0.000680657	0.00215657	0.00124349	0.00241627	0.00109525	0.000643055	0.0101179	0.0111806	0.00950457				3	3	1	44.2	44.2	22.5	13.988	0	57.682	47070000	5	39	Q16777;Q6FI13;Q96QV6	Q16777;Q6FI13	Histone H2A type 2-C;Histone H2A type 2-A	HIST2H2AC;HIST2H2AA3	484
0.000154864	0	0.00022557	0.000656457	0.000238162	0.000190273	0.00106985	0.000252214	0.000616673	0.000309429	0.000151452	0.000320952	0.000641062	0.000662558	0.000807203	0	0.000141287	0.000246537	0.00299389	0.00237647	0.00139687				6	6	6	18.5	18.5	18.5	50.118	0	5.6943	44762000	25	33	P26641	P26641	Elongation factor 1-gamma	EEF1G	315
0.0018926	0.00119866	0.0015654	0.00202442	0.0011634	0.000904554	0.00104846	0.000384575	0.000422181	0.000776257	8.54548e-05	8.04518e-05	0.00259251	0.00295639	0.00144319	0.00100611	0.000141972	0	0.00284041	0.00355176	0.00256862				14	14	14	25.9	25.9	25.9	77.569	0	20.587	181100000	46	52	A0A087X0X3;P52272;M0R019;M0R2T0;M0QYQ7;M0R0N3;M0QZM1;M0R0Y6;M0QYL3;M0R2I7;M0QY96	A0A087X0X3;P52272;M0R019;M0R2T0	Heterogeneous nuclear ribonucleoprotein M	HNRNPM	16
0.00130289	0.00204483	0.00165686	0.000423581	0.000936485	0.000766188	0.00104585	0.000890956	0.00151988	0.000610966	0.000275581	0.000951697	0.000387819	0.000940861	0.000470181	0	0	0.000194061	0.000255072	0.000208894	0.000142361				8	8	8	27	27	27	44.868	0	38.294	64465000	19	43	P31689	P31689	DnaJ homolog subfamily A member 1	DNAJA1	322
0	0	0	0	0	0	0.00103461	0	0	0	0.00118279	0	0	0.000873452	0.000388631	0	0.00131304	0.000719292	0	0	0				1	1	1	10.5	10.5	10.5	18.405	0.0071942	1.7733	8853600	9	2	E9PS27;Q6SJ93	E9PS27;Q6SJ93	Protein FAM111B	FAM111B	145
0.00203312	0.00169825	0.00116734	0.00292283	0.00160857	0.00170334	0.0010205	0.000864521	0.000808836	0.000520333	0.000316314	0.000906786	0.00402304	0.00234285	0.00230426	0.000422582	0.000756128	0.000639651	0.0333543	0.0339047	0.0181346				17	17	16	66.7	66.7	66.7	29.174	0	41.435	223700000	17	87	P62258;K7EM20;B4DJF2;I3L3T1;K7EIT4;I3L0W5	P62258	14-3-3 protein epsilon	YWHAE	399
0	0.00116205	0.00107899	0.000808762	0.00188192	0.00241193	0.00101996	0	0	0.000636981	0	0.00102457	0.000257474	0.00104835	0	0	0.000308794	0	0.00421789	0.00604989	0.00187393				3	3	3	30.8	30.8	30.8	14.436	0.0022026	2.7435	28119000	9	7	F8VPF3;F8W1R7;J3KND3;G8JLA2;G3V1V0;B7Z6Z4;P60660;F8W1I5;P14649;F8VZU9;G3V1Y7;F8W180	F8VPF3;F8W1R7;J3KND3;G8JLA2;G3V1V0;B7Z6Z4;P60660;F8W1I5;P14649	Myosin light polypeptide 6;Myosin light chain 6B	MYL6;MYL6B	83
0.00143274	0	0	0.000436698	0	0	0.0010047	0	0	0.000629843	0	0	0.00055282	0	0	0	0	0	0	0.00173902	0.0024422				2	2	2	31.8	31.8	31.8	25.097	0	24.542	11508000	11	9	P06730;D6RFJ3;D6RBW1	P06730;D6RFJ3;D6RBW1	Eukaryotic translation initiation factor 4E	EIF4E	264
0.00251809	0.00162493	0.00191754	0.00442862	0.00233905	0.00208868	0.000999058	0.00116539	0.00080494	0.00166112	0.000559505	0.00115347	0.00544107	0.00362958	0.0035791	0.000496623	0.000499665	0.000334393	0.0419853	0.0434893	0.0305913				14	13	11	63.3	63.3	59.2	27.745	0	113.33	231900000	14	67	P63104;E7EX29;B0AZS6;B7Z2E6;H0YB80;E7ESK7;E9PD24;E7EVZ2;E5RIR4;E5RGE1	P63104;E7EX29;B0AZS6;B7Z2E6;H0YB80	14-3-3 protein zeta/delta	YWHAZ	428
0	0.00037458	0.000549543	0.00207512	0.000610942	0.000762904	0.000980873	0.00290756	0.0019022	0.000761628	0.00153171	0.00210598	0.00148873	0.00593182	0.00658272	0	0.000813336	0.00109699	0.0257531	0.0211568	0.017198				4	4	4	46.1	46.1	46.1	11.799	0	17.266	116690000	7	48	F5H6P7;P61326;Q96A72;F5H3U9;F5H6N1	F5H6P7;P61326;Q96A72	Protein mago nashi homolog;Protein mago nashi homolog 2	MAGOHB;MAGOH	151
0.00045561	0.000558644	0.000748695	0.000395498	0.000301771	0.000585473	0.000918337	0.000676806	0.000654274	0.000528343	0.000217006	0.000332997	0.000818481	0.00059366	0.000839666	0.000113943	0.000156965	0.000188991	0.000289664	0.000154316	8.34227e-05				22	22	22	13	13	13	242.98	0	23.772	160300000	97	80	P27708;F8VPD4;H7C2E4	P27708;F8VPD4	CAD protein;Glutamine-dependent carbamoyl-phosphate synthase;Aspartate carbamoyltransferase;Dihydroorotase	CAD	152
0.000993248	0.000632445	0.000707131	0.00108109	0.000379918	0.000558368	0.0008786	0.000582292	0.000569442	0.000158496	0.000276876	0.000348099	0.000909073	0.000559264	0.000600702	0.000197024	7.03551e-05	0.000102627	0.000464426	0.000464441	0.000394732				6	6	6	22.5	22.5	22.5	47.352	0	14.456	41109000	25	49	R4GNH3;E9PM69;P17980;E9PKD5;E9PN50;E9PMD8;E9PLG2	R4GNH3;E9PM69;P17980;E9PKD5;E9PN50;E9PMD8	26S protease regulatory subunit 6A	PSMC3	588
0.000323747	0.000334862	0.000294774	0.000324402	0.000215013	0.000367836	0.000859492	0.00044372	0.000496472	0.000486431	0	0.000120043	0.00052197	0.000224524	0.000649866	0	0.000116464	0.000112922	0.00109121	0.00048628	0.000512657				5	5	5	11.4	11.4	11.4	70.901	0	15.471	35618000	30	27	B0QY89;Q9Y262;C9JHP4;C9K0Q7;B0QY90;H7C3A0	B0QY89;Q9Y262;C9JHP4;C9K0Q7;B0QY90	Eukaryotic translation initiation factor 3 subunit L	EIF3L	74
0.00243699	0.00224812	0.00183657	0.00105601	0.000666612	0.000678306	0.000843206	0.00111252	0.00103103	0	0.000277049	0.000539606	0.00135661	0.000665907	0.000576811	0	9.20457e-05	0	0	0	0				4	4	4	18.7	18.7	18.7	45.745	0	6.7818	47141000	20	17	O60884;A0A087WT48;I3L320	O60884;A0A087WT48	DnaJ homolog subfamily A member 2	DNAJA2	235
0.00363335	0.000694052	0.000756821	0.00144959	0.000381566	0.000196022	0.000834467	0.000218657	0.000177797	0.000733371	0.000287676	0.000318704	0.00114208	0.000437279	0.000317097	0.000225716	0.000180831	7.44093e-05	0.00305305	0.00247127	0.00169617				11	11	11	35	35	35	54.271	0	24.149	77618000	25	64	Q969S3	Q969S3	Zinc finger protein 622	ZNF622	522
0.000817111	0.000787637	0.000687078	0	0.000206617	0	0.000828712	0.000707096	0.000859613	0	0.000293941	0	0	0.000340279	0	0	0	0.000109589	0.00071026	0.000700438	0.000199253				5	5	5	19.2	19.2	19.2	34.93	0	39.047	14565000	14	13	Q96AG4	Q96AG4	Leucine-rich repeat-containing protein 59	LRRC59	523
0.000193523	0.000418495	0.000306104	0.000107484	0.000288694	0.00019837	0.000825618	0.00126058	0.0011757	0	0.000115324	0.000342363	0.00128827	0.000937724	0.00106569	0	0.000108872	0.000103931	0.000496158	0.000414488	0.000212188				8	8	8	15.5	15.5	15.5	75.378	0	10.669	61611000	37	29	P54136;E5RJM9	P54136	Arginine--tRNA ligase, cytoplasmic	RARS	370
0	0.0010327	0.000824482	0.00125222	0.000552652	0.00096842	0.000807324	0.000341466	0.000501244	0.00105558	0.001218	0.00036423	0.00120609	0.000830178	0.000978532	0.0010057	0.000714713	0.000374023	0.00182796	0.00145607	0.00100221				5	5	5	29.7	29.7	29.7	27.56	0	25.31	78887000	15	67	Q9UKD2	Q9UKD2	mRNA turnover protein 4 homolog	MRTO4	563
0.000691785	0.00014212	0.000179492	0.00280151	0.0013468	0.00127427	0.000794187	0.000151036	0.000168548	0.000649723	0.000275606	0.000109565	0.00390194	0.00178268	0.00140752	0.000717039	0	0.000220309	0.0186508	0.0152027	0.0116295				5	5	3	21.4	21.4	13	31.3	0	9.5006	68743000	10	36	O75494;Q5JRI1;Q6IQ42	O75494;Q5JRI1	Serine/arginine-rich splicing factor 10	SRSF10	237
0.00914105	0.00698097	0.00343706	0.00205317	0.000340082	0.00470491	0.000792721	0.003848	0.00264778	0	0.00344035	0.00418652	0.0340769	0.0138312	0.0130819	0.00264929	0.000807628	0.00481371	0.0311172	0.0508781	0.0347262				5	5	5	59	59	59	8.7769	0	12.94	144290000	5	23	K7ERG4;P62316	K7ERG4;P62316	Small nuclear ribonucleoprotein Sm D2	SNRPD2	216
0.000130078	0.0001116	0.000129334	0.000800606	0.0005497	0.000584689	0.000777576	0.00063135	0.000849851	0	0.000674646	0.000541603	0.00159756	0.000807052	0.000211518	0	0.000448191	0.000317575	0	0	0				4	4	4	9.6	9.6	9.6	51.464	0	8.586	56533000	22	10	B3KXD6;B5MCF9;O00541;H7C267	B3KXD6;B5MCF9;O00541;H7C267	Pescadillo homolog	PES1	77
0.00153266	0.00260243	0.0024239	0.000753848	0.000780238	0.000897594	0.000771388	0.000797882	0.000539851	0.000858254	0.000599297	0.000848662	0.00191165	0.000585101	0.000661867	0.000170061	0	0.000807258	0.00289615	0.00271568	0.00227756				3	3	3	25.3	25.3	25.3	15.892	0.0021552	2.6094	29039000	9	18	Q9NZT1	Q9NZT1	Calmodulin-like protein 5	CALML5	557
0.00127249	0.00132891	0.00121014	0.000722585	0.00113145	0.001116	0.000762811	0.00128155	0.00113052	0.00074629	0.000502623	0.000406182	0.000771226	0.000510621	0.000682661	0.000121288	0.000283494	0.000262386	0.00284308	0.0014857	0.00257042				8	8	8	28.5	28.5	28.5	50.227	0	9.9336	69399000	20	32	Q9Y265;H7C4G5;E7ETR0;J3QLR1;H7C4I3	Q9Y265;H7C4G5;E7ETR0	RuvB-like 1	RUVBL1	575
0.000571652	0.000772928	0.000466518	0.000372792	0.000242486	0.000355597	0.000730728	0.00030164	0.000460447	0.000553497	0.000236463	0.000312963	0.000396115	0	0.000242941	0	0	0	0.0017643	0.00143246	0.0011834				3	3	3	23.3	23.3	23.3	32.642	0	5.5611	43927000	20	18	Q32Q12;P22392;E7ERL0;J3KPD9;O60361;P15531;C9K028;F6XY72;E5RHP0	Q32Q12;P22392;E7ERL0;J3KPD9;O60361;P15531	Nucleoside diphosphate kinase;Nucleoside diphosphate kinase B;Putative nucleoside diphosphate kinase;Nucleoside diphosphate kinase A	NME1-NME2;NME2;NME1;NME2P1	308
0.000699292	0	0.000150933	0.000628313	0.000146876	0.000159874	0.000727037	0.000108375	0.000159846	0.000559608	7.62061e-05	9.1626e-05	0.000706569	7.95357e-05	0.000144684	0	0	0	0	0	7.64963e-05				1	1	1	9.5	9.5	9.5	22.836	0	4.5571	7166900	10	12	P49721	P49721	Proteasome subunit beta type-2	PSMB2	361
0	0	0.00092673	0	0	0	0.00072492	0.000925737	0.00124477	0	0.000658148	0	0	0	0	0	0	0	0	0	0				1	1	1	25	25	25	7.7752	0.0021186	2.5215	2501100	3	3	K7ENK9;K7EKX0;J3QRU4;F8WCA0;L7N2F9;Q15836;P63027	K7ENK9;K7EKX0;J3QRU4;F8WCA0;L7N2F9;Q15836;P63027	Vesicle-associated membrane protein 3;Vesicle-associated membrane protein 2	VAMP2;VAMP3	161
0.000952821	0.00096858	0.000776991	0.00122925	0.000174877	0.000401303	0.000719274	0.000548443	0.000855148	0	0.000430121	0	0.00201129	0.00161022	0.00203648	0	0.000238559	0.000295319	0	0	0				3	3	3	16	16	16	26.743	0	9.0214	22974000	11	12	A0A087WX29;Q13148;A0A087WXQ5;K7EJM5;A0A087WV68;A0A0A0N0M3;K7EN94;B1AKP7;G3V162;A0A087X260;A0A087WYY0;A0A087WW61;A0A087WX67;A0A087WXV3	A0A087WX29;Q13148;A0A087WXQ5;K7EJM5;A0A087WV68;A0A0A0N0M3;K7EN94;B1AKP7;G3V162;A0A087X260;A0A087WYY0	TAR DNA-binding protein 43	TARDBP;TDP43	11
0.000290329	0.00080692	0	9.47747e-05	0.000808001	0.000447557	0.000686269	0.000711121	0.000671827	0.000737619	0.00101135	0.00170669	0.00268987	0.000445992	0.00157088	0.00020811	0.000393672	0.000406884	0.000324013	0	0.000271851				5	5	5	30.3	30.3	30.3	23.772	0	6.6576	46700000	14	18	O95816	O95816	BAG family molecular chaperone regulator 2	BAG2	247
0.000180482	0.00016428	0	0.000477217	1.27165e-05	8.71666e-05	0.000669983	7.70134e-05	8.54798e-05	0.000228494	7.39111e-05	0.000103865	0.000849858	0.000149189	0.000101912	0	0	0	0.00182443	0.000952299	0.000693244				5	5	5	8.9	8.9	8.9	87.798	0	11.595	38887000	47	14	P47897;A0A1B0GVU9;B4DDN1;A0A0U1RQT0;F2Z2V6;A0A0U1RQM8;A0A0U1RQU2;C9J165;A0A0U1RQQ5;H7C0R3;A0A0U1RQC3;A0A0U1RQE9;A0A0U1RQX9;A0A0U1RR66;A0A1B0GTT3;A0A0U1RQX5;A0A0U1RRI9	P47897;A0A1B0GVU9;B4DDN1;A0A0U1RQT0	Glutamine--tRNA ligase	QARS	356
0.0012165	0	0	0.000557556	0	0	0.000661081	0	0	0.000235125	0	0	0.000513076	0	0	0	0	0	0	0	0				1	1	1	16.9	16.9	16.9	19.781	0	4.0298	5498100	12	7	K7EJC1;K7EJR3;R4GMR5;P48556	K7EJC1;K7EJR3;R4GMR5;P48556	26S proteasome non-ATPase regulatory subunit 8	PSMD8	212
0.000126556	0.000272089	0.000284623	0.000190983	0.000205874	0.000188371	0.000653644	0.000285249	0.000124219	0.00076853	0	0.000169353	0.000482981	0.000226178	0.000121766	0.000415666	7.92977e-05	0.000168821	0.000110382	0.000130947	0.000154391				5	5	5	13.4	13.4	13.4	83.629	0	19.498	27738000	33	42	Q14137	Q14137	Ribosome biogenesis protein BOP1	BOP1	465
0.00324741	0.00137858	0.00134143	0.0016704	0.00243372	0.00203536	0.00062547	0.00194895	0.0023714	0.000299997	0.00146443	0.00128887	0.00205941	0.00323182	0.00294986	0	0.00075004	0.000609632	0.0110316	0.00941024	0.00587782				16	16	5	49.3	49.3	19.6	48.991	0	88.348	215120000	21	147	Q13838;Q5STU3;A0A0G2JJZ9;F6WLT2;A0A140T9X3;A0A0A0MT12;F6TRA5;F6S4E6;A0A140T996;F6R6M7;A0A140T973;H0Y400;A0A140T9K1;F6S2B7;A0A140T9L4;A0A0G2JHN7;F6U6E2;A0A0G2JJL7;F6QYI9;A0A140T9N3;A0A0D9SEM9;A0A140T9K2	Q13838;Q5STU3;A0A0G2JJZ9;F6WLT2;A0A140T9X3;A0A0A0MT12;F6TRA5;F6S4E6	Spliceosome RNA helicase DDX39B	DDX39B	462
0.00133917	0.00100407	0.000728292	0.000596404	0.000794762	0.000792606	0.000623407	0.000549036	0.000482246	0	7.11336e-05	0.000693289	0.00112848	0.00107169	0.00113283	0.00066691	0.000238889	0.000312104	0.0045408	0.00410019	0.00302197				9	9	8	38.1	38.1	35.3	34.861	0	15.503	68187000	21	54	E5RJN7;E7EPX0;E7EVJ4;Q9NUL3;E7EVI1;E5RJ67;H0YBY0;E5RFK1	E5RJN7;E7EPX0;E7EVJ4;Q9NUL3;E7EVI1;E5RJ67	Double-stranded RNA-binding protein Staufen homolog 2	STAU2	125
0	0	0.000612077	0	0	0.000210123	0.00060685	0.000259721	0.000231686	0.000320626	0.00013327	0	0	0	0	0	0	0	0.00112212	0.00114432	0.000878241				6	4	4	26.1	17.4	17.4	37.497	0.0024631	3.5099	11684000	17	6	Q15365	Q15365	Poly(rC)-binding protein 1	PCBP1	477
0.00101289	0.00127822	0.000871536	0.00188523	0.00256868	0.000988564	0.000596862	0.000220309	0.000469552	0.00053626	0.000630421	0.000415174	0.00660014	0.011265	0.410006	0.0017353	0.00119102	0.00158765	0.0336464	0.0326772	0.0253431				12	12	12	45.1	45.1	45.1	32.463	0	96.74	1412100000	16	54	Q9UKM9;Q5QPL9;Q5QPM1;Q5QPM2;Q5QPM0	Q9UKM9;Q5QPL9;Q5QPM1;Q5QPM2;Q5QPM0	RNA-binding protein Raly	RALY	564
0.00232728	0.00107775	0.00117883	0.00124991	0	9.61852e-05	0.00058823	0	0	0.000454747	0	0	0.000574549	0	0	0	0	0	0.000601359	0.00176588	0.00116229				3	3	3	15.9	15.9	15.9	27.924	0.0021645	2.6284	17336000	14	9	Q9NRX1;F8WBJ6	Q9NRX1;F8WBJ6	RNA-binding protein PNO1	PNO1	549
0.000107859	0.000245852	0.000319866	0	0.000333453	0.000393769	0.000587471	0.000477569	0.000404164	0	0.000234543	0.000297073	0	0.000494827	0.000349587	0	0.000138382	0.000129559	0.000412721	0.000761136	0.000362528				5	5	5	16.4	16.4	16.4	45.796	0	5.0934	21130000	22	19	A0A087X2I1;P62333;H0YJC0;H0YJS8;H0YJX2;H0YJE9;H0YJT1	A0A087X2I1;P62333;H0YJC0;H0YJS8	26S protease regulatory subunit 10B	PSMC6	17
0.000148091	0.000262561	0.000304255	0.000244783	0.000176934	5.38419e-05	0.000583562	0.000228685	0.000257884	0.000405195	7.19511e-05	1.32461e-05	0.0002742	0.00013476	0.000161037	0	2.62482e-05	0	0.000302895	0.00028495	0.000189578				9	9	9	13.7	13.7	13.7	133.77	0	35.86	37336000	54	48	O14654	O14654	Insulin receptor substrate 4	IRS4	226
8.5868e-06	0.000126792	0	0.000512415	7.70237e-06	0	0.000565214	0	0	0.000627778	0	0	0	0	8.31979e-06	0	0	3.61086e-05	0.000378469	0.000245826	0.000161507				7	7	7	4	4	4	331.77	0	6.1286	71502000	164	16	P15924	P15924	Desmoplakin	DSP	296
0.000108926	0	0.000143089	0.000469014	0.000370056	0.00033207	0.000536497	0.000131972	0	0.000203984	0	0	0.000665244	0	0	0	0	0	0	0	0				23	4	4	59.7	11.3	11.3	49.585	0.0024814	3.6354	22125000	19	5	P04350;M0QYM7;M0R042	P04350	Tubulin beta-4A chain	TUBB4A	256
0.000155386	0.000462197	0.000325473	9.38708e-05	0.000228838	0.00020755	0.000528338	0.000502013	0.000454976	0.000122582	0.000274498	0.000258506	0.000276858	0.000538425	0.000571446	0	6.69746e-05	0.000134868	0.000171452	0.000231926	4.3952e-05				7	7	7	11.4	11.4	11.4	101.11	0	7.8551	37945000	38	28	P56192;H0YIP0;H0YHV5;H0YIC2;H0YHL6;H0YI94;H0YI27	P56192	Methionine--tRNA ligase, cytoplasmic	MARS	377
0	0.000628734	0.000556038	0.000900852	0.000272855	0	0.000525608	0.000151315	0.000165177	0.000582385	0	0	0.00125745	0.000557829	0	0	0	0	0.0106575	0.00876099	0.0062001				9	6	6	33.9	29.8	29.8	27.764	0	12.798	45982000	14	24	P27348;E9PG15	P27348	14-3-3 protein theta	YWHAQ	316
0.00024299	0.000349086	0.000378891	0.000481812	0.000341006	0.000363679	0.000519918	0.000399026	0.000487236	0.000353631	0.00026258	0.000348555	0.000572905	0.000485273	0.000493198	0.000146872	0.000181288	0.00017641	0.00322808	0.00306078	0.00202945				26	26	26	15.3	15.3	15.3	273.42	0	45.839	231960000	121	114	P49327;A0A0U1RQF0;A0A0U1RRG3	P49327;A0A0U1RQF0	Fatty acid synthase;[Acyl-carrier-protein] S-acetyltransferase;[Acyl-carrier-protein] S-malonyltransferase;3-oxoacyl-[acyl-carrier-protein] synthase;3-oxoacyl-[acyl-carrier-protein] reductase;3-hydroxyacyl-[acyl-carrier-protein] dehydratase;Enoyl-[acyl-carrier-protein] reductase;Oleoyl-[acyl-carrier-protein] hydrolase	FASN	36
0.000628707	8.18963e-05	0.000827336	0.000586475	0.00164696	0.000940433	0.000512443	0.00173146	0.00153713	0	0.00101603	0.00113196	0.000559112	0.00163106	0.00119012	0.000577286	0.000431847	0.000542689	0.00324427	0.0036939	0.00228807				2	2	2	17.1	17.1	17.1	20.019	0.0021505	2.5726	29562000	8	13	P02792	P02792	Ferritin light chain	FTL	252
0	0	0	0	0	0	0.000500262	8.37662e-05	0	0.000397201	0	0	0	0.000293507	9.00334e-05	0	0	0	0.00012425	0	0				3	3	3	9	9	9	47.707	0.0022676	2.8441	5741100	22	7	Q9GZL7	Q9GZL7	Ribosome biogenesis protein WDR12	WDR12	542
0.00058294	0.000678526	0.000898026	0.000639948	0.000294108	0.000576405	0.000484454	0.000294417	0.000331825	0.000436725	0	0.000314904	0.000847499	0	0.000271267	0.000289982	0	0	0.0132502	0.0144716	0.00888837				7	7	6	26.1	26.1	22.6	37.294	0	12.059	82220000	17	32	A0A5F9ZHM4;P07195;A0A3B3IS95;A8MW50;F5H793;C9J7H8;F5H5G7;F5H155;A0A087WUM2;G3XAP5;F5H245;Q6ZMR3;P07864	A0A5F9ZHM4;P07195;A0A3B3IS95;A8MW50	L-lactate dehydrogenase B chain;L-lactate dehydrogenase	LDHB	67
0.000416266	0.000578473	0.000533028	0.000592496	0	0.000330997	0.00047439	0.000359712	0	0.000377681	0.000327478	0.000456844	0.000999194	0	0	0	0	0	0.00613458	0.0050471	0.00345347				5	4	4	18.2	15.3	15.3	33.155	0	9.0592	43061000	17	22	F8W6I7;P09651;F8VTQ5;A0A2R8Y4L2;F8VYN5;F8VZ49;Q32P51;H0YH80;F8W646	F8W6I7;P09651;F8VTQ5;A0A2R8Y4L2;F8VYN5;F8VZ49;Q32P51	Heterogeneous nuclear ribonucleoprotein A1;Heterogeneous nuclear ribonucleoprotein A1, N-terminally processed;Heterogeneous nuclear ribonucleoprotein A1-like 2	HNRNPA1;HNRNPA1L2	157
0.000625561	0.000994392	0.000422158	0.0016199	0.000867576	0.000614832	0.000472582	0.000339394	0.000271313	0.000217038	0.000493857	0.00027094	0.00193021	0.00142442	0.00145856	0.000517653	0.000625192	0.000244858	0.0063544	0.00814606	0.0049726				8	7	7	37.2	37.2	37.2	28.302	0	15.022	63516000	16	29	P61981	P61981	14-3-3 protein gamma;14-3-3 protein gamma, N-terminally processed	YWHAG	392
0.000671938	0.000195834	0.000285876	0.000549306	0.000251882	0.000309774	0.000450656	0.00043745	0.000411829	0.000370384	0.00024812	0.000317925	0.00029651	0.000304092	0.000344549	0.000364904	6.75962e-05	9.08077e-05	0.00129374	0.00110966	0.000787948				10	10	10	15.7	15.7	15.7	110.42	0	15.651	66793000	52	68	P55060	P55060	Exportin-2	CSE1L	371
0.000449562	0	0.000981109	0	0	0	0.000450407	0.000229202	0.000269024	0.000241673	0.000203704	0	0	0.00029573	0.000255627	0	0.000329558	0.000250683	0.00297381	0.0029437	0.001618				2	2	2	15.5	15.5	15.5	21.51	0.0024096	3.2592	11549000	9	17	G5E9W8;C9JQ42;P46976	G5E9W8;C9JQ42;P46976	Glycogenin-1	GYG1	95
0.000490552	0.000847744	0.000771632	0.000286737	0.0198779	0.0027417	0.000449283	0.00202478	0.00130133	0.000104101	0.000938171	0.000780603	0.000211761	0.000606791	0.000687527	0	0.000614086	0.00045378	0	0	0				3	1	1	33.7	17.2	17.2	18.481	0	52.334	63900000	8	30	A0A0U1RR32;A0A0U1RRH7;Q99878;Q96KK5;Q9BTM1;Q93077;Q7L7L0;P20671;P0C0S8;P04908;H0YFX9;A0A3B3IS11;Q8IUE6;P16104	A0A0U1RR32;A0A0U1RRH7;Q99878;Q96KK5;Q9BTM1;Q93077;Q7L7L0;P20671;P0C0S8;P04908;H0YFX9;A0A3B3IS11;Q8IUE6;P16104	Histone H2A type 1-J;Histone H2A type 1-H;Histone H2A.J;Histone H2A type 1-C;Histone H2A type 3;Histone H2A type 1-D;Histone H2A type 1;Histone H2A type 1-B/E;Histone H2A;Histone H2A type 2-B;Histone H2AX	HIST1H2AJ;HIST1H2AH;H2AFJ;HIST1H2AC;HIST3H2A;HIST1H2AD;HIST1H2AG;HIST1H2AB;HIST2H2AB;H2AFX	39
0.000833249	0	0.000727156	0.00036904	0.000480839	0.000620371	0.000448409	0.000348354	0.000404247	0	0.000404581	0.000284854	0.000298075	0.000436487	0.000506001	0	0.000239726	0.000215342	0.00335357	0.00329278	0.00333006				5	5	5	53.1	53.1	53.1	14.173	0	12.673	20865000	8	12	P55769;B1AHD1;A0A3B3IUA2;A0A3B3IRU2	P55769;B1AHD1;A0A3B3IUA2	NHP2-like protein 1;NHP2-like protein 1, N-terminally processed	NHP2L1	375
0.000513488	0.00120466	0.000871681	0.000514509	0.000484601	0.000509207	0.000446992	0.000614955	0.000811462	0	0.000795993	0.000631682	0.000572575	0.00054507	0.000541804	0	9.73098e-05	0	0.000123337	0.000171023	0.000410169				4	4	4	18.3	18.3	18.3	36.876	0	15.417	22266000	14	35	Q14257;H0YL43;A8MXP8	Q14257;H0YL43	Reticulocalbin-2	RCN2	468
0.000402997	0.000379125	0	0.000295334	0.000124169	0	0.000444978	0.000163406	0.000381761	0.000239307	0.000141873	0.000130659	0.000329877	0.000183202	0.000356699	0.000202561	0.00011999	0.000129553	0.000153632	0	7.87524e-05				2	2	2	5.9	5.9	5.9	60.125	0	5.3808	18002000	27	19	C9JA08;Q96D46	C9JA08;Q96D46	60S ribosomal export protein NMD3	NMD3	89
0.000317968	0.000475724	0.000451125	0.000238129	0.00031991	0.000392387	0.000439615	0.000329163	0.000263526	0	0.000110906	0.000230248	0	0.000328881	0.000327914	0	0.00019266	0.000152455	0.00411528	0.00455829	0.00247065				7	7	7	25.3	25.3	25.3	50.976	0	10.625	46031000	24	32	P61978;Q5T6W2;S4R457;S4R359	P61978;Q5T6W2	Heterogeneous nuclear ribonucleoprotein K	HNRNPK	391
0	0.000912865	0.000795763	0	0.000466771	0.000444778	0.000423319	0.000496336	0.000368463	0.000271174	0	0.00023543	0	0.000169252	0	0	0.000265628	0.000218565	0.00525857	0.00484268	0.00345917				4	4	4	16.3	16.3	16.3	36.091	0	5.6993	30614000	15	17	Q15717;M0QZR9;M0R055	Q15717;M0QZR9	ELAV-like protein 1	ELAVL1	482
0.000774458	0.000446488	0.0004491	0.000411266	0.000310504	0.000354872	0.000393853	0.000200665	0.000228858	0.000111268	0.000308543	0.000310577	0.000652858	0.000234678	0.000246602	0	0.000197309	0	0.0153279	0.0190272	0.0108543				9	9	3	31.6	31.6	15.7	40.313	0	75.718	94800000	18	53	Q9BWF3;E9PB51;D6R9K7;J3QRR5	Q9BWF3;E9PB51;D6R9K7;J3QRR5	RNA-binding protein 4	RBM4	539
0.000411433	0.00055001	0.000435163	0.000348529	0.000325886	0.000473843	0.000390129	0.000554247	0.000565459	0	0.000380868	0.000134581	0.00104355	0.000181803	0.000322002	0	0	2.29305e-05	0.000558758	0.000502421	0.000434361				4	4	4	10.1	10.1	10.1	55.938	0	5.971	25039000	22	19	A0A286YF22;A0A2C9F2M7;O43175;A0A286YER3;A0A286YFC8;A0A286YFB2;A0A286YFM8;A0A286YFL2;A0A286YFA2;A0A286YFF3;A0A286YF34;A0A286YFK5	A0A286YF22;A0A2C9F2M7;O43175;A0A286YER3;A0A286YFC8;A0A286YFB2;A0A286YFM8;A0A286YFL2;A0A286YFA2	D-3-phosphoglycerate dehydrogenase	PHGDH	47
0.000351973	0.000324304	0.000185535	0.000418171	0.000190573	6.6517e-05	0.000387588	6.47744e-05	7.63181e-05	0	0.000154535	0	0.000731733	0.00033929	0.000136261	0.000202708	5.14366e-05	5.82926e-05	0.00010762	0.000231648	0.000332305				7	7	7	13.8	13.8	13.8	94.622	0	64.995	23762000	38	23	P43243;A8MXP9;A0A0R4J2E8;D6REM6;D6R991;B3KM87;A0A1B0GX04;H0Y8T4;D6RIA2;D6RE02;D6RB45;D6R8Z5;D6REK4;D6RCM3;D6RBS2;D6RAY2;D6RAM9;D6R9F3;D6RBI2	P43243;A8MXP9;A0A0R4J2E8;D6REM6;D6R991	Matrin-3	MATR3	35
0.000250439	0	0	0.000208613	0	0	0.000387523	0	0	0.000149234	0	0	0.00027814	0	0	0.000540107	0	0	0	0	0				2	2	2	10.3	10.3	10.3	45.531	0	65.891	11912000	25	5	Q15008;C9J7B7;C9J0E9	Q15008;C9J7B7;C9J0E9	26S proteasome non-ATPase regulatory subunit 6	PSMD6	473
0	0	0.00105391	0.000366655	0	0	0.000385167	0	0	0	0	0	0.000412622	0	0	0	0	0	0	0.000756185	0.000457721				3	3	3	32.7	32.7	32.7	24.319	0	5.3233	2212100	6	4	C9J4U1;C9JYI4;P52294;C9J352;C9JWD9;F2Z3G4	C9J4U1;C9JYI4;P52294;C9J352;C9JWD9;F2Z3G4	Importin subunit alpha-5;Importin subunit alpha-5, N-terminally processed	KPNA1	87
0	0	0	0.000636734	0	0	0.000378447	0	0	0	0	0	0.000560771	0	0	0.000368995	0	0	0	0	0				2	2	2	47.8	47.8	47.8	4.3186	0	21.337	1129900	3	6	E5RHC7;E5RH59;E5RFW7;E5RFH0;E5RGU4;A0A087WZK9;B3KS98;O15372	E5RHC7;E5RH59;E5RFW7;E5RFH0;E5RGU4;A0A087WZK9;B3KS98;O15372	Eukaryotic translation initiation factor 3 subunit H	EIF3H	15
0.00104346	0.000187048	0	0.000362652	0	0	0.000372323	0.000111879	0.000168841	0.000164218	0	0	0.000216259	0	0	0.000208053	0	0	0	0	0				2	2	2	11.5	11.5	11.5	40.513	0	24.628	6817800	17	12	Q9UBS4	Q9UBS4	DnaJ homolog subfamily B member 11	DNAJB11	558
0.000419323	0.000956249	0.000918618	0.000573093	0.000598369	0.00057317	0.000367704	0.000468969	0.000426125	0.000366632	0.000403798	0.000556198	0.00152679	0.000766011	0.00130471	4.08829e-05	6.03368e-05	7.18453e-05	0.0114267	0.00916933	0.00701468				10	8	8	23.6	19.6	19.6	63.48	0	128.3	140420000	30	89	Q9NZI8	Q9NZI8	Insulin-like growth factor 2 mRNA-binding protein 1	IGF2BP1	555
0.000409313	0.000474906	0.000544912	0.000330716	0.000347102	0.000266406	0.000350056	0.000492608	0.000484785	0.000230512	0.000281707	0.000287757	0.00028002	0.000398747	0.000339743	0	0.000204495	0.00020258	0	0.00011932	5.69712e-05				6	6	6	13.3	13.3	13.3	100.2	0	13.645	65277000	49	39	Q13200;H7C1H2	Q13200	26S proteasome non-ATPase regulatory subunit 2	PSMD2	455
0.00173611	0.000612632	0.000761263	0.000262025	0.000118198	9.38766e-05	0.000322023	0.000118034	0.000133647	0.000260396	0	0	0.000671778	0.000151474	9.94681e-05	0	3.55803e-05	0	0	0	0				10	3	3	25.6	9.9	9.9	49.857	0	5.2123	13065000	19	8	Q9BUF5;K7ESQ3;K7EQT3;K7EJ64;K7ERA8;K7EJZ4;K7EL29;K7EN98;K7EPE5	Q9BUF5	Tubulin beta-6 chain	TUBB6	535
0	0	0	0	0	0.000239321	0.000320194	0.00489473	0.00496122	0.000508003	0.00798701	0.0026376	0	0.000205487	0	0	0	0.0032353	0.00257384	0.0155424	0.0124991				7	4	4	21.4	12.7	12.7	43.647	0.0022321	2.7959	98334000	12	10	A0A0D9SEM4;Q08170	A0A0D9SEM4;Q08170	Serine/arginine-rich splicing factor 4	SRSF4	27
0	0	0.00014738	0.000195489	0.00023679	0.00028409	0.000313289	0.000219276	0.000208801	0	8.32682e-05	0.000256488	0.000135315	0.00025976	0.000184303	0	6.31883e-05	7.38216e-05	0.00242827	0.00231685	0.00142809				6	6	6	16.6	16.6	16.6	61.054	0	109.68	34933000	33	50	P10809;C9JL25;E7EXB4;E7ESH4;C9J0S9;C9JL19;C9JCQ4	P10809	60 kDa heat shock protein, mitochondrial	HSPD1	278
0.000646003	0.000699233	0.000652956	0.000329418	0.000487696	0.000610813	0.000311617	0.00037609	0.000381617	0.00019615	0.000274793	0.000261404	0.00112266	0.000325729	0.000391905	0.000144386	0.000155925	0.000219321	0	0	0				2	2	2	39.5	39.5	39.5	13.393	0	7.3305	8665200	4	8	F8W651;F8VYZ4;F8VVA7;P61923;F8VYK5;F8VXB1;F8VUC5;F8W156;F8VYE0	F8W651;F8VYZ4;F8VVA7;P61923;F8VYK5;F8VXB1;F8VUC5;F8W156;F8VYE0	Coatomer subunit zeta-1	COPZ1	153
0	0.000534437	6.86787e-05	0.00012565	0.000180254	0.000223774	0.000310308	0.000371972	0.000410214	0	0.00020265	0.000156617	0	0.000296054	0.000258166	0	0.000295348	0.000150001	0.00023001	0.000224734	0.000171165				3	3	3	12	12	12	49.184	0	13.366	18710000	26	28	P62191;G3V4X1	P62191	26S protease regulatory subunit 4	PSMC1	394
0.000184932	0.000171839	9.1256e-05	0.000408758	0.00068947	0.000634879	0.000309348	0.000175721	0.000273611	0.000169928	0.0006351	0.000431065	0.000766225	0.00149422	0.00117442	0.000333478	0.000368912	0.00044324	0.00655402	0.00659568	0.00437645				12	12	12	21.1	21.1	21.1	73.964	0	24.807	106830000	33	41	Q9BZE4;Q5T3R7	Q9BZE4;Q5T3R7	Nucleolar GTP-binding protein 1	GTPBP4	541
0.000165778	0.0001389	4.04071e-05	0.000209864	8.51528e-06	3.79903e-05	0.000307806	0.000153959	0.00013655	0.000184888	6.02005e-05	8.98797e-05	0.000220081	4.72706e-05	5.44597e-05	0	0	0	9.41171e-05	9.01792e-05	7.37772e-05				9	9	9	19.8	19.8	19.8	105.84	0	56.689	30927000	45	36	Q99460;A0A087WW66;H7C378;C9J9M4;H7BZR6;F8WCE3	Q99460;A0A087WW66	26S proteasome non-ATPase regulatory subunit 1	PSMD1	531
0	0	0	0	0	0.000107713	0.000307627	0	0	0.000281603	0	0	0	0	0	0	0	0	0.00119978	0.00099282	0.000678027				4	4	2	5.3	5.3	3	95.696	0.0020243	2.3185	8982900	23	8	H0YDK8;Q5T1Z4;Q5T1Z8;E9PR38;H0YEH2;Q14671;H0YC97;H0YDC5	H0YDK8;Q5T1Z4;Q5T1Z8;E9PR38;H0YEH2;Q14671;H0YC97	Pumilio homolog 1	PUM1	179
0	0.000130538	4.10479e-05	0.000230287	3.50231e-05	1.40415e-05	0.000301465	0.000164444	5.38363e-05	0.000145264	1.71249e-05	2.0031e-05	0.000390272	1.58651e-05	0	0	0	0	0	0	2.13199e-05				4	4	4	6.4	6.4	6.4	118.82	0	4.0589	12472000	50	13	I3L2C7;P57678;I3L4M4;I3L4A4;I3L399	I3L2C7;P57678	Gem-associated protein 4	GEMIN4	196
0.00109057	0.000632854	0.000301313	0.00185105	0.00053227	0.000898085	0.000300358	0.000285372	0.000541208	0.000176877	0.000585704	0.000709727	0.00256334	0.00192999	0.00201392	0.000363232	0.000477771	0.000616711	0.00122813	0.00107206	0.00100156				16	16	16	31.1	31.1	31.1	85.939	0	34.42	143950000	34	96	A0A0A0MRA5;B7Z4B8;Q9BUJ2;M0R3F1;M0QYZ0;M0QYI8;M0R0K8;M0R203;M0QYM5;M0QZV6	A0A0A0MRA5;B7Z4B8;Q9BUJ2;M0R3F1;M0QYZ0	Heterogeneous nuclear ribonucleoprotein U-like protein 1	HNRNPUL1	19
0.000280075	0	4.61071e-05	0.00051548	0.000533032	0.000494552	0.000296466	0.00010308	0.00016723	0.000345437	0.000184083	0.000211392	0.000927947	0.00112735	0.00149938	0.000367379	0	2.5545e-05	0.0109604	0.00980233	0.00518036				9	9	9	34.2	34.2	34.2	43.547	0	15.543	78961000	22	42	Q9NUD5	Q9NUD5	Zinc finger CCHC domain-containing protein 3	ZCCHC3	552
0.000212742	0.000211179	0.000178909	0.000299459	7.80952e-05	8.09173e-05	0.000291146	0.000110828	7.8835e-05	0.000222406	6.80999e-05	6.19904e-05	0.000311987	0.000115473	0.000129514	0.000236689	6.62135e-05	5.11985e-05	0.000459339	0.000543472	0.000277092				2	2	2	9.9	9.9	9.9	42.502	0	12.465	10103000	19	23	Q7L2H7;E9PRI2;E9PN86;E7ESM3;J3KNJ2	Q7L2H7;E9PRI2;E9PN86;E7ESM3;J3KNJ2	Eukaryotic translation initiation factor 3 subunit M	EIF3M	502
0.000637216	0.000559174	0.000328255	0.00106226	0.000542176	0.000476897	0.000289072	0.000376264	0.000416018	0.000302734	0.000305814	0.000371814	0.00230508	0.000955215	0.00166009	0.0008931	0.000186964	0.000153475	0.0137578	0.0125334	0.00922581				14	14	14	28.3	28.3	28.3	80.595	0	44.016	178290000	27	107	Q71RC2;X6RLN4;Q96J85;Q8TBL5;A0A087WTL9;F8W1I4;F8VY40;F8W1Z5	Q71RC2;X6RLN4	La-related protein 4	LARP4	500
0.000273213	0.000145441	0.000164943	0.000177092	0.000277902	0.000284644	0.000285381	8.05931e-05	0.000209563	6.335e-05	0	0	0.000279351	0	0	0.000272602	0	0	0	0	0				2	2	1	11.4	11.4	7.4	32.852	0	11.281	7349000	19	7	P05141;V9GYG0;P12235;Q9H0C2	P05141;V9GYG0;P12235;Q9H0C2	ADP/ATP translocase 2;ADP/ATP translocase 2, N-terminally processed;ADP/ATP translocase 1;ADP/ATP translocase 4;ADP/ATP translocase 4, N-terminally processed	SLC25A5;SLC25A4;SLC25A31	258
8.30641e-05	0	0	0.000152102	0	5.56457e-05	0.000279654	7.13154e-05	6.24771e-05	0.000247855	0	0	0.000360492	6.16732e-05	0.000126224	6.93161e-05	0.000102954	7.98797e-05	0.00241646	0.00236226	0.00158255				10	10	10	17	17	17	95.337	0	15.524	39256000	45	29	P13639	P13639	Elongation factor 2	EEF2	289
0.00028063	0.000128404	0.000307546	0.000836491	0.000413711	0.000263583	0.000277765	0.000230612	0.000697784	0.000342187	0.00015291	0.000325551	0.00131627	0.00117036	0.00166457	0.000243469	0.000370847	0.000404772	0.00688655	0.00725228	0.00443408				20	20	20	37.6	37.6	37.6	91.838	0	71.351	148980000	33	78	Q09161;F2Z2T1;X6R941	Q09161	Nuclear cap-binding protein subunit 1	NCBP1	452
0.000148278	0.000230932	0.000112266	0	0.000143437	0.000198154	0.000269155	6.45203e-05	0.000102354	0	8.82226e-05	0.00010662	0.000313017	0.000282386	0.000354028	0	0	3.94251e-05	0.00637363	0.00620359	0.0043551				10	9	9	25.8	23.6	23.6	66.785	0	29.741	56534000	27	45	F8W930;Q9Y6M1	F8W930;Q9Y6M1	Insulin-like growth factor 2 mRNA-binding protein 2	IGF2BP2	160
0.000929754	0.000889583	0.00053814	0.000102414	0	0.000233993	0.000266425	0	0	0.000213735	0.000125198	0	0.000685949	0	0	0.000221422	0	0	0	0	0				5	4	4	10.7	9.1	9.1	73.243	0	5.0016	19114000	39	8	O00571;A0A2R8YF78;A0A2R8Y645;A0A2R8Y4A4;A0A2U3TZJ9;A0A2R8YFS5;A0A2R8YFR4;A0A0D9SG12;A0A2R8YCW1;A0A0D9SFB3;F6S8Q4;A0A2R8Y5G6;A0A2R8Y7T2;A0A2R8YDT5;A0A0D9SF53;A0A2R8YDH3;O15523;A0A087WVZ1;A0A0J9YVQ7;J3QSF1	O00571;A0A2R8YF78;A0A2R8Y645;A0A2R8Y4A4;A0A2U3TZJ9;A0A2R8YFS5;A0A2R8YFR4;A0A0D9SG12;A0A2R8YCW1;A0A0D9SFB3;F6S8Q4;A0A2R8Y5G6;A0A2R8Y7T2;A0A2R8YDT5;A0A0D9SF53;A0A2R8YDH3;O15523	ATP-dependent RNA helicase DDX3X;ATP-dependent RNA helicase DDX3Y	DDX3X;DDX3Y	28
0.00012244	0	3.58226e-05	0.000226712	3.38206e-05	4.13144e-05	0.000257261	3.72527e-05	3.62869e-05	4.29953e-05	0	0	0.000301968	0.000115686	9.17422e-05	0	1.71546e-05	0	9.49971e-05	0	3.22948e-05				11	11	11	11	11	11	170.59	0	17.125	22077000	75	19	P07814;V9GYZ6	P07814	Bifunctional glutamate/proline--tRNA ligase;Glutamate--tRNA ligase;Proline--tRNA ligase	EPRS	270
0	0	0	0	0	0	0.000250014	0	0	0	0	0	0	0	0	0	0	0	0.0067652	0.0051896	0.00360328				6	6	5	22.1	22.1	19.5	37.429	0	6.9466	40054000	19	15	P22626;A0A087WUI2	P22626;A0A087WUI2	Heterogeneous nuclear ribonucleoproteins A2/B1	HNRNPA2B1	309
0.000618486	0	4.67246e-05	0	0.000141256	0.000141557	0.000249075	0	0	0	0.000328119	0	0	0.000523018	0.000572165	0	0.000359348	0	0.0175115	0.0153003	0.0113735				6	6	5	32.7	32.7	27.1	22.11	0	5.2306	64582000	14	14	Q06830;A0A0A0MSI0;A0A0A0MRQ5	Q06830;A0A0A0MSI0;A0A0A0MRQ5	Peroxiredoxin-1	PRDX1	21
0.000316737	0	0	0.000218107	0	0	0.000247436	0	0	0.000248504	0	0	0.000291745	0	0	0	0	0	0.00714277	0.00610193	0.00578449				3	3	3	27.5	27.5	27.5	13.022	0	8.0735	13992000	7	10	F8WE65;C9J5S7;P62937;E5RIZ5;Q9Y536	F8WE65;C9J5S7;P62937;E5RIZ5	Peptidyl-prolyl cis-trans isomerase;Peptidyl-prolyl cis-trans isomerase A;Peptidyl-prolyl cis-trans isomerase A, N-terminally processed	PPIA	88
0	0.000152495	0.000187064	0	0.000164948	0.000192228	0.000246828	0.000234895	0.000275047	0.000206591	0.000155618	0.000170808	0.000271786	0.000343405	0.000317705	0	0.000120072	9.05429e-05	0	0	0				2	2	2	4.9	4.9	4.9	68.047	0.0022422	2.8132	15401000	28	20	Q15046;H3BRC9	Q15046;H3BRC9	Lysine--tRNA ligase	KARS	475
0	0	0	0.000299466	0	0	0.000240476	0	0	0.000150621	0	0	0	0	0	0	0	0	0.000121378	0	0				2	2	2	24.1	24.1	24.1	17.808	0.0038462	2.0611	1120100	7	4	F2Z3K5;Q5JYR4;Q5JYR7;P04844	F2Z3K5;Q5JYR4;Q5JYR7;P04844	Dolichyl-diphosphooligosaccharide--protein glycosyltransferase subunit 2	RPN2	146
0	0	0	0	0	0	0.000235553	0	0	0	0	0	0	0.00110433	0.00111347	0	0	0	0	0	0				4	1	1	15.7	4.8	4.8	42.003	0.0039841	2.2334	9501800	21	3	Q562R1	Q562R1	Beta-actin-like protein 2	ACTBL2	489
0.000516528	0	0.000223647	0.000441237	0.000225704	0.00022617	0.000223768	0	0	0	0	0	0.000512439	0.00034886	0.000400842	0	0	0	0.0153936	0.0162892	0.011138				3	3	3	56.7	56.7	56.7	12.259	0	23.294	22326000	5	5	P84090;G3V279	P84090;G3V279	Enhancer of rudimentary homolog	ERH	442
0	0	0	0	0	0	0.000222215	0	0	0	0	8.37037e-05	0	0.00019478	0.00035275	0	0	0	0.00343122	0.00208521	0.00188975				3	3	3	14.8	14.8	14.8	28.48	0.0025641	3.8455	11824000	14	7	P28074;H0YJM8	P28074	Proteasome subunit beta type-5	PSMB5	320
0.000282366	0	0	0.000136667	0	8.52109e-05	0.000210055	0	0.00014052	0.00011443	0	8.27204e-05	0.000171065	0	6.32722e-05	0	0	0	0	0	0				1	1	1	9.3	9.3	9.3	20.593	0.0055556	1.9153	1270100	6	2	Q5QPM9;Q5QPM7;Q92530	Q5QPM9;Q5QPM7;Q92530	Proteasome inhibitor PI31 subunit	PSMF1	493
0.000260905	0	0	0.000104235	0	0	0.000203899	0	0	0	0	0	7.34816e-05	0	0	0	0	0	0	0	0				1	1	1	6.8	6.8	6.8	54.416	0	10.793	2356300	25	5	P26196	P26196	Probable ATP-dependent RNA helicase DDX6	DDX6	313
0	0.000345451	0.00030491	0	0.00027214	0.000193566	0.000194258	0.000247083	0	0	0.000151624	0	0	0	0.000308962	3.819e-05	0.000215708	0	0.0017189	0.00176275	0.00111649				4	4	4	19	19	19	38.91	0	7.2766	14095000	18	16	B4DY09;Q12905;X6R6Z1;A0A0A0MRL0	B4DY09;Q12905	Interleukin enhancer-binding factor 2	ILF2	79
0.000289106	1.22369e-05	0	0	0	0	0.000186512	0	0	0	0	0	0	0	0	0.000432233	0	0	0	3.44913e-05	0				2	2	2	2.6	2.6	2.6	163.82	0.0025126	3.7352	8753600	67	5	Q96T23;H0YDG9;H0YER1;H0YCN2	Q96T23;H0YDG9;H0YER1;H0YCN2	Remodeling and spacing factor 1	RSF1	529
0.000609031	0.000647351	0.000455479	0.000215946	0.000126165	0.000145126	0.000172436	0.000182313	0.00014983	0	0.000130984	0	0.000146891	0.00012542	0	0	0	0	0.000685003	0.000658291	0.000441452				4	4	4	16	16	16	48.208	0	38.96	12751000	22	24	J3QSV6;O76021;I3L3U9;J3KPU7;I3L2F2;I3L4T8;I3L1Y4;I3L234;I3L3C4	J3QSV6;O76021;I3L3U9	Ribosomal L1 domain-containing protein 1	RSL1D1	211
0.000144301	0.000235537	0.00013915	0.000187089	0	0	0.000167789	5.85258e-05	0	0.000221557	0	0	0.000226207	0.000112874	0.000117807	0	0	0	5.21378e-05	6.47329e-05	4.39879e-05				5	5	5	10.1	10.1	10.1	92.239	0	8.9705	15475000	42	8	Q9UHI6;E9PJ60	Q9UHI6;E9PJ60	Probable ATP-dependent RNA helicase DDX20	DDX20	560
5.11939e-05	0	0.000263332	0	0.000628943	0.000328169	0.000166644	0.000726245	0.000509385	0	0.000275	0.000219791	0	0.00047126	0.000445035	0	4.54273e-05	0	0.000690882	0.000248127	0.000427612				6	6	6	13.7	13.7	13.7	60.977	0	20.251	32189000	34	21	O43242	O43242	26S proteasome non-ATPase regulatory subunit 3	PSMD3	230
0.00010164	6.9281e-05	0.000100445	0.00015603	0	5.51849e-05	0.000166426	7.80555e-05	6.06124e-05	9.5494e-05	0	4.61187e-05	0	4.87246e-05	0	0	0	0	9.94897e-05	8.94239e-05	0.000124013				3	3	3	9.1	9.1	9.1	55.438	0.0021008	2.4903	5029000	27	9	E9PP73;P53618	E9PP73;P53618	Coatomer subunit beta	COPB1	140
0.000753071	0.000615798	0.000220079	2.5126e-05	0	0	0.000156845	0.00021293	0	0.000198846	0	0	0.000344488	0	0	0.00197612	0	0	0.000233114	0.000229685	0.000152386				6	6	6	24.6	24.6	24.6	36.657	0	31.23	15579000	15	14	A0A0J9YX62;O75190;C9J2P2;C9J2C4;C9JB42;C9JDR7;C9JDX6;F8WCZ4;E9PH18;C9JN01;Q8WWF6	A0A0J9YX62;O75190;C9J2P2;C9J2C4;C9JB42;C9JDR7;C9JDX6;F8WCZ4;E9PH18	DnaJ homolog subfamily B member 6	DNAJB6	34
0	0	0	0	0	0	0.00015215	0	0	0.000127219	0	0	0.000224901	0	0	0	0	0	0	0	0				1	1	1	6	6	6	48.55	0.0024272	3.3619	1876600	24	1	Q15645	Q15645	Pachytene checkpoint protein 2 homolog	TRIP13	480
0	5.67915e-05	4.46057e-05	2.11481e-05	4.81791e-05	3.40594e-05	0.00014278	7.22305e-05	5.44885e-05	0	0	0	0.000133656	5.88237e-05	0	0	0	0	2.56289e-05	0	6.88606e-05				4	4	4	7.2	7.2	7.2	117.14	0	18.362	6313100	52	11	A0A6I8PLB3;A0A6I8PS05;A0A6I8PRS0;A0A6I8PL42;B4DER1;A0A6I8PIT3;A0A6I8PIV1;Q9P2J5;A0A6I8PIP7;A0A6I8PLB8;A0A6I8PRU9;A0A6I8PTV8	A0A6I8PLB3;A0A6I8PS05;A0A6I8PRS0;A0A6I8PL42;B4DER1;A0A6I8PIT3;A0A6I8PIV1;Q9P2J5;A0A6I8PIP7;A0A6I8PLB8;A0A6I8PRU9;A0A6I8PTV8	Leucine--tRNA ligase, cytoplasmic	LARS	69
0.000148995	8.59484e-05	0.000344988	0.000122184	0.000101673	5.95031e-05	0.000125528	0	0	7.70771e-06	9.63928e-06	0	6.95771e-05	0.000114787	8.00014e-05	0	2.11097e-05	1.67477e-05	0.000959976	0.000875497	0.000636238				14	14	14	13	13	13	218.68	0	19.729	44172000	103	49	Q9UPY3;H0YJZ6;A0A6Q8PH99;A0A6Q8PHG6;A0A6Q8PFV4	Q9UPY3;H0YJZ6	Endoribonuclease Dicer	DICER1	572
0	0	6.99573e-05	0	0.000147037	0.000329335	0.000123406	0.000284173	0.000359104	0	8.65678e-05	0.000407257	0	0.000446768	0.000569787	0	7.35833e-05	8.08614e-05	0.000439292	0.000421487	0.000369782				2	2	2	4.5	4.5	4.5	80.648	0.0025445	3.7571	21683000	31	25	A0A1W2PP35;A0A1X7SBS1;A0A1W2PPS1;Q00839;A0A1W2PP22;A0A1W2PRZ7;A0A1W2PQD4;A0A1W2PQ74;A0A1W2PQL0;A0A1W2PP34;A0A1W2PPL4;A0A1W2PPH7;Q5RI18	A0A1W2PP35;A0A1X7SBS1;A0A1W2PPS1;Q00839;A0A1W2PP22;A0A1W2PRZ7;A0A1W2PQD4;A0A1W2PQ74;A0A1W2PQL0;A0A1W2PP34;A0A1W2PPL4;A0A1W2PPH7;Q5RI18	Heterogeneous nuclear ribonucleoprotein U	HNRNPU	44
0.000109285	0.000158872	0.000339337	0.000328052	0.000589702	0.000316106	0.000122971	0.000136577	0.000145287	0.000315883	7.64277e-05	0	0.000160244	0.000310849	0.000867428	0	0	9.92878e-05	0.0127816	0.0144306	0.00951435				13	13	13	43.5	43.5	43.5	47.168	0	19.086	96066000	22	40	P06733;A0A2R8Y6G6;K7EM90;A0A2R8Y879;A0A2R8YEM5;K7ERS8;P09104;P13929;A0A2R8YEG5;F5H0C8;A0A2R8Y798;K7EKN2;E5RGZ4;A0A2R8Y6I8;K7EPM1;E5RI09;F5H1C3;E5RG95	P06733;A0A2R8Y6G6	Alpha-enolase	ENO1	265
0	0.000667573	0.000584684	0.000639955	0.000121388	0.000143915	0.000122076	0	0	0.00019215	0	0	0.00224658	0.000168135	0.00015012	0	0	0	0.0113513	0.0072724	0.00642066				11	8	8	55.7	51.6	51.6	28.082	0	15.626	44193000	14	19	P31946;Q4VY20;A0A0J9YWZ2;Q4VY19;A0A0J9YWE8	P31946	14-3-3 protein beta/alpha;14-3-3 protein beta/alpha, N-terminally processed	YWHAB	324
0.000353505	0.000248034	0.00036609	0.000264017	0.000514126	0.000164354	0.000118401	0.000177636	0.000276522	0.000192994	0.00024551	0.000141438	0.000179479	0.000494922	0.000765394	0	0	0	0.0145015	0.0168674	0.0134626				8	8	8	40.3	40.3	40.3	36.053	0	10.713	95726000	17	35	P04406;E7EUT5	P04406;E7EUT5	Glyceraldehyde-3-phosphate dehydrogenase	GAPDH	257
0	0	0	0.000149424	2.87717e-05	0	0.000108521	0	0	8.84446e-05	0	0	0.000141999	0	0	7.07343e-05	0	0	0	0	0				1	1	1	5.4	5.4	5.4	47.46	0.0021834	2.6836	1571900	18	5	O96019	O96019	Actin-like protein 6A	ACTL6A	248
0	0.000112412	8.91677e-05	0	0	0	0.000105133	0.000146622	0.00014386	7.47529e-05	0	0	0	0	9.53314e-05	0	4.56848e-05	0	0	0	0				2	2	2	11	11	11	40.423	0.0040323	2.2854	2612500	19	3	Q5LJA5;Q9Y5K5;Q5LJB0;Q5LJA9	Q5LJA5;Q9Y5K5;Q5LJB0;Q5LJA9	Ubiquitin carboxyl-terminal hydrolase;Ubiquitin carboxyl-terminal hydrolase isozyme L5	UCHL5	492
3.99948e-05	0	3.48512e-05	0.000175216	0.000129846	0.000129544	0.00010287	0.000119038	8.69024e-05	6.02589e-05	6.96709e-05	0.000105366	0.000809201	0.000932568	0.000669001	0	3.36154e-05	1.98123e-05	0.00348515	0.00332566	0.00231497				19	19	19	29.1	29.1	29.1	109.43	0	21.959	80786000	52	55	Q15029;K7EP67;K7EJ74	Q15029	116 kDa U5 small nuclear ribonucleoprotein component	EFTUD2	474
0	0	0	0.000193287	0	1.98737e-05	9.79298e-05	0	0	7.94249e-05	0	0	0.000183034	0	0	6.74515e-05	0	0	0.00526746	0.00518948	0.00395588				6	6	6	20.2	20.2	20.2	44.743	0	6.367	38216000	25	13	Q9NTK5;J3KQ32;C9JTK6	Q9NTK5;J3KQ32	Obg-like ATPase 1	OLA1	202
0	0.000226084	0.000271225	0.000241208	0.000629228	0.000564201	8.96785e-05	0.000363169	0	0.000125066	0.000271035	0.000429472	0	0.00134037	0	0.000633494	0	0	0.00188675	0.000709774	0.00050308				4	4	4	12.3	12.3	12.3	46.68	0.0023095	3.0519	27221000	21	9	C9J494;Q9H000	C9J494;Q9H000	Probable E3 ubiquitin-protein ligase makorin-2	MKRN2	86
4.41884e-05	7.77427e-05	4.14309e-05	0.000128349	7.11043e-05	2.24769e-05	8.42555e-05	9.49757e-05	0.000102739	7.80682e-05	5.2902e-05	3.07873e-05	0.000156343	0.000108169	0.00011597	9.19917e-05	4.41354e-05	1.50679e-05	0.00016158	0.000170409	7.96596e-05				5	5	5	4.9	4.9	4.9	166.57	0	5.0166	16578000	64	15	Q14152	Q14152	Eukaryotic translation initiation factor 3 subunit A	EIF3A	466
8.99189e-05	0	0	9.0493e-05	0	0	8.34847e-05	0	0	4.38743e-05	0	0	0.000132814	0	0	0	0	0	0.0001219	0.000177624	3.66767e-05				3	3	3	8.5	8.5	8.5	82.704	0	11.81	3545900	38	12	P13010	P13010	X-ray repair cross-complementing protein 5	XRCC5	287
0	0	0	0	0	0	8.18127e-05	0.000141945	8.8592e-05	0	0	0	0	0	0	0	0	0	0	0	0				2	2	2	10.7	10.7	10.7	36.426	0	3.9132	1238700	18	3	Q9NPF4;G3V445	Q9NPF4;G3V445	Probable tRNA N6-adenosine threonylcarbamoyltransferase	OSGEP	548
0.000189333	0.00011624	0	0.000175685	0	0	7.45059e-05	0	0	9.66384e-05	0	0	0.000203747	0	0	0	0	0	0	0	0				2	2	2	8.3	8.3	8.3	70.916	0	11.26	4427000	26	4	A0A087WYD1;A0A087WU93;A0A087WZQ6;A0A087X253;P63010;K7EJ01	A0A087WYD1;A0A087WU93;A0A087WZQ6;A0A087X253;P63010;K7EJ01	AP-2 complex subunit beta	AP2B1	5
2.91967e-05	0.000143061	7.96695e-05	0.000316722	0.000177001	0.000178382	7.07603e-05	8.61047e-05	0.000106259	4.29876e-05	7.00846e-05	7.44755e-05	0.0012893	0.000494481	0.000491097	0.000116485	7.45854e-05	5.86736e-05	0.00403385	0.00368028	0.00240553				31	31	31	19.7	19.7	19.7	244.5	0	58.618	180750000	113	94	O75643;A0A494C1A5	O75643;A0A494C1A5	U5 small nuclear ribonucleoprotein 200 kDa helicase	SNRNP200	241
0	0.000141493	0.000187662	0	0.000206974	0.000181925	6.85835e-05	0.000262995	0	0	0	0.000176344	0	0.000252525	0.000147178	0	0.000132376	0	0.000516254	0.000176504	5.49042e-05				4	4	4	12.6	12.6	12.6	56.578	0	4.1219	10381000	28	9	Q9Y6G9;E9PHI6;C9JGM7	Q9Y6G9;E9PHI6	Cytoplasmic dynein 1 light intermediate chain 1	DYNC1LI1	587
0	0	0	0	0	0	6.81003e-05	4.91803e-05	0	0	0	0	0	8.45329e-05	0	0	0	0	0	0	0				2	2	2	3.1	3.1	3.1	106.92	0	4.2868	2243100	56	4	O94906	O94906	Pre-mRNA-processing factor 6	PRPF6	243
7.62085e-06	2.30704e-05	6.58068e-06	4.40041e-05	1.83878e-05	1.07032e-05	6.65098e-05	3.33929e-05	1.85571e-05	1.15102e-05	4.34361e-06	1.84722e-05	0.000130746	3.07829e-05	4.4598e-05	0	6.96384e-06	3.49732e-06	3.36002e-05	5.07083e-05	2.60188e-05				14	14	14	5.6	5.6	5.6	532.4	0	20.853	25467000	255	28	Q14204;A0A2R8Y6H2;A0A2R8YFZ7;A0A2R8Y706;A0A2R8Y542;A0A2R8Y5T0;A0A2R8YGC7	Q14204	Cytoplasmic dynein 1 heavy chain 1	DYNC1H1	467
0	0	0	6.49952e-05	0	0	6.57064e-05	0	5.69048e-05	4.40465e-05	0	0	5.53198e-05	0	0	0	0	0	3.08104e-05	0	2.49445e-05				4	4	4	7	7	7	123.63	0	5.2346	2902300	53	7	O00410;H0Y8C6;E7ETV3;C9JXE0;C9J875;C9JQT6;C9JZD8;E7ETV8;E7ESZ1;E7EWK4;E7EX05;E7EV12;E7EQT5;H0Y3V4	O00410;H0Y8C6;E7ETV3	Importin-5	IPO5	222
0.000117045	9.15395e-05	0.000158768	2.14417e-05	0.000427478	0.000328428	6.18087e-05	0.000106867	9.32363e-05	0.00016121	0.000110803	0.000286282	0.000219129	0.00120417	0.00104169	0	0	0	0.00422069	0.00392132	0.00336201				13	13	13	23.5	23.5	23.5	89.13	0	48.45	95289000	41	60	O75152;E9PQ61;E9PBY7;A0A1W2PPR9;A0A1B0GTU1;A0A494C0C4	O75152;E9PQ61;E9PBY7	Zinc finger CCCH domain-containing protein 11A	ZC3H11A	236
0.000346316	0.000384639	0.00020438	0.000229722	4.56628e-05	4.79862e-05	6.17056e-05	5.23067e-05	0.000107865	4.27941e-05	2.91591e-05	3.40489e-05	0.000319568	0.000161767	0.000129752	0	0	0	0	0	1.47618e-05				4	4	4	6	6	6	105.67	0	5.9922	13183000	44	11	Q9NXF1	Q9NXF1	Testis-expressed sequence 10 protein	TEX10	554
0	0	0	0.000209	0	0	6.04299e-05	0	0	0	0	3.61849e-05	0	0	0	0	0	0	0.000732838	0.000860163	0.000624126				3	3	3	4.2	4.2	4.2	91.809	0.0022523	2.8209	8485600	33	5	Q2NL82;I3L1Q5	Q2NL82;I3L1Q5	Pre-rRNA-processing protein TSR1 homolog	TSR1	486
0	0	5.38082e-05	0	0	8.02899e-05	5.77645e-05	0.000282237	1.48622e-05	0	0	0	0	0.000129864	0.000179237	0	0	0	0.000885959	0.00127671	0.000666127				7	7	7	13.8	13.8	13.8	89.321	0	11.027	17559000	42	24	P55072;C9JUP7;C9IZA5	P55072	Transitional endoplasmic reticulum ATPase	VCP	372
2.40854e-05	3.65628e-05	0.0001432	5.11178e-05	5.84607e-05	5.43664e-05	4.67745e-05	3.36425e-05	4.72879e-05	4.43291e-05	1.79533e-05	2.85284e-05	0	5.41721e-05	7.04616e-05	0	0	0	0.000738389	0.000711135	0.000538299				7	7	7	9.1	9.1	9.1	140.96	0	13.146	22440000	61	19	Q08211	Q08211	ATP-dependent RNA helicase A	DHX9	450
7.33109e-05	0	6.10577e-05	0	9.39723e-05	4.7027e-05	4.5615e-05	0.000181246	0.000142065	0	0.000114477	5.04778e-05	5.58427e-05	0.000146653	0.00012801	0	6.915e-05	0.000205854	0.00500917	0.00463369	0.00238523				20	20	19	20.6	20.6	20	166.75	0	31.614	105150000	63	58	E9PGM1;Q04637;E7EUU4;E7EX73;C9JF13;C9J6B6;C9K073;C9J2Z7;H7C044;A0A6Q8PFB2;REV__J3KQX6;C9J987;F8WCF2;REV__C9JQZ6;C9JWW9;H7C0V6;C9JSU8;C9JHW9;REV__F5H7J8;C9J556;C9JWH7;A0A0A0MSA7;O43432;REV__Q8NEG2	E9PGM1;Q04637;E7EUU4;E7EX73	Eukaryotic translation initiation factor 4 gamma 1	EIF4G1	134
0	0	0	0	0	0	4.39143e-05	2.98365e-05	2.19158e-05	0	0	0	4.40012e-05	6.30289e-05	4.57235e-05	0	1.13559e-05	0	2.84442e-05	2.71242e-05	1.80881e-05				5	5	5	7.9	7.9	7.9	151.66	0	9.9201	4066500	54	6	Q6P2E9;I3L2F4	Q6P2E9	Enhancer of mRNA-decapping protein 4	EDC4	496
4.06061e-05	0	2.7724e-05	4.09104e-05	4.34698e-05	7.22614e-05	3.93983e-05	2.27604e-05	6.91218e-05	2.62626e-05	1.3229e-05	0	2.61878e-05	1.83031e-05	4.70518e-05	0	0	6.80735e-06	0	0	1.24763e-05				3	3	3	5	5	5	97.717	0	3.9413	4419900	49	7	Q9Y678;H0Y8X7;Q9UBF2	Q9Y678	Coatomer subunit gamma-1	COPG1	586
0	0	0	2.67163e-05	1.89635e-05	2.0703e-05	3.48688e-05	2.34302e-05	2.65181e-05	0	1.68767e-05	2.19202e-05	0	1.52511e-05	2.34026e-05	0	3.21136e-05	0	0	0	0				2	2	2	3	3	3	130.16	0	9.0593	3106600	51	6	O14617;A0A2R8Y611;K7ELX8	O14617;A0A2R8Y611;K7ELX8	AP-3 complex subunit delta-1	AP3D1	50
0	0	1.94739e-05	0	9.71916e-05	0.000103287	3.35833e-05	0	8.19429e-05	0	6.0304e-05	6.71115e-05	0	0.000233371	0.000275459	3.46394e-05	1.15423e-05	2.20005e-05	0.000932115	0.00102955	0.00069952				10	10	10	8.1	8.1	8.1	219.05	0	18.026	38980000	88	45	J3QS41;P42694;A0A075B6R3;J3QRR8	J3QS41;P42694	Probable helicase with zinc finger domain	HELZ	210
0	0	0	3.46986e-05	0	0	2.74844e-05	0	0	2.15162e-05	0	0	5.22756e-05	0	0	0	0	0	0	0	0				1	1	1	2.6	2.6	2.6	122.07	0.002045	2.3573	961780	47	2	O43156	O43156	TELO2-interacting protein 1 homolog	TTI1	229
1.04558e-05	3.67976e-05	1.20869e-05	4.37669e-05	2.08417e-05	1.14987e-05	2.68683e-05	1.54014e-05	1.70509e-05	0.000253654	1.46655e-05	0	0.000113265	2.49425e-05	2.98321e-05	7.65868e-05	6.45392e-06	2.52137e-05	4.05552e-05	2.65099e-05	3.97894e-05				9	9	9	3.1	3.1	3.1	513.63	0	9.6521	59356000	217	15	O75592;A0A499FJI4;H7C3U4	O75592;A0A499FJI4	E3 ubiquitin-protein ligase MYCBP2	MYCBP2	61
1.38652e-05	3.25531e-05	5.77242e-05	2.42533e-05	6.50277e-06	2.78542e-05	2.54259e-05	6.89473e-06	3.08805e-05	1.46556e-05	5.63937e-06	7.34974e-06	1.52749e-05	4.58724e-05	8.68368e-06	1.13242e-05	3.43403e-06	4.40908e-06	0	0	5.28893e-06				4	4	4	2.6	2.6	2.6	292.75	0.0023474	3.1669	21531000	163	7	Q92616	Q92616	Translational activator GCN1	GCN1L1	519
4.74772e-05	6.45276e-05	2.02429e-05	6.32119e-05	2.406e-05	2.10128e-05	1.67257e-05	2.64664e-05	2.04157e-05	1.9868e-05	2.97747e-06	2.31584e-05	3.91051e-05	3.07053e-05	2.07425e-05	2.17907e-05	7.92343e-06	8.56537e-06	9.42157e-05	0.000110988	0.000147504				15	15	15	5.9	5.9	5.9	469.08	0	29.908	30447000	224	32	P78527	P78527	DNA-dependent protein kinase catalytic subunit	PRKDC	439
6.29326e-05	0	0	0	0	0	1.6166e-05	0	0	7.16087e-05	0	0	0	0	0	0.000104558	0	0	0	0	0				1	1	1	0.4	0.4	0.4	613.38	0.0037736	1.9792	8183100	255	6	Q96RW7	Q96RW7	Hemicentin-1	HMCN1	528
0	0	0	0	0	1.81675e-05	1.1048e-05	0	1.04289e-05	1.16589e-05	6.64698e-06	1.05033e-05	1.9781e-05	5.68833e-06	1.30521e-05	0	0	6.82866e-06	0.000376875	0.000261004	0.000251572				9	9	9	8.8	8.8	8.8	192.06	0	7.8828	12230000	88	14	A0A087WVQ6;Q00610;J3KS13;J3KSQ2;J3QL20;K7EJJ5;A0A087WX41;P53675;F5H5N6	A0A087WVQ6;Q00610;J3KS13	Clathrin heavy chain;Clathrin heavy chain 1	CLTC	8
0	0	0	0.000328126	0	0	0	0	0	0	0	0	0	0	0	0.00504058	0	0	0.000104042	0.000105683	0				2	2	2	13.5	13.5	13.5	25.66	0.0025063	3.7146	6651400	13	4	A0A5F9ZH78;P05089;A0A5F9ZGN6	A0A5F9ZH78;P05089;A0A5F9ZGN6	Arginase-1	ARG1	66
0.00360287	0.00809283	0.00770991	0	0	0.00372164	0	0.00275624	0.00305732	0	0.00302209	0.00359211	0.00572205	0.00409188	0.00450327	0.00123074	0	0.00577778	0.00365993	0.00326592	0.00282757				3	3	3	21.5	21.5	21.5	19.621	0.0020833	2.4309	36652000	4	10	Q9UHA3;H3BMQ2	Q9UHA3	Probable ribosome biogenesis protein RLP24	RSL24D1	559
0.000588222	0.000356978	0.000730695	0	0.00020436	4.72814e-05	0	0.000255988	0.000374539	0	0.000240408	0.000381416	0	0.0001688	0.00019006	0.000784073	0.000393812	0.000421875	0	0	0				3	3	3	14.7	14.7	14.7	37.687	0	5.8542	13883000	19	15	Q9UNI6;V9GY92;V9GYV5	Q9UNI6;V9GY92	Dual specificity protein phosphatase 12	DUSP12	570
0	0.000225781	0.000233798	0.000487126	0.000338301	0.000388618	0	0.000240127	0.000253038	0	0.000219635	0.0005182	0.000114287	0.000329227	0.000265521	0.000406366	0.000110407	0	0.000480396	0.000710412	0.00110589				2	2	2	23.5	23.5	23.5	13.058	0.0055147	1.9069	6476400	7	12	H0YLA2;P37108	H0YLA2;P37108	Signal recognition particle 14 kDa protein	SRP14	187
0	0	0	0	0	0	0	0	0	0	0	0	0	0	0	0.00033645	0	0	0.00303795	0.00207774	0.00232712				3	3	3	7.4	7.4	7.4	55.804	0	4.8279	15485000	21	9	P12268;H0Y4R1;E7ETK5	P12268;H0Y4R1	Inosine-5-monophosphate dehydrogenase 2	IMPDH2	171
0.000472416	0.00143329	0.00230507	0	0.000347126	0.00039098	0	0.000210532	0.000211861	0	0.000402296	0.000398859	0	0.000188512	0.000125129	0.000321363	0.000465987	0.000310057	0.00283274	0.00290335	0.00188567				18	9	0	33	20	0	60.066	0	13.068	56686000	30	50	P04259	P04259	Keratin, type II cytoskeletal 6B	KRT6B	254
0	0.00025535	0.000303716	0	0.000304861	0.000395323	0	0.0002681	0.000249891	0	0.000358864	0.000361229	0.000465137	0.000696528	0.000680449	0.000179531	0	0	0	4.09742e-05	0				2	2	2	4.7	4.7	4.7	59.916	0.0055659	1.9182	17909000	23	5	H0YI72;Q7Z6G8	H0YI72;Q7Z6G8	Ankyrin repeat and sterile alpha motif domain-containing protein 1B	ANKS1B	184
0	6.44821e-05	7.5235e-05	0	0.000495982	0.000485283	0	3.5179e-05	0.000202515	0	0.000210377	0.000273377	0	0.000756389	0.000701906	0.000178062	0	0	0.0122521	0.0130381	0.00827544				14	14	14	24.3	24.3	24.3	80.551	0	18.28	121370000	31	54	Q92615;H0Y4V9;H0Y641;A0A087X183;X6RCG6;B5MCU2	Q92615;H0Y4V9	La-related protein 4B	LARP4B	518
0	0	0	0	0	0	0	6.71765e-05	7.28513e-05	0	0	0	0	0	0	0.000168298	0	0	0	0	4.48706e-05				2	2	2	8.7	8.7	8.7	61.992	0.0022989	3.018	1269500	24	4	Q9BVP2	Q9BVP2	Guanine nucleotide-binding protein-like 3	GNL3	538
0	0.000174945	0.000275987	0.00116469	0.000341644	0.000320567	0	0.000335391	0.000519935	0	0.000259132	0.000229828	0.0011015	0.000381171	0.000389997	0.00014155	8.12511e-05	0.000149452	0.0036194	0.0024267	0.00199294				6	6	6	20.2	20.2	20.2	57.861	0	10.537	34171000	20	35	P52292;J3QLL0;J3KS65	P52292	Importin subunit alpha-1	KPNA2	366
4.8774e-05	0.000343981	0	0.000512504	0.00010863	0.00026943	0	0	0.00025654	0	0.000117077	0.000432315	0.000990308	0.00043545	0.000509065	0.000121333	9.34473e-05	0.000279586	0.00313411	0.00500927	0.00282007				8	8	8	15.1	15.1	15.1	76.277	0	30.123	81156000	27	22	O15234;J3KSY7	O15234;J3KSY7	Protein CASC3	CASC3	228
0	0	0	0.000144014	0	0	0	0	0	0	0	0	0.000242548	0	7.41061e-05	0.000114361	0	0	0	0	0				3	3	3	4.9	4.9	4.9	85.126	0.0023364	3.1618	1737700	23	4	Q8IZ83;F5H4B6	Q8IZ83;F5H4B6	Aldehyde dehydrogenase family 16 member A1	ALDH16A1	510
0.000131642	0.000215723	0.000221958	8.78968e-05	0.000193912	9.0725e-05	0	0.000136247	9.61866e-05	0	7.70729e-05	7.97912e-05	0.000143973	8.68933e-05	0.000117132	0.000101724	2.63643e-05	0	0.000481382	0.000309824	0.000136745				5	5	5	9.9	9.9	9.9	81.307	0	4.1017	14340000	39	9	P33993;C9J8M6	P33993	DNA replication licensing factor MCM7	MCM7	327
0	1.33952e-05	0	0	0.000166977	0	0	0	0	0	0	0	0	0	0.000225515	5.82495e-05	0.000161044	0	2.08259e-05	1.29141e-05	9.87787e-06				4	4	4	1.9	1.9	1.9	481.89	0	33.159	20028000	180	10	Q7Z6Z7	Q7Z6Z7	E3 ubiquitin-protein ligase HUWE1	HUWE1	505
0.00153837	0.00132473	0	0.00554362	0.0029638	0.00295908	0	0.000663334	0.000745584	0	0.00100141	0.000200556	0.00766154	0.00444817	0.00102902	0	0.000118962	0.00107904	0.0317099	0.0346864	0.0182845				7	7	7	29.5	29.5	29.5	33.665	0	13.369	141400000	11	30	P62995;H7BXF3;H7C2L4	P62995	Transformer-2 protein homolog beta	TRA2B	427
0	0	0.00133705	0	0.000607894	0.00056224	0	0.00122389	0	0	0.000419202	0	0	0.000628428	0	0	0.00113089	0.000829346	0.00330853	0.00390518	0.00262992				2	2	2	20.7	20.7	20.7	13.116	0.0020704	2.4202	12311000	6	5	A0A6Q8PHK9;B1ALA7;B1ALA9;A0A0B4J207;A0A2R8Y7H4;P60891;P21108;Q15244;A0A6Q8PGF9;A0A6Q8PFD7;A0A6Q8PFD1;A6NMS2;D3YTJ7;P11908	A0A6Q8PHK9;B1ALA7;B1ALA9;A0A0B4J207;A0A2R8Y7H4;P60891;P21108;Q15244;A0A6Q8PGF9;A0A6Q8PFD7;A0A6Q8PFD1;A6NMS2;D3YTJ7;P11908	Ribose-phosphate pyrophosphokinase 1;Ribose-phosphate pyrophosphokinase 3;Ribose-phosphate pyrophosphokinase 2	PRPS1;PRPS1L1;PRPS2	24
0	0	0.00179987	0	0.000631038	0.000647574	0	0.000662699	0.000517702	0	0.000807467	0.000827	0	0.00047446	0	0	0.000673615	0.000732791	0.00410919	0.00355682	0.0024744				3	3	3	14.5	14.5	14.5	26.396	0	3.9999	20104000	9	5	Q9Y3Y2;A0A087X1B7;X6R700;Q5T7Y7	Q9Y3Y2;A0A087X1B7;X6R700	Chromatin target of PRMT1 protein	CHTOP	582
0	0.000298189	0	0	0.00113393	0.000979497	0	0	0.000894237	0	0	0.000842875	0.000208261	0.00112921	0	0	0	0.000563556	0	0	0				2	2	2	7.3	7.3	7.3	40.556	0.0038536	2.0672	25359000	22	4	P40938	P40938	Replication factor C subunit 3	RFC3	343
0	0.000784637	0	0	0.0010754	0.000909603	0	0.00110591	0.00142157	0	0.00109045	0.00198758	0	0.00135994	0.00117984	0	0.000449675	0.000535668	0.00940793	0.010719	0.00729792				3	3	3	27.4	27.4	27.4	12.876	0.0022173	2.7738	52188000	7	22	G3V1D1;G3V192;P02794;E9PPQ4;E9PRK8	G3V1D1;G3V192;P02794;E9PPQ4	Ferritin;Ferritin heavy chain;Ferritin heavy chain, N-terminally processed	FTH1	164
0.000653689	0.000685584	3.40677e-05	0.000473574	7.41902e-05	2.50869e-05	0	3.1831e-05	3.4349e-05	0	0	4.35121e-05	0.000480952	4.51989e-05	5.48789e-05	0	0	0.000420473	0	0	0				2	2	2	3.7	3.7	3.7	96.557	0.002439	3.3986	13148000	34	3	Q8IY81	Q8IY81	pre-rRNA processing protein FTSJ3	FTSJ3	508
0	0	0	0	0	0.000424457	0	0.000899513	0.000924922	0	0	0.000937256	0	0	0.00106857	0	0	0.000279424	0.000612606	0.00056495	0.000442006				2	2	2	7.4	7.4	7.4	37.476	0.0038986	2.1239	14055000	13	4	Q8NAV1	Q8NAV1	Pre-mRNA-splicing factor 38A	PRPF38A	513
0	0.000129935	0.000166632	0.000599891	0.000730949	0.000637085	0	0.000189151	0.000174982	0	0.000280393	0.000327277	0.00132421	0.000202281	0.000945184	0	0	0.000268289	0.0150175	0.0155231	0.0105911				5	4	4	40.9	40.9	40.9	15.763	0	5.6669	60327000	9	17	A0A0B4J1Z1;C9JAB2;Q16629	A0A0B4J1Z1;C9JAB2;Q16629	Serine/arginine-rich splicing factor 7	SRSF7	23
0	0.000787743	0.000625767	0	0.00107226	0.000997044	0	0.000770515	0.00080726	0	0.000257803	0.000536738	0	0.000517261	0.000976486	0	0.000123326	0.000238884	0	0	0				2	2	2	27.9	27.9	27.9	11.715	0.0020619	2.4109	9641200	7	9	K7EQH4;K7EJP1;K7ERX7;K7EK77;P25705;K7ESA0	K7EQH4;K7EJP1;K7ERX7;K7EK77;P25705;K7ESA0	ATP synthase subunit alpha, mitochondrial	ATP5A1	213
0.000699455	0	0.000579558	0.000507991	0	0.000224166	0	0	0	0.000616924	0	0	0	0	0	0	0	0.000231676	0.0025411	0.00220229	0.00127551				2	2	2	14	14	14	21.188	0	10.397	9346300	10	10	Q9Y3C1;D6RC60;D6RIC3;A0A0C4DGU5;A0A087X2G6	Q9Y3C1;D6RC60;D6RIC3;A0A0C4DGU5;A0A087X2G6	Nucleolar protein 16	NOP16	577
0.000883784	0	0.00032307	0.00149485	0	0.000471334	0	0	0.000125628	0.000495728	0	0.000449368	0.000968682	0	0.000890324	0	0	0.000224843	0.0225056	0.0144969	0.0177238				7	7	7	34.8	34.8	34.8	28.329	0	15.241	87234000	14	35	J3KTL2;Q07955;J3QQV5;J3KSW7;J3KSR8	J3KTL2;Q07955	Serine/arginine-rich splicing factor 1	SRSF1	207
0	0	2.23152e-05	0	0	0.000132911	0	0.00598433	0.00779027	0	0.00827117	0.00959789	0.000496302	7.90466e-05	0.00939765	0	0.00756509	0.000210866	0.00729455	0.00782962	0.00562849				2	2	2	6.1	6.1	6.1	45.834	0.0039216	2.1287	281210000	24	6	P82933	P82933	28S ribosomal protein S9, mitochondrial	MRPS9	440
0	0	0	0	0.00246667	0.000350117	0	0.000556535	0.000284765	0	0.000538722	0.000142381	0	0.000601103	0.000218574	0	0.000573673	0.000208612	0	0	0				2	1	1	31.1	23.8	23.8	13.163	0	51.132	6905600	5	16	C9J0D1;A0A494C189;Q71UI9;P0C0S5	C9J0D1;A0A494C189;Q71UI9;P0C0S5	Histone H2A;Histone H2A.V;Histone H2A.Z	H2AFV;H2AFZ	60
0	0	0.000238545	0	0.000198379	0.000193258	0	0.000441686	0.000424567	0	0.000704539	0.000406822	0	0.000507474	0.000922731	0	0.000112886	0.000204459	0	0.000648955	0				3	3	3	7.7	7.7	7.7	90.583	0.0038168	2.0134	61889000	42	3	G3V1J5;Q9Y2L1	G3V1J5;Q9Y2L1	Exosome complex exonuclease RRP44	DIS3	166
0	0	0.000312425	0	0.000523413	0.000399626	0	0.000164169	0.000448848	0	0.00022293	0.000411211	0	0.000943732	0.000824679	0	0.000579223	0.000204362	0.00538699	0.00384133	0.00272446				5	5	5	22	22	22	34.404	0	5.0235	34753000	15	18	O75569;G5E9Q4;F8WEG8;C9JMM3	O75569;G5E9Q4	Interferon-inducible double-stranded RNA-dependent protein kinase activator A	PRKRA	239
0	0	1.74118e-05	0	0.000240586	0.000189714	0	0.000236314	0.000220243	0	0.000326937	0.000101499	0	0.000312683	0.000244959	0	0.000176703	0.000195295	0.00280706	0.00242333	0.00154513				8	8	8	16.3	16.3	16.3	73.68	0	12.728	40482000	38	22	P38646;D6RA73;D6RJI2;H0YBG6;A0A3B3ITI4	P38646	Stress-70 protein, mitochondrial	HSPA9	336
0	0	0.000295255	0.000444405	0.00074795	0.00108439	0	0	0	0	0	9.36897e-05	0.00223061	0.00105144	0.00244163	0	0.000935615	0.000181667	0.00499201	0.00373618	0.00287827				3	3	3	16	16	16	32.688	0	5.754	34505000	13	26	Q13595	Q13595	Transformer-2 protein homolog alpha	TRA2A	461
0	0.000571611	0.000484897	0	0.000701995	0.000451366	0	0.000858463	0.000701549	0	0.00051592	0.000335926	0	0.000619337	0.000717889	0	0.000139708	0.000173355	0.00122862	0.000546616	0.00084678				3	3	3	18.5	18.5	18.5	26.056	0	4.4703	18955000	12	16	Q9BVG4;A6NDF3	Q9BVG4;A6NDF3	Protein PBDC1	PBDC1	537
0	0.000157555	0	0.000388688	0.000182397	0.000243247	0	0.000107278	0	0	0.000167206	0	0.00127475	0.000994182	0.000848072	0	0	0.000110564	0.00236899	0.00240418	0.00187116				6	6	6	18.9	18.9	18.9	65.391	0	11.253	36987000	27	29	G3V3A4;Q13573;G3V4X8;G3V5R3	G3V3A4;Q13573;G3V4X8	SNW domain-containing protein 1	SNW1	169
0.000228954	0.000340437	0.000346925	0.000412713	0.000236795	0.000229896	0	0.00021179	0.000223741	0	0	0	0	0.000207688	0.000178551	0	9.3885e-05	0.000109027	0.000287765	0	0.000216589				3	3	3	16.6	16.6	16.6	38.138	0	4.5551	9722000	20	6	H0YH81;P06576;F8W0P7;F8W079	H0YH81;P06576	ATP synthase subunit beta;ATP synthase subunit beta, mitochondrial	ATP5B	183
0	0	0	0	0	8.05448e-05	0	0.000125173	0	0	0.000645688	0.000658722	8.50801e-05	0	4.86285e-05	0	0	8.9813e-05	0	0	0				1	1	1	1.5	1.5	1.5	84.73	0.005597	1.9442	11534000	34	10	Q9ULH4	Q9ULH4	Leucine-rich repeat and fibronectin type-III domain-containing protein 2	LRFN2	566
0.000187369	0.000153904	0.00023872	0	0.000183187	0.00014167	0	0.000149091	0.000141255	0	0	0.000112858	0	0.000173696	0.000233971	0	6.88266e-05	8.83921e-05	0.000137565	0.000126057	9.67573e-05				3	3	3	8	8	8	79.322	0	17.509	9672100	22	4	Q5SY16	Q5SY16	Polynucleotide 5-hydroxyl-kinase NOL9	NOL9	494
0	0.000262212	0.000229749	0	0.000163077	0.000199776	0	0.000111205	8.20086e-05	0	0.000102534	9.61427e-05	0	0.000130204	0.000203283	0	8.81071e-05	8.55052e-05	0	0	0.000107484				1	1	1	8.9	8.9	8.9	26.028	0	6.963	4119300	14	9	E9PML7;E9PPM8;Q9Y315	E9PML7;E9PPM8;Q9Y315	Deoxyribose-phosphate aldolase	DERA	139
0	0	6.00893e-05	0	0	0	0	0	0.000103882	0	0.000128921	7.97656e-05	0	0	0	0	5.35118e-05	5.69808e-05	0.00190245	0.00163145	0.00102121				6	6	6	9	9	9	113.75	0	4.8706	26194000	37	23	Q02413	Q02413	Desmoglein-1	DSG1	445
0	0	0.000585587	0	0.000576559	0.000450488	0	0.000322809	0.000619781	0	0.000377563	0.000357143	0	0.000264024	0.000168663	0	8.68514e-05	5.63124e-05	0	0.00015175	0.000260603				3	3	1	25.4	25.4	9.8	19.018	0.002381	3.1927	9939000	13	6	E7END7;P62820;A0A2R8YDI9;H0YLJ8;H0YL94;H0YMN7;H0YNE9;G3V196;A0A2R8YFB8;P61026;P51153;Q92930;P61006;P59190	E7END7;P62820	Ras-related protein Rab-1A	RAB1A	127
0	0.000183291	0	0	0	0	0	0	0	0	0	0	0	0.000166716	0	0	0	5.55897e-05	0.0093954	0.00906863	0.00588858				7	7	7	25.7	25.7	25.7	40.055	0	24.599	41587000	17	20	Q9UN81	Q9UN81	LINE-1 retrotransposable element ORF1 protein	L1RE1	568
0	0	0	0	0.000100858	0.000100797	0	5.83817e-05	5.95268e-05	0	4.7565e-05	5.92455e-05	0	5.51184e-05	6.57774e-05	0	7.28793e-05	5.53023e-05	0	0	0				1	1	1	2.6	2.6	2.6	97.033	0.0021978	2.7093	5306700	40	4	H0YIW3;H7C5W6;F5H619;Q86XA9	H0YIW3;H7C5W6;F5H619;Q86XA9	HEAT repeat-containing protein 5A	HEATR5A	150
0.00072548	0.00108311	0.000791525	8.41724e-05	0.000101701	8.57501e-05	0	8.82144e-05	7.23785e-05	0	6.60364e-05	6.59541e-05	0.000222676	0.000122166	0.000106619	0	5.67546e-05	5.09479e-05	8.42555e-05	0.000131333	2.81942e-05				5	5	5	14.3	14.3	14.3	83.064	0	7.3773	17104000	37	8	Q9Y4W2	Q9Y4W2	Ribosomal biogenesis protein LAS1L	LAS1L	583
0	3.305e-05	3.14551e-05	0	1.46371e-05	0.000105581	0	0.000114916	0.000163636	0	7.96042e-05	9.57843e-05	0	0.000467273	0.000505243	0	4.47893e-05	5.05791e-05	0.00907978	0.00675865	0.00499721				24	24	24	26.4	26.4	26.4	124.34	0	39.158	145140000	55	72	Q92900	Q92900	Regulator of nonsense transcripts 1	UPF1	520
0	0.000112844	0.000108722	0	0.000304728	0.000224029	0	0.000124012	9.10564e-05	0	0.000100953	0.000117692	0.00012878	0.000838258	0.00147073	0	0	4.82127e-05	0.00255023	0.00367161	0.00227438				7	7	7	21.2	21.2	21.2	55.18	0	11.143	33208000	18	16	Q9UMS4;F5GY56;H0YGF3;F5H2I0	Q9UMS4;F5GY56	Pre-mRNA-processing factor 19	PRPF19	567
0	0.00582881	0.004708	0	0.000152838	0.00013796	0	0.000110879	0.000107301	0	0.000111886	8.53732e-05	0	4.01405e-05	0.00012645	0	3.19683e-05	4.23289e-05	0	0	0				10	10	10	22.7	22.7	22.7	70.973	0	28.565	60146000	32	108	Q14258	Q14258	E3 ubiquitin/ISG15 ligase TRIM25	TRIM25	469
2.38768e-05	5.48949e-05	6.75427e-05	0.000138183	0.000145814	0.000174887	0	7.41919e-05	3.6585e-05	1.11463e-05	5.96982e-05	5.76785e-05	0.000653031	0.000588663	0.000595946	0	1.17707e-05	3.96518e-05	0.00263835	0.00255354	0.00146045				26	26	26	16.7	16.7	16.7	273.6	0	44.655	137770000	124	79	Q6P2Q9;I3L0J9;I3L3Z8	Q6P2Q9	Pre-mRNA-processing-splicing factor 8	PRPF8	497
0	0	0	0	9.14341e-05	0	0	0.000114425	0.000103667	0	0	6.01468e-05	0	7.76378e-05	8.30928e-05	0	3.83271e-05	3.57786e-05	0.000375524	0.000367643	0.000285276				4	2	2	6.5	4.7	4.7	92.468	0.002445	3.4298	9170700	40	4	P14625;Q96GW1;A0A1W2PRR1	P14625;Q96GW1;A0A1W2PRR1	Endoplasmin	HSP90B1	292
0	0	2.4523e-05	0.000318897	0	0	0	0	4.49986e-05	0	3.18368e-05	0	0	0	2.31775e-05	0	0	3.08081e-05	0.00423712	0.0061159	0.00425452				7	7	7	25.4	25.4	25.4	36.112	0	25.433	31947000	22	17	P05198;H0YJS4;G3V4T5	P05198;H0YJS4;G3V4T5	Eukaryotic translation initiation factor 2 subunit 1	EIF2S1	259
0	0.000429295	1.24852e-05	0	0	0.000693549	0	0	0.00049621	0	0.00224787	0.00222935	0	0	0	0	0	2.83267e-05	0.000414023	0.000343492	0.00016277				3	3	3	8.8	8.8	8.8	62.639	0.002451	3.4711	45541000	36	6	P31948;F5H783;F5GXD8	P31948;F5H783	Stress-induced-phosphoprotein 1	STIP1	325
0	0	0	0	0	0	0	0	0	0	0	0	0	0	0	0	0	2.54978e-05	0.00129666	0.00226698	0.00115072				3	3	3	5.1	5.1	5.1	101.43	0	6.6421	24192000	55	10	Q7Z2W4;C9J6P4	Q7Z2W4;C9J6P4	Zinc finger CCCH-type antiviral protein 1	ZC3HAV1	503
0	0	3.03774e-05	0	4.31426e-05	4.59247e-05	0	2.99708e-05	3.75738e-05	0	2.92586e-05	3.20788e-05	0	3.48695e-05	4.41175e-05	0	1.38541e-05	1.8456e-05	0.000693998	0.000906622	0.000360246				6	6	6	7.1	7.1	7.1	120.84	0	4.7935	13933000	57	11	P53396;K7ESG8	P53396	ATP-citrate synthase	ACLY	369
0	3.38331e-05	5.04921e-05	0	4.98316e-05	2.82189e-05	0	5.4874e-05	5.24356e-05	0	2.95423e-05	0	0	5.85314e-05	5.89641e-05	0	2.15638e-05	1.82416e-05	0	0	0				1	1	1	1.4	1.4	1.4	144.5	0	10.108	4683400	58	6	P41252	P41252	Isoleucine--tRNA ligase, cytoplasmic	IARS	345
0	1.92516e-05	4.32003e-05	4.85013e-05	0.000152981	0.000177377	0	0.000117581	0.000111862	0	0.000105312	8.1645e-05	4.74519e-05	0.000216247	0.00024674	0	3.38158e-05	1.67245e-05	0.00119309	0.00118201	0.00112032				11	11	11	20.1	20.1	20.1	117.85	0	17.723	32165000	53	42	P22314;Q5JRR6;Q5JRR9;Q5JRS0;Q5JRS2	P22314	Ubiquitin-like modifier-activating enzyme 1	UBA1	307
0	1.97121e-05	2.23647e-05	0	1.76873e-05	2.60946e-05	0	1.76836e-05	1.55495e-05	0	1.44262e-05	1.82422e-05	0	2.13738e-05	2.0779e-05	0	1.18886e-05	1.27615e-05	4.27838e-05	0	9.05872e-05				3	3	3	2.5	2.5	2.5	174.38	0.0020367	2.342	4135700	79	4	P11388;E9PCY5;Q02880	P11388	DNA topoisomerase 2-alpha	TOP2A	282
0	0	0	0	0	0	0	0	0	0	0	0	0	0	0	0	0	1.2303e-05	0.000225239	0.000161796	0.000144912				4	4	4	6.3	6.3	6.3	130.29	0	8.9641	5154600	61	10	A0A494C1B8;A0A494C0U1;Q5VZU9;P29144;A0A494C1S6;A0A494C1S4;A0A494C0A3	A0A494C1B8;A0A494C0U1;Q5VZU9;P29144	Tripeptidyl-peptidase 2	TPP2	59
8.40911e-06	2.29962e-05	1.38891e-05	7.49158e-06	5.82416e-06	6.96588e-06	0	5.64881e-06	4.36276e-06	5.75211e-06	4.97403e-06	6.48684e-06	1.01193e-05	1.40996e-05	2.57723e-05	0	3.97503e-06	3.47155e-06	1.3787e-05	1.13975e-05	4.03029e-06				4	4	4	1.2	1.2	1.2	632.81	0	6.4579	7022100	279	9	Q9NU22;M0QXR3	Q9NU22	Midasin	MDN1	551
0.015466	0	0.000440348	0	0	0	0	0	0	0	0	0	0	0	0	0	0	0	0	0	0				2	2	2	0.5	0.5	0.5	258.23	0.0037594	1.9741	212050000	110	2	Q9Y3R5	Q9Y3R5	Protein dopey-2	DOPEY2	580
0.00188315	0	0.00044495	0	0	0	0	0	0	0	0	0	0	0	0	0	0	0	0	0	0				2	2	2	25.3	25.3	25.3	8.8131	0	5.4155	1046400	4	2	C9JAW5;C9JNU6;Q9Y241	C9JAW5;C9JNU6;Q9Y241	HIG1 domain family member 1A, mitochondrial	HIGD1A	90
0.00152036	0.000885023	0	0	0	0	0	0	0	0	0	0	0	0	0	0	0	0	0	0	0.000141709				2	2	1	29.4	29.4	9.2	11.802	0.0089127	1.7307	1574100	6	2	D6RDG3;H0Y9Y1	D6RDG3;H0Y9Y1	Transcription factor BTF3	BTF3	119
0.00116066	0.000524137	0	0.000878085	0	0	0	0	0	0	0	0	0.00077261	0	0	0	0	0	0.00836579	0.00770435	0.00549156				5	5	5	24	24	24	26.224	0	5.7726	21646000	9	15	B5MDF5;P62826;J3KQE5;F5H018;H0YFC6;B4DV51	B5MDF5;P62826;J3KQE5;F5H018	GTP-binding nuclear protein Ran	RAN	80
0.000766756	0.000769459	0.000802404	0.00067777	0	0	0	0	0.000405298	0	0.000175529	0	0.00136707	0.000642144	0.000755218	0	0	0	0.00101666	0.00165241	0				3	3	3	17.4	17.4	17.4	30.415	0	8.5347	9718400	9	16	A0A1W2PRV5;E7EQZ4;Q16637;B4DP61	A0A1W2PRV5;E7EQZ4;Q16637;B4DP61	Survival motor neuron protein	SMN1;SMN2	45
0.000671661	0.000236097	0	0.00045744	0.000596798	0.000563956	0	0.000310206	0.000463074	0	0	0.000353501	0.00133294	0.0011172	0.00175587	0	0.00018895	0	0	0	0				2	2	2	15.4	15.4	15.4	18.001	0	4.4521	17187000	9	2	P52298;F8WE41	P52298;F8WE41	Nuclear cap-binding protein subunit 2	NCBP2	367
0.000515575	0.000205801	0	0.000433959	0.000253258	0.000306642	0	0	0	0	0	0	0.000680201	0	0	0	0	0	0.00140328	0.00192657	0.00177083				4	4	4	25.6	25.6	25.6	22.842	0.0022124	2.7728	11190000	13	7	G3V295;G3V5Z7;P60900;G3V3I1;G3V3U4	G3V295;G3V5Z7;P60900;G3V3I1;G3V3U4	Proteasome subunit alpha type;Proteasome subunit alpha type-6	PSMA6	168
0.000486069	0.000392728	0.00030759	0	0	0	0	2.03682e-05	5.87958e-05	0	3.96475e-05	4.15784e-05	0	7.89296e-05	6.12039e-05	0	0	0	6.20383e-05	0	4.94472e-05				4	4	4	6.7	6.7	6.7	119.7	0	25.037	6235900	35	19	Q8IZL8;E7EV54;C9JFV4	Q8IZL8;E7EV54;C9JFV4	Proline-, glutamic acid- and leucine-rich protein 1	PELP1	511
0.000372008	0.000357827	0	0.000537868	0.000239143	0.00053043	0	0	0	0	0	0.00297298	0.000672691	0.000373739	0	0	0	0	0	0	0				2	2	2	3.6	3.6	3.6	69.371	0.0038388	2.054	35470000	34	5	E7EQR4;P15311	E7EQR4;P15311	Ezrin	EZR	129
0.00036102	0.000676162	0.000623378	0	0	0	0	0	6.26215e-05	0	0.000312758	0	0	0	0	0	0	0	0	0	0				1	1	1	10	10	10	24.956	0	12.18	2305000	11	6	A0A1B0GVS3;R4GMT0;P61163	A0A1B0GVS3;R4GMT0;P61163	Alpha-centractin	ACTR1A	43
0.000258892	0	3.60396e-05	0.000154535	8.33098e-05	0	0	0	2.38138e-05	0.000237809	0	0	0.000426219	0	0	0	0	0	0.000255181	0.000267484	0.000144773				3	3	3	6.2	6.2	6.2	69.334	0.0020492	2.3982	9297400	37	7	A0A0A0MSQ0;P13797;Q5TBN3;P13796;U3KQI3	A0A0A0MSQ0;P13797;Q5TBN3;P13796	Plastin-3;Plastin-2	PLS3;LCP1	22
0.00020063	0.00017452	0	0	0	0	0	0	0	0	0	0	0	0	0	0	0	0	0	0	0				1	1	1	3.1	3.1	3.1	65.009	0.0024155	3.2763	758840	21	2	Q9H4L4	Q9H4L4	Sentrin-specific protease 3	SENP3	544
0.000143534	0.000127131	0.00017304	0	0	0	0	0	0	0	0	0	0	0	0	0	0	0	0	0	9.30406e-05				2	2	2	3.6	3.6	3.6	81.744	0.0072202	1.8007	2119900	43	3	P14923;C9JTX4;C9J826;C9JK18;C9JKY1	P14923;C9JTX4;C9J826;C9JK18;C9JKY1	Junction plakoglobin	JUP	294
8.48817e-05	8.31218e-05	1.76637e-05	0.000264689	0.000108202	8.54854e-05	0	7.68609e-06	0	0	3.79858e-05	2.01621e-05	0.000103671	4.29283e-05	3.40517e-05	0	0	0	0.000347699	0.000336915	0.000174841				10	10	9	8.7	8.7	8	226.53	0	115.84	21939000	102	32	P35579	P35579	Myosin-9	MYH9	331
7.91444e-05	0	8.02666e-05	0	4.30883e-05	6.68209e-05	0	5.85427e-05	6.22889e-05	0	5.53299e-05	6.70961e-05	0	5.43103e-05	9.08242e-05	0	3.43365e-05	0	0.00092245	0.00102496	0.000569239				6	6	6	8	8	8	113.08	0	5.1567	20468000	51	7	P09874	P09874	Poly [ADP-ribose] polymerase 1	PARP1	275
0	0	0	0	0	0	0	0	0	0	0	0	0	0	0	0	0	0	0.000822691	0.00118064	0.000564047				6	6	6	7.6	7.6	7.6	141.44	0	7.9581	15497000	66	11	A0A024R4E5;Q00341;C9JHS7;C9JIZ1;C9J5E5;C9JZI8;C9JES8;C9JK79;C9JHZ8;C9JT62;C9JHN6;C9JEJ8;C9JBS3;C9JQ82;C9JMQ6;H0Y394;C9J739;H7BZC3;H7C2D1;H7C0A4;C9JHS9	A0A024R4E5;Q00341;C9JHS7;C9JIZ1;C9J5E5;C9JZI8;C9JES8;C9JK79;C9JHZ8;C9JT62;C9JHN6;C9JEJ8;C9JBS3	Vigilin	HDLBP	0
0	0	0	0	0	0	0	0	0	0	0	0	0	0	0	0	0	0	0.000474578	0.000498735	0.000788861				3	3	3	19	19	19	29.345	0.0021692	2.67	3559300	17	3	M0R0I5;A0A087WTP3;Q92945;M0QYH3;M0QXW7	M0R0I5;A0A087WTP3;Q92945;M0QYH3	Far upstream element-binding protein 2	KHSRP	3
0	0	0	0	0	0	0	0	0	0	0	0	0	0	0	0	0	0	0.00275107	0.00309174	0.00188885				1	1	1	31.6	31.6	31.6	6.7215	0.0039293	2.1305	2857700	4	5	A0A087WU03	A0A087WU03		HNRNPDL	4
0	0	0	0	0	7.03205e-05	0	0	0	0	0	0	0	0	0	0	0	0	0.000827365	0.00113249	0.000762705				3	3	3	11.8	11.8	11.8	40.04	0.0055249	1.9073	5938100	22	5	A0A087WUK2;O14979	A0A087WUK2;O14979	Heterogeneous nuclear ribonucleoprotein D-like	HNRNPDL	7
0	0	0	0	0	0	0	0	0	0	0	0	0	0	0	0	0	0	0	0	0				1	1	1	1.7	1.7	1.7	121.12	0.0037665	1.9756	0	57	1	A0A087WWJ1;A0A494C0M1;P52701	A0A087WWJ1;A0A494C0M1;P52701	DNA mismatch repair protein Msh6	MSH6	9
0	0	0	0	0	0	0	0	0	0	0	0	0	0	0	0	0	0	0.0002109	0.000281421	0.000279701				6	6	6	4.7	4.7	4.7	245.85	0	6.707	8100700	108	13	A0A087WWY3;Q60FE5;P21333;F8WE98	A0A087WWY3;Q60FE5;P21333	Filamin-A	FLNA	10
0	0	0	0	0	0	0	0	0	0	0	0	0	0.000440421	0	0	0	0	0.00154411	0.0013014	0.00131129				2	2	2	26.2	26.2	26.2	12.082	0.0055453	1.9124	3350400	7	4	A0A087WXQ8;A0A087WY10;P49720;A0A087WUL2	A0A087WXQ8;A0A087WY10;P49720;A0A087WUL2	Proteasome subunit beta type-3	PSMB3	14
0	0	0	0	0	0	0	0	0	0	0	0	0	0	0	0	0	0	0.000287996	0.000236226	0.000257547				3	3	3	5.3	5.3	5.3	112.16	0	5.1356	2770200	37	4	A0A0A0MRW6;Q9H6R4	A0A0A0MRW6;Q9H6R4	Nucleolar protein 6	NOL6	20
0	0	0	0	0	0	0	0	0	0	0	0	0	0	0	0	0	0	0.000375049	0.000469705	0.000161874				2	2	2	13.7	13.7	13.7	35.759	0.0023981	3.2247	1165700	13	4	A0A140T9L0;A0A0G2JJL1;H0Y6G3;O15213	A0A140T9L0;A0A0G2JJL1;H0Y6G3;O15213	WD repeat-containing protein 46	WDR46	31
0	0	0.000378119	0	0.000387871	0.000370458	0	0.000527727	0.000464081	0	0.000395317	0.000299172	0	0.000640549	0.000594231	0	0	0	0.000591415	0.000638825	0.000360792				2	2	2	17.8	17.8	17.8	18.114	0.0020408	2.3548	6482700	7	7	A2ABF4;A0A0G2JJT9;A0A140T954;P26640;A0A140T904;A0A140T936	A2ABF4;A0A0G2JJT9;A0A140T954;P26640;A0A140T904;A0A140T936	Valine--tRNA ligase	VARS	32
0	0.000206755	0.000209856	0	0	0	0	0	0	0	0	0	0	0	0	0	0	0	0	0	0				1	1	1	11.5	11.5	11.5	23.543	0.0024331	3.3774	280590	10	1	A0A0G2JRD1;S4R3K7;B0QYV1;A0A0G2JRA5;O43251	A0A0G2JRD1;S4R3K7;B0QYV1;A0A0G2JRA5;O43251	RNA binding protein fox-1 homolog;RNA binding protein fox-1 homolog 2	RBFOX2	33
0	0.000193955	0.000502271	0	0	0	0	0.000217263	0.000157027	0	0	0	0	0.000134457	0.000147123	0	0	0	0.000608978	0.000501445	0.000373858				3	3	3	17.1	17.1	17.1	26.698	0	4.1718	5863200	14	5	A0A0U1RQH7;H0Y4X3;G3XAC6;Q14498;A0A0U1RQW2;Q5QP23	A0A0U1RQH7;H0Y4X3;G3XAC6;Q14498;A0A0U1RQW2	RNA-binding protein 39	RBM39	37
0	0	0	0	0	0	0	0.00031032	0.000200729	0	9.95102e-05	0	0	0	0	0	0	0	0.000955765	0.000848442	0.000597326				2	2	2	15.2	15.2	15.2	27.114	0	4.5432	2892500	8	6	K7EK45;A6NLN1;A0A0U1RRM4;P26599;A0A087WU68;A0A6Q8PEX4	K7EK45;A6NLN1;A0A0U1RRM4;P26599;A0A087WU68;A0A6Q8PEX4	Polypyrimidine tract-binding protein 1	PTBP1	40
0	6.69073e-05	0	0	0	0	0	0	0	0	0	0	0	0	0	0	0	0	0.00164806	0.0010791	0.000913942				6	6	3	10.6	10.6	5.6	80.253	0	4.814	11954000	35	15	A0A1X7SBZ2;A0A5H1ZRQ2;Q92841;A0A0U1RQJ0	A0A1X7SBZ2;A0A5H1ZRQ2;Q92841	Probable ATP-dependent RNA helicase DDX17	DDX17	46
0	0	0	0	6.05703e-05	5.65622e-05	0	0	1.99127e-05	0	0	0	0	0.000195626	0.000114704	0	0	0	0.00205606	0.00227517	0.00140592				7	7	7	8.8	8.8	8.8	140.28	0	8.3568	26772000	39	22	Q99700;V9GY86;A0A5F9ZHW5;A0A5F9ZHX3;A0A2R8Y5A6;A0A2R8Y7E6;A0A5F9ZI57;F8VQP2;A0A5F9ZHH4;A0A2R8YDM9;A0A2R8Y7P6;H0YH87;F8WB06;F8W0B5;F8VRK6;A0A5F9ZH85;F8WB05	Q99700;V9GY86;A0A5F9ZHW5;A0A5F9ZHX3;A0A2R8Y5A6;A0A2R8Y7E6;A0A5F9ZI57;F8VQP2;A0A5F9ZHH4;A0A2R8YDM9;A0A2R8Y7P6;H0YH87;F8WB06;F8W0B5	Ataxin-2	ATXN2	49
0	0	0	0	0	0	0	0	0	0	0	0	0	0	3.50666e-05	0	0	0	0.0010097	0.000497615	0.000319639				4	4	4	9.2	9.2	9.2	69.664	0.0025253	3.7406	5943700	35	8	A0A3B3ITV3;A0A3B3ISC6;A0A3B3IT15;A0A3B3IS84;P53621;A0A3B3ISK1;A0A3B3IU89;A0A3B3IU78	A0A3B3ITV3;A0A3B3ISC6;A0A3B3IT15;A0A3B3IS84;P53621;A0A3B3ISK1;A0A3B3IU89	Coatomer subunit alpha;Xenin;Proxenin	COPA	54
0	0	0	0	0	0	0	0	0	0	0	0	0	0	0	0	0	0	0.000943568	0.000660266	0.000400331				2	2	2	7	7	7	58.362	0.0021277	2.5259	5586700	20	4	M0QXS5;A0A3B3ITJ4;P14866;M0R076;M0QYT0	M0QXS5;A0A3B3ITJ4;P14866;M0R076;M0QYT0	Heterogeneous nuclear ribonucleoprotein L	HNRNPL	55
0	0	0	0	0	0	0	0	0	0	0	0	0	0	0	0	0	0	0.000629403	0.00040213	0.000281241				2	2	2	4.6	4.6	4.6	78.856	0.0022472	2.8149	4783900	40	2	A0A494C0J7;Q08188	A0A494C0J7;Q08188	Protein-glutamine gamma-glutamyltransferase E;Protein-glutamine gamma-glutamyltransferase E 50 kDa catalytic chain;Protein-glutamine gamma-glutamyltransferase E 27 kDa non-catalytic chain	TGM3	58
0	0	0	4.15126e-05	0	0	0	0	0	0	0	0	0.000100045	2.82354e-05	0	0	0	0	0	0	0				3	3	3	2.6	2.6	2.6	210.13	0	4.8993	1858900	77	4	A0A4W8VX11;A0A5H1ZRS1;Q15154;H0YBA1;E7EV93	A0A4W8VX11;A0A5H1ZRS1;Q15154;H0YBA1	Pericentriolar material 1 protein	PCM1	62
0	0	0	0	0	0	0	0	0	0	0	0	0	0	0	0	0	0	0.00380332	0.00233443	0.00213117				1	1	1	18.7	18.7	18.7	11.609	0.0039683	2.1958	3071000	4	3	A0A5H1ZRQ3;P01834	A0A5H1ZRQ3;P01834	Ig kappa chain C region	IGKC	68
0	0	0	0	0	0	0	0	0	0	0	0	0	0.000354601	0	0	0	0	0.00770559	0.00877303	0.00533734				2	2	2	34.8	34.8	34.8	9.9753	0.0023697	3.1846	6248700	3	9	A0A6Q8PHT3;J3QKT5;A0A6Q8PFU8;J3KTC1;B4DHE8;A0A6Q8PF05;Q96DH6	A0A6Q8PHT3;J3QKT5;A0A6Q8PFU8;J3KTC1;B4DHE8;A0A6Q8PF05;Q96DH6	RNA-binding protein Musashi homolog 2	MSI2	71
0	0	0	0	0	0	0	0	0	0	0	0	0	0	0	0	0	0	0.000751194	0.000317028	0.000329224				2	2	2	13.7	13.7	13.7	27.321	0.0072333	1.8133	1412700	11	3	A0A6Q8PFC4;A0A6Q8PH89;A0A6Q8PH27;A0A6Q8PG00;A0A6Q8PG04;A0A6Q8PGS4;A0A6Q8PF40;A0A6Q8PFY7;Q92734;C9JTY3;C9JUE0;C9JJP5;A0A6Q8PF51	A0A6Q8PFC4;A0A6Q8PH89;A0A6Q8PH27;A0A6Q8PG00;A0A6Q8PG04;A0A6Q8PGS4;A0A6Q8PF40;A0A6Q8PFY7;Q92734;C9JTY3;C9JUE0;C9JJP5;A0A6Q8PF51	Protein TFG	TFG	72
0	0.000105863	0	0	0	0	0	0	0	0	0	0	0	0	0	0	0	0	0.0018254	0.00144318	0.00103922				1	1	1	17	17	17	15.035	0.0024038	3.2361	3234100	8	2	K7EKH5;C9J8F3;J3KSV6;J3QKP5;A8MVZ9;P09972	K7EKH5;C9J8F3;J3KSV6;J3QKP5;A8MVZ9;P09972	Fructose-bisphosphate aldolase;Fructose-bisphosphate aldolase C	ALDOC	73
0	0	0	0	5.0484e-05	4.17364e-05	0	0	0	0	0	0	0	6.72978e-05	0	0	0	0	0.000339142	0.00029508	0.00015691				2	2	2	6.7	6.7	6.7	57.208	0.0072072	1.7763	2377900	23	3	B0QYD3;Q9UH17;Q6ICH2;P31941;Q96AK3	B0QYD3;Q9UH17;Q6ICH2;P31941;Q96AK3	DNA dC->dU-editing enzyme APOBEC-3B;DNA dC->dU-editing enzyme APOBEC-3A;DNA dC->dU-editing enzyme APOBEC-3D	APOBEC3B;bK150C2.9;APOBEC3A;APOBEC3D	75
0	0	0	0	0	0	0	0	0	0	0	0	0	0	0	0	0	0	0.000557285	0.0005444	0.000865934				1	1	1	2.7	2.7	2.7	48.099	0.0020284	2.3338	4141700	21	1	B4DLN1;P52815	B4DLN1;P52815	39S ribosomal protein L12, mitochondrial	MRPL12	78
0	0	0	0	5.71177e-05	6.42133e-05	0	9.06419e-05	0.000108391	0	0	6.33321e-05	0	8.82064e-05	0.000109555	0	4.13016e-05	0	0.000542874	0.000387241	0.000401204				2	2	2	3.8	3.8	3.8	105.34	0	6.3998	10353000	41	7	Q99613;B5ME19	Q99613;B5ME19	Eukaryotic translation initiation factor 3 subunit C;Eukaryotic translation initiation factor 3 subunit C-like protein	EIF3C;EIF3CL	81
0	0	0	0	2.67626e-05	2.14451e-05	0	2.51943e-05	0	0	1.40568e-05	1.79058e-05	0	2.70339e-05	3.09221e-05	0	0	0	0.000638982	0.00069992	0.000436252				3	3	2	6.1	6.1	4.2	69.602	0.0039526	2.1872	6307100	32	8	O60506;B7Z645;F6UXX1	O60506;B7Z645;F6UXX1	Heterogeneous nuclear ribonucleoprotein Q	SYNCRIP	82
0	0	0	0	0	0	0	0	0	0	0	0	0.000568839	0	0	0	0	0	0.0020137	0.00217266	0.00134471				2	2	2	31.6	31.6	31.6	14.746	0.0022779	2.9046	4081800	7	4	C9JYX8;C9J031;C9IY57;Q9UHC7	C9JYX8;C9J031;C9IY57;Q9UHC7	E3 ubiquitin-protein ligase makorin-1	MKRN1	84
0	0	0	0	0	0	0	0	0	0	0	0	0	0	0	0	0	0	0.000812381	0.000919138	0.000855175				1	1	1	23.1	23.1	23.1	8.6016	0.0025575	3.8399	1239800	5	3	E9PKI2;C9J1B1;E9PNW0;E9PJJ2;E9PS34;E9PNJ7;E9PP22;E9PKT8;C9J6D1;C9JZI7;Q99733	E9PKI2;C9J1B1;E9PNW0;E9PJJ2;E9PS34;E9PNJ7;E9PP22;E9PKT8;C9J6D1;C9JZI7;Q99733	Nucleosome assembly protein 1-like 4	NAP1L4	85
0	0	0	0	0	0	0	0	0	0	0	0	0.000891065	0.00074682	0.00056293	0	0	0	0.00127061	0.00116925	0.0012046				2	2	2	20.8	20.8	20.8	17	0.0025316	3.7458	5638700	8	5	P41223;C9JCD9;F8WCN7	P41223;C9JCD9;F8WCN7	Protein BUD31 homolog	BUD31	91
0	0	0	0	0	0	0	0	0	0	0	0	0	0	0	0	0	0	0.00169882	0.00168879	0.00102145				1	1	1	6.7	6.7	6.7	18.762	0.0021142	2.5211	2430600	6	2	C9JJ34;C9JDM3;F6WQW2;P43487	C9JJ34;C9JDM3;F6WQW2;P43487	Ran-specific GTPase-activating protein	RANBP1	92
0	0	0	0	0	0	0	0.000160009	0.000171953	0	8.53219e-05	0	0	0	0	0	0	0	0	0	5.65579e-05				1	1	1	7.5	7.5	7.5	28.146	0	6.6511	1823700	18	4	C9JDR0;Q15738	C9JDR0;Q15738	Sterol-4-alpha-carboxylate 3-dehydrogenase, decarboxylating	NSDHL	93
0	0.000672724	0	0	0.000399119	0.000438901	0	0.000555137	0.000537619	0	0	0	0	0.000442403	0.000556349	0	0	0	0	0	0				1	1	1	60	60	60	2.1494	0.0037383	1.9502	1310900	2	4	J3QL22;J3QS85;J3KTQ1;J3QKR0;C9JLV5;Q9UNS2	J3QL22;J3QS85;J3KTQ1;J3QKR0;C9JLV5;Q9UNS2	COP9 signalosome complex subunit 3	COPS3	94
0	0	0	0	0	0	0	0	0	0	0	0	0	0	0	0	0	0	0.000600093	0.00133634	0.000770823				1	1	1	10.9	10.9	10.9	21.883	0.0023641	3.1761	2038500	8	9	C9JQV0;Q9BRJ6	C9JQV0;Q9BRJ6	Uncharacterized protein C7orf50	C7orf50	96
0	0	0	0	0	0	0	0	0	0	0	0	0	0	0	0	0	0	0.00437405	0.00502036	0.00303517				3	3	3	16.4	16.4	16.4	30.302	0	3.9002	14931000	13	8	D6R9P3;D6RD18;D6RBZ0;Q99729	D6R9P3;D6RD18;D6RBZ0;Q99729	Heterogeneous nuclear ribonucleoprotein A/B	HNRNPAB	114
0	0	0	0	0	0	0	0	0	0	0	0	0	0	0	0	0	0	0.000514696	0.000428907	0				1	1	1	4.6	4.6	4.6	41.447	0.0022883	2.9604	778930	10	3	D6R9Q9;Q16643	D6R9Q9;Q16643	Drebrin	DBN1	115
0	0.000142881	0	0	0	0	0	0	0	0	0	0	0	0	0	0	0	0	0.00264115	0.00634537	0.00495622				3	3	3	19	19	19	23.076	0	5.3987	16049000	9	5	D6RAF8;Q14103;D6RD83;D6RF44;H0YA96;H0Y8G5;D6RBQ9	D6RAF8;Q14103;D6RD83;D6RF44;H0YA96;H0Y8G5	Heterogeneous nuclear ribonucleoprotein D0	HNRNPD	116
0	0	0	0	0.0001603	0	0	0	0	0	0	0	0	0	0	0	0	0	0	0	0				1	1	1	17.6	17.6	17.6	17.575	0.0020877	2.4537	168300	5	1	D6RCF2;O75367	D6RCF2;O75367	Histone H2A;Core histone macro-H2A.1	H2AFY	117
0	0	0	0	0	0	0	0	0	0	0	0	0	0	0	0	0	0	0	0	0				1	1	1	34.1	34.1	34.1	4.8454	0	4.0276	0	2	1	D6RDN1;D6RE09;P10155	D6RDN1;D6RE09;P10155	60 kDa SS-A/Ro ribonucleoprotein	TROVE2	120
0	0	0.00199356	0	0	0.000122589	0	0	0	0	0	0	0	0	0	0	0	0	0.00698368	0.0064863	0.00422306				3	3	3	12.3	12.3	12.3	39.908	0.0020661	2.4145	23300000	13	7	D6REB4;Q9H074	D6REB4;Q9H074	Polyadenylate-binding protein-interacting protein 1	PAIP1	121
0	0	0	0	0	0	0	0	0	0	0	0	0	0	0	0	0	0	0.00166693	0.00146462	0.00113743				4	4	4	16.2	16.2	16.2	37.111	0.0023529	3.1673	7398300	15	8	D6RF62;E9PBS1;P22234	D6RF62;E9PBS1;P22234	Multifunctional protein ADE2;Phosphoribosylaminoimidazole-succinocarboxamide synthase;Phosphoribosylaminoimidazole carboxylase	PAICS	122
0	0	0	0	0	0	0	0	0	0	0	0	0	0	0	0	0	0	0.00457391	0.00583247	0.00246617				2	2	2	17.9	17.9	17.9	13.466	0	4.5047	9300300	8	5	E5RGS4;O60925	E5RGS4;O60925	Prefoldin subunit 1	PFDN1	124
0	0.000221949	0	0.000442291	0	0	0	0	0	0	0	0	0.00199108	0	0	0	0	0	0.0013462	0.00102179	0.000675549				3	3	3	20.7	20.7	20.7	20.769	0	4.5558	6723600	11	7	E5RJW4;Q9NW64	E5RJW4;Q9NW64	Pre-mRNA-splicing factor RBM22	RBM22	126
0	0	0	0	0	0	0	0	0	0	0	0	0	0	0	0	0	0	0.00168007	0.000980293	0.000891201				3	3	3	16.1	16.1	16.1	34.913	0	8.7241	4273700	13	10	E7EQL5;Q13409;E9PGG1;E7EUM4;E7ERR6;E7ERH4;E7ET01;E7ETL8;E7EQU2;E7ESD3;E7EMU4;E7EV09;E7EU01	E7EQL5;Q13409;E9PGG1;E7EUM4;E7ERR6;E7ERH4;E7ET01;E7ETL8;E7EQU2;E7ESD3;E7EMU4;E7EV09	Cytoplasmic dynein 1 intermediate chain 2	DYNC1I2	128
0	0	0	0	0	0	0	0	0	0	0	0	0	0	0	0	0	0	0.00245225	0.00250343	0.00144015				2	2	2	8.1	8.1	8.1	40.147	0.0089286	1.7384	5859900	10	4	E7ETU5;F6Y5H0;P29558;E7EPF2;C9J9B2;C9JIJ9;A0A1B0GUW5;Q6XE24	E7ETU5;F6Y5H0;P29558;E7EPF2;C9J9B2;C9JIJ9;A0A1B0GUW5;Q6XE24	RNA-binding motif, single-stranded-interacting protein 1;RNA-binding motif, single-stranded-interacting protein 3	RBMS1;RBMS3	130
0	0	6.86947e-05	0	0.000551128	7.09576e-05	0	2.56128e-05	4.33654e-05	5.70286e-05	0.000476133	0.000388693	0	0.000592597	0.000467466	0	0.000416682	0	0.00139927	0.00126804	0.000916387				5	5	5	3.4	3.4	3.4	205.42	0	14.302	95530000	103	27	E9PAV3;F8VZJ2;H0YHX9;Q13765;F8W0W4;F8W1N5;F8VNW4	E9PAV3;F8VZJ2;H0YHX9;Q13765;F8W0W4	Nascent polypeptide-associated complex subunit alpha, muscle-specific form;Nascent polypeptide-associated complex subunit alpha	NACA	131
0	0	0	0	0	0	0	0	0	0	0	0	0	0	0	0	0	0	0.000491265	0.000694885	0.000270661				4	1	0	15.8	3.3	0	38.187	0.0038314	2.0521	2100100	16	5	E9PFP8;P57721	E9PFP8;P57721	Poly(rC)-binding protein 3	PCBP3	133
0	0	0	0	0	0	0	0	0	0	0	0	0	0	0	0	0	0	0.00172158	0.000978342	0.000621143				3	3	3	16	16	16	31.121	0	4.4248	7836500	16	10	P29692;E9PMW7;E9PK01;E9PI39;E9PQ49;E9PPR1;E9PL12;E9PIZ1;E9PN91;E9PL71;H0YCK7;E9PRY8;A0A087X1X7;E9PK06;E9PKK3;E9PJD0;E9PK72;E9PQZ1;E9PNW6	P29692;E9PMW7;E9PK01;E9PI39;E9PQ49;E9PPR1;E9PL12;E9PIZ1;E9PN91;E9PL71;H0YCK7;E9PRY8;A0A087X1X7	Elongation factor 1-delta	EEF1D	135
0	0	0	0	0	0	0	0	0	0	0	0	0	0	0	0	0	0	0	0	0				1	1	1	27.1	27.1	27.1	8.3805	0	24.138	0	7	3	E9PIX0;Q9BTY7	E9PIX0;Q9BTY7	Protein HGH1 homolog	HGH1	137
0	0	0	0	0	0	0	4.4838e-05	0	0	3.46655e-05	0	0	8.28636e-05	0.000108311	0	0	0	0	5.62552e-05	0				1	1	1	2.7	2.7	2.7	74.583	0.0024876	3.6842	2241200	39	2	E9PLT0;O75534	E9PLT0;O75534	Cold shock domain-containing protein E1	CSDE1	138
0	0	0	5.16527e-05	0	0	0	0	0	0	0	0	6.26891e-05	0	0	0	0	0	0.00023158	0.00017819	0.000165973				3	3	3	4.8	4.8	4.8	98.169	0.0072727	1.8381	2650600	38	5	E9PPJ0;Q13435;H0YCG1;E9PJT3;H0YEX5;E9PJ04	E9PPJ0;Q13435;H0YCG1	Splicing factor 3B subunit 2	SF3B2	141
0	0	0	0	0	0	0	0	0	0	0	0	0	0	0	0	0	0	0.00560364	0.00452625	0.00339217				2	2	2	19.9	19.9	19.9	15.598	0.0021459	2.5595	3757000	3	8	E9PQY2;Q9NQP4	E9PQY2;Q9NQP4	Prefoldin subunit 4	PFDN4	143
0	0	0	0	0	0	0	0	0	0	0	0	0	0	0	0	0	0	0	0	0				1	1	1	20.9	20.9	20.9	12.963	0.003861	2.0761	0	7	1	F5GWR3	F5GWR3		MMP17	147
0	0.000217723	0.000242186	0	0.000261206	0	0	0	0.000345259	0	0	0	0	0.000391942	0.00036745	0	0	0	0.00110611	0.00121648	0.000712309				2	2	2	17.4	17.4	17.4	24.366	0	4.0583	5257400	9	6	F8W020;F8VXI6;F8VUX1;F8VY35;F8W0J6;F5H4R6;H0YIV4;P55209;F8VRJ2;F8VVB5;H0YHC3;F8W118;F8VV59;B7Z9C2	F8W020;F8VXI6;F8VUX1;F8VY35;F8W0J6;F5H4R6;H0YIV4;P55209;F8VRJ2;F8VVB5;H0YHC3;F8W118;F8VV59;B7Z9C2	Nucleosome assembly protein 1-like 1	NAP1L1	148
0	0.00120278	0.000759326	0	0	0	0	0	0	0	0	0	0	0	0	0	0	0	0	0	0				2	2	2	13.1	13.1	13.1	27.908	0	12.105	2685200	17	3	F8W696;P02647	F8W696;P02647	Apolipoprotein A-I;Proapolipoprotein A-I;Truncated apolipoprotein A-I	APOA1	156
0	0	0	0	0	0	0	0	0	0	0	0	0	0	0	0	0	0	0.000215234	0.000279108	0.000180987				2	2	2	3.7	3.7	3.7	113.63	0.0020964	2.4889	1765600	28	3	F8W726;Q14157;Q5VU79;Q5VU78;Q5VU77	F8W726;Q14157;Q5VU79;Q5VU78;Q5VU77	Ubiquitin-associated protein 2-like	UBAP2L	158
0	0	0	0	0	0	0	0	0	0	0	0	0	0	0	0	0	0	0.00255741	0	0.00163406				1	1	1	25.4	25.4	25.4	12.05	0	4.2282	1642400	4	2	H0Y579;P54727	H0Y579;P54727	UV excision repair protein RAD23 homolog B	RAD23B	172
0	0.000135404	0.000230041	0	0.000337416	0.000271062	0	0.000273993	0.000188622	0	0	0	0	0.000335654	0.000265018	0	0	0	0.000982749	0.000963706	0.000664635				2	2	2	15.5	15.5	15.5	21.103	0.0037523	1.9531	6732100	11	11	H0Y586;O14818;A0A087WYS6;Q8TAA3	H0Y586;O14818;A0A087WYS6;Q8TAA3	Proteasome subunit alpha type-7;Proteasome subunit alpha type-7-like	PSMA7;PSMA8	173
0	0	0	0	0	0	0	0	0	0	0	0	0	0	0	0	0	0	0.00170441	0.00219723	0.00132189				3	3	3	13.7	13.7	13.7	31.745	0.0023256	3.1065	8723200	18	7	H0Y6E7;H3BT71;P38159;H3BR27;A0A1B0GUK8;Q96E39;H3BNC1;O75526;Q8N7X1	H0Y6E7;H3BT71;P38159;H3BR27;A0A1B0GUK8;Q96E39	RNA-binding motif protein, X chromosome;RNA-binding motif protein, X chromosome, N-terminally processed;RNA binding motif protein, X-linked-like-1	RBMX;RBMXL1	176
0	0	0	0	0	0	0	0	0	0	0	0	0	0	0	0	0	0	0	0	6.75125e-05				1	1	1	4.4	4.4	4.4	42.15	0.0054945	1.8702	173940	21	1	H0Y827;Q96AY3	H0Y827;Q96AY3	Peptidyl-prolyl cis-trans isomerase FKBP10	FKBP10	177
0	0	0	0	0	0	0	0	0	0	0	0	0	0	0	0	0	0	0.000182577	0.000140825	0				1	1	1	9.1	9.1	9.1	26.614	0	6.9214	266900	10	1	H0Y8N7;Q9BYD6	H0Y8N7;Q9BYD6	39S ribosomal protein L1, mitochondrial	MRPL1	178
0	0	0.000344973	0	0.000677327	0.000737662	0	0.00102771	0.0008952	0	0.000736304	0.000520556	0.000743238	0.000949526	0.0011164	0	0.000487247	0	0.00223851	0.00225891	0.00150503				1	1	1	17	17	17	10.807	0.002457	3.4988	8490300	4	14	H0YDT6;O00303	H0YDT6;O00303	Eukaryotic translation initiation factor 3 subunit F	EIF3F	181
0	0	0	0	0	0	0	0	0	0	0	0	0	0	5.111e-05	0	0	0	9.68813e-05	0	0				3	3	3	5.7	5.7	5.7	95.925	0.0022272	2.7858	636450	37	5	Q8NE71;H0YGW7;Q5STZ8	Q8NE71;H0YGW7	ATP-binding cassette sub-family F member 1	ABCF1	182
0	0	0	0	0	0	0	0	0	0	0	0	0	0	0	0	0	0	0	0	0				1	1	1	15.8	15.8	15.8	8.8039	0.0025381	3.7494	0	5	3	H0YJ93	H0YJ93		SPATA7	185
0	0	8.02171e-05	0	0.000394838	0.000465339	0	0.000491083	0.000513369	0	0	0.000293012	0	0.000469293	0.00048795	0	0	0	0.000331997	0	0.000256764				2	2	2	27.2	27.2	27.2	13.948	0.002193	2.6856	4254400	6	5	H0YLS6;H0YLC2;H0YKT8;H0YMA1;H0YMZ1;H0YN18;H0YL69;P25789;H0YMI6	H0YLS6;H0YLC2;H0YKT8;H0YMA1;H0YMZ1;H0YN18;H0YL69;P25789;H0YMI6	Proteasome subunit alpha type;Proteasome subunit beta type;Proteasome subunit alpha type-4	PSMA4	186
0	0	0	0	0	0	0	0	5.85988e-05	0	0	0	0	0	0.000112713	0	0	0	9.40672e-05	0.000103125	0				1	1	1	5.4	5.4	5.4	33.154	0.0089767	1.771	800920	16	3	H0YN07;H0YMR4;Q8TEX9	H0YN07;H0YMR4;Q8TEX9	Importin-4	IPO4	188
0	0	0	0	0	0	0	0	0	0	0	0	0	0	0	0	0	0	0.00478996	0.00310511	0.00206809				6	6	6	21.8	21.8	21.8	38.604	0	10.207	20846000	22	20	P07355;H0YN42;H0YM50;H0YMU9;H0YMD0;H0YKS4;H0YMM1;H0YL33;H0YNP5;H0YMW4;H0YN28;H0YKX9;H0YMT9;H0YLV6;H0YKZ7;A6NMY6;H0YKL9;H0YKV8;H0YNA0;H0YN52;H0YMD9;H0YLE2	P07355;H0YN42;H0YM50;H0YMU9;H0YMD0;H0YKS4;H0YMM1;H0YL33;H0YNP5;H0YMW4;H0YN28;H0YKX9;H0YMT9;H0YLV6;H0YKZ7;A6NMY6	Annexin A2;Annexin;Putative annexin A2-like protein	ANXA2;ANXA2P2	190
0	0	0	0	0	0	0	0	0	0	0	0	0	0	0	0	0	0	0.00184451	0.00199222	0.00125285				2	2	2	4.6	4.6	4.6	52.832	0.002551	3.7765	10825000	23	4	H3BR35;P15170;Q8IYD1	H3BR35;P15170;Q8IYD1	Eukaryotic peptide chain release factor GTP-binding subunit ERF3A;Eukaryotic peptide chain release factor GTP-binding subunit ERF3B	GSPT1;GSPT2	192
0	0.000266666	0.000197069	0	0	7.00362e-05	0	7.16882e-05	5.17133e-05	0	0	0	0	0	0	0	0	0	0.000609782	0.00055394	0.000578678				2	2	2	24.8	24.8	24.8	14.479	0.0023923	3.2208	2171200	9	3	H3BTB3;I3L0H8;Q9NUU7;H3BP36;H3BP50;J3QRH0;H3BSL8;H3BMQ5;H3BN59;F6QDS0;H3BQK0;Q9UMR2	H3BTB3;I3L0H8;Q9NUU7;H3BP36;H3BP50;J3QRH0;H3BSL8;H3BMQ5;H3BN59;F6QDS0;H3BQK0;Q9UMR2	ATP-dependent RNA helicase DDX19A;ATP-dependent RNA helicase DDX19B	DDX19A;DDX19B	193
0	0	3.16357e-05	0	3.58479e-05	5.05972e-05	0	0	0	0	0	0	0	0	0	0	0	0	0.000293316	0.000292587	0.000610865				2	2	2	6	6	6	52.502	0.0020576	2.4085	4730800	33	6	H7BZ94;P07237;I3L0S0;I3NI03;I3L3U6;H0Y3Z3	H7BZ94;P07237;I3L0S0;I3NI03;I3L3U6;H0Y3Z3	Protein disulfide-isomerase	P4HB	194
0	0	0	0	0	0	0	0	0	0	0	0	0	0	0	0	0	0	0.000616963	0.000684261	0.00036459				1	1	1	17.1	17.1	17.1	16.019	0.0021413	2.5567	1217800	8	3	I3L397;I3L504;Q6IS14;P63241	I3L397;I3L504;Q6IS14;P63241	Eukaryotic translation initiation factor 5A;Eukaryotic translation initiation factor 5A-1-like;Eukaryotic translation initiation factor 5A-1	EIF5A;EIF5AL1	197
0	0	0	0	0	0	0	0	0	0	0	0	0	0	0	0	0	0	0.00154289	0.00174601	0.00107639				1	1	1	11.3	11.3	11.3	20.006	0	5.8351	2826400	7	2	I3L3Q7;I3L3B0;Q07021	I3L3Q7;I3L3B0;Q07021	Complement component 1 Q subcomponent-binding protein, mitochondrial	C1QBP	198
0	0	0	0	0	0	0	0	0	0	0	0	0	0	0	0	0	0	0.0160887	0.0148305	0.0115716				3	3	3	30.8	30.8	30.8	15.156	0	25.522	23836000	6	21	J3QL05;J3KP15;Q01130;Q9BRL6	J3QL05;J3KP15;Q01130	Serine/arginine-rich splicing factor 2	SRSF2	199
0	0	0	0	0	0	0	0	0	0	0	0	0	0	0	0	0	0	0.00332326	0.00306271	0.00164343				4	4	4	16.8	16.8	16.8	39.817	0	4.3944	22890000	21	9	J3KPS3;P04075;H3BUH7;H3BPS8;H3BQN4;H3BMQ8;H3BR04;H3BR68;H3BU78	J3KPS3;P04075;H3BUH7;H3BPS8;H3BQN4;H3BMQ8;H3BR04	Fructose-bisphosphate aldolase;Fructose-bisphosphate aldolase A	ALDOA	200
0	0	0	0	0	0	0	0	0	0	0	0	0	0	0	0	0	0	0	0	0				1	1	1	6.4	6.4	6.4	33.239	0.0020325	2.3417	0	21	1	J3KPX7;Q99623	J3KPX7;Q99623	Prohibitin-2	PHB2	201
0	0	0	0	0	0	0	0	0	0	0	0	0	0	0	0	0	0	0.000373175	0.000400262	0				1	1	1	17.1	17.1	17.1	17.791	0.0022831	2.9208	638880	10	1	J3KRG2;Q96QA5	J3KRG2;Q96QA5	Gasdermin-A	GSDMA	203
0	0	0	0	0	0	0	0	0	0.00153151	0	0	0	0	0	0	0	0	0	0	0				1	1	1	3.7	3.7	3.7	61.713	0.0055046	1.9014	4154000	16	1	J3QSH9;J3KTM2;J3KRL7;O15534	J3QSH9;J3KTM2;J3KRL7;O15534	Period circadian protein homolog 1	PER1	204
0	0	0	0	0	0	0	0	0	0	0	0	0	0	0	0	0	0	0.00201406	0.00606157	0.00511996				3	3	3	17.2	17.2	17.2	17.546	0	9.3521	15982000	10	9	J3QLE5;P63162;P14678;J3KRY3;S4R3P3	J3QLE5;P63162;P14678	Small nuclear ribonucleoprotein-associated protein N;Small nuclear ribonucleoprotein-associated proteins B and B	SNRPN;SNRPB	208
0	0	0	0	0.000207513	0	0	0.000229515	0.000173783	0	0	0	0	0.000146701	0	0	0	0	0.000913456	0.000713773	0.000611101				1	1	1	12.8	12.8	12.8	13.576	0.003937	2.1587	2994600	8	4	K7ESA3;K7ENX2;K7EM19;Q99536	K7ESA3;K7ENX2;K7EM19;Q99536	Synaptic vesicle membrane protein VAT-1 homolog	VAT1	214
0	0	0	0	0	0	0	0	0	0	0	0	0	0	0	0	0	0	0.000463733	0.000506203	0.000160512				2	2	2	10.4	10.4	10.4	33.901	0.0072464	1.8173	1197800	12	2	K7ENG2;P26368	K7ENG2;P26368	Splicing factor U2AF 65 kDa subunit	U2AF2	215
0	0	0	0	0	0	0	0	0	0	0	0	0	0	0	0	0	0	0	0.000158978	0				6	1	1	17.1	7.3	7.3	49.129	0.0037879	1.9919	277160	21	1	O00148;K7EQN7;K7ENP6;K7EL56;K7EIL8;K7EN69;K7EPJ3;F6SXL5	O00148;K7EQN7	ATP-dependent RNA helicase DDX39A	DDX39A	220
0	6.53789e-05	8.74521e-05	0	0	0.000105787	0	0	0	0	0	0	0.000353658	0.000429777	0.000268308	0	0	0	0.000144966	0.000263015	0.000130836				3	3	3	21.6	21.6	21.6	26.922	0.0089606	1.753	3840500	15	3	O00299	O00299	Chloride intracellular channel protein 1	CLIC1	221
0	0	0	0	0.000246639	0.000219323	0	9.90553e-05	0.000139023	0	0.000204797	0.000195681	0	0.000256124	0.000253371	0	0	0	0.000540293	0.000457081	0.00030478				2	2	2	12.6	12.6	12.6	34.577	0.0023585	3.1739	6232800	14	9	O00487	O00487	26S proteasome non-ATPase regulatory subunit 14	PSMD14	224
0	4.66741e-05	8.39744e-05	0	0.000118217	8.57501e-05	0	9.58569e-05	5.40377e-05	0	7.50586e-05	3.24424e-05	0	4.05637e-05	0.000117668	0	0	0	0.000258407	0.000307403	0.000140543				5	5	5	6.4	6.4	6.4	123.38	0	4.1118	10633000	53	8	O14980;C9JKM9;H7BZC5;F8WF71;C9IZS4;C9JQ02;C9JV99;C9J673	O14980	Exportin-1	XPO1	227
0	0	0	0	0	0	0	0	0	0	0	0	0	0	0	0	0	0	0.000673331	0.000644029	0.000284697				2	2	2	10.5	10.5	10.5	39.124	0.004008	2.251	1868300	13	5	O43347	O43347	RNA-binding protein Musashi homolog 1	MSI1	231
0	0	0	0	0	0	0	0	0	0	0	0	0	0	0	0	0	0	0.000109529	0	6.28552e-05				1	1	1	0.9	0.9	0.9	171.29	0.0037807	1.9816	1086200	65	2	O60306	O60306	Intron-binding protein aquarius	AQR	232
0	0	0	0	0	0	0	0	0	0	0	0	0	0	0	0	0	0	0.000611985	0.000525536	0.000502199				2	2	2	5.8	5.8	5.8	57.673	0	3.8661	4510100	29	5	O60832;H7C2Q2	O60832;H7C2Q2	H/ACA ribonucleoprotein complex subunit 4	DKC1	234
0	0	6.94753e-05	5.48674e-05	0	3.51058e-05	0	5.88223e-05	4.2553e-05	0	0	0	3.99363e-05	0.000113129	5.67796e-05	0	2.45466e-05	0	0.000320386	0.000531282	0.000401098				7	7	7	8.1	8.1	8.1	145.83	0	7.2043	14284000	59	12	O75533;H7C341	O75533	Splicing factor 3B subunit 1	SF3B1	238
0	0	0	0	0	0	0	0	0	0	0	0	0	0	0	0	0	0	0.000184244	0.000123636	0				1	1	1	9	9	9	19.343	0.0022727	2.8449	203210	8	2	O75607	O75607	Nucleoplasmin-3	NPM3	240
0	0	0	0	0	0	0	0	0	0	0	0	0	0	0	0	0	0	0.000345825	0.000342817	0.00026282				2	2	2	10	10	10	32.559	0.0037453	1.9503	1693200	19	5	O95685	O95685	Protein phosphatase 1 regulatory subunit 3D	PPP1R3D	245
0	0	6.02276e-05	0	0	0	0	0	0	0	0	0	0	5.67876e-05	6.97537e-05	0	0	0	0.00269897	0.00282541	0.00180164				7	6	6	17.6	15.8	15.8	54.708	0	9.5342	20438000	29	16	Q5JW30;O95793;A0A087X1A5;Q5JW28;F6UDC6	Q5JW30;O95793;A0A087X1A5	Double-stranded RNA-binding protein Staufen homolog 1	STAU1	246
0	5.45586e-05	5.14096e-05	0	0	0	0	0	0	0	0	0	0	0	0	0	0	0	0	0	0				1	1	1	2	2	2	163.29	0.0037951	1.9924	492090	69	1	P01023	P01023	Alpha-2-macroglobulin	A2M	249
0	0.00913865	0.00391561	0	0	0	0	0	0	0	0	0	0	0	0	0	0	0	0	0	0				1	1	1	42.3	42.3	42.3	5.8767	0	9.9426	2616500	3	3	V9GYE3;V9GYM3;P02652	V9GYE3;V9GYM3;P02652	Apolipoprotein A-II;Proapolipoprotein A-II;Truncated apolipoprotein A-II	APOA2	251
0	0	0	0	0	0	0	0	0	0	0	4.51954e-05	0	0	0	0	0	0	0.0147558	0.0156966	0.00885496				21	21	19	28.5	28.5	26.1	97.147	0	34.341	192540000	51	72	P06737;E9PK47;P11217	P06737;E9PK47	Glycogen phosphorylase, liver form;Alpha-1,4 glucan phosphorylase	PYGL	266
0	0	0	0.000228676	0	0	0	0	0	0	0	0	0	0	0	0	0	0	0.000632908	0.000597099	6.88386e-05				2	2	2	7.6	7.6	7.6	51.556	0	4.1566	2442200	17	5	P08621	P08621	U1 small nuclear ribonucleoprotein 70 kDa	SNRNP70	273
0	0	0	0	0	0	0	0	0	0	0	0	0.000234542	0	0	0	0	0	0.00224874	0.00133923	0.00126312				4	4	4	25.5	25.5	25.5	28.415	0.0020921	2.4641	6461400	10	6	P09661;H0YLR3;H0YMA0;H0YKK0	P09661;H0YLR3;H0YMA0;H0YKK0	U2 small nuclear ribonucleoprotein A	SNRPA1	274
0	0.000326061	0.00033976	0	0	0	0	0	0	0	8.9045e-05	0	0	0.000117584	0.000166407	0	0	0	0.00518274	0.00553193	0.00277484				3	3	3	29.5	29.5	29.5	16.837	0.0025	3.6972	12066000	9	7	P0DP25;P0DP24;P0DP23;M0QZ52;Q96HY3;E7EMB3;A0A590UJC0;F8WBR5;G3V226;G3V479;G3V361;A0A590UJI2	P0DP25;P0DP24;P0DP23;M0QZ52;Q96HY3;E7EMB3		CALM3;CALM2	276
0	0	0	0	0	0	0	0	0	0	0	0	0	0	0	0	0	0	0.0111413	0.0130128	0.00601858				2	2	2	21	21	21	11.737	0	4.4924	19138000	7	7	P10599	P10599	Thioredoxin	TXN	277
0	0	0	0	0	0	0	0	0	0	0	0	0	0	0	0	0	0	0.00162006	0.00113232	0.000956733				10	8	8	15.4	13	13	96.695	0	9.5619	26006000	49	12	P11216;H0Y4Z6	P11216	Glycogen phosphorylase, brain form	PYGB	281
0	0	6.74568e-05	0	0	0	0	0	0	0	0	0	0	0	0	0	0	0	0.000214528	0	0.000497325				2	2	2	15.3	15.3	15.3	28.768	0.0039139	2.1255	1332400	16	4	P12004	P12004	Proliferating cell nuclear antigen	PCNA	284
0	0	0	0.0130863	0.000222952	0.000238507	0	0	0	5.98165e-05	0	8.23671e-05	5.5816e-05	8.03916e-05	0.000253011	0	0	0	0	0	0				2	2	2	1.2	1.2	1.2	267.29	0.0089445	1.7452	226330000	107	2	P12270	P12270	Nucleoprotein TPR	TPR	285
0	0	0	0	0	0	0	0	0	0	0	8.22186e-05	0	0.000381554	0.000246978	0	0	0	0.00158951	0.00164085	0.000846454				3	3	3	15.7	15.7	15.7	42.644	0	8.9558	8050200	16	10	P12277;G3V4N7;G3V461;H0YJG0	P12277;G3V4N7	Creatine kinase B-type	CKB	286
0	0	0	0	0	0	0	0	0	0	0	0	0	0	0	0	0	0	0.00087285	0.000762039	0.00056452				2	2	2	6.5	6.5	6.5	49.973	0.0039448	2.1798	5310100	26	5	P13489;E9PMJ3;E9PLZ3;E9PIM9;H0YCR7	P13489;E9PMJ3;E9PLZ3;E9PIM9;H0YCR7	Ribonuclease inhibitor	RNH1	288
0	0	8.25676e-05	0	0.000212203	0.00020979	0	0	8.45912e-05	0	0	0.000113314	0	0.000342783	0.000100193	0	0	0	0.0058601	0.00633706	0.00326217				10	10	10	29.4	29.4	29.4	57.936	0	12.852	49418000	30	25	P14618;B4DNK4;H3BTN5;H3BQ34;H3BT25;H3BUW1;H3BTJ2;H3BR70;H3BU13;H3BN34;H3BQZ3;P30613	P14618;B4DNK4;H3BTN5;H3BQ34	Pyruvate kinase PKM;Pyruvate kinase	PKM	291
0	0.000125804	0	0	0	0	0	0	0	0	0	0	0	0	0	0	0	0	0.0102495	0.00910176	0.00574178				4	4	1	19.2	19.2	7.5	21.364	0.0024752	3.6227	25415000	11	9	P16403	P16403	Histone H1.2	HIST1H1C	297
0	0	0	0	0	2.53721e-05	0	0	0	0	1.93618e-05	0	0	0	1.91149e-05	0	0	0	0.00265369	0.00238755	0.00145271				8	8	8	18.3	18.3	18.3	76.613	0	16.483	23127000	35	27	P19338;H7BY16	P19338;H7BY16	Nucleolin	NCL	303
0	0	0	0	0	0	0	0	0	0	0	0	0	0	0	0	0	0	0.00542338	0.00483726	0.00405238				7	7	7	29.7	29.7	29.7	38.388	0	10.656	37219000	21	15	P20042	P20042	Eukaryotic translation initiation factor 2 subunit 2	EIF2S2	304
0	0	0	0	0	0	0	0	0	0	0	0	0	0	0	0	0	0	0.00035953	0.000285974	0.000221838				2	1	1	22.8	12.1	12.1	22.168	0.0040161	2.2572	804960	10	2	P20290	P20290	Transcription factor BTF3	BTF3	305
0	0	5.88849e-05	0	0	0.000144307	0	0	0.00019489	0	0.000157544	0	0	0.0002274	0.00025305	0	0	0	0.000558551	0.000723686	0.000400193				1	1	1	8.3	8.3	8.3	26.489	0.0072595	1.8317	4950400	14	4	P20618	P20618	Proteasome subunit beta type-1	PSMB1	306
0	2.09058e-05	2.15783e-05	0	0	0	0	0	0	0	0	8.56702e-06	0	2.09001e-05	0	0	0	0	0.000105097	7.99754e-05	7.49012e-05				2	2	2	4.7	4.7	4.7	90.98	0	7.2653	1712300	52	4	P25205;J3KQ69;A0A499FHX9	P25205;J3KQ69;A0A499FHX9	DNA replication licensing factor MCM3	MCM3	311
0	0	0	0	0.000355531	0.000728545	0	0	0.000555872	0	0.000442516	0.000364112	0	0.000520568	0.000430025	0	0	0	0.00165427	0.00362801	0.00266456				3	3	3	17.4	17.4	17.4	26.411	0	5.6968	19123000	10	9	P28066	P28066	Proteasome subunit alpha type-5	PSMA5	318
0	0	0	0	0	0	0	0	0	0	0	0	0	0	0	0	0	0	0.00239711	0.00238635	0.0017727				3	3	3	14.5	14.5	14.5	27.679	0.0023202	3.0914	9188200	15	9	P31944	P31944	Caspase-14;Caspase-14 subunit p17, mature form;Caspase-14 subunit p10, mature form;Caspase-14 subunit p20, intermediate form;Caspase-14 subunit p8, intermediate form	CASP14	323
0	0.000266726	0.000292109	0	0.000579654	0.000466011	0	0.000332061	7.31927e-05	0	3.44016e-05	0	0	5.91693e-05	0.000134879	0	0	0	0.000246503	0	9.0522e-05				3	3	3	17.3	17.3	17.3	29.804	0.003992	2.2387	7198300	17	3	P35232;C9JW96;C9JZ20;E7ESE2;E9PCW0	P35232;C9JW96	Prohibitin	PHB	328
0	0.000151183	0.000897036	0	0	0	0	0	0	0	0	0	2.18476e-05	0	0	0	0	0	0.00136458	0.00126864	0.000962765				10	10	10	8	8	8	174.76	0	8.1662	36072000	88	19	P35573	P35573	Glycogen debranching enzyme;4-alpha-glucanotransferase;Amylo-alpha-1,6-glucosidase	AGL	330
0	7.64369e-06	3.67488e-05	0	5.58415e-05	7.79274e-05	0	0	0	4.98978e-05	1.67738e-05	1.49965e-05	0	2.28166e-05	8.14337e-05	0	0	0	2.96541e-05	2.31516e-05	1.59852e-05				2	2	2	1.8	1.8	1.8	229	0	9.9204	7078200	100	11	P35580	P35580	Myosin-10	MYH10	332
0	0	0	0	0	0	0	0	0	0	0	0	0	0	0	0	0	0	0.000213749	0.000243622	8.5705e-05				2	2	2	3.3	3.3	3.3	102.49	0.0038835	2.1133	2221800	46	2	P35606	P35606	Coatomer subunit beta	COPB2	333
0	0	0	0	0	0	0	0	0	0	0	0	0	0	0	0	0	0	0.000592814	0.000582849	0.000171011				2	2	2	8.6	8.6	8.6	35.503	0.0072993	1.8511	2361400	20	2	P40926;G3XAL0	P40926;G3XAL0	Malate dehydrogenase, mitochondrial;Malate dehydrogenase	MDH2	342
0	0	0.000324133	0	0.000142799	0.000218843	0	0.000202156	0.000178252	0.000159239	8.23867e-05	0.00011064	0	0.000284321	0.000327936	0	0	0	0.0056247	0.00558192	0.0040964				6	6	6	18	18	18	51.109	0	15.5	41205000	23	32	P41091;Q2VIR3;H7BZU1	P41091;Q2VIR3	Eukaryotic translation initiation factor 2 subunit 3;Putative eukaryotic translation initiation factor 2 subunit 3-like protein	EIF2S3;EIF2S3L	344
0	9.10548e-05	9.45094e-05	0	0	0	0	0	0	0	0	0	0	0	0	0	0	0	0	0	0				1	1	1	5.9	5.9	5.9	42.293	0.0022936	3.0143	237510	19	2	P42025	P42025	Beta-centractin	ACTR1B	346
0	0	0	0	0	0	0	0	0	0.000560328	0	0	0	0	0	0	0	0	0.000918105	0.00102674	0.000310135				5	5	5	15.3	15.3	15.3	49.541	0	5.9133	9467800	31	10	P49411	P49411	Elongation factor Tu, mitochondrial	TUFM	360
0	0	0	0	0	0	0	0	0	0	0	0	0	0	0	0	0	0	0.000821522	0.00109722	0.00084678				2	2	2	8.5	8.5	8.5	39.594	0.0021368	2.5538	4986900	19	4	P51991;H7C1J8	P51991;H7C1J8	Heterogeneous nuclear ribonucleoprotein A3	HNRNPA3	365
0	0	0	0.000181564	0	0	0	0	0	0	0	0	0.00039617	0.000389863	0.000417626	0	0	0	0.000677615	0.000854128	0.000704174				3	3	3	10.7	10.7	10.7	51.958	0	7.4125	11386000	19	8	P55081	P55081	Microfibrillar-associated protein 1	MFAP1	373
0	0.000189244	0	0	0	0.000116149	0	0.000107329	0.000106753	0	0	6.26561e-05	0	0.000100141	0.000106171	0	0	0	0.000215635	0.000192211	0.000160276				2	2	2	15.2	15.2	15.2	35.54	0.0021598	2.6114	2721800	13	5	P55735;A8MXL6	P55735;A8MXL6	Protein SEC13 homolog	SEC13	374
0	0	0	0	0	0	0	0	0	0	0	0	0	0	0	0	0	0	0.00314945	0.00269568	0.00248116				6	6	6	42.6	42.6	42.6	26.669	0	5.4623	12704000	16	11	P60174;U3KQF3;U3KPZ0	P60174	Triosephosphate isomerase	TPI1	380
0	0	0	0	0	0	0	0.000171637	0.000174142	0	0	0	8.77696e-05	0.000159539	0	0	0.000225767	0	0	0.000333879	0.000111323				2	2	2	6.5	6.5	6.5	52.22	0.0040241	2.2715	5556400	28	3	P60228;E5RIT4;H0YAW4;H0YBR5;E5RHS5;E5RGA2	P60228;E5RIT4;H0YAW4;H0YBR5;E5RHS5;E5RGA2	Eukaryotic translation initiation factor 3 subunit E	EIF3E	381
0	0	0	0	0	0	0	0	0	0	0	0	0	0	0	0	0	0	0.0039114	0.00389084	0.002775				3	3	3	20.9	20.9	20.9	19.463	0.0022222	2.7844	12803000	13	9	P62633	P62633	Cellular nucleic acid-binding protein	CNBP	408
0	0	0	0	0	0	0	0	0	0	0	0	0	0	0	0	0	0	0.00317744	0.00160604	0.000768745				10	1	1	27.7	4.3	4.3	41.876	0.0055762	1.9253	8796400	18	4	P63267;P68133;P68032;P62736;A6NL76;C9JFL5;F6UVQ4;F6QUT6;F8WB63;B8ZZJ2	P63267;P68133;P68032;P62736;A6NL76;C9JFL5;F6UVQ4;F6QUT6;F8WB63;B8ZZJ2	Actin, gamma-enteric smooth muscle;Actin, alpha skeletal muscle;Actin, alpha cardiac muscle 1;Actin, aortic smooth muscle	ACTG2;ACTA1;ACTC1;ACTA2	410
0	0.00127493	0.000877681	0	0.00188292	0.00175353	0	0.000402059	0	0	0	0	0.000900423	0.00281285	0.00332288	0	0	0	0.0263312	0.020922	0.014774				2	2	1	37.1	37.1	24.7	10.366	0	44.967	39749000	5	38	P63167;F8VXI7;F8VXL2;F8VRV5	P63167;F8VXI7;F8VXL2;F8VRV5	Dynein light chain 1, cytoplasmic	DYNLL1	429
0	0.00029628	0.000219147	0	0.000479886	0.00047677	0	0	0	0	0.000244737	0.000297928	0	0.000437746	0.000435229	0	0	0	0.0457756	0.0471536	0.0286555				6	6	5	36.6	36.6	36.6	19.329	0	6.1053	87714000	7	13	P84103;A0A087X2D0	P84103;A0A087X2D0	Serine/arginine-rich splicing factor 3	SRSF3	443
0	0	8.38564e-05	0	6.61802e-05	8.1927e-05	0	9.14552e-05	0.000107979	0	3.19924e-05	0	0	9.72545e-05	0.000105811	0	0	0	0	0	0				2	2	2	5.2	5.2	5.2	85.595	0.0025189	3.7393	4049600	32	10	Q01813;B1APP6;P17858	Q01813;B1APP6;P17858	ATP-dependent 6-phosphofructokinase, platelet type;ATP-dependent 6-phosphofructokinase, liver type	PFKP;PFKL	444
0	0	0	0	0	0	0	0	0	0	0	0	0	0	0	0	0	0	0.000496548	0.000786251	0.000315776				2	2	2	6.3	6.3	6.3	51.804	0	4.4676	6365900	29	6	Q02790	Q02790	Peptidyl-prolyl cis-trans isomerase FKBP4;Peptidyl-prolyl cis-trans isomerase FKBP4, N-terminally processed	FKBP4	446
0	0	0	0	0	0	0	0	0	0	0	0	0.000483177	0	0	0	0	0	0.00316673	0.00258052	0.00171557				5	4	4	31.3	27.2	27.2	28.218	0	4.7301	11941000	16	5	Q04917;A2IDB2	Q04917	14-3-3 protein eta	YWHAH	448
0	0	0	0	0	0	0	0	0	0	0	0	0	0	0	0	0	0	0.000236887	0.000149582	0.000259454				2	2	2	3.2	3.2	3.2	99.986	0.0021739	2.6791	14674000	44	6	Q08554	Q08554	Desmocollin-1	DSC1	451
0	0	0.000119682	0	0.000157829	0.000193052	0	0.000373591	0.00034567	0	0.000136958	0	0	0.000312997	0.00039112	0	0	0	0	0	0				3	3	3	17.2	17.2	17.2	35.348	0.0023148	3.0905	7864800	16	7	Q13155;A8MU58	Q13155;A8MU58	Aminoacyl tRNA synthase complex-interacting multifunctional protein 2	AIMP2	454
0	0	0	0	0	0	0	0	0	0	0	0	0	0	0	0	0	0	0.00434788	0.00564697	0.0040404				3	3	3	15.8	15.8	15.8	25.542	0.0039761	2.2264	22721000	15	4	Q13242;H0YIB4;S4R3G0	Q13242;H0YIB4;S4R3G0	Serine/arginine-rich splicing factor 9	SRSF9	456
0	0	0	0	0	0	0	0.000286583	0	0	0	0	0	0	0	0	0	0	0.0246259	0.0225951	0.0181892				7	6	6	24.6	21.3	21.3	31.263	0	10.986	68696000	8	28	Q13243;B4DJK0;B4DUA4;G3V5K8	Q13243;B4DJK0;B4DUA4;G3V5K8	Serine/arginine-rich splicing factor 5	SRSF5	457
0	0	0	0	0	0	0	0	0	0	0	0	0	0	0	0	0	0	0.00104966	0.00119714	0.000706726				5	5	5	7.7	7.7	7.7	88.549	0	35.008	7625200	28	11	Q13263;M0R0K9;M0R2I3	Q13263	Transcription intermediary factor 1-beta	TRIM28	458
0	0	0	0	0	3.30291e-05	0	0	0	0	0	0	0	5.0346e-05	6.11209e-05	0	0	0	0.00136933	0.00111812	0.000820371				3	3	3	9.9	9.9	9.9	52.164	0.0022624	2.8303	6664600	20	7	Q13283;E5RIZ6	Q13283	Ras GTPase-activating protein-binding protein 1	G3BP1	459
0	0	0	0	0	0	0	0	0	0	0	0	0	0	0	0	0	0	0.000645214	0.000604845	0.000448698				3	3	3	11	11	11	49.601	0.0021053	2.4921	7359200	26	4	Q13895;F8WBL2	Q13895;F8WBL2	Bystin	BYSL	464
0	0	0	0.000335494	0	0	0	0	0	0	0	0	0.00121561	0	0	0	0	0	0	0	0				1	1	1	8.8	8.8	8.8	21.432	0.0022371	2.797	2039500	10	4	Q5QPP1;Q14376	Q5QPP1;Q14376	UDP-glucose 4-epimerase	GALE	470
0	0	0	0	0	0	0	0	0	0	0	0	0	0	0	0	0	0	0.000650095	0.000625852	0.00044353				3	3	3	4.8	4.8	4.8	87.133	0.0055351	1.9107	5432600	34	5	Q14694;H3BQP1;H3BNS8;J3KT19	Q14694;H3BQP1	Ubiquitin carboxyl-terminal hydrolase 10	USP10	471
0	0	4.20353e-05	0	0	0	0	0	0	0	0	0	0	0	0	0	0	0	0.000271942	0.000277422	0.000229329				2	2	2	7.9	7.9	7.9	41.193	0.0055866	1.9275	1527900	20	4	Q15050	Q15050	Ribosome biogenesis regulatory protein homolog	RRS1	476
0	0	2.59531e-05	0	4.29888e-05	0	0	0	0	0	0	0	3.52486e-05	6.24866e-05	5.84996e-05	0	0	0	0.000843078	0.00112132	0.000601491				8	8	8	11.4	11.4	11.4	135.58	0	9.8689	14510000	53	12	Q15393;J3QKV4	Q15393	Splicing factor 3B subunit 3	SF3B3	478
0	0	0	0	0	0	0	0	0	0	0	0	0	0	0	0	0	0	0.00401011	0.00359609	0.00232923				4	4	4	14.5	14.5	14.5	39.039	0	6.9588	12793000	14	13	Q15633;H3BV98;F8VSA1;F8VYK6;F8VZZ7;F8VP94;F8VW32;F8VYK3;F8VZ57	Q15633;H3BV98;F8VSA1	RISC-loading complex subunit TARBP2	TARBP2	479
0	0	0	0	0	0	0	0	0	0	0	0	0	0	0	0	0	0	0.000273755	0.000357404	0.000201755				2	2	2	13.1	13.1	13.1	29.999	0.0038241	2.0471	1153700	15	4	Q15691	Q15691	Microtubule-associated protein RP/EB family member 1	MAPRE1	481
0	0	9.02512e-05	0	5.85178e-05	6.04049e-05	0	6.90024e-05	9.42912e-05	0	0	0	0	0.000107084	0.000153615	0	0	0	0.000135776	0.000125587	9.17446e-05				2	2	2	9.6	9.6	9.6	64.953	0	7.3713	4965600	28	5	Q9UNF1;Q5H909;Q5H907	Q9UNF1;Q5H909;Q5H907	Melanoma-associated antigen D2	MAGED2	490
0	2.42217e-05	0	0	1.21545e-05	4.45371e-05	0	2.36382e-05	0	0	0	1.36594e-05	0	0	0	0	0	0	0.000386539	0.000197307	0.000389564				4	4	4	5.7	5.7	5.7	143.7	0	4.2158	7749500	66	5	Q5JTH9;A0A087X1U8	Q5JTH9	RRP12-like protein	RRP12	491
0	0	0.000214997	0	8.57385e-05	0.000115639	0	0	0	0	0	0	0	0	0.000218226	0	0	0	0	0	0				1	1	1	4	4	4	83.638	0.0022573	2.8256	3545300	37	1	Q5VZE5	Q5VZE5	N-alpha-acetyltransferase 35, NatC auxiliary subunit	NAA35	495
0	0	9.58187e-05	0	0	0	0	0	0	0.000121426	0	0	0	0	0	0	0	0	0.000921598	0.000939049	0.000541364				5	5	5	10.6	10.6	10.6	82.875	0	4.9608	9395800	38	9	Q6PJT7;H0YJA2;G3V256;G3V4R5;A0A3B3IT62;G3V5I6;G3V411;G3V473;G3V240;G3V572;A0A087WTC9;G3V3R9;G3V3Y4	Q6PJT7;H0YJA2;G3V256	Zinc finger CCCH domain-containing protein 14	ZC3H14	498
0	0	0	0	0	0	0	0	0	0	0	0	0.000127923	0	0	0	0	0	0.000215173	0.000261461	0.000201625				3	3	3	5.3	5.3	5.3	102	0	7.2554	4019400	50	5	Q7KZF4	Q7KZF4	Staphylococcal nuclease domain-containing protein 1	SND1	501
0	0	0.000198613	0.000356895	0.000466314	0.00036388	0	0.000126011	0	0	0.000206792	0.000221665	0	0.000368067	0.000554468	0	0	0	0.00228586	0.00233732	0.00135653				2	2	2	8.8	8.8	8.8	32.749	0.0021322	2.5266	12853000	12	8	Q86U42;H0YJH9;B4DEH8;G3V4T2	Q86U42;H0YJH9;B4DEH8;G3V4T2	Polyadenylate-binding protein 2	PABPN1	506
0	0	0	0	0	0	0	0	0	0	0	0	0	0	0	0	0	0	0.00156931	0.00128334	0.00116189				2	2	2	12.1	12.1	12.1	26.888	0.0023753	3.1869	5292200	14	6	Q86V81;E9PB61	Q86V81;E9PB61	THO complex subunit 4	ALYREF	507
0	0	0	0	0	0	0	0	0	0	0	4.78368e-05	0	0	0	0	0	0	0.000107134	0.000104715	0				2	2	2	6	6	6	63.472	0.004	2.2485	724580	27	2	Q8N1G4	Q8N1G4	Leucine-rich repeat-containing protein 47	LRRC47	512
0	2.27947e-05	2.71284e-05	0	3.3181e-05	2.62196e-05	0	0	0	0	1.362e-05	0	0	2.37608e-05	2.20665e-05	0	0	0	0.00011298	7.26541e-05	5.87407e-05				2	2	2	2.3	2.3	2.3	168.59	0.002079	2.4285	3756700	76	6	Q8TEQ6	Q8TEQ6	Gem-associated protein 5	GEMIN5	515
0	0	0	0	2.55363e-05	0	0	0	0	4.72556e-05	0	0	0	0	0	0	0	0	0.00574277	0.00631875	0.00343773				12	12	12	15.3	15.3	15.3	113.37	0	14.935	63344000	36	27	Q8WWM7;H3BUF6;H3BSK9;H3BUE3;H3BRB0;A0A0C4DGL7	Q8WWM7;H3BUF6	Ataxin-2-like protein	ATXN2L	516
0	0	0	0	0	0	0	0	0	0	0	0	0	0	0	0	0	0	0.000318815	0.000330133	0.000239183				1	1	1	8.5	8.5	8.5	22.487	0	4.0826	1078300	13	4	Q92522	Q92522	Histone H1x	H1FX	517
0	0	0	0	0	0	0	0	0	0	0	0	0	0	0	0	0	0	0.000992572	0.000882387	0.000507065				3	3	3	14.2	14.2	14.2	35.7	0.0020747	2.4239	3472200	16	5	Q96CX2	Q96CX2	BTB/POZ domain-containing protein KCTD12	KCTD12	524
0	0	0	0	0	0	0	0	0	0	0	0	0	0	0	0	0	0	0.00429822	0	0.000560078				2	1	1	37.1	24.7	24.7	10.35	0.003876	2.1077	2109200	5	4	Q96FJ2	Q96FJ2	Dynein light chain 2, cytoplasmic	DYNLL2	525
0	0.000313837	0.000490052	0	0	0	0	0	0	0	0	0	0	0	0	0	0	0	0.00173971	0	0.00117199				1	1	1	19	19	19	17.27	0.0038685	2.084	1705400	5	1	Q96K17	Q96K17	Transcription factor BTF3 homolog 4	BTF3L4	526
0	0.000279269	0.00025707	0	0.000142409	0.000136808	0	0	0	0	0	0	0	0.000199405	0.000312645	0	0	0	0.00102456	0.00132104	0.000855419				3	3	3	11.9	11.9	11.9	35.818	0.0024213	3.3297	8761300	18	9	Q96QD9;H9KVC6;H9KVC1;H9KVD1;H9KVD5	Q96QD9;H9KVC6	UAP56-interacting factor	FYTTD1	527
0	4.15374e-05	0	0	0	0	0	0	0	0	0	0	0	8.33899e-05	0	0	0	0	0.000772007	0.000716688	0.000512135				5	5	5	10.2	10.2	10.2	92.25	0	6.7979	7146500	35	13	Q99459	Q99459	Cell division cycle 5-like protein	CDC5L	530
0	0	0	0	0	0	0	0	0	0	5.1267e-05	0	0	0	0	0	0	0	0.00433218	0.00424775	0.00277435				4	4	4	42.9	42.9	42.9	17.328	0	7.5541	8474900	8	9	Q99471;H3BMQ1;H3BPF6;F8VNW6;F8VQZ2	Q99471;H3BMQ1;H3BPF6	Prefoldin subunit 5	PFDN5	532
0	0	0	0	0	0	0	0	0	0	0	0	0	0	0	0	0	0	0	0	0.000484822				2	2	2	34.6	34.6	34.6	14.984	0.0021231	2.5222	474440	5	2	Q9BPZ3;D6RA77	Q9BPZ3;D6RA77	Polyadenylate-binding protein-interacting protein 2	PAIP2	534
0	0	0	0	0	0	0	0	0	0	0	0	0	0	0	0	0	0	0.000780065	0.000677154	0.000626115				2	2	2	10.9	10.9	10.9	34.222	0	4.6197	2956800	15	6	Q9BYG3;H7BZL0;C9J808;C9J6C5	Q9BYG3;H7BZL0;C9J808;C9J6C5	MKI67 FHA domain-interacting nucleolar phosphoprotein	NIFK	540
0	0	0	0.000121641	0	0	0	0	0	8.82558e-05	0	0	0.000162092	0	0	0	0	0	0	0	0				1	1	1	11.7	11.7	11.7	37.535	0.0021882	2.6849	962470	18	7	Q9H9J2	Q9H9J2	39S ribosomal protein L44, mitochondrial	MRPL44	545
0	1.52783e-05	0	0	0	0	0	0	0	0	0	0	4.19574e-05	0	0	0	0	0	8.55542e-05	8.06198e-05	2.9297e-05				2	2	2	3.9	3.9	3.9	100.01	0	7.0365	1183000	50	3	Q9HCS7	Q9HCS7	Pre-mRNA-splicing factor SYF1	XAB2	547
0	0	0	0	0	0	0	0	0	0	0	0	0	0	0	0	0	0	0	0	0				1	1	1	8.5	8.5	8.5	15.521	0.0088968	1.7291	0	7	1	Q9NS69	Q9NS69	Mitochondrial import receptor subunit TOM22 homolog	TOMM22	550
0	0	0	0	0	0	0	0	0	0	0	0	0	0	4.97169e-05	0	0	0	0.00280998	0.00192645	0.000733607				5	5	5	24	24	24	39.302	0	9.6295	8816100	18	13	Q9NZL4;K7EN20;K7EL16;K7ERT9;K7EKM6;K7EMM7	Q9NZL4	Hsp70-binding protein 1	HSPBP1	556
0	0	0	0	0	0	0	0	0	0	0.000248426	0	0	0	0	0	0	0	0.00273001	0.00270194	0.0020614				3	3	3	26.6	26.6	26.6	16.648	0	6.453	9951100	10	8	Q9UHV9	Q9UHV9	Prefoldin subunit 2	PFDN2	561
0	0	0	0	0	0	0	0	0	0	0	0	0	0	0	0	0	0	0.000444173	0.000420692	0.000273302				4	4	4	5.7	5.7	5.7	116.85	0	5.55	5352300	51	9	Q9UII4;E9PBL0	Q9UII4;E9PBL0	E3 ISG15--protein ligase HERC5	HERC5	562
0	0	0	0	0	0	0	0	0	0	0	0	0	0	0	0	0	0	0.000591317	0.000317786	0.000253447				2	2	1	3.1	3.1	1.6	97.207	0	18.26	4772600	45	4	Q9UKV8;Q5TA58;Q9H9G7	Q9UKV8;Q5TA58;Q9H9G7	Protein argonaute-2;Protein argonaute;Protein argonaute-3	AGO2;AGO1;AGO3	565
0	0	0	0	0	0	0	0	0	0	0	0	0	0	0	0	0	0	0.00134096	0.0011514	0.0010071				3	3	3	9.1	9.1	9.1	54.12	0.002331	3.1494	7903600	24	8	Q9UN86;D6RGJ4;D6RAC7;D6RB17	Q9UN86	Ras GTPase-activating protein-binding protein 2	G3BP2	569
0	0	0.00016704	8.80531e-05	0	0	0	0	0	0	0	4.60911e-05	0	0	0	0	0	0	0.0122935	0.0123527	0.00754383				10	10	10	34.5	34.5	34.5	43.786	0	37.863	77191000	22	32	Q9UQ80;F8VR77;H0YIN7;F8W0A3	Q9UQ80	Proliferation-associated protein 2G4	PA2G4	573
0	0	0	0	0	0	0	0	0	0	0	0	0	0.000525602	0	0	0	0	0.00156566	0.000847226	0.000672069				1	1	1	10.2	10.2	10.2	18.237	0	4.0048	3694900	8	8	Q9Y3C6	Q9Y3C6	Peptidyl-prolyl cis-trans isomerase-like 1	PPIL1	578
0	8.67118e-05	0	0.000102611	0.000127727	0.000267676	0	0.000336857	0	0.000132387	8.06679e-05	9.24709e-05	0.000147779	0.00052498	0.000169686	0	0	0	0.00123251	0.000838179	0.00123581				6	6	6	23.7	23.7	23.7	38.438	0	13.432	14896000	21	19	Q9Y3F4;H0YH33	Q9Y3F4;H0YH33	Serine-threonine kinase receptor-associated protein	STRAP	579
0	0.000287328	0.000164972	0.000567391	0.00212456	0.00113384	0	0.000316708	0.000615797	0	0.00114299	0.00130869	0.000903883	0.00126595	0.000752398	0	0	0	0.0426171	0.0222518	0.0285047				5	5	5	37.4	37.4	37.4	19.889	0	199.93	149800000	8	68	Q9Y5S9;A0A0J9YW13	Q9Y5S9	RNA-binding protein 8A	RBM8A	585
