# Supplementary material for: The human ribosome modulates multidomain protein biogenesis by delaying cotranslational domain docking
Source: Nat Struct Mol Biol. 2025 Sep 19;32(11):2296–307. doi: 10.1038/s41594-025-01676-5 (PMC12618258; doi:10.1038/s41594-025-01676-5)
Supplement: Supplementary file 6 — HDX-MS analysis of hRNCs. [file 41594_2025_1676_MOESM6_ESM.xlsx]

## Sheet: Summary table hRNC
HDX-MS hRNC data summary
Data Set	1-123	1-208	1-388	1-458	1-528	FL50	FL50 + 3C	80S ribosomes	FLuc	1-528 Ligand	FL50 Ligand	FLuc Ligand	Isolated NS
HDX reaction details	Final D2O concentration=98%, pHread=7.9, 24 °C
HDX time course	180 s, 3600 s, MaxD
HDX undeuterated controls	3	5	5	3	6	5	-	3	8	-	-	-	3
180 s	3	5	6	3	5	3	3	2	4	5	3	3	3
3600 s	-	-	3	-	-	-	-	3	4	-	-	-	3
MaxD	1	1	1	1	1	1	-	1	1	-	-	-	1
Back-exchange (mean / IQR)	50% / 15%
Number of peptides	See individual figure tabs for construct specific peptide information
Sequence coverage
Average peptide length; Redundancy
Peptide filtering parameters	0.05 products/amino acid; 1 consecutive products; 35 max peptide length
Repeatability	+/- 0.11 relative Da
Labelling buffer	10 mM Hepes-KOH, pH 7.5, 25 mM KOAc, 12 mM MgOAc, 1 mM DTT, 98% D2O. Additional 50 uM PBT and 1 mM ATP for Ligand bound
Quench buffer	Quench buffer, 2 parts to 5 [175 mM NaPi pH 2.1, 17.5 mM TCEP, 5 M GuHCl, H2O].

## Sheet: hRNC all uptake for all states
Protein	Start	End	Sequence	MaxUptake	MHP	Exposure	Uptake	Uptake SD	RT	RT SD
1-123 RNC	-38	-22	MDYKDHDGDYKDHDIDY	16	2144.85	0	0	0	6.6602	0.083476
1-123 RNC	-38	-22	MDYKDHDGDYKDHDIDY	16	2144.85	3	3.83425	0.147723	6.74311	0.012632
1-123 RNC	-38	-22	MDYKDHDGDYKDHDIDY	16	2144.85	MAX	3.79433	0.136319	6.74842	0
1-208 RNC	-38	-22	MDYKDHDGDYKDHDIDY	16	2144.85	0	0	0	6.83807	0.024777
1-208 RNC	-38	-22	MDYKDHDGDYKDHDIDY	16	2144.85	3	3.91111	0.32175	6.83671	0.024347		Grey shading indicates 3xFLAG tag/peptides which have not been included in analysis
1-208 RNC	-38	-22	MDYKDHDGDYKDHDIDY	16	2144.85	MAX	3.51403	0.079715	6.78508	0
1-388 RNC	-38	-22	MDYKDHDGDYKDHDIDY	16	2144.85	0	0	0	6.87515	0.039692
1-388 RNC	-38	-22	MDYKDHDGDYKDHDIDY	16	2144.85	3	4.05009	0.127501	6.84641	0.051608
1-388 RNC	-38	-22	MDYKDHDGDYKDHDIDY	16	2144.85	60	3.97577	0.092105	6.7439	0.018126
1-388 RNC	-38	-22	MDYKDHDGDYKDHDIDY	16	2144.85	MAX	4.0688	0.061352	6.78101	0
1-458 RNC	-38	-22	MDYKDHDGDYKDHDIDY	16	2144.85	0	0	0	6.76441	0.015538
1-458 RNC	-38	-22	MDYKDHDGDYKDHDIDY	16	2144.85	3	4.11464	0.090514	6.76063	0.014627
1-458 RNC	-38	-22	MDYKDHDGDYKDHDIDY	16	2144.85	MAX	3.51275	0.022432	6.74802	0
1-528 RNC	-38	-22	MDYKDHDGDYKDHDIDY	16	2144.85	0	0	0	6.85872	0.020912
1-528 RNC	-38	-22	MDYKDHDGDYKDHDIDY	16	2144.85	3	3.83028	0.234177	6.84734	0.014953
1-528 RNC	-38	-22	MDYKDHDGDYKDHDIDY	16	2144.85	MAX	2.6003	0.073429	6.84138	0
1-528 w/PBT&ATP	-38	-22	MDYKDHDGDYKDHDIDY	16	2144.85	0	0	0	6.8587	0.020775
1-528 w/PBT&ATP	-38	-22	MDYKDHDGDYKDHDIDY	16	2144.85	3	3.81199	0.141746	6.84849	0.011415
1-528 w/PBT&ATP	-38	-22	MDYKDHDGDYKDHDIDY	16	2144.85	MAX	2.57718	0.049499	6.84138	0
FL50 3C treated	-38	-22	MDYKDHDGDYKDHDIDY	16	2144.85	0	0	0	6.69476	0.045242
FL50 3C treated	-38	-22	MDYKDHDGDYKDHDIDY	16	2144.85	3	4.20233	0.096247	6.74582	0.02769
FL50 3C treated	-38	-22	MDYKDHDGDYKDHDIDY	16	2144.85	MAX	2.15718	0.094666	6.74578	0
FL50 RNC	-38	-22	MDYKDHDGDYKDHDIDY	16	2144.85	0	0	0	6.69476	0.045242
FL50 RNC	-38	-22	MDYKDHDGDYKDHDIDY	16	2144.85	3	4.04638	0.151561	6.64239	0.053096
FL50 RNC	-38	-22	MDYKDHDGDYKDHDIDY	16	2144.85	MAX	2.15718	0.094666	6.74578	0
FL50 RNC w/PBT & ATP	-38	-22	MDYKDHDGDYKDHDIDY	16	2144.85	0	0	0	6.69476	0.045242
FL50 RNC w/PBT & ATP	-38	-22	MDYKDHDGDYKDHDIDY	16	2144.85	3	4.10943	0.094666	6.64791	0
FL50 RNC w/PBT & ATP	-38	-22	MDYKDHDGDYKDHDIDY	16	2144.85	MAX	2.15718	0.094666	6.74578	0
NL_GS69 RNC	-38	-22	MDYKDHDGDYKDHDIDY	16	2144.85	0	0	0	6.79936	0.043724
NL_GS69 RNC	-38	-22	MDYKDHDGDYKDHDIDY	16	2144.85	3	3.77703	0.064218	6.88265	0.011726
NL_GS69 RNC	-38	-22	MDYKDHDGDYKDHDIDY	16	2144.85	MAX	3.47674	0.064125	6.89961	0
1-123 RNC	-38	-19	MDYKDHDGDYKDHDIDYKDD	19	2503	0	0	0	5.3334	0.064461
1-123 RNC	-38	-19	MDYKDHDGDYKDHDIDYKDD	19	2503	3	5.17671	0.121956	5.39478	0.004858
1-123 RNC	-38	-19	MDYKDHDGDYKDHDIDYKDD	19	2503	MAX	5.12357	0.010186	5.38216	0
1-208 RNC	-38	-19	MDYKDHDGDYKDHDIDYKDD	19	2503	0	0	0	5.47297	0.022842
1-208 RNC	-38	-19	MDYKDHDGDYKDHDIDYKDD	19	2503	3	4.70424	0.382384	5.46657	0.017366
1-388 RNC	-38	-19	MDYKDHDGDYKDHDIDYKDD	19	2503	0	0	0	5.49658	0.042158
1-388 RNC	-38	-19	MDYKDHDGDYKDHDIDYKDD	19	2503	3	3.98675	0.364472	5.47537	0.050526
1-388 RNC	-38	-19	MDYKDHDGDYKDHDIDYKDD	19	2503	60	4.7066	0.342287	5.40239	0.012644
1-388 RNC	-38	-19	MDYKDHDGDYKDHDIDYKDD	19	2503	MAX	5.56914	0.033498	5.45071	0
1-458 RNC	-38	-19	MDYKDHDGDYKDHDIDYKDD	19	2503	0	0	0	5.40403	0.026924
1-458 RNC	-38	-19	MDYKDHDGDYKDHDIDYKDD	19	2503	3	4.40945	0.149752	5.40191	0.010504
1-528 RNC	-38	-19	MDYKDHDGDYKDHDIDYKDD	19	2503	0	0	0	5.49561	0.016592
1-528 RNC	-38	-19	MDYKDHDGDYKDHDIDYKDD	19	2503	3	4.80226	0.333288	5.49529	0.012323
1-528 w/PBT&ATP	-38	-19	MDYKDHDGDYKDHDIDYKDD	19	2503	0	0	0	5.49561	0.016592
1-528 w/PBT&ATP	-38	-19	MDYKDHDGDYKDHDIDYKDD	19	2503	3	4.41905	0.180172	5.49495	0.00511
FL50 3C treated	-38	-19	MDYKDHDGDYKDHDIDYKDD	19	2503	0	0	0	5.32753	0.038504
FL50 3C treated	-38	-19	MDYKDHDGDYKDHDIDYKDD	19	2503	3	5.08531	0.247754	5.39269	0.024233
FL50 RNC	-38	-19	MDYKDHDGDYKDHDIDYKDD	19	2503	0	0	0	5.32753	0.038504
FL50 RNC	-38	-19	MDYKDHDGDYKDHDIDYKDD	19	2503	3	5.15156	0.18649	5.29633	0.059121
FL50 RNC w/PBT & ATP	-38	-19	MDYKDHDGDYKDHDIDYKDD	19	2503	0	0	0	5.32753	0.038504
FL50 RNC w/PBT & ATP	-38	-19	MDYKDHDGDYKDHDIDYKDD	19	2503	3	4.82273	0.116489	5.38145	0.021065
1-123 RNC	-37	-22	DYKDHDGDYKDHDIDY	15	2013.81	0	0	0	6.68168	0.054158
1-123 RNC	-37	-22	DYKDHDGDYKDHDIDY	15	2013.81	3	3.11011	0.073892	6.75558	0.005857
1-123 RNC	-37	-22	DYKDHDGDYKDHDIDY	15	2013.81	MAX	2.73375	0.043884	6.77028	0
1-208 RNC	-37	-22	DYKDHDGDYKDHDIDY	15	2013.81	0	0	0	6.84441	0.009451
1-208 RNC	-37	-22	DYKDHDGDYKDHDIDY	15	2013.81	3	2.73771	0.568107	6.84052	0.006242
1-388 RNC	-37	-22	DYKDHDGDYKDHDIDY	15	2013.81	0	0	0	6.89431	0.026572
1-388 RNC	-37	-22	DYKDHDGDYKDHDIDY	15	2013.81	3	3.63457	0.209851	6.87307	0.04202
1-458 RNC	-37	-22	DYKDHDGDYKDHDIDY	15	2013.81	0	0	0	6.78664	0.034936
1-458 RNC	-37	-22	DYKDHDGDYKDHDIDY	15	2013.81	3	3.49794	0.201583	6.76501	0.0143
1-528 RNC	-37	-22	DYKDHDGDYKDHDIDY	15	2013.81	0	0	0	6.87065	0.017385
1-528 RNC	-37	-22	DYKDHDGDYKDHDIDY	15	2013.81	3	2.3877	0.471147	6.86214	0.022263
1-528 w/PBT&ATP	-37	-22	DYKDHDGDYKDHDIDY	15	2013.81	0	0	0	6.87065	0.017385
1-528 w/PBT&ATP	-37	-22	DYKDHDGDYKDHDIDY	15	2013.81	3	2.71789	0.585739	6.87291	0.009064
FL50 3C treated	-37	-22	DYKDHDGDYKDHDIDY	15	2013.81	0	0	0	6.67891	0.047751
FL50 3C treated	-37	-22	DYKDHDGDYKDHDIDY	15	2013.81	3	3.59514	0.152872	6.7611	0.015363
FL50 RNC	-37	-22	DYKDHDGDYKDHDIDY	15	2013.81	0	0	0	6.67891	0.047751
FL50 RNC	-37	-22	DYKDHDGDYKDHDIDY	15	2013.81	3	3.37856	0.101589	6.65015	0.050203
FL50 RNC w/PBT & ATP	-37	-22	DYKDHDGDYKDHDIDY	15	2013.81	0	0	0	6.67891	0.047751
FL50 RNC w/PBT & ATP	-37	-22	DYKDHDGDYKDHDIDY	15	2013.81	3	3.69171	0.042033	6.66951	0
NL_GS69 RNC	-37	-22	DYKDHDGDYKDHDIDY	15	2013.81	0	0	0	6.80589	0.037298
NL_GS69 RNC	-37	-22	DYKDHDGDYKDHDIDY	15	2013.81	3	3.40502	0.122625	6.90099	0.003287
1-123 RNC	-29	-16	YKDHDIDYKDDDDK	13	1784.76	0	0	0	4.55359	0.069057
1-123 RNC	-29	-16	YKDHDIDYKDDDDK	13	1784.76	3	-0.011487	0.053596	4.65905	0.007894
1-123 RNC	-29	-16	YKDHDIDYKDDDDK	13	1784.76	MAX	0.159805	0.050327	4.73049	0
1-208 RNC	-29	-16	YKDHDIDYKDDDDK	13	1784.76	0	0	0	4.73137	0.014062
1-208 RNC	-29	-16	YKDHDIDYKDDDDK	13	1784.76	3	0.204212	0.091092	4.7399	0.007006
1-208 RNC	-29	-16	YKDHDIDYKDDDDK	13	1784.76	MAX	-0.018599	0.059338	4.75611	0
1-388 RNC	-29	-16	YKDHDIDYKDDDDK	13	1784.76	0	0	0	4.7606	0.021358
1-388 RNC	-29	-16	YKDHDIDYKDDDDK	13	1784.76	3	0.324204	0.278906	4.73277	0.034775
1-388 RNC	-29	-16	YKDHDIDYKDDDDK	13	1784.76	60	-0.070785	0.113109	4.69142	0.021147
1-458 RNC	-29	-16	YKDHDIDYKDDDDK	13	1784.76	0	0	0	4.69207	0.0254
1-458 RNC	-29	-16	YKDHDIDYKDDDDK	13	1784.76	3	0.26031	0.07224	4.65689	0.008202
1-528 RNC	-29	-16	YKDHDIDYKDDDDK	13	1784.76	0	0	0	4.74895	0.028723
1-528 RNC	-29	-16	YKDHDIDYKDDDDK	13	1784.76	3	0.19664	0.103031	4.76331	0.036489
1-528 RNC	-29	-16	YKDHDIDYKDDDDK	13	1784.76	MAX	-0.173724	0.032115	4.82077	0
1-528 w/PBT&ATP	-29	-16	YKDHDIDYKDDDDK	13	1784.76	0	0	0	4.74895	0.028723
1-528 w/PBT&ATP	-29	-16	YKDHDIDYKDDDDK	13	1784.76	3	0.2035	0.092113	4.78388	0.013126
1-528 w/PBT&ATP	-29	-16	YKDHDIDYKDDDDK	13	1784.76	MAX	-0.173724	0.032115	4.82077	0
FL50 3C treated	-29	-16	YKDHDIDYKDDDDK	13	1784.76	0	0	0	4.61064	0.039537
FL50 3C treated	-29	-16	YKDHDIDYKDDDDK	13	1784.76	3	0.102695	0.06908	4.67908	0.009177
FL50 RNC	-29	-16	YKDHDIDYKDDDDK	13	1784.76	0	0	0	4.61064	0.039537
FL50 RNC	-29	-16	YKDHDIDYKDDDDK	13	1784.76	3	0.09086	0.054346	4.64181	0.013887
FL50 RNC w/PBT & ATP	-29	-16	YKDHDIDYKDDDDK	13	1784.76	0	0	0	4.61064	0.039537
FL50 RNC w/PBT & ATP	-29	-16	YKDHDIDYKDDDDK	13	1784.76	3	0.178784	0.070881	4.68012	0.026221
1-123 RNC	-22	-16	YKDDDDK	6	898.379	0	0	0	4.54312	0.065128
1-123 RNC	-22	-16	YKDDDDK	6	898.379	3	0.285475	0.054236	4.65928	0.002346
1-123 RNC	-22	-16	YKDDDDK	6	898.379	MAX	1.98182	0.013009	4.50087	0
1-208 RNC	-22	-16	YKDDDDK	6	898.379	0	0	0	4.73508	0.035156
1-208 RNC	-22	-16	YKDDDDK	6	898.379	3	0.387541	0.151862	4.73588	0.03183
1-208 RNC	-22	-16	YKDDDDK	6	898.379	MAX	-0.085434	0.094601	4.75997	0
1-388 RNC	-22	-16	YKDDDDK	6	898.379	0	0	0	4.7506	0.020951
1-388 RNC	-22	-16	YKDDDDK	6	898.379	3	0.694678	0.196724	4.74039	0.033995
1-388 RNC	-22	-16	YKDDDDK	6	898.379	60	0.324754	0.026319	4.69813	0.022443
1-388 RNC	-22	-16	YKDDDDK	6	898.379	MAX	-0.066357	0.024184	4.80742	0
1-458 RNC	-22	-16	YKDDDDK	6	898.379	0	0	0	4.69698	0.028798
1-458 RNC	-22	-16	YKDDDDK	6	898.379	3	0.412621	0.125724	4.66083	0.027719
1-458 RNC	-22	-16	YKDDDDK	6	898.379	MAX	-0.081729	0.012635	4.74024	0
1-528 RNC	-22	-16	YKDDDDK	6	898.379	0	0	0	4.74097	0.044534
1-528 RNC	-22	-16	YKDDDDK	6	898.379	3	0.391988	0.152822	4.76088	0.039296
1-528 RNC	-22	-16	YKDDDDK	6	898.379	MAX	-0.160722	0.072674	4.82741	0
1-528 w/PBT&ATP	-22	-16	YKDDDDK	6	898.379	0	0	0	4.74097	0.044534
1-528 w/PBT&ATP	-22	-16	YKDDDDK	6	898.379	3	0.385434	0.16682	4.77134	0.018192
1-528 w/PBT&ATP	-22	-16	YKDDDDK	6	898.379	MAX	-0.160722	0.072674	4.82741	0
FL50 3C treated	-22	-16	YKDDDDK	6	898.379	0	0	0	4.61106	0.047602
FL50 3C treated	-22	-16	YKDDDDK	6	898.379	3	0.38149	0.025758	4.68365	0.010559
FL50 3C treated	-22	-16	YKDDDDK	6	898.379	MAX	1.73145	0.019081	4.47038	0
FL50 RNC	-22	-16	YKDDDDK	6	898.379	0	0	0	4.61106	0.047602
FL50 RNC	-22	-16	YKDDDDK	6	898.379	3	0.432722	0.067629	4.5818	0.078861
FL50 RNC	-22	-16	YKDDDDK	6	898.379	MAX	1.73145	0.019081	4.47038	0
FL50 RNC w/PBT & ATP	-22	-16	YKDDDDK	6	898.379	0	0	0	4.61106	0.047602
FL50 RNC w/PBT & ATP	-22	-16	YKDDDDK	6	898.379	3	0.556193	0.066263	4.66515	0.029628
FL50 RNC w/PBT & ATP	-22	-16	YKDDDDK	6	898.379	MAX	1.73145	0.019081	4.47038	0
1-123 RNC	-12	8	SLEVLFQGPGSGSMEDAKNIK	19	2207.1	0	0	0	10.2588	0.033693
1-123 RNC	-12	8	SLEVLFQGPGSGSMEDAKNIK	19	2207.1	3	0.979655	0.026927	10.3259	0.011745
1-123 RNC	-12	8	SLEVLFQGPGSGSMEDAKNIK	19	2207.1	MAX	4.6903	0.017856	10.3598	0
1-208 RNC	-12	8	SLEVLFQGPGSGSMEDAKNIK	19	2207.1	0	0	0	10.4198	0.007078
1-208 RNC	-12	8	SLEVLFQGPGSGSMEDAKNIK	19	2207.1	3	0.950538	0.084622	10.428	0.011814
1-208 RNC	-12	8	SLEVLFQGPGSGSMEDAKNIK	19	2207.1	MAX	4.51644	0.057191	10.362	0
1-388 RNC	-12	8	SLEVLFQGPGSGSMEDAKNIK	19	2207.1	0	0	0	10.3808	0.131403
1-388 RNC	-12	8	SLEVLFQGPGSGSMEDAKNIK	19	2207.1	3	1.03571	0.059036	10.4031	0.129774
1-388 RNC	-12	8	SLEVLFQGPGSGSMEDAKNIK	19	2207.1	60	1.30854	0.112726	10.1458	0.01093
1-388 RNC	-12	8	SLEVLFQGPGSGSMEDAKNIK	19	2207.1	MAX	4.7318	0.047917	10.2067	0
1-458 RNC	-12	8	SLEVLFQGPGSGSMEDAKNIK	19	2207.1	0	0	0	10.3199	0.035089
1-458 RNC	-12	8	SLEVLFQGPGSGSMEDAKNIK	19	2207.1	3	1.04941	0.021056	10.3271	0.025907
1-458 RNC	-12	8	SLEVLFQGPGSGSMEDAKNIK	19	2207.1	MAX	4.89672	0.015001	10.3143	0
1-528 RNC	-12	8	SLEVLFQGPGSGSMEDAKNIK	19	2207.1	0	0	0	10.4311	0.028661
1-528 RNC	-12	8	SLEVLFQGPGSGSMEDAKNIK	19	2207.1	3	0.913327	0.085087	10.4541	0.014579
1-528 RNC	-12	8	SLEVLFQGPGSGSMEDAKNIK	19	2207.1	MAX	4.37156	0.064968	10.4065	0
1-528 w/PBT&ATP	-12	8	SLEVLFQGPGSGSMEDAKNIK	19	2207.1	0	0	0	10.4311	0.028661
1-528 w/PBT&ATP	-12	8	SLEVLFQGPGSGSMEDAKNIK	19	2207.1	3	0.880666	0.070708	10.4672	0.018329
1-528 w/PBT&ATP	-12	8	SLEVLFQGPGSGSMEDAKNIK	19	2207.1	MAX	4.37156	0.064968	10.4065	0
FL50 3C treated	-12	8	SLEVLFQGPGSGSMEDAKNIK	19	2207.1	0	0	0	10.2328	0.049909
FL50 3C treated	-12	8	SLEVLFQGPGSGSMEDAKNIK	19	2207.1	3	1.01872	0.100238	10.3213	0.036462
FL50 3C treated	-12	8	SLEVLFQGPGSGSMEDAKNIK	19	2207.1	MAX	4.75468	0.03243	10.3006	0
FL50 RNC	-12	8	SLEVLFQGPGSGSMEDAKNIK	19	2207.1	0	0	0	10.2328	0.049909
FL50 RNC	-12	8	SLEVLFQGPGSGSMEDAKNIK	19	2207.1	3	0.975826	0.041148	10.2239	0.041179
FL50 RNC	-12	8	SLEVLFQGPGSGSMEDAKNIK	19	2207.1	MAX	4.75468	0.03243	10.3006	0
FL50 RNC w/PBT & ATP	-12	8	SLEVLFQGPGSGSMEDAKNIK	19	2207.1	0	0	0	10.2328	0.049909
FL50 RNC w/PBT & ATP	-12	8	SLEVLFQGPGSGSMEDAKNIK	19	2207.1	3	1.09895	0.058284	10.2446	0.034654
FL50 RNC w/PBT & ATP	-12	8	SLEVLFQGPGSGSMEDAKNIK	19	2207.1	MAX	4.75468	0.03243	10.3006	0
NL_GS69 RNC	-12	8	SLEVLFQGPGSGSMEDAKNIK	19	2207.1	0	0	0	10.4008	0.035834
1-123 RNC	-7	26	FQGPGSGSMEDAKNIKKGPAPFYPLEDGTAGEQL	29	3536.7	0	0	0	15.1351	0.041341
1-123 RNC	-7	26	FQGPGSGSMEDAKNIKKGPAPFYPLEDGTAGEQL	29	3536.7	3	13.9083	0.168443	15.1073	0.021076
1-123 RNC	-7	26	FQGPGSGSMEDAKNIKKGPAPFYPLEDGTAGEQL	29	3536.7	MAX	13.8442	0.020395	15.1958	0
1-208 RNC	-7	26	FQGPGSGSMEDAKNIKKGPAPFYPLEDGTAGEQL	29	3536.7	0	0	0	15.1914	0.043499
1-208 RNC	-7	26	FQGPGSGSMEDAKNIKKGPAPFYPLEDGTAGEQL	29	3536.7	3	13.9344	0.550333	15.1567	0.038841
1-208 RNC	-7	26	FQGPGSGSMEDAKNIKKGPAPFYPLEDGTAGEQL	29	3536.7	MAX	14.532	0.008968	15.0774	0
1-388 RNC	-7	26	FQGPGSGSMEDAKNIKKGPAPFYPLEDGTAGEQL	29	3536.7	0	0	0	14.9935	0.130789
1-388 RNC	-7	26	FQGPGSGSMEDAKNIKKGPAPFYPLEDGTAGEQL	29	3536.7	3	12.7876	0.337935	14.978	0.198969
1-388 RNC	-7	26	FQGPGSGSMEDAKNIKKGPAPFYPLEDGTAGEQL	29	3536.7	60	13.3534	0.121992	14.7911	0.016135
1-388 RNC	-7	26	FQGPGSGSMEDAKNIKKGPAPFYPLEDGTAGEQL	29	3536.7	MAX	13.5777	0.038927	14.8097	0
1-458 RNC	-7	26	FQGPGSGSMEDAKNIKKGPAPFYPLEDGTAGEQL	29	3536.7	0	0	0	15.1222	0.013691
1-458 RNC	-7	26	FQGPGSGSMEDAKNIKKGPAPFYPLEDGTAGEQL	29	3536.7	3	11.004	0.175877	15.0875	0.013117
1-458 RNC	-7	26	FQGPGSGSMEDAKNIKKGPAPFYPLEDGTAGEQL	29	3536.7	MAX	14.6051	0.062094	15.0712	0
1-528 RNC	-7	26	FQGPGSGSMEDAKNIKKGPAPFYPLEDGTAGEQL	29	3536.7	0	0	0	15.1815	0.031437
1-528 RNC	-7	26	FQGPGSGSMEDAKNIKKGPAPFYPLEDGTAGEQL	29	3536.7	3	12.1769	0.232883	15.1414	0.01785
1-528 RNC	-7	26	FQGPGSGSMEDAKNIKKGPAPFYPLEDGTAGEQL	29	3536.7	MAX	14.5179	0.045695	15.079	0
1-528 w/PBT&ATP	-7	26	FQGPGSGSMEDAKNIKKGPAPFYPLEDGTAGEQL	29	3536.7	0	0	0	15.1815	0.031437
1-528 w/PBT&ATP	-7	26	FQGPGSGSMEDAKNIKKGPAPFYPLEDGTAGEQL	29	3536.7	3	10.9886	0.510374	15.1648	0.021292
1-528 w/PBT&ATP	-7	26	FQGPGSGSMEDAKNIKKGPAPFYPLEDGTAGEQL	29	3536.7	MAX	14.5179	0.045695	15.079	0
FL50 3C treated	-7	26	FQGPGSGSMEDAKNIKKGPAPFYPLEDGTAGEQL	29	3536.7	0	0	0	15.1716	0.032169
FL50 3C treated	-7	26	FQGPGSGSMEDAKNIKKGPAPFYPLEDGTAGEQL	29	3536.7	3	10.3007	0.137996	15.0871	0.040398
FL50 3C treated	-7	26	FQGPGSGSMEDAKNIKKGPAPFYPLEDGTAGEQL	29	3536.7	MAX	13.726	0.01928	15.136	0
FL50 RNC	-7	26	FQGPGSGSMEDAKNIKKGPAPFYPLEDGTAGEQL	29	3536.7	0	0	0	15.1716	0.032169
FL50 RNC	-7	26	FQGPGSGSMEDAKNIKKGPAPFYPLEDGTAGEQL	29	3536.7	3	10.3595	0.203323	15.0789	0.062757
FL50 RNC	-7	26	FQGPGSGSMEDAKNIKKGPAPFYPLEDGTAGEQL	29	3536.7	MAX	13.726	0.01928	15.136	0
FL50 RNC w/PBT & ATP	-7	26	FQGPGSGSMEDAKNIKKGPAPFYPLEDGTAGEQL	29	3536.7	0	0	0	15.1716	0.032169
FL50 RNC w/PBT & ATP	-7	26	FQGPGSGSMEDAKNIKKGPAPFYPLEDGTAGEQL	29	3536.7	3	9.71532	0.195851	15.06	0.036691
FL50 RNC w/PBT & ATP	-7	26	FQGPGSGSMEDAKNIKKGPAPFYPLEDGTAGEQL	29	3536.7	MAX	13.726	0.01928	15.136	0
NL_GS69 RNC	-7	26	FQGPGSGSMEDAKNIKKGPAPFYPLEDGTAGEQL	29	3536.7	0	0	0	15.317	0.017655
NL_GS69 RNC	-7	26	FQGPGSGSMEDAKNIKKGPAPFYPLEDGTAGEQL	29	3536.7	3	10.1143	0.049262	15.3155	0
NS 1-190	1	18	MEDAKNIKKGPAPFYPLE	14	2048.05	0	0	0	10.6732	0
NS 1-190	1	18	MEDAKNIKKGPAPFYPLE	14	2048.05	3	7.96223	0.070686	10.6569	0.018683
NS 1-190	1	18	MEDAKNIKKGPAPFYPLE	14	2048.05	60	7.74715	0.309661	10.6039	0.034973
NS 1-190	1	18	MEDAKNIKKGPAPFYPLE	14	2048.05	MAX	7.28669	0	10.6654	0
rFLuc	1	18	MEDAKNIKKGPAPFYPLE	14	2048.05	0	0	0	10.4198	0.095701
rFLuc	1	18	MEDAKNIKKGPAPFYPLE	14	2048.05	3	6.74661	0.212334	10.2944	0.024298
rFLuc	1	18	MEDAKNIKKGPAPFYPLE	14	2048.05	60	7.98903	0.262504	10.3887	0.112572
rFLuc	1	18	MEDAKNIKKGPAPFYPLE	14	2048.05	MAX	7.85408	0.074855	10.1845	0
rFLuc w/PBT & ATP	1	18	MEDAKNIKKGPAPFYPLE	14	2048.05	0	0	0	10.4309	0.028628
rFLuc w/PBT & ATP	1	18	MEDAKNIKKGPAPFYPLE	14	2048.05	3	5.29598	0.256179	10.4116	0.059647
rFLuc w/PBT & ATP	1	18	MEDAKNIKKGPAPFYPLE	14	2048.05	MAX	7.07081	0.047888	10.4396	0
NS 1-190	1	26	MEDAKNIKKGPAPFYPLEDGTAGEQL	22	2819.39	0	0	0	13.9758	0.00745
NS 1-190	1	26	MEDAKNIKKGPAPFYPLEDGTAGEQL	22	2819.39	3	12.2412	0.155316	13.923	0.005026
NS 1-190	1	26	MEDAKNIKKGPAPFYPLEDGTAGEQL	22	2819.39	60	12.0486	0.193361	13.9611	0.045016
NS 1-190	1	26	MEDAKNIKKGPAPFYPLEDGTAGEQL	22	2819.39	MAX	11.2411	0.043085	13.9685	0
rFLuc	1	26	MEDAKNIKKGPAPFYPLEDGTAGEQL	22	2819.39	0	0	0	13.6447	0.065759
rFLuc	1	26	MEDAKNIKKGPAPFYPLEDGTAGEQL	22	2819.39	3	7.58425	0.218827	13.6532	0.065114
rFLuc	1	26	MEDAKNIKKGPAPFYPLEDGTAGEQL	22	2819.39	60	10.0867	0.308037	13.5801	0.027554
rFLuc	1	26	MEDAKNIKKGPAPFYPLEDGTAGEQL	22	2819.39	MAX	10.3989	0.090589	13.6448	0
rFLuc w/PBT & ATP	1	26	MEDAKNIKKGPAPFYPLEDGTAGEQL	22	2819.39	0	0	0	13.7063	0.013859
rFLuc w/PBT & ATP	1	26	MEDAKNIKKGPAPFYPLEDGTAGEQL	22	2819.39	3	6.59288	0.063824	13.7582	0.054951
rFLuc w/PBT & ATP	1	26	MEDAKNIKKGPAPFYPLEDGTAGEQL	22	2819.39	MAX	10.3308	0.003985	13.6448	0
1-123 RNC	3	26	DAKNIKKGPAPFYPLEDGTAGEQL	20	2559.31	0	0	0	13.6492	0.051277
1-123 RNC	3	26	DAKNIKKGPAPFYPLEDGTAGEQL	20	2559.31	3	10.0015	0.463891	13.6572	0.006941
1-123 RNC	3	26	DAKNIKKGPAPFYPLEDGTAGEQL	20	2559.31	MAX	10.2311	0.031908	13.6791	0
1-208 RNC	3	26	DAKNIKKGPAPFYPLEDGTAGEQL	20	2559.31	0	0	0	13.8282	0.116757
1-208 RNC	3	26	DAKNIKKGPAPFYPLEDGTAGEQL	20	2559.31	3	10.6473	0.174228	13.7304	0.072431
1-208 RNC	3	26	DAKNIKKGPAPFYPLEDGTAGEQL	20	2559.31	MAX	10.486	0.050514	13.6602	0
1-388 RNC	3	26	DAKNIKKGPAPFYPLEDGTAGEQL	20	2559.31	0	0	0	13.8044	0.004545
1-388 RNC	3	26	DAKNIKKGPAPFYPLEDGTAGEQL	20	2559.31	3	10.4103	0.189718	13.5601	0.240785
1-388 RNC	3	26	DAKNIKKGPAPFYPLEDGTAGEQL	20	2559.31	MAX	10.1699	0.033336	13.3524	0
1-458 RNC	3	26	DAKNIKKGPAPFYPLEDGTAGEQL	20	2559.31	0	0	0	13.683	0.039566
1-458 RNC	3	26	DAKNIKKGPAPFYPLEDGTAGEQL	20	2559.31	3	7.7277	0.180308	13.6491	0.033921
1-528 RNC	3	26	DAKNIKKGPAPFYPLEDGTAGEQL	20	2559.31	0	0	0	13.8012	0.072081
1-528 RNC	3	26	DAKNIKKGPAPFYPLEDGTAGEQL	20	2559.31	3	8.49683	0.29212	13.7309	0.017645
1-528 RNC	3	26	DAKNIKKGPAPFYPLEDGTAGEQL	20	2559.31	MAX	10.3969	0.027962	13.6836	0
1-528 w/PBT&ATP	3	26	DAKNIKKGPAPFYPLEDGTAGEQL	20	2559.31	0	0	0	13.8349	0.110827
1-528 w/PBT&ATP	3	26	DAKNIKKGPAPFYPLEDGTAGEQL	20	2559.31	3	7.45838	0.171009	13.7478	0.012649
1-528 w/PBT&ATP	3	26	DAKNIKKGPAPFYPLEDGTAGEQL	20	2559.31	MAX	10.4299	0.127078	13.6965	0
FL50 3C treated	3	26	DAKNIKKGPAPFYPLEDGTAGEQL	20	2559.31	0	0	0	13.6358	0.041722
FL50 3C treated	3	26	DAKNIKKGPAPFYPLEDGTAGEQL	20	2559.31	3	6.74463	0.074692	13.6446	0.026434
FL50 3C treated	3	26	DAKNIKKGPAPFYPLEDGTAGEQL	20	2559.31	MAX	9.905	0.033543	13.6946	0
FL50 RNC	3	26	DAKNIKKGPAPFYPLEDGTAGEQL	20	2559.31	0	0	0	13.6358	0.041722
FL50 RNC	3	26	DAKNIKKGPAPFYPLEDGTAGEQL	20	2559.31	3	6.90904	0.151272	13.5702	0.054995
FL50 RNC	3	26	DAKNIKKGPAPFYPLEDGTAGEQL	20	2559.31	MAX	9.905	0.033543	13.6946	0
FL50 RNC w/PBT & ATP	3	26	DAKNIKKGPAPFYPLEDGTAGEQL	20	2559.31	0	0	0	13.6358	0.041722
FL50 RNC w/PBT & ATP	3	26	DAKNIKKGPAPFYPLEDGTAGEQL	20	2559.31	3	6.09083	0.181212	13.587	0.044614
FL50 RNC w/PBT & ATP	3	26	DAKNIKKGPAPFYPLEDGTAGEQL	20	2559.31	MAX	9.905	0.033543	13.6946	0
NL_GS69 RNC	3	26	DAKNIKKGPAPFYPLEDGTAGEQL	20	2559.31	0	0	0	13.8082	0.01675
NL_GS69 RNC	3	26	DAKNIKKGPAPFYPLEDGTAGEQL	20	2559.31	3	7.51818	0.02145	13.8144	0
NS 1-190	3	26	DAKNIKKGPAPFYPLEDGTAGEQL	20	2559.31	0	0	0	13.9981	0.018315
NS 1-190	3	26	DAKNIKKGPAPFYPLEDGTAGEQL	20	2559.31	3	11.5229	0.132023	13.9502	0.017132
NS 1-190	3	26	DAKNIKKGPAPFYPLEDGTAGEQL	20	2559.31	60	11.3333	0.202963	13.9678	0.044968
NS 1-190	3	26	DAKNIKKGPAPFYPLEDGTAGEQL	20	2559.31	MAX	10.8257	0.053318	13.9716	0
1-123 RNC	3	42	DAKNIKKGPAPFYPLEDGTAGEQLHKAMKRYALVPGTIAF	35	4343.3	0	0	0	19.621	0.022282
1-123 RNC	3	42	DAKNIKKGPAPFYPLEDGTAGEQLHKAMKRYALVPGTIAF	35	4343.3	3	19.7079	0.22041	19.4555	0.008528
1-123 RNC	3	42	DAKNIKKGPAPFYPLEDGTAGEQLHKAMKRYALVPGTIAF	35	4343.3	MAX	19.3155	0.040841	19.4484	0
1-208 RNC	3	42	DAKNIKKGPAPFYPLEDGTAGEQLHKAMKRYALVPGTIAF	35	4343.3	0	0	0	19.6674	0.068149
1-208 RNC	3	42	DAKNIKKGPAPFYPLEDGTAGEQLHKAMKRYALVPGTIAF	35	4343.3	3	20.9586	0.268072	19.4673	0.072959
1-208 RNC	3	42	DAKNIKKGPAPFYPLEDGTAGEQLHKAMKRYALVPGTIAF	35	4343.3	MAX	21.3259	0.044274	19.4094	0
1-388 RNC	3	42	DAKNIKKGPAPFYPLEDGTAGEQLHKAMKRYALVPGTIAF	35	4343.3	0	0	0	19.5314	0.111067
1-388 RNC	3	42	DAKNIKKGPAPFYPLEDGTAGEQLHKAMKRYALVPGTIAF	35	4343.3	3	11.0934	0.031097	19.5286	0
1-388 RNC	3	42	DAKNIKKGPAPFYPLEDGTAGEQLHKAMKRYALVPGTIAF	35	4343.3	60	13.9351	0.031097	19.2444	0
1-458 RNC	3	42	DAKNIKKGPAPFYPLEDGTAGEQLHKAMKRYALVPGTIAF	35	4343.3	0	0	0	19.5844	0.026933
1-458 RNC	3	42	DAKNIKKGPAPFYPLEDGTAGEQLHKAMKRYALVPGTIAF	35	4343.3	3	8.90195	0.886057	19.5419	0.020242
1-458 RNC	3	42	DAKNIKKGPAPFYPLEDGTAGEQLHKAMKRYALVPGTIAF	35	4343.3	MAX	20.8727	0.016677	19.4652	0
1-528 RNC	3	42	DAKNIKKGPAPFYPLEDGTAGEQLHKAMKRYALVPGTIAF	35	4343.3	0	0	0	19.6339	0.023632
1-528 RNC	3	42	DAKNIKKGPAPFYPLEDGTAGEQLHKAMKRYALVPGTIAF	35	4343.3	3	8.84346	0.245706	19.5745	0.014053
1-528 w/PBT&ATP	3	42	DAKNIKKGPAPFYPLEDGTAGEQLHKAMKRYALVPGTIAF	35	4343.3	0	0	0	19.6339	0.023632
1-528 w/PBT&ATP	3	42	DAKNIKKGPAPFYPLEDGTAGEQLHKAMKRYALVPGTIAF	35	4343.3	3	7.67582	0.360219	19.5909	0.031567
FL50 3C treated	3	42	DAKNIKKGPAPFYPLEDGTAGEQLHKAMKRYALVPGTIAF	35	4343.3	0	0	0	19.7588	0.047494
FL50 3C treated	3	42	DAKNIKKGPAPFYPLEDGTAGEQLHKAMKRYALVPGTIAF	35	4343.3	3	7.34762	0.395672	19.5567	0.012314
FL50 3C treated	3	42	DAKNIKKGPAPFYPLEDGTAGEQLHKAMKRYALVPGTIAF	35	4343.3	MAX	20.3538	0.052597	19.4122	0
FL50 RNC	3	42	DAKNIKKGPAPFYPLEDGTAGEQLHKAMKRYALVPGTIAF	35	4343.3	0	0	0	19.7588	0.047494
FL50 RNC	3	42	DAKNIKKGPAPFYPLEDGTAGEQLHKAMKRYALVPGTIAF	35	4343.3	3	7.28914	0.20007	19.6357	0.086224
FL50 RNC	3	42	DAKNIKKGPAPFYPLEDGTAGEQLHKAMKRYALVPGTIAF	35	4343.3	MAX	20.3538	0.052597	19.4122	0
FL50 RNC w/PBT & ATP	3	42	DAKNIKKGPAPFYPLEDGTAGEQLHKAMKRYALVPGTIAF	35	4343.3	0	0	0	19.7588	0.047494
FL50 RNC w/PBT & ATP	3	42	DAKNIKKGPAPFYPLEDGTAGEQLHKAMKRYALVPGTIAF	35	4343.3	3	6.8922	0.140619	19.5696	0.025277
FL50 RNC w/PBT & ATP	3	42	DAKNIKKGPAPFYPLEDGTAGEQLHKAMKRYALVPGTIAF	35	4343.3	MAX	20.3538	0.052597	19.4122	0
NL_GS69 RNC	3	42	DAKNIKKGPAPFYPLEDGTAGEQLHKAMKRYALVPGTIAF	35	4343.3	0	0	0	19.793	0.012928
NL_GS69 RNC	3	42	DAKNIKKGPAPFYPLEDGTAGEQLHKAMKRYALVPGTIAF	35	4343.3	3	6.0042	0.127998	19.7776	0.019078
NS 1-190	3	42	DAKNIKKGPAPFYPLEDGTAGEQLHKAMKRYALVPGTIAF	35	4343.3	0	0	0	19.7266	0.006509
NS 1-190	3	42	DAKNIKKGPAPFYPLEDGTAGEQLHKAMKRYALVPGTIAF	35	4343.3	3	21.9617	0.318788	19.55	0.020022
NS 1-190	3	42	DAKNIKKGPAPFYPLEDGTAGEQLHKAMKRYALVPGTIAF	35	4343.3	60	21.8568	0.59577	19.5643	0.018924
1-123 RNC	6	39	NIKKGPAPFYPLEDGTAGEQLHKAMKRYALVPGT	29	3697.95	0	0	0	5.30092	0.045487
1-123 RNC	6	39	NIKKGPAPFYPLEDGTAGEQLHKAMKRYALVPGT	29	3697.95	3	11.2424	0.251401	5.27108	0.013749
1-208 RNC	6	39	NIKKGPAPFYPLEDGTAGEQLHKAMKRYALVPGT	29	3697.95	0	0	0	5.51185	0.046844
1-208 RNC	6	39	NIKKGPAPFYPLEDGTAGEQLHKAMKRYALVPGT	29	3697.95	3	11.0283	0.186261	5.44883	0.032341
1-388 RNC	6	39	NIKKGPAPFYPLEDGTAGEQLHKAMKRYALVPGT	29	3697.95	0	0	0	5.60239	0.016047
1-388 RNC	6	39	NIKKGPAPFYPLEDGTAGEQLHKAMKRYALVPGT	29	3697.95	3	10.766	0.476289	5.51514	0.038659
1-458 RNC	6	39	NIKKGPAPFYPLEDGTAGEQLHKAMKRYALVPGT	29	3697.95	0	0	0	5.38587	0.044306
1-458 RNC	6	39	NIKKGPAPFYPLEDGTAGEQLHKAMKRYALVPGT	29	3697.95	3	10.9103	0.097916	5.34121	0.002593
1-528 RNC	6	39	NIKKGPAPFYPLEDGTAGEQLHKAMKRYALVPGT	29	3697.95	0	0	0	5.56534	0.032664
1-528 RNC	6	39	NIKKGPAPFYPLEDGTAGEQLHKAMKRYALVPGT	29	3697.95	3	10.7301	0.338634	5.5254	0.022347
1-528 w/PBT&ATP	6	39	NIKKGPAPFYPLEDGTAGEQLHKAMKRYALVPGT	29	3697.95	0	0	0	5.56534	0.032664
1-528 w/PBT&ATP	6	39	NIKKGPAPFYPLEDGTAGEQLHKAMKRYALVPGT	29	3697.95	3	12.3012	0.257325	5.83355	0.055304
FL50 3C treated	6	39	NIKKGPAPFYPLEDGTAGEQLHKAMKRYALVPGT	29	3697.95	0	0	0	5.2605	0.055516
FL50 3C treated	6	39	NIKKGPAPFYPLEDGTAGEQLHKAMKRYALVPGT	29	3697.95	3	10.9273	0.244593	5.2922	0.013034
FL50 RNC	6	39	NIKKGPAPFYPLEDGTAGEQLHKAMKRYALVPGT	29	3697.95	0	0	0	5.2605	0.055516
FL50 RNC	6	39	NIKKGPAPFYPLEDGTAGEQLHKAMKRYALVPGT	29	3697.95	3	11.4498	0.157509	5.16124	0.046232
FL50 RNC w/PBT & ATP	6	39	NIKKGPAPFYPLEDGTAGEQLHKAMKRYALVPGT	29	3697.95	0	0	0	5.2605	0.055516
1-123 RNC	7	26	IKKGPAPFYPLEDGTAGEQL	16	2131.11	0	0	0	14.3084	0
1-123 RNC	7	26	IKKGPAPFYPLEDGTAGEQL	16	2131.11	3	8.66709	0.247614	14.3056	0.009019
1-123 RNC	7	26	IKKGPAPFYPLEDGTAGEQL	16	2131.11	MAX	8.01368	0	14.2837	0
1-208 RNC	7	26	IKKGPAPFYPLEDGTAGEQL	16	2131.11	0	0	0	14.3469	0.036592
1-208 RNC	7	26	IKKGPAPFYPLEDGTAGEQL	16	2131.11	3	8.76991	0.223464	14.3079	0.028558
1-208 RNC	7	26	IKKGPAPFYPLEDGTAGEQL	16	2131.11	MAX	8.59567	0.046171	14.2292	0
1-388 RNC	7	26	IKKGPAPFYPLEDGTAGEQL	16	2131.11	0	0	0	14.1227	0.190785
1-388 RNC	7	26	IKKGPAPFYPLEDGTAGEQL	16	2131.11	3	8.42461	0.388518	14.075	0.226431
1-388 RNC	7	26	IKKGPAPFYPLEDGTAGEQL	16	2131.11	60	8.57744	0.097177	13.9277	0.013593
1-388 RNC	7	26	IKKGPAPFYPLEDGTAGEQL	16	2131.11	MAX	8.10876	0.033797	13.9453	0
1-458 RNC	7	26	IKKGPAPFYPLEDGTAGEQL	16	2131.11	0	0	0	14.2919	0.011566
1-458 RNC	7	26	IKKGPAPFYPLEDGTAGEQL	16	2131.11	3	5.98015	0.208295	14.2671	0.025758
1-458 RNC	7	26	IKKGPAPFYPLEDGTAGEQL	16	2131.11	MAX	8.47932	0.026791	14.1993	0
1-528 RNC	7	26	IKKGPAPFYPLEDGTAGEQL	16	2131.11	0	0	0	14.3451	0.020091
1-528 RNC	7	26	IKKGPAPFYPLEDGTAGEQL	16	2131.11	3	6.4855	0.055149	14.3212	0.011182
1-528 RNC	7	26	IKKGPAPFYPLEDGTAGEQL	16	2131.11	MAX	8.55388	0.051023	14.2597	0
1-528 w/PBT&ATP	7	26	IKKGPAPFYPLEDGTAGEQL	16	2131.11	0	0	0	14.3451	0.020091
1-528 w/PBT&ATP	7	26	IKKGPAPFYPLEDGTAGEQL	16	2131.11	3	5.132	0.155632	14.3355	0.012014
1-528 w/PBT&ATP	7	26	IKKGPAPFYPLEDGTAGEQL	16	2131.11	MAX	8.55388	0.051023	14.2597	0
FL50 3C treated	7	26	IKKGPAPFYPLEDGTAGEQL	16	2131.11	0	0	0	14.3042	0.054211
FL50 3C treated	7	26	IKKGPAPFYPLEDGTAGEQL	16	2131.11	3	5.4966	0.159193	14.263	0.022575
FL50 3C treated	7	26	IKKGPAPFYPLEDGTAGEQL	16	2131.11	MAX	8.54404	0.156598	14.2714	0
FL50 RNC	7	26	IKKGPAPFYPLEDGTAGEQL	16	2131.11	0	0	0	14.3016	0.053705
FL50 RNC	7	26	IKKGPAPFYPLEDGTAGEQL	16	2131.11	3	5.5635	0.282517	14.2422	0.04199
FL50 RNC	7	26	IKKGPAPFYPLEDGTAGEQL	16	2131.11	MAX	8.62868	0.234033	14.2714	0
FL50 RNC w/PBT & ATP	7	26	IKKGPAPFYPLEDGTAGEQL	16	2131.11	0	0	0	14.3042	0.054211
FL50 RNC w/PBT & ATP	7	26	IKKGPAPFYPLEDGTAGEQL	16	2131.11	3	4.88956	0.21734	14.242	0.029552
FL50 RNC w/PBT & ATP	7	26	IKKGPAPFYPLEDGTAGEQL	16	2131.11	MAX	8.54404	0.156598	14.2714	0
NL_GS69 RNC	7	26	IKKGPAPFYPLEDGTAGEQL	16	2131.11	0	0	0	14.4583	0
NS 1-190	7	26	IKKGPAPFYPLEDGTAGEQL	16	2131.11	0	0	0	14.5604	0.020152
NS 1-190	7	26	IKKGPAPFYPLEDGTAGEQL	16	2131.11	3	9.29068	0.165532	14.5306	0.015233
NS 1-190	7	26	IKKGPAPFYPLEDGTAGEQL	16	2131.11	60	9.29034	0.249098	14.519	0.052698
NS 1-190	7	26	IKKGPAPFYPLEDGTAGEQL	16	2131.11	MAX	8.69338	0.094929	14.5382	0
rFLuc	7	26	IKKGPAPFYPLEDGTAGEQL	16	2131.11	0	0	0	14.221	0.06999
rFLuc	7	26	IKKGPAPFYPLEDGTAGEQL	16	2131.11	3	5.23245	0.111722	14.1962	0.075788
rFLuc	7	26	IKKGPAPFYPLEDGTAGEQL	16	2131.11	60	6.92213	0.169242	14.1707	0.039082
rFLuc	7	26	IKKGPAPFYPLEDGTAGEQL	16	2131.11	MAX	7.78986	0.061156	14.2155	0
rFLuc w/PBT & ATP	7	26	IKKGPAPFYPLEDGTAGEQL	16	2131.11	0	0	0	14.3096	0.006421
rFLuc w/PBT & ATP	7	26	IKKGPAPFYPLEDGTAGEQL	16	2131.11	3	4.66826	0.04257	14.3704	0.050921
rFLuc w/PBT & ATP	7	26	IKKGPAPFYPLEDGTAGEQL	16	2131.11	MAX	7.81593	0.034927	14.2155	0
1-388 RNC	19	42	DGTAGEQLHKAMKRYALVPGTIAF	22	2574.35	0	0	0	17.4646	0.13386
1-388 RNC	19	42	DGTAGEQLHKAMKRYALVPGTIAF	22	2574.35	3	5.83113	0.185552	17.6512	0.119965
1-388 RNC	19	42	DGTAGEQLHKAMKRYALVPGTIAF	22	2574.35	60	8.53036	0.04496	17.5598	0.047518
1-458 RNC	19	42	DGTAGEQLHKAMKRYALVPGTIAF	22	2574.35	0	0	0	17.5414	0.021243
1-458 RNC	19	42	DGTAGEQLHKAMKRYALVPGTIAF	22	2574.35	3	3.26061	0.071546	17.5125	0.007237
1-528 RNC	19	42	DGTAGEQLHKAMKRYALVPGTIAF	22	2574.35	0	0	0	17.5643	0.022371
1-528 RNC	19	42	DGTAGEQLHKAMKRYALVPGTIAF	22	2574.35	3	3.41339	0.120132	17.5226	0
1-528 w/PBT&ATP	19	42	DGTAGEQLHKAMKRYALVPGTIAF	22	2574.35	0	0	0	17.5643	0.022371
1-528 w/PBT&ATP	19	42	DGTAGEQLHKAMKRYALVPGTIAF	22	2574.35	3	3.83781	0.123618	17.5442	0.007321
FL50 3C treated	19	42	DGTAGEQLHKAMKRYALVPGTIAF	22	2574.35	0	0	0	17.6728	0.023072
FL50 3C treated	19	42	DGTAGEQLHKAMKRYALVPGTIAF	22	2574.35	3	2.82053	0.075769	17.503	0.031939
FL50 RNC	19	42	DGTAGEQLHKAMKRYALVPGTIAF	22	2574.35	0	0	0	17.6728	0.023072
FL50 RNC	19	42	DGTAGEQLHKAMKRYALVPGTIAF	22	2574.35	3	3.22725	0.076381	17.5398	0.045615
FL50 RNC w/PBT & ATP	19	42	DGTAGEQLHKAMKRYALVPGTIAF	22	2574.35	0	0	0	17.6728	0.023072
FL50 RNC w/PBT & ATP	19	42	DGTAGEQLHKAMKRYALVPGTIAF	22	2574.35	3	2.9447	0.090908	17.5087	0.034322
NS 1-190	19	42	DGTAGEQLHKAMKRYALVPGTIAF	22	2574.35	0	0	0	17.6962	0.013837
NS 1-190	19	42	DGTAGEQLHKAMKRYALVPGTIAF	22	2574.35	3	14.8364	0.408714	17.48	0.01116
NS 1-190	19	42	DGTAGEQLHKAMKRYALVPGTIAF	22	2574.35	60	14.6515	0.373765	17.5043	0.044747
NS 1-190	19	42	DGTAGEQLHKAMKRYALVPGTIAF	22	2574.35	MAX	14.0265	0.097122	17.5415	0
rFLuc	19	42	DGTAGEQLHKAMKRYALVPGTIAF	22	2574.35	0	0	0	17.4537	0.062035
rFLuc	19	42	DGTAGEQLHKAMKRYALVPGTIAF	22	2574.35	3	3.29134	0.196377	17.4152	0.074451
rFLuc	19	42	DGTAGEQLHKAMKRYALVPGTIAF	22	2574.35	60	4.64975	0.132889	17.398	0.017001
rFLuc	19	42	DGTAGEQLHKAMKRYALVPGTIAF	22	2574.35	MAX	13.7174	0.064583	17.287	0
rFLuc w/PBT & ATP	19	42	DGTAGEQLHKAMKRYALVPGTIAF	22	2574.35	0	0	0	17.5249	0.005446
rFLuc w/PBT & ATP	19	42	DGTAGEQLHKAMKRYALVPGTIAF	22	2574.35	3	2.98179	0.089418	17.5857	0.059783
rFLuc w/PBT & ATP	19	42	DGTAGEQLHKAMKRYALVPGTIAF	22	2574.35	MAX	13.6618	0.061456	17.287	0
1-123 RNC	27	42	HKAMKRYALVPGTIAF	14	1803.01	0	0	0	11.719	0.026735
1-123 RNC	27	42	HKAMKRYALVPGTIAF	14	1803.01	3	7.24729	0.110295	11.739	0.025985
1-123 RNC	27	42	HKAMKRYALVPGTIAF	14	1803.01	MAX	7.45584	0.040907	11.8388	0
1-208 RNC	27	42	HKAMKRYALVPGTIAF	14	1803.01	0	0	0	11.9087	0.016029
1-208 RNC	27	42	HKAMKRYALVPGTIAF	14	1803.01	3	7.55964	0.206483	11.8757	0.022548
1-208 RNC	27	42	HKAMKRYALVPGTIAF	14	1803.01	MAX	7.19533	0.059138	11.8343	0
1-388 RNC	27	42	HKAMKRYALVPGTIAF	14	1803.01	0	0	0	11.9775	0.017672
1-388 RNC	27	42	HKAMKRYALVPGTIAF	14	1803.01	3	7.4843	0.00816	11.9642	0
1-458 RNC	27	42	HKAMKRYALVPGTIAF	14	1803.01	0	0	0	11.7568	0.032811
1-458 RNC	27	42	HKAMKRYALVPGTIAF	14	1803.01	3	2.55488	0.156436	11.7705	0.03215
1-458 RNC	27	42	HKAMKRYALVPGTIAF	14	1803.01	MAX	7.14069	0.035819	11.7664	0
1-528 RNC	27	42	HKAMKRYALVPGTIAF	14	1803.01	0	0	0	11.9054	0.017082
1-528 RNC	27	42	HKAMKRYALVPGTIAF	14	1803.01	3	2.24146	0.189863	11.9306	0.016432
1-528 RNC	27	42	HKAMKRYALVPGTIAF	14	1803.01	MAX	7.28795	0.084008	11.9009	0
1-528 w/PBT&ATP	27	42	HKAMKRYALVPGTIAF	14	1803.01	0	0	0	11.9054	0.017082
1-528 w/PBT&ATP	27	42	HKAMKRYALVPGTIAF	14	1803.01	3	2.3504	0.114948	11.9634	0.022399
1-528 w/PBT&ATP	27	42	HKAMKRYALVPGTIAF	14	1803.01	MAX	7.28795	0.084008	11.9009	0
FL50 3C treated	27	42	HKAMKRYALVPGTIAF	14	1803.01	0	0	0	11.719	0.033356
FL50 3C treated	27	42	HKAMKRYALVPGTIAF	14	1803.01	3	2.27331	0.105787	11.753	0.042336
FL50 3C treated	27	42	HKAMKRYALVPGTIAF	14	1803.01	MAX	6.71521	0.03415	11.7472	0
FL50 RNC	27	42	HKAMKRYALVPGTIAF	14	1803.01	0	0	0	11.719	0.033356
FL50 RNC	27	42	HKAMKRYALVPGTIAF	14	1803.01	3	2.20915	0.061513	11.6908	0.042408
FL50 RNC	27	42	HKAMKRYALVPGTIAF	14	1803.01	MAX	6.71521	0.03415	11.7472	0
FL50 RNC w/PBT & ATP	27	42	HKAMKRYALVPGTIAF	14	1803.01	0	0	0	11.7192	0.033369
FL50 RNC w/PBT & ATP	27	42	HKAMKRYALVPGTIAF	14	1803.01	3	2.27697	0.09193	11.6813	0.035378
FL50 RNC w/PBT & ATP	27	42	HKAMKRYALVPGTIAF	14	1803.01	MAX	6.69956	0.022041	11.7472	0
NL_GS69 RNC	27	42	HKAMKRYALVPGTIAF	14	1803.01	0	0	0	11.8181	0.034696
NL_GS69 RNC	27	42	HKAMKRYALVPGTIAF	14	1803.01	3	2.22219	0.046055	11.9335	0
NS 1-190	27	42	HKAMKRYALVPGTIAF	14	1803.01	0	0	0	12.3014	0.009017
NS 1-190	27	42	HKAMKRYALVPGTIAF	14	1803.01	3	7.29675	0.081318	12.2766	0.004771
NS 1-190	27	42	HKAMKRYALVPGTIAF	14	1803.01	60	7.59285	0.277131	12.3066	0.051627
NS 1-190	27	42	HKAMKRYALVPGTIAF	14	1803.01	MAX	6.76099	0.071979	12.2927	0
rFLuc	27	42	HKAMKRYALVPGTIAF	14	1803.01	0	0	0	12.0929	0.078103
rFLuc	27	42	HKAMKRYALVPGTIAF	14	1803.01	3	2.1132	0.105023	12.1113	0.072588
rFLuc	27	42	HKAMKRYALVPGTIAF	14	1803.01	60	2.61028	0.086251	12.2	0.117697
rFLuc	27	42	HKAMKRYALVPGTIAF	14	1803.01	MAX	6.32099	0.064078	12.0403	0
rFLuc w/PBT & ATP	27	42	HKAMKRYALVPGTIAF	14	1803.01	0	0	0	12.0017	0.005841
rFLuc w/PBT & ATP	27	42	HKAMKRYALVPGTIAF	14	1803.01	3	1.91433	0.074239	12.0563	0.024705
rFLuc w/PBT & ATP	27	42	HKAMKRYALVPGTIAF	14	1803.01	MAX	6.28395	0.058969	12.0403	0
1-123 RNC	27	43	HKAMKRYALVPGTIAFT	15	1904.06	0	0	0	10.7988	0.021322
1-123 RNC	27	43	HKAMKRYALVPGTIAFT	15	1904.06	3	8.00954	0.03038	10.8102	0
1-123 RNC	27	43	HKAMKRYALVPGTIAFT	15	1904.06	MAX	8.16102	0.03038	10.8556	0
1-458 RNC	27	43	HKAMKRYALVPGTIAFT	15	1904.06	0	0	0	10.8174	0
1-458 RNC	27	43	HKAMKRYALVPGTIAFT	15	1904.06	3	2.08471	0.054671	10.8644	0.021468
1-458 RNC	27	43	HKAMKRYALVPGTIAFT	15	1904.06	MAX	8.30471	0	10.7843	0
1-528 RNC	27	43	HKAMKRYALVPGTIAFT	15	1904.06	0	0	0	10.9306	0.000155
1-528 RNC	27	43	HKAMKRYALVPGTIAFT	15	1904.06	3	2.10717	0.098958	10.9986	0.009328
1-528 w/PBT&ATP	27	43	HKAMKRYALVPGTIAFT	15	1904.06	0	0	0	10.9306	0.000155
1-528 w/PBT&ATP	27	43	HKAMKRYALVPGTIAFT	15	1904.06	3	2.20112	0.121767	10.998	0.029854
FL50 3C treated	27	43	HKAMKRYALVPGTIAFT	15	1904.06	0	0	0	10.7456	0.054298
FL50 3C treated	27	43	HKAMKRYALVPGTIAFT	15	1904.06	3	2.22893	0.133346	10.8322	0.036026
FL50 3C treated	27	43	HKAMKRYALVPGTIAFT	15	1904.06	MAX	7.434	0.131022	10.751	0
FL50 RNC	27	43	HKAMKRYALVPGTIAFT	15	1904.06	0	0	0	10.7456	0.054298
FL50 RNC	27	43	HKAMKRYALVPGTIAFT	15	1904.06	3	2.27456	0.131323	10.7412	0.036608
FL50 RNC	27	43	HKAMKRYALVPGTIAFT	15	1904.06	MAX	7.434	0.131022	10.751	0
FL50 RNC w/PBT & ATP	27	43	HKAMKRYALVPGTIAFT	15	1904.06	0	0	0	10.7456	0.054298
FL50 RNC w/PBT & ATP	27	43	HKAMKRYALVPGTIAFT	15	1904.06	3	1.88652	0.146289	10.7649	0.056319
FL50 RNC w/PBT & ATP	27	43	HKAMKRYALVPGTIAFT	15	1904.06	MAX	7.434	0.131022	10.751	0
NS 1-190	27	43	HKAMKRYALVPGTIAFT	15	1904.06	0	0	0	11.3233	0.024795
NS 1-190	27	43	HKAMKRYALVPGTIAFT	15	1904.06	3	8.21239	0.10087	11.3038	0.001755
NS 1-190	27	43	HKAMKRYALVPGTIAFT	15	1904.06	60	8.37181	0.302679	11.3145	0.047204
NS 1-190	27	43	HKAMKRYALVPGTIAFT	15	1904.06	MAX	7.72046	0.065967	11.3043	0
rFLuc	27	43	HKAMKRYALVPGTIAFT	15	1904.06	0	0	0	11.1502	0.093441
rFLuc	27	43	HKAMKRYALVPGTIAFT	15	1904.06	3	2.32249	0.115335	11.1737	0.117701
rFLuc	27	43	HKAMKRYALVPGTIAFT	15	1904.06	60	2.82072	0.129195	11.2629	0.122118
rFLuc	27	43	HKAMKRYALVPGTIAFT	15	1904.06	MAX	7.89422	0.025748	11.0521	0
rFLuc w/PBT & ATP	27	43	HKAMKRYALVPGTIAFT	15	1904.06	0	0	0	10.9978	0.016447
rFLuc w/PBT & ATP	27	43	HKAMKRYALVPGTIAFT	15	1904.06	3	2.19634	0.082278	11.0034	0.010774
rFLuc w/PBT & ATP	27	43	HKAMKRYALVPGTIAFT	15	1904.06	MAX	7.92403	0.01225	11.0521	0
FL50 3C treated	27	45	HKAMKRYALVPGTIAFTDA	17	2090.12	0	0	0	11.355	0.057168
FL50 3C treated	27	45	HKAMKRYALVPGTIAFTDA	17	2090.12	3	2.18157	0.20545	11.4489	0.03655
FL50 RNC	27	45	HKAMKRYALVPGTIAFTDA	17	2090.12	0	0	0	11.355	0.057168
FL50 RNC	27	45	HKAMKRYALVPGTIAFTDA	17	2090.12	3	2.23075	0.167235	11.3445	0.052441
FL50 RNC w/PBT & ATP	27	45	HKAMKRYALVPGTIAFTDA	17	2090.12	0	0	0	11.355	0.057168
FL50 RNC w/PBT & ATP	27	45	HKAMKRYALVPGTIAFTDA	17	2090.12	3	2.26996	0.137381	11.3588	0.027219
NS 1-190	27	45	HKAMKRYALVPGTIAFTDA	17	2090.12	0	0	0	11.9527	0.011313
NS 1-190	27	45	HKAMKRYALVPGTIAFTDA	17	2090.12	3	8.69238	0.293821	11.9229	0.006304
NS 1-190	27	45	HKAMKRYALVPGTIAFTDA	17	2090.12	60	9.04162	0.421261	11.94	0.048568
rFLuc	27	45	HKAMKRYALVPGTIAFTDA	17	2090.12	0	0	0	11.7707	0.065808
rFLuc	27	45	HKAMKRYALVPGTIAFTDA	17	2090.12	3	2.4301	0.08292	11.7796	0.072718
rFLuc	27	45	HKAMKRYALVPGTIAFTDA	17	2090.12	60	2.93696	0.058574	11.8511	0.090025
rFLuc w/PBT & ATP	27	45	HKAMKRYALVPGTIAFTDA	17	2090.12	0	0	0	11.6746	0.00821
rFLuc w/PBT & ATP	27	45	HKAMKRYALVPGTIAFTDA	17	2090.12	3	2.3865	0.045344	11.7218	0.023417
1-123 RNC	29	42	AMKRYALVPGTIAF	12	1537.86	0	0	0	15.6545	0.018402
1-123 RNC	29	42	AMKRYALVPGTIAF	12	1537.86	3	1.63432	0.309055	15.6546	0.007302
1-208 RNC	29	42	AMKRYALVPGTIAF	12	1537.86	0	0	0	15.7252	0.037167
1-208 RNC	29	42	AMKRYALVPGTIAF	12	1537.86	3	1.60592	0.255066	15.756	0.018877
1-388 RNC	29	42	AMKRYALVPGTIAF	12	1537.86	3	NaN	NaN	15.4503	0.060043
1-458 RNC	29	42	AMKRYALVPGTIAF	12	1537.86	0	0	0	15.6501	0.030436
1-458 RNC	29	42	AMKRYALVPGTIAF	12	1537.86	3	1.27474	0.122031	15.6579	0.019274
FL50 3C treated	29	42	AMKRYALVPGTIAF	12	1537.86	0	0	0	15.6992	0.033242
FL50 3C treated	29	42	AMKRYALVPGTIAF	12	1537.86	3	1.23555	0.412557	15.6217	0.000398
FL50 RNC	29	42	AMKRYALVPGTIAF	12	1537.86	0	0	0	15.6992	0.033242
FL50 RNC	29	42	AMKRYALVPGTIAF	12	1537.86	3	1.26464	0.155276	15.6227	0.041614
FL50 RNC w/PBT & ATP	29	42	AMKRYALVPGTIAF	12	1537.86	0	0	0	15.6992	0.033242
FL50 RNC w/PBT & ATP	29	42	AMKRYALVPGTIAF	12	1537.86	3	1.17172	0.233498	15.6084	0.03287
NL_GS69 RNC	29	42	AMKRYALVPGTIAF	12	1537.86	0	0	0	15.83	0.018317
NL_GS69 RNC	29	42	AMKRYALVPGTIAF	12	1537.86	3	1.19519	0.104622	15.8643	0.011383
1-123 RNC	40	45	IAFTDA	5	637.319	0	0	0	7.27189	0
1-123 RNC	40	45	IAFTDA	5	637.319	3	1.38044	0	7.27957	0
1-123 RNC	40	45	IAFTDA	5	637.319	MAX	2.72485	0	7.25588	0
FL50 3C treated	40	45	IAFTDA	5	637.319	0	0	0	7.27309	0.024423
FL50 3C treated	40	45	IAFTDA	5	637.319	MAX	2.7177	0.039513	7.21608	0
FL50 RNC	40	45	IAFTDA	5	637.319	0	0	0	7.27309	0.024423
FL50 RNC	40	45	IAFTDA	5	637.319	3	1.80075	0.039513	7.19328	0
FL50 RNC	40	45	IAFTDA	5	637.319	MAX	2.7177	0.039513	7.21608	0
FL50 RNC w/PBT & ATP	40	45	IAFTDA	5	637.319	0	0	0	7.27309	0.024423
FL50 RNC w/PBT & ATP	40	45	IAFTDA	5	637.319	3	1.84631	0.039513	7.23528	0
FL50 RNC w/PBT & ATP	40	45	IAFTDA	5	637.319	MAX	2.7177	0.039513	7.21608	0
NL_GS69 RNC	40	45	IAFTDA	5	637.319	0	0	0	7.36697	0
NL_GS69 RNC	40	45	IAFTDA	5	637.319	3	1.80705	0.050308	7.42264	0.01531
NL_GS69 RNC	40	45	IAFTDA	5	637.319	MAX	2.48187	0	7.36571	0
rFLuc	40	45	IAFTDA	5	637.319	0	0	0	7.44193	0.088776
rFLuc	40	45	IAFTDA	5	637.319	3	0.468032	0.159994	7.46973	0.070053
rFLuc	40	45	IAFTDA	5	637.319	60	0.394562	0.119396	7.35265	0.025934
rFLuc w/PBT & ATP	40	45	IAFTDA	5	637.319	0	0	0	7.51563	0
rFLuc w/PBT & ATP	40	45	IAFTDA	5	637.319	3	0.472042	0.032551	7.52908	0.008925
1-123 RNC	42	50	FTDAHIEVD	8	1046.48	0	0	0	6.62757	0.017876
1-123 RNC	42	50	FTDAHIEVD	8	1046.48	3	3.91081	0.106509	6.64669	0.00244
1-208 RNC	42	50	FTDAHIEVD	8	1046.48	0	0	0	6.74278	0.017345
1-208 RNC	42	50	FTDAHIEVD	8	1046.48	3	3.94005	0.052532	6.72915	0.015824
1-208 RNC	42	50	FTDAHIEVD	8	1046.48	MAX	3.83784	0.030532	6.67749	0
1-388 RNC	42	50	FTDAHIEVD	8	1046.48	0	0	0	6.66887	0.125096
1-388 RNC	42	50	FTDAHIEVD	8	1046.48	3	2.60779	0.152641	6.76826	0.012815
1-388 RNC	42	50	FTDAHIEVD	8	1046.48	60	3.14245	0.11242	6.50406	0.014843
1-388 RNC	42	50	FTDAHIEVD	8	1046.48	MAX	4.04717	0.098694	6.53223	0
1-458 RNC	42	50	FTDAHIEVD	8	1046.48	0	0	0	6.68164	0.019203
1-458 RNC	42	50	FTDAHIEVD	8	1046.48	3	1.4415	0.048736	6.67248	0.004728
1-458 RNC	42	50	FTDAHIEVD	8	1046.48	MAX	3.99335	0.011609	6.64066	0
1-528 RNC	42	50	FTDAHIEVD	8	1046.48	0	0	0	6.7411	0.024169
1-528 RNC	42	50	FTDAHIEVD	8	1046.48	3	1.49698	0.169137	6.76003	0.01575
1-528 RNC	42	50	FTDAHIEVD	8	1046.48	MAX	3.81029	0.034655	6.73982	0
1-528 w/PBT&ATP	42	50	FTDAHIEVD	8	1046.48	0	0	0	6.7411	0.024169
1-528 w/PBT&ATP	42	50	FTDAHIEVD	8	1046.48	3	1.51796	0.039556	6.75947	0.006781
1-528 w/PBT&ATP	42	50	FTDAHIEVD	8	1046.48	MAX	3.81029	0.034655	6.73982	0
FL50 3C treated	42	50	FTDAHIEVD	8	1046.48	0	0	0	6.59631	0.036052
FL50 3C treated	42	50	FTDAHIEVD	8	1046.48	3	1.28112	0.056554	6.66687	0.026761
FL50 3C treated	42	50	FTDAHIEVD	8	1046.48	MAX	3.80543	0.05446	6.58927	0
FL50 RNC	42	50	FTDAHIEVD	8	1046.48	0	0	0	6.59631	0.036052
FL50 RNC	42	50	FTDAHIEVD	8	1046.48	3	1.11582	0.0957	6.58605	0.025744
FL50 RNC	42	50	FTDAHIEVD	8	1046.48	MAX	3.80543	0.05446	6.58927	0
FL50 RNC w/PBT & ATP	42	50	FTDAHIEVD	8	1046.48	0	0	0	6.59631	0.036052
FL50 RNC w/PBT & ATP	42	50	FTDAHIEVD	8	1046.48	3	1.06632	0.094313	6.64154	0.015414
FL50 RNC w/PBT & ATP	42	50	FTDAHIEVD	8	1046.48	MAX	3.80543	0.05446	6.58927	0
NS 1-190	42	50	FTDAHIEVD	8	1046.48	0	0	0	7.0131	0.007143
NS 1-190	42	50	FTDAHIEVD	8	1046.48	3	3.42156	0.103539	7.02116	0.005587
NS 1-190	42	50	FTDAHIEVD	8	1046.48	60	3.4166	0.069631	7.01078	0.035273
NS 1-190	42	50	FTDAHIEVD	8	1046.48	MAX	3.12411	0.056002	7.01791	0
rFLuc	42	50	FTDAHIEVD	8	1046.48	0	0	0	6.76176	0.037254
rFLuc	42	50	FTDAHIEVD	8	1046.48	3	1.20285	0.072374	6.77409	0.016978
rFLuc	42	50	FTDAHIEVD	8	1046.48	60	2.05054	0.166382	6.74623	0.023775
rFLuc	42	50	FTDAHIEVD	8	1046.48	MAX	3.49745	0.052854	6.6912	0
rFLuc w/PBT & ATP	42	50	FTDAHIEVD	8	1046.48	0	0	0	6.77973	0.004039
rFLuc w/PBT & ATP	42	50	FTDAHIEVD	8	1046.48	3	1.03943	0.020777	6.78399	0.005345
rFLuc w/PBT & ATP	42	50	FTDAHIEVD	8	1046.48	MAX	3.49304	0.00278	6.6912	0
1-123 RNC	51	56	ITYAEY	5	759.356	0	0	0	7.83746	0.063297
1-123 RNC	51	56	ITYAEY	5	759.356	3	3.1404	0.032047	7.8737	0.002838
1-123 RNC	51	56	ITYAEY	5	759.356	MAX	3.21772	0.007901	7.87089	0
1-208 RNC	51	56	ITYAEY	5	759.356	0	0	0	7.98323	0.01259
1-208 RNC	51	56	ITYAEY	5	759.356	3	3.3285	0.068463	7.9645	0.018054
1-208 RNC	51	56	ITYAEY	5	759.356	MAX	3.16413	0.023186	7.90229	0
1-388 RNC	51	56	ITYAEY	5	759.356	0	0	0	7.84274	0.092869
1-388 RNC	51	56	ITYAEY	5	759.356	3	1.21877	0.060392	7.79486	0.022151
1-388 RNC	51	56	ITYAEY	5	759.356	60	1.66064	0.05612	7.76769	0.012804
1-388 RNC	51	56	ITYAEY	5	759.356	MAX	3.22381	0.024189	7.77609	0
1-458 RNC	51	56	ITYAEY	5	759.356	0	0	0	7.93669	0.021681
1-458 RNC	51	56	ITYAEY	5	759.356	3	1.28478	0.058089	7.92036	0.006449
1-458 RNC	51	56	ITYAEY	5	759.356	MAX	3.10474	0.001012	7.86527	0
1-528 RNC	51	56	ITYAEY	5	759.356	0	0	0	7.99397	0.016482
1-528 RNC	51	56	ITYAEY	5	759.356	3	1.34974	0.038024	7.99537	0.011044
1-528 RNC	51	56	ITYAEY	5	759.356	MAX	3.01568	0.0201	7.95639	0
1-528 w/PBT&ATP	51	56	ITYAEY	5	759.356	0	0	0	7.99397	0.016482
1-528 w/PBT&ATP	51	56	ITYAEY	5	759.356	3	1.3309	0.03144	7.99344	0.005143
1-528 w/PBT&ATP	51	56	ITYAEY	5	759.356	MAX	3.01568	0.0201	7.95639	0
FL50 3C treated	51	56	ITYAEY	5	759.356	0	0	0	7.85074	0.03797
FL50 3C treated	51	56	ITYAEY	5	759.356	3	1.10036	0.020779	7.91121	0.024955
FL50 3C treated	51	56	ITYAEY	5	759.356	MAX	3.06985	0.008023	7.84616	0
FL50 RNC	51	56	ITYAEY	5	759.356	0	0	0	7.85074	0.03797
FL50 RNC	51	56	ITYAEY	5	759.356	3	1.0942	0.015003	7.83287	0.040461
FL50 RNC	51	56	ITYAEY	5	759.356	MAX	3.06985	0.008023	7.84616	0
FL50 RNC w/PBT & ATP	51	56	ITYAEY	5	759.356	0	0	0	7.85074	0.03797
FL50 RNC w/PBT & ATP	51	56	ITYAEY	5	759.356	3	1.0914	0.016987	7.88082	0.019599
FL50 RNC w/PBT & ATP	51	56	ITYAEY	5	759.356	MAX	3.06985	0.008023	7.84616	0
NL_GS69 RNC	51	56	ITYAEY	5	759.356	0	0	0	7.98709	0.044893
NL_GS69 RNC	51	56	ITYAEY	5	759.356	3	1.23445	0.039761	8.06179	0.00845
NL_GS69 RNC	51	56	ITYAEY	5	759.356	MAX	2.70789	0.014521	8.03013	0
NS 1-190	51	56	ITYAEY	5	759.356	0	0	0	8.25022	0.008373
NS 1-190	51	56	ITYAEY	5	759.356	3	2.83814	0.042617	8.25059	0.007159
NS 1-190	51	56	ITYAEY	5	759.356	60	3.03258	0.035492	8.24577	0.061911
NS 1-190	51	56	ITYAEY	5	759.356	MAX	2.89219	0.028286	8.25047	0
rFLuc	51	56	ITYAEY	5	759.356	0	0	0	7.98862	0.057226
rFLuc	51	56	ITYAEY	5	759.356	3	1.04184	0.036847	8.00374	0.014863
rFLuc	51	56	ITYAEY	5	759.356	60	1.38412	0.044176	7.98091	0.016744
rFLuc	51	56	ITYAEY	5	759.356	MAX	3.0545	0.035231	7.90683	0
rFLuc w/PBT & ATP	51	56	ITYAEY	5	759.356	0	0	0	8.01288	0.009455
rFLuc w/PBT & ATP	51	56	ITYAEY	5	759.356	3	1.04867	0.037503	8.04252	0.003453
rFLuc w/PBT & ATP	51	56	ITYAEY	5	759.356	MAX	3.05231	0.02635	7.90683	0
FL50 RNC	56	60	YFEMS	4	676.265	MAX	NaN	NaN	9.03726	0
NS 1-190	56	60	YFEMS	4	676.265	0	0	0	9.41361	0.001822
NS 1-190	56	60	YFEMS	4	676.265	3	2.12633	0.04627	9.41921	0
NS 1-190	56	60	YFEMS	4	676.265	60	1.73876	0.04627	9.3352	0
NS 1-190	56	60	YFEMS	4	676.265	MAX	1.92246	0.04627	9.41438	0
rFLuc	56	60	YFEMS	4	676.265	0	0	0	9.07168	0.080627
rFLuc	56	60	YFEMS	4	676.265	3	0.195782	0.110485	9.15144	0.068636
rFLuc	56	60	YFEMS	4	676.265	60	0.139065	0.072531	9.05751	0.010342
rFLuc	56	60	YFEMS	4	676.265	MAX	1.96593	0.070452	8.95913	0
rFLuc w/PBT & ATP	56	60	YFEMS	4	676.265	0	0	0	9.13285	0.009348
rFLuc w/PBT & ATP	56	60	YFEMS	4	676.265	3	0.200467	0.049563	9.20064	0.005834
rFLuc w/PBT & ATP	56	60	YFEMS	4	676.265	MAX	1.92535	0.042494	8.95913	0
1-123 RNC	57	61	FEMSV	4	612.27	0	0	0	10.7155	0.036515
1-123 RNC	57	61	FEMSV	4	612.27	3	2.41806	0.084733	10.7537	0.005183
1-123 RNC	57	61	FEMSV	4	612.27	MAX	2.40103	0.050269	10.785	0
1-208 RNC	57	61	FEMSV	4	612.27	0	0	0	10.8305	0.004911
1-208 RNC	57	61	FEMSV	4	612.27	3	2.52773	0.062656	10.8189	0.012493
1-208 RNC	57	61	FEMSV	4	612.27	MAX	2.43058	0.014446	10.7689	0
1-388 RNC	57	61	FEMSV	4	612.27	0	0	0	10.5409	0.12996
1-388 RNC	57	61	FEMSV	4	612.27	3	0.150099	0.058302	10.4512	0.092323
1-388 RNC	57	61	FEMSV	4	612.27	60	0.167519	0.020183	10.4664	0.010589
1-388 RNC	57	61	FEMSV	4	612.27	MAX	2.38201	0.013284	10.4953	0
1-458 RNC	57	61	FEMSV	4	612.27	0	0	0	10.7731	0.025995
1-458 RNC	57	61	FEMSV	4	612.27	3	0.288587	0.076974	10.7823	0.024384
1-458 RNC	57	61	FEMSV	4	612.27	MAX	2.35276	0.035365	10.7464	0
1-528 RNC	57	61	FEMSV	4	612.27	0	0	0	10.8372	0.019954
1-528 RNC	57	61	FEMSV	4	612.27	3	0.10784	0.042872	10.856	0.014917
1-528 RNC	57	61	FEMSV	4	612.27	MAX	2.44967	0.016324	10.7951	0
1-528 w/PBT&ATP	57	61	FEMSV	4	612.27	0	0	0	10.8372	0.019954
1-528 w/PBT&ATP	57	61	FEMSV	4	612.27	3	0.130464	0.019252	10.8642	0.015704
1-528 w/PBT&ATP	57	61	FEMSV	4	612.27	MAX	2.44967	0.016324	10.7951	0
FL50 3C treated	57	61	FEMSV	4	612.27	0	0	0	10.7083	0.039607
FL50 3C treated	57	61	FEMSV	4	612.27	3	0.175816	0.025567	10.7759	0.02624
FL50 3C treated	57	61	FEMSV	4	612.27	MAX	2.31819	0.004942	10.7422	0
FL50 RNC	57	61	FEMSV	4	612.27	0	0	0	10.7083	0.039607
FL50 RNC	57	61	FEMSV	4	612.27	3	0.227482	0.024709	10.7003	0.044465
FL50 RNC	57	61	FEMSV	4	612.27	MAX	2.31819	0.004942	10.7422	0
FL50 RNC w/PBT & ATP	57	61	FEMSV	4	612.27	0	0	0	10.7083	0.039607
FL50 RNC w/PBT & ATP	57	61	FEMSV	4	612.27	3	0.188482	0.040638	10.708	0.022418
FL50 RNC w/PBT & ATP	57	61	FEMSV	4	612.27	MAX	2.31819	0.004942	10.7422	0
NL_GS69 RNC	57	61	FEMSV	4	612.27	0	0	0	10.9082	0.032869
NL_GS69 RNC	57	61	FEMSV	4	612.27	3	0.418591	0.029315	10.9827	0.003189
NL_GS69 RNC	57	61	FEMSV	4	612.27	MAX	2.19347	0.011491	10.9802	0
NS 1-190	57	61	FEMSV	4	612.27	0	0	0	11.0789	0.011982
NS 1-190	57	61	FEMSV	4	612.27	3	1.62501	0.04776	11.0911	0.002338
NS 1-190	57	61	FEMSV	4	612.27	60	2.30491	0.072448	11.0809	0.045382
NS 1-190	57	61	FEMSV	4	612.27	MAX	2.26406	0.039734	11.0962	0
rFLuc	57	61	FEMSV	4	612.27	0	0	0	10.7466	0.074432
rFLuc	57	61	FEMSV	4	612.27	3	0.218703	0.055122	10.7641	0.083709
rFLuc	57	61	FEMSV	4	612.27	60	0.192251	0.046086	10.7267	0.025734
rFLuc	57	61	FEMSV	4	612.27	MAX	2.31373	0.042268	10.6378	0
rFLuc w/PBT & ATP	57	61	FEMSV	4	612.27	0	0	0	10.8384	0.00419
rFLuc w/PBT & ATP	57	61	FEMSV	4	612.27	3	0.226695	0.034932	10.8699	0.009977
rFLuc w/PBT & ATP	57	61	FEMSV	4	612.27	MAX	2.29658	0.02606	10.6378	0
1-123 RNC	58	69	EMSVRLAEAMKR	11	1420.74	0	0	0	3.08081	0.003616
1-123 RNC	58	69	EMSVRLAEAMKR	11	1420.74	3	2.33038	0.039796	3.11469	0.005742
1-123 RNC	58	69	EMSVRLAEAMKR	11	1420.74	MAX	4.13203	0.014711	3.07446	0
1-208 RNC	58	69	EMSVRLAEAMKR	11	1420.74	0	0	0	3.18571	0.010415
1-208 RNC	58	69	EMSVRLAEAMKR	11	1420.74	3	2.50497	0.171363	3.18408	0.00852
1-208 RNC	58	69	EMSVRLAEAMKR	11	1420.74	MAX	4.07181	0.030936	3.14368	0
1-388 RNC	58	69	EMSVRLAEAMKR	11	1420.74	0	0	0	3.36684	0.138975
1-388 RNC	58	69	EMSVRLAEAMKR	11	1420.74	3	2.62875	0.140709	3.28973	0.099923
1-388 RNC	58	69	EMSVRLAEAMKR	11	1420.74	60	2.56443	0.116509	3.28885	0.032132
1-388 RNC	58	69	EMSVRLAEAMKR	11	1420.74	MAX	4.6891	0.032076	3.35312	0
1-458 RNC	58	69	EMSVRLAEAMKR	11	1420.74	0	0	0	3.11358	0.03002
1-458 RNC	58	69	EMSVRLAEAMKR	11	1420.74	3	2.4676	0.080382	3.11364	0.021622
1-458 RNC	58	69	EMSVRLAEAMKR	11	1420.74	MAX	3.97043	0.028162	3.08413	0
1-528 RNC	58	69	EMSVRLAEAMKR	11	1420.74	0	0	0	3.1972	0.017191
1-528 RNC	58	69	EMSVRLAEAMKR	11	1420.74	3	2.41205	0.096054	3.19826	0.016551
1-528 RNC	58	69	EMSVRLAEAMKR	11	1420.74	MAX	4.22247	0.035773	3.18343	0
1-528 w/PBT&ATP	58	69	EMSVRLAEAMKR	11	1420.74	0	0	0	3.1972	0.017191
1-528 w/PBT&ATP	58	69	EMSVRLAEAMKR	11	1420.74	3	3.09891	0.163567	3.43623	0.068752
1-528 w/PBT&ATP	58	69	EMSVRLAEAMKR	11	1420.74	MAX	4.29917	0.035773	3.18328	0
FL50 3C treated	58	69	EMSVRLAEAMKR	11	1420.74	0	0	0	3.08322	0.01337
FL50 3C treated	58	69	EMSVRLAEAMKR	11	1420.74	3	2.36007	0.06874	3.10992	0.023959
FL50 3C treated	58	69	EMSVRLAEAMKR	11	1420.74	MAX	3.94368	0.019866	3.06917	0
FL50 RNC	58	69	EMSVRLAEAMKR	11	1420.74	0	0	0	3.08322	0.01337
FL50 RNC	58	69	EMSVRLAEAMKR	11	1420.74	3	2.31074	0.044051	3.07084	0.012741
FL50 RNC	58	69	EMSVRLAEAMKR	11	1420.74	MAX	3.94368	0.019866	3.06917	0
FL50 RNC w/PBT & ATP	58	69	EMSVRLAEAMKR	11	1420.74	0	0	0	3.08322	0.01337
FL50 RNC w/PBT & ATP	58	69	EMSVRLAEAMKR	11	1420.74	3	2.36231	0.049969	3.35687	0.155709
FL50 RNC w/PBT & ATP	58	69	EMSVRLAEAMKR	11	1420.74	MAX	3.94368	0.019866	3.06917	0
1-123 RNC	60	80	SVRLAEAMKRYGLNTNHRIVV	20	2427.34	0	0	0	12.6049	0.024922
1-208 RNC	60	80	SVRLAEAMKRYGLNTNHRIVV	20	2427.34	0	0	0	12.7399	0.033136
1-388 RNC	60	80	SVRLAEAMKRYGLNTNHRIVV	20	2427.34	0	0	0	12.6741	0.102979
1-388 RNC	60	80	SVRLAEAMKRYGLNTNHRIVV	20	2427.34	3	0.916425	0.099809	12.7318	0
1-458 RNC	60	80	SVRLAEAMKRYGLNTNHRIVV	20	2427.34	0	0	0	12.6223	0.019939
1-458 RNC	60	80	SVRLAEAMKRYGLNTNHRIVV	20	2427.34	3	0.661623	0.066991	12.627	0.02708
1-528 RNC	60	80	SVRLAEAMKRYGLNTNHRIVV	20	2427.34	0	0	0	12.7197	0.014234
1-528 RNC	60	80	SVRLAEAMKRYGLNTNHRIVV	20	2427.34	3	0.507368	0.184385	12.7431	0.019051
1-528 RNC	60	80	SVRLAEAMKRYGLNTNHRIVV	20	2427.34	MAX	8.26291	0.06277	13.0534	0
1-528 w/PBT&ATP	60	80	SVRLAEAMKRYGLNTNHRIVV	20	2427.34	0	0	0	12.7197	0.014234
1-528 w/PBT&ATP	60	80	SVRLAEAMKRYGLNTNHRIVV	20	2427.34	3	0.596167	0.070374	12.7619	0.017405
1-528 w/PBT&ATP	60	80	SVRLAEAMKRYGLNTNHRIVV	20	2427.34	MAX	8.26291	0.06277	13.0534	0
FL50 3C treated	60	80	SVRLAEAMKRYGLNTNHRIVV	20	2427.34	0	0	0	12.5845	0.049644
FL50 3C treated	60	80	SVRLAEAMKRYGLNTNHRIVV	20	2427.34	3	0.525983	0.101947	12.6083	0.028642
FL50 3C treated	60	80	SVRLAEAMKRYGLNTNHRIVV	20	2427.34	MAX	7.67005	0.045826	12.9639	0
FL50 RNC	60	80	SVRLAEAMKRYGLNTNHRIVV	20	2427.34	0	0	0	12.5845	0.049644
FL50 RNC	60	80	SVRLAEAMKRYGLNTNHRIVV	20	2427.34	3	0.597342	0.068935	12.5614	0.062123
FL50 RNC	60	80	SVRLAEAMKRYGLNTNHRIVV	20	2427.34	MAX	7.67005	0.045826	12.9639	0
FL50 RNC w/PBT & ATP	60	80	SVRLAEAMKRYGLNTNHRIVV	20	2427.34	0	0	0	12.5845	0.049644
FL50 RNC w/PBT & ATP	60	80	SVRLAEAMKRYGLNTNHRIVV	20	2427.34	3	0.597654	0.048897	12.553	0.038785
NL_GS69 RNC	60	80	SVRLAEAMKRYGLNTNHRIVV	20	2427.34	0	0	0	12.751	0.026635
NS 1-190	60	80	SVRLAEAMKRYGLNTNHRIVV	20	2427.34	0	0	0	13.0156	0.018676
NS 1-190	60	80	SVRLAEAMKRYGLNTNHRIVV	20	2427.34	3	6.07767	0.796575	12.9684	0.017417
NS 1-190	60	80	SVRLAEAMKRYGLNTNHRIVV	20	2427.34	60	10.309	0.526817	12.9417	0.043095
NS 1-190	60	80	SVRLAEAMKRYGLNTNHRIVV	20	2427.34	MAX	10.788	0.129884	12.9511	0
rFLuc	60	80	SVRLAEAMKRYGLNTNHRIVV	20	2427.34	0	0	0	12.9359	0.074757
rFLuc	60	80	SVRLAEAMKRYGLNTNHRIVV	20	2427.34	3	0.764143	0.089833	12.9486	0.086634
rFLuc	60	80	SVRLAEAMKRYGLNTNHRIVV	20	2427.34	60	1.51571	0.097635	13.0353	0.100368
rFLuc w/PBT & ATP	60	80	SVRLAEAMKRYGLNTNHRIVV	20	2427.34	0	0	0	12.8085	0.005597
rFLuc w/PBT & ATP	60	80	SVRLAEAMKRYGLNTNHRIVV	20	2427.34	3	0.615612	0.102367	12.8762	0.029398
1-388 RNC	60	83	SVRLAEAMKRYGLNTNHRIVVCSE	23	2746.42	0	0	0	12.4373	0.095953
1-388 RNC	60	83	SVRLAEAMKRYGLNTNHRIVVCSE	23	2746.42	3	1.85933	0.154555	12.4931	0
1-458 RNC	60	83	SVRLAEAMKRYGLNTNHRIVVCSE	23	2746.42	0	0	0	12.3824	0.020941
1-458 RNC	60	83	SVRLAEAMKRYGLNTNHRIVVCSE	23	2746.42	3	1.53374	0.045134	12.3889	0
1-528 RNC	60	83	SVRLAEAMKRYGLNTNHRIVVCSE	23	2746.42	0	0	0	12.463	0.015057
1-528 RNC	60	83	SVRLAEAMKRYGLNTNHRIVVCSE	23	2746.42	3	1.48063	0.265984	12.5033	0.012891
1-528 w/PBT&ATP	60	83	SVRLAEAMKRYGLNTNHRIVVCSE	23	2746.42	0	0	0	12.463	0.015057
1-528 w/PBT&ATP	60	83	SVRLAEAMKRYGLNTNHRIVVCSE	23	2746.42	3	1.50753	0.1053	12.5151	0.015508
FL50 3C treated	60	83	SVRLAEAMKRYGLNTNHRIVVCSE	23	2746.42	0	0	0	12.3575	0.05579
FL50 3C treated	60	83	SVRLAEAMKRYGLNTNHRIVVCSE	23	2746.42	3	1.33408	0.074194	12.3794	0.044959
FL50 RNC	60	83	SVRLAEAMKRYGLNTNHRIVVCSE	23	2746.42	0	0	0	12.3575	0.05579
FL50 RNC	60	83	SVRLAEAMKRYGLNTNHRIVVCSE	23	2746.42	3	1.31095	0.108044	12.3432	0.064568
FL50 RNC w/PBT & ATP	60	83	SVRLAEAMKRYGLNTNHRIVVCSE	23	2746.42	0	0	0	12.3575	0.05579
FL50 RNC w/PBT & ATP	60	83	SVRLAEAMKRYGLNTNHRIVVCSE	23	2746.42	3	1.37111	0.072106	12.3479	0.012925
NL_GS69 RNC	60	83	SVRLAEAMKRYGLNTNHRIVVCSE	23	2746.42	0	0	0	12.4979	0.034553
NL_GS69 RNC	60	83	SVRLAEAMKRYGLNTNHRIVVCSE	23	2746.42	3	1.0738	0.055378	12.5991	0.014718
NS 1-190	60	83	SVRLAEAMKRYGLNTNHRIVVCSE	23	2746.42	0	0	0	12.738	0.017179
NS 1-190	60	83	SVRLAEAMKRYGLNTNHRIVVCSE	23	2746.42	3	7.5468	0.47099	12.6943	0.011026
NS 1-190	60	83	SVRLAEAMKRYGLNTNHRIVVCSE	23	2746.42	60	12.7407	0.407169	12.6522	0.045034
rFLuc	60	83	SVRLAEAMKRYGLNTNHRIVVCSE	23	2746.42	0	0	0	12.6962	0.077601
rFLuc	60	83	SVRLAEAMKRYGLNTNHRIVVCSE	23	2746.42	3	1.6487	0.283391	12.6956	0.084457
rFLuc	60	83	SVRLAEAMKRYGLNTNHRIVVCSE	23	2746.42	60	2.86032	0.125476	12.7967	0.096256
rFLuc w/PBT & ATP	60	83	SVRLAEAMKRYGLNTNHRIVVCSE	23	2746.42	0	0	0	12.5445	0.000204
rFLuc w/PBT & ATP	60	83	SVRLAEAMKRYGLNTNHRIVVCSE	23	2746.42	3	1.31988	0.093078	12.6096	0.028258
1-208 RNC	61	80	VRLAEAMKRYGLNTNHRIVV	19	2340.31	0	0	0	12.1096	0.017174
1-208 RNC	61	80	VRLAEAMKRYGLNTNHRIVV	19	2340.31	3	5.03067	0.382226	12.041	0.013253
1-458 RNC	61	80	VRLAEAMKRYGLNTNHRIVV	19	2340.31	0	0	0	12.0072	0.028136
1-458 RNC	61	80	VRLAEAMKRYGLNTNHRIVV	19	2340.31	3	0.672554	0.209527	12.0092	0.025159
1-528 RNC	61	80	VRLAEAMKRYGLNTNHRIVV	19	2340.31	0	0	0	12.1023	0.015299
1-528 RNC	61	80	VRLAEAMKRYGLNTNHRIVV	19	2340.31	3	0.7274	0.047572	12.1145	0.01043
1-528 w/PBT&ATP	61	80	VRLAEAMKRYGLNTNHRIVV	19	2340.31	0	0	0	12.1023	0.015299
1-528 w/PBT&ATP	61	80	VRLAEAMKRYGLNTNHRIVV	19	2340.31	3	0.703573	0.119498	12.1215	0.021031
FL50 3C treated	61	80	VRLAEAMKRYGLNTNHRIVV	19	2340.31	0	0	0	12.0108	0.013762
FL50 3C treated	61	80	VRLAEAMKRYGLNTNHRIVV	19	2340.31	3	0.627633	0.039455	12.001	0.030564
FL50 RNC	61	80	VRLAEAMKRYGLNTNHRIVV	19	2340.31	0	0	0	12.0108	0.013762
FL50 RNC	61	80	VRLAEAMKRYGLNTNHRIVV	19	2340.31	3	0.582144	0.008108	12.0223	0
NL_GS69 RNC	61	80	VRLAEAMKRYGLNTNHRIVV	19	2340.31	0	0	0	12.1169	0.040063
NL_GS69 RNC	61	80	VRLAEAMKRYGLNTNHRIVV	19	2340.31	3	0.630949	0.049604	12.1958	0
NS 1-190	61	80	VRLAEAMKRYGLNTNHRIVV	19	2340.31	0	0	0	12.4047	0.020766
NS 1-190	61	80	VRLAEAMKRYGLNTNHRIVV	19	2340.31	3	6.20691	0.478848	12.3668	0.012348
NS 1-190	61	80	VRLAEAMKRYGLNTNHRIVV	19	2340.31	60	9.67019	0.448723	12.3205	0.059138
NS 1-190	61	80	VRLAEAMKRYGLNTNHRIVV	19	2340.31	MAX	9.71117	0.113198	12.3457	0
rFLuc	61	80	VRLAEAMKRYGLNTNHRIVV	19	2340.31	0	0	0	12.3998	0.130061
rFLuc	61	80	VRLAEAMKRYGLNTNHRIVV	19	2340.31	3	0.727807	0.192126	12.4515	0.143752
rFLuc	61	80	VRLAEAMKRYGLNTNHRIVV	19	2340.31	60	1.58272	0.19497	12.5447	0.130536
rFLuc	61	80	VRLAEAMKRYGLNTNHRIVV	19	2340.31	MAX	10.245	0.190604	12.3731	0
rFLuc w/PBT & ATP	61	80	VRLAEAMKRYGLNTNHRIVV	19	2340.31	0	0	0	12.1765	0.031364
rFLuc w/PBT & ATP	61	80	VRLAEAMKRYGLNTNHRIVV	19	2340.31	3	0.606314	0.095499	12.2437	0.022602
rFLuc w/PBT & ATP	61	80	VRLAEAMKRYGLNTNHRIVV	19	2340.31	MAX	10.3137	0.02947	12.3731	0
NS 1-190	62	83	RLAEAMKRYGLNTNHRIVVCSE	21	2560.32	0	0	0	9.8907	0.021125
NS 1-190	62	83	RLAEAMKRYGLNTNHRIVVCSE	21	2560.32	3	7.00533	0.109466	9.83413	0.003472
NS 1-190	62	83	RLAEAMKRYGLNTNHRIVVCSE	21	2560.32	60	11.3179	0.20314	9.78196	0.073856
NS 1-190	62	83	RLAEAMKRYGLNTNHRIVVCSE	21	2560.32	MAX	11.4691	0.04558	9.80878	0
rFLuc	62	83	RLAEAMKRYGLNTNHRIVVCSE	21	2560.32	0	0	0	9.81273	0.181781
rFLuc	62	83	RLAEAMKRYGLNTNHRIVVCSE	21	2560.32	3	1.14449	0.164028	9.8885	0.18742
rFLuc	62	83	RLAEAMKRYGLNTNHRIVVCSE	21	2560.32	60	1.98368	0.169376	10.0328	0.113653
rFLuc w/PBT & ATP	62	83	RLAEAMKRYGLNTNHRIVVCSE	21	2560.32	0	0	0	9.56468	0
rFLuc w/PBT & ATP	62	83	RLAEAMKRYGLNTNHRIVVCSE	21	2560.32	3	1.02987	0.035378	9.59848	0.005515
1-123 RNC	64	80	AEAMKRYGLNTNHRIVV	16	1972.05	0	0	0	7.13607	0.030662
1-123 RNC	64	80	AEAMKRYGLNTNHRIVV	16	1972.05	3	6.75116	0.051669	7.13055	0.002852
1-123 RNC	64	80	AEAMKRYGLNTNHRIVV	16	1972.05	MAX	7.07632	0.051619	7.15322	0
1-208 RNC	64	80	AEAMKRYGLNTNHRIVV	16	1972.05	0	0	0	7.31449	0.029389
1-208 RNC	64	80	AEAMKRYGLNTNHRIVV	16	1972.05	3	4.33401	0.200793	7.29299	0.024244
1-208 RNC	64	80	AEAMKRYGLNTNHRIVV	16	1972.05	MAX	6.60948	0.146653	7.21924	0
1-388 RNC	64	80	AEAMKRYGLNTNHRIVV	16	1972.05	0	0	0	7.23389	0.113903
1-388 RNC	64	80	AEAMKRYGLNTNHRIVV	16	1972.05	3	1.1565	0.296145	7.21782	0.115634
1-388 RNC	64	80	AEAMKRYGLNTNHRIVV	16	1972.05	60	2.07336	0.049131	7.09821	0.00626
1-388 RNC	64	80	AEAMKRYGLNTNHRIVV	16	1972.05	MAX	7.19358	0.03989	7.13209	0
1-458 RNC	64	80	AEAMKRYGLNTNHRIVV	16	1972.05	0	0	0	7.20863	0.024988
1-458 RNC	64	80	AEAMKRYGLNTNHRIVV	16	1972.05	3	0.768133	0.1495	7.18954	0.007736
1-458 RNC	64	80	AEAMKRYGLNTNHRIVV	16	1972.05	MAX	6.73744	0.140582	7.15344	0
1-528 RNC	64	80	AEAMKRYGLNTNHRIVV	16	1972.05	0	0	0	7.34169	0.019676
1-528 RNC	64	80	AEAMKRYGLNTNHRIVV	16	1972.05	3	0.879932	0.091205	7.35622	0.021936
1-528 RNC	64	80	AEAMKRYGLNTNHRIVV	16	1972.05	MAX	6.7026	0.015238	7.29067	0
1-528 w/PBT&ATP	64	80	AEAMKRYGLNTNHRIVV	16	1972.05	0	0	0	7.34169	0.019676
1-528 w/PBT&ATP	64	80	AEAMKRYGLNTNHRIVV	16	1972.05	3	0.956176	0.092114	7.35886	0.020147
1-528 w/PBT&ATP	64	80	AEAMKRYGLNTNHRIVV	16	1972.05	MAX	6.7026	0.015238	7.29067	0
FL50 3C treated	64	80	AEAMKRYGLNTNHRIVV	16	1972.05	0	0	0	7.11964	0.03211
FL50 3C treated	64	80	AEAMKRYGLNTNHRIVV	16	1972.05	3	0.685129	0.112538	7.17657	0.033411
FL50 3C treated	64	80	AEAMKRYGLNTNHRIVV	16	1972.05	MAX	6.81617	0.100853	7.09603	0
FL50 RNC	64	80	AEAMKRYGLNTNHRIVV	16	1972.05	0	0	0	7.11964	0.03211
FL50 RNC	64	80	AEAMKRYGLNTNHRIVV	16	1972.05	3	0.550761	0.102979	7.08714	0.013197
FL50 RNC	64	80	AEAMKRYGLNTNHRIVV	16	1972.05	MAX	6.81617	0.100853	7.09603	0
FL50 RNC w/PBT & ATP	64	80	AEAMKRYGLNTNHRIVV	16	1972.05	0	0	0	7.11964	0.03211
FL50 RNC w/PBT & ATP	64	80	AEAMKRYGLNTNHRIVV	16	1972.05	3	0.617121	0.113836	7.13443	0.028118
FL50 RNC w/PBT & ATP	64	80	AEAMKRYGLNTNHRIVV	16	1972.05	MAX	6.81617	0.100853	7.09603	0
NL_GS69 RNC	64	80	AEAMKRYGLNTNHRIVV	16	1972.05	0	0	0	7.19588	0.026536
NL_GS69 RNC	64	80	AEAMKRYGLNTNHRIVV	16	1972.05	3	0.662492	0.054241	7.29028	0
NL_GS69 RNC	64	80	AEAMKRYGLNTNHRIVV	16	1972.05	MAX	6.64195	0.054241	7.263	0
NS 1-190	64	80	AEAMKRYGLNTNHRIVV	16	1972.05	0	0	0	7.70566	0.017168
NS 1-190	64	80	AEAMKRYGLNTNHRIVV	16	1972.05	3	4.81223	0.19043	7.72641	0.009124
NS 1-190	64	80	AEAMKRYGLNTNHRIVV	16	1972.05	60	7.24025	0.182782	7.70439	0.065451
NS 1-190	64	80	AEAMKRYGLNTNHRIVV	16	1972.05	MAX	7.39423	0.115265	7.69059	0.003206
rFLuc	64	80	AEAMKRYGLNTNHRIVV	16	1972.05	0	0	0	7.52948	0.09276
rFLuc	64	80	AEAMKRYGLNTNHRIVV	16	1972.05	3	0.805046	0.110939	7.54456	0.084937
rFLuc	64	80	AEAMKRYGLNTNHRIVV	16	1972.05	60	1.80195	0.123102	7.63465	0.059245
rFLuc	64	80	AEAMKRYGLNTNHRIVV	16	1972.05	MAX	6.94626	0.06235	7.44436	0
rFLuc w/PBT & ATP	64	80	AEAMKRYGLNTNHRIVV	16	1972.05	0	0	0	7.41464	0.014557
rFLuc w/PBT & ATP	64	80	AEAMKRYGLNTNHRIVV	16	1972.05	3	0.716024	0.096775	7.44664	0.008477
rFLuc w/PBT & ATP	64	80	AEAMKRYGLNTNHRIVV	16	1972.05	MAX	6.86984	0.077383	7.44436	0
1-208 RNC	64	83	AEAMKRYGLNTNHRIVVCSE	19	2291.14	0	0	0	7.60885	0.025275
1-388 RNC	64	83	AEAMKRYGLNTNHRIVVCSE	19	2291.14	0	0	0	7.46869	0.021557
1-458 RNC	64	83	AEAMKRYGLNTNHRIVVCSE	19	2291.14	0	0	0	7.48963	0.024906
80S	64	83	AEAMKRYGLNTNHRIVVCSE	19	2291.14	3	NaN	NaN	8.23997	0
FL50 3C treated	64	83	AEAMKRYGLNTNHRIVVCSE	19	2291.14	0	0	0	7.43718	0.024511
FL50 RNC	64	83	AEAMKRYGLNTNHRIVVCSE	19	2291.14	0	0	0	7.43718	0.024511
FL50 RNC w/PBT & ATP	64	83	AEAMKRYGLNTNHRIVVCSE	19	2291.14	0	0	0	7.43718	0.024511
NS 1-190	64	83	AEAMKRYGLNTNHRIVVCSE	19	2291.14	0	0	0	7.98083	0.004613
NS 1-190	64	83	AEAMKRYGLNTNHRIVVCSE	19	2291.14	3	5.21717	0.209207	7.98506	0.007501
NS 1-190	64	83	AEAMKRYGLNTNHRIVVCSE	19	2291.14	60	9.39479	0.315806	7.94157	0.069657
NS 1-190	64	83	AEAMKRYGLNTNHRIVVCSE	19	2291.14	MAX	8.73593	0.057981	7.94751	0
rFLuc	64	83	AEAMKRYGLNTNHRIVVCSE	19	2291.14	0	0	0	7.78111	0.081042
rFLuc	64	83	AEAMKRYGLNTNHRIVVCSE	19	2291.14	3	1.2587	0.082317	7.82618	0.072932
rFLuc	64	83	AEAMKRYGLNTNHRIVVCSE	19	2291.14	60	2.06769	0.124762	7.87377	0.058706
rFLuc	64	83	AEAMKRYGLNTNHRIVVCSE	19	2291.14	MAX	9.17699	0.054975	7.71424	0
rFLuc w/PBT & ATP	64	83	AEAMKRYGLNTNHRIVVCSE	19	2291.14	0	0	0	7.6925	0.007478
rFLuc w/PBT & ATP	64	83	AEAMKRYGLNTNHRIVVCSE	19	2291.14	3	1.09855	0.049763	7.71111	0.003233
rFLuc w/PBT & ATP	64	83	AEAMKRYGLNTNHRIVVCSE	19	2291.14	MAX	9.18179	0.030975	7.71424	0
NS 1-190	65	80	EAMKRYGLNTNHRIVV	15	1901.02	0	0	0	7.72293	0.006934
NS 1-190	65	80	EAMKRYGLNTNHRIVV	15	1901.02	3	3.16438	0.233636	7.75054	0.015859
NS 1-190	65	80	EAMKRYGLNTNHRIVV	15	1901.02	60	6.63433	0.349621	7.7006	0.074149
NS 1-190	65	80	EAMKRYGLNTNHRIVV	15	1901.02	MAX	7.00117	0.028143	7.70591	0
rFLuc	65	80	EAMKRYGLNTNHRIVV	15	1901.02	0	0	0	7.52384	0.08973
rFLuc	65	80	EAMKRYGLNTNHRIVV	15	1901.02	3	0.858156	0.079321	7.55715	0.089232
rFLuc	65	80	EAMKRYGLNTNHRIVV	15	1901.02	60	1.79858	0.054892	7.64054	0.072878
rFLuc	65	80	EAMKRYGLNTNHRIVV	15	1901.02	MAX	6.95608	0.045653	7.45838	0
rFLuc w/PBT & ATP	65	80	EAMKRYGLNTNHRIVV	15	1901.02	0	0	0	7.4255	0.00815
rFLuc w/PBT & ATP	65	80	EAMKRYGLNTNHRIVV	15	1901.02	3	0.744019	0.009665	7.4452	0.002779
rFLuc w/PBT & ATP	65	80	EAMKRYGLNTNHRIVV	15	1901.02	MAX	6.94989	0.003188	7.45838	0
NS 1-190	66	80	AMKRYGLNTNHRIVV	14	1771.97	0	0	0	6.72999	0.008767
NS 1-190	66	80	AMKRYGLNTNHRIVV	14	1771.97	3	3.92108	0.233253	6.75838	0.002033
NS 1-190	66	80	AMKRYGLNTNHRIVV	14	1771.97	60	6.09607	0.337474	6.71036	0.063865
NS 1-190	66	80	AMKRYGLNTNHRIVV	14	1771.97	MAX	5.72823	0.040634	6.71826	0
rFLuc	66	80	AMKRYGLNTNHRIVV	14	1771.97	0	0	0	6.6244	0.151411
rFLuc	66	80	AMKRYGLNTNHRIVV	14	1771.97	3	0.707437	0.067571	6.65943	0.163444
rFLuc	66	80	AMKRYGLNTNHRIVV	14	1771.97	60	1.50293	0.098992	6.76058	0.10023
rFLuc	66	80	AMKRYGLNTNHRIVV	14	1771.97	MAX	5.41717	0.029841	6.51522	0
rFLuc w/PBT & ATP	66	80	AMKRYGLNTNHRIVV	14	1771.97	0	0	0	6.39666	0.018659
rFLuc w/PBT & ATP	66	80	AMKRYGLNTNHRIVV	14	1771.97	3	0.588808	0.036898	6.42736	0.011658
rFLuc w/PBT & ATP	66	80	AMKRYGLNTNHRIVV	14	1771.97	MAX	5.4194	0.003192	6.51522	0
NS 1-190	66	83	AMKRYGLNTNHRIVVCSE	17	2091.06	0	0	0	7.26071	0.009862
NS 1-190	66	83	AMKRYGLNTNHRIVVCSE	17	2091.06	3	5.47204	0.182309	7.27583	0.004073
NS 1-190	66	83	AMKRYGLNTNHRIVVCSE	17	2091.06	60	7.77238	0.145287	7.2608	0.054178
NS 1-190	66	83	AMKRYGLNTNHRIVVCSE	17	2091.06	MAX	7.86761	0.082829	7.26515	0
rFLuc	66	83	AMKRYGLNTNHRIVVCSE	17	2091.06	0	0	0	7.1622	0.093249
rFLuc	66	83	AMKRYGLNTNHRIVVCSE	17	2091.06	3	1.40018	0.139058	7.20422	0.051349
rFLuc	66	83	AMKRYGLNTNHRIVVCSE	17	2091.06	60	2.47379	0.146778	7.2157	0.053696
rFLuc	66	83	AMKRYGLNTNHRIVVCSE	17	2091.06	MAX	7.03419	0.109869	7.05169	0
rFLuc w/PBT & ATP	66	83	AMKRYGLNTNHRIVVCSE	17	2091.06	0	0	0	6.9868	0
rFLuc w/PBT & ATP	66	83	AMKRYGLNTNHRIVVCSE	17	2091.06	3	1.43607	0.121244	6.98216	0.009482
rFLuc w/PBT & ATP	66	83	AMKRYGLNTNHRIVVCSE	17	2091.06	MAX	7.20909	0	7.05169	0
NS 1-190	67	80	MKRYGLNTNHRIVV	13	1700.94	0	0	0	6.58182	0.013544
NS 1-190	67	80	MKRYGLNTNHRIVV	13	1700.94	3	3.67897	0.071402	6.61244	0.007128
NS 1-190	67	80	MKRYGLNTNHRIVV	13	1700.94	60	5.50116	0.09367	6.6071	0.060056
NS 1-190	67	80	MKRYGLNTNHRIVV	13	1700.94	MAX	5.48028	0.060165	6.56361	0
rFLuc	67	80	MKRYGLNTNHRIVV	13	1700.94	0	0	0	6.85965	0.116168
rFLuc	67	80	MKRYGLNTNHRIVV	13	1700.94	3	0.867055	0.070366	6.92274	0.07524
rFLuc	67	80	MKRYGLNTNHRIVV	13	1700.94	60	1.68419	0.180494	6.90826	0.106432
rFLuc	67	80	MKRYGLNTNHRIVV	13	1700.94	MAX	5.14576	0.054924	6.67236	0
rFLuc w/PBT & ATP	67	80	MKRYGLNTNHRIVV	13	1700.94	0	0	0	6.74909	0
rFLuc w/PBT & ATP	67	80	MKRYGLNTNHRIVV	13	1700.94	3	0.569793	0.102429	6.66111	0.081139
rFLuc w/PBT & ATP	67	80	MKRYGLNTNHRIVV	13	1700.94	MAX	5.11874	0	6.67252	0
1-388 RNC	67	83	MKRYGLNTNHRIVVCSE	16	2020.02	0	0	0	6.83731	0.075953
1-388 RNC	67	83	MKRYGLNTNHRIVVCSE	16	2020.02	3	1.85793	0.097256	6.79075	0.054654
1-388 RNC	67	83	MKRYGLNTNHRIVVCSE	16	2020.02	60	3.02744	0.236341	6.72837	0.014257
1-458 RNC	67	83	MKRYGLNTNHRIVVCSE	16	2020.02	0	0	0	6.77201	0.039417
1-458 RNC	67	83	MKRYGLNTNHRIVVCSE	16	2020.02	3	1.55569	0.148046	6.77513	0.013749
1-458 RNC	67	83	MKRYGLNTNHRIVVCSE	16	2020.02	MAX	6.62328	0.074911	6.71071	0
1-528 RNC	67	83	MKRYGLNTNHRIVVCSE	16	2020.02	0	0	0	6.90067	0.017097
1-528 RNC	67	83	MKRYGLNTNHRIVVCSE	16	2020.02	3	1.5173	0.212608	6.90957	0.02191
1-528 w/PBT&ATP	67	83	MKRYGLNTNHRIVVCSE	16	2020.02	0	0	0	6.90067	0.017097
1-528 w/PBT&ATP	67	83	MKRYGLNTNHRIVVCSE	16	2020.02	3	1.50692	0.076778	6.91205	0.010259
FL50 3C treated	67	83	MKRYGLNTNHRIVVCSE	16	2020.02	0	0	0	6.6264	0.045189
FL50 3C treated	67	83	MKRYGLNTNHRIVVCSE	16	2020.02	3	1.25114	0.220731	6.74715	0.027406
FL50 3C treated	67	83	MKRYGLNTNHRIVVCSE	16	2020.02	MAX	6.59983	0.214105	6.65456	0
FL50 RNC	67	83	MKRYGLNTNHRIVVCSE	16	2020.02	0	0	0	6.6264	0.045189
FL50 RNC	67	83	MKRYGLNTNHRIVVCSE	16	2020.02	3	1.23942	0.215942	6.61642	0.038263
FL50 RNC	67	83	MKRYGLNTNHRIVVCSE	16	2020.02	MAX	6.59983	0.214105	6.65456	0
FL50 RNC w/PBT & ATP	67	83	MKRYGLNTNHRIVVCSE	16	2020.02	0	0	0	6.6264	0.045189
FL50 RNC w/PBT & ATP	67	83	MKRYGLNTNHRIVVCSE	16	2020.02	3	1.2745	0.216395	6.71461	0.02274
FL50 RNC w/PBT & ATP	67	83	MKRYGLNTNHRIVVCSE	16	2020.02	MAX	6.59983	0.214105	6.65456	0
NL_GS69 RNC	67	83	MKRYGLNTNHRIVVCSE	16	2020.02	0	0	0	6.75266	0.02935
NL_GS69 RNC	67	83	MKRYGLNTNHRIVVCSE	16	2020.02	3	1.10575	0.319526	6.88406	0.006645
NS 1-190	67	83	MKRYGLNTNHRIVVCSE	16	2020.02	0	0	0	7.28069	0.011285
NS 1-190	67	83	MKRYGLNTNHRIVVCSE	16	2020.02	3	5.47595	0.132736	7.30579	0.001391
NS 1-190	67	83	MKRYGLNTNHRIVVCSE	16	2020.02	60	7.48498	0.166527	7.26235	0.064787
NS 1-190	67	83	MKRYGLNTNHRIVVCSE	16	2020.02	MAX	7.36107	0.096363	7.29428	0
rFLuc	67	83	MKRYGLNTNHRIVVCSE	16	2020.02	0	0	0	7.14334	0.138431
rFLuc	67	83	MKRYGLNTNHRIVVCSE	16	2020.02	3	1.35554	0.160544	7.1671	0.161418
rFLuc	67	83	MKRYGLNTNHRIVVCSE	16	2020.02	60	2.34288	0.246336	7.23773	0.021003
rFLuc	67	83	MKRYGLNTNHRIVVCSE	16	2020.02	MAX	6.21096	0.14567	7.17804	0
rFLuc w/PBT & ATP	67	83	MKRYGLNTNHRIVVCSE	16	2020.02	0	0	0	6.97937	0.039214
rFLuc w/PBT & ATP	67	83	MKRYGLNTNHRIVVCSE	16	2020.02	3	1.11924	0.205507	6.99347	0.012419
rFLuc w/PBT & ATP	67	83	MKRYGLNTNHRIVVCSE	16	2020.02	MAX	6.18396	0.200954	7.17804	0
1-208 RNC	84	88	NSLQF	4	608.304	0	0	0	9.33799	0.007706
1-208 RNC	84	88	NSLQF	4	608.304	3	2.44978	0.022325	9.33694	0.002011
1-208 RNC	84	88	NSLQF	4	608.304	MAX	2.42532	0.015353	9.24728	0
1-388 RNC	84	88	NSLQF	4	608.304	0	0	0	8.95274	0.003684
1-388 RNC	84	88	NSLQF	4	608.304	60	2.20564	0.005655	8.91008	0
1-458 RNC	84	88	NSLQF	4	608.304	0	0	0	9.28314	0.028203
1-458 RNC	84	88	NSLQF	4	608.304	3	1.95771	0.022375	9.26209	0
1-458 RNC	84	88	NSLQF	4	608.304	MAX	2.46017	0.022375	9.22354	0
1-528 RNC	84	88	NSLQF	4	608.304	0	0	0	9.32678	0.004852
1-528 RNC	84	88	NSLQF	4	608.304	3	2.20709	0.050367	9.33376	0.008891
1-528 RNC	84	88	NSLQF	4	608.304	MAX	2.46267	0.032627	9.28405	0
1-528 w/PBT&ATP	84	88	NSLQF	4	608.304	0	0	0	9.32678	0.004852
1-528 w/PBT&ATP	84	88	NSLQF	4	608.304	3	2.2045	0.047464	9.34771	0.006484
1-528 w/PBT&ATP	84	88	NSLQF	4	608.304	MAX	2.46267	0.032627	9.28405	0
FL50 3C treated	84	88	NSLQF	4	608.304	0	0	0	9.27176	0
FL50 RNC	84	88	NSLQF	4	608.304	0	0	0	9.27176	0
FL50 RNC w/PBT & ATP	84	88	NSLQF	4	608.304	0	0	0	9.27176	0
NS 1-190	84	88	NSLQF	4	608.304	0	0	0	9.6371	0.00604
NS 1-190	84	88	NSLQF	4	608.304	3	2.12064	0.047655	9.64214	0.003822
NS 1-190	84	88	NSLQF	4	608.304	60	2.24902	0.040367	9.60984	0.053589
NS 1-190	84	88	NSLQF	4	608.304	MAX	2.33353	0.034187	9.62032	0
rFLuc	84	88	NSLQF	4	608.304	0	0	0	9.2421	0.094466
rFLuc	84	88	NSLQF	4	608.304	3	1.97306	0.054051	9.26847	0.094775
rFLuc	84	88	NSLQF	4	608.304	60	1.95977	0.055379	9.18849	0.020572
rFLuc	84	88	NSLQF	4	608.304	MAX	2.33691	0.047057	9.07464	0
rFLuc w/PBT & ATP	84	88	NSLQF	4	608.304	0	0	0	9.35506	0.003866
rFLuc w/PBT & ATP	84	88	NSLQF	4	608.304	3	1.88835	0.049108	9.38358	0.010648
rFLuc w/PBT & ATP	84	88	NSLQF	4	608.304	MAX	2.29339	0.039874	9.07464	0
FL50 3C treated	87	93	QFFMPVL	5	881.459	0	0	0	22.4238	0.044781
FL50 3C treated	87	93	QFFMPVL	5	881.459	3	0.031806	0.019966	22.2597	0.01876
FL50 RNC	87	93	QFFMPVL	5	881.459	0	0	0	22.4238	0.044781
FL50 RNC	87	93	QFFMPVL	5	881.459	3	0.026442	0.01708	22.3801	0.070531
FL50 RNC w/PBT & ATP	87	93	QFFMPVL	5	881.459	0	0	0	22.4238	0.044781
FL50 RNC w/PBT & ATP	87	93	QFFMPVL	5	881.459	3	0.067219	0.040039	22.2936	0.023352
NL_GS69 RNC	87	93	QFFMPVL	5	881.459	0	0	0	22.4573	0.015972
NL_GS69 RNC	87	93	QFFMPVL	5	881.459	3	0.034565	0.118264	22.4748	0.002079
NS 1-190	87	93	QFFMPVL	5	881.459	0	0	0	22.3706	0.016671
NS 1-190	87	93	QFFMPVL	5	881.459	3	2.09152	0.199364	22.3598	0.015332
NS 1-190	87	93	QFFMPVL	5	881.459	60	3.32966	0.178366	22.3971	0.02032
rFLuc	87	93	QFFMPVL	5	881.459	0	0	0	22.0833	0.146436
rFLuc	87	93	QFFMPVL	5	881.459	3	0.08261	0.035014	22.0852	0.178659
rFLuc	87	93	QFFMPVL	5	881.459	60	0.079904	0.035108	21.9459	0.009694
rFLuc w/PBT & ATP	87	93	QFFMPVL	5	881.459	0	0	0	22.3067	0
rFLuc w/PBT & ATP	87	93	QFFMPVL	5	881.459	3	0.089414	0.008841	22.3659	0.036797
1-123 RNC	88	93	FFMPVL	4	753.4	0	0	0	22.1135	0.003549
1-123 RNC	88	93	FFMPVL	4	753.4	3	2.22675	0.050532	22.0887	0.010068
1-123 RNC	88	93	FFMPVL	4	753.4	MAX	2.36702	0.015137	22.1123	0
1-208 RNC	88	93	FFMPVL	4	753.4	0	0	0	22.1491	0.058193
1-208 RNC	88	93	FFMPVL	4	753.4	3	2.19328	0.061642	22.1058	0.049084
1-208 RNC	88	93	FFMPVL	4	753.4	MAX	2.359	0.023199	22.0517	0
1-388 RNC	88	93	FFMPVL	4	753.4	0	0	0	21.7509	0.244408
1-388 RNC	88	93	FFMPVL	4	753.4	3	0.450524	0.319349	21.7813	0.306688
1-388 RNC	88	93	FFMPVL	4	753.4	60	0.354407	0.031	21.5354	0.044532
1-388 RNC	88	93	FFMPVL	4	753.4	MAX	2.37176	0.018575	21.5079	0
1-458 RNC	88	93	FFMPVL	4	753.4	0	0	0	22.0898	0.010669
1-458 RNC	88	93	FFMPVL	4	753.4	3	0.227016	0.02991	22.0847	0.003173
1-458 RNC	88	93	FFMPVL	4	753.4	MAX	2.37641	0.029782	22.0395	0
1-528 RNC	88	93	FFMPVL	4	753.4	0	0	0	22.1128	0.020927
1-528 RNC	88	93	FFMPVL	4	753.4	3	0.314233	0.02993	22.102	0.016863
1-528 RNC	88	93	FFMPVL	4	753.4	MAX	2.44233	0.018207	22.0396	0
1-528 w/PBT&ATP	88	93	FFMPVL	4	753.4	0	0	0	22.1128	0.020927
1-528 w/PBT&ATP	88	93	FFMPVL	4	753.4	3	0.292467	0.029078	22.1139	0.019577
1-528 w/PBT&ATP	88	93	FFMPVL	4	753.4	MAX	2.44233	0.018207	22.0396	0
FL50 3C treated	88	93	FFMPVL	4	753.4	0	0	0	22.1972	0.016056
FL50 3C treated	88	93	FFMPVL	4	753.4	3	0.114942	0.006187	22.0942	0.018879
FL50 3C treated	88	93	FFMPVL	4	753.4	MAX	2.38494	0.002463	22.0861	0
FL50 RNC	88	93	FFMPVL	4	753.4	0	0	0	22.1972	0.016056
FL50 RNC	88	93	FFMPVL	4	753.4	3	0.144771	0.003244	22.1187	0.033481
FL50 RNC	88	93	FFMPVL	4	753.4	MAX	2.38494	0.002463	22.0861	0
FL50 RNC w/PBT & ATP	88	93	FFMPVL	4	753.4	0	0	0	22.1972	0.016056
FL50 RNC w/PBT & ATP	88	93	FFMPVL	4	753.4	3	0.145422	0.018579	22.0917	0.044007
FL50 RNC w/PBT & ATP	88	93	FFMPVL	4	753.4	MAX	2.38494	0.002463	22.0861	0
NS 1-190	88	93	FFMPVL	4	753.4	0	0	0	22.187	0.010303
NS 1-190	88	93	FFMPVL	4	753.4	3	1.34304	0.413252	22.1867	0.009087
NS 1-190	88	93	FFMPVL	4	753.4	60	2.305	0.41151	22.2018	0.012803
NS 1-190	88	93	FFMPVL	4	753.4	MAX	2.25053	0.408144	22.2021	0
rFLuc	88	93	FFMPVL	4	753.4	0	0	0	21.8704	0.167607
rFLuc	88	93	FFMPVL	4	753.4	3	0.083571	0.090555	21.8528	0.208549
rFLuc	88	93	FFMPVL	4	753.4	60	0.075079	0.073926	21.7007	0.053669
rFLuc	88	93	FFMPVL	4	753.4	MAX	2.51561	0.063455	21.7012	0
rFLuc w/PBT & ATP	88	93	FFMPVL	4	753.4	0	0	0	22.0787	0.006911
rFLuc w/PBT & ATP	88	93	FFMPVL	4	753.4	3	0.007535	0.080289	22.1331	0.060823
rFLuc w/PBT & ATP	88	93	FFMPVL	4	753.4	MAX	2.50109	0.054823	21.7012	0
1-123 RNC	88	95	FFMPVLGA	6	881.459	0	0	0	20.2396	0.008667
1-123 RNC	88	95	FFMPVLGA	6	881.459	3	3.75235	0.017353	20.1966	0.009087
1-123 RNC	88	95	FFMPVLGA	6	881.459	MAX	3.68118	0.006931	20.1988	0
1-208 RNC	88	95	FFMPVLGA	6	881.459	0	0	0	20.2586	0.049571
1-208 RNC	88	95	FFMPVLGA	6	881.459	3	3.56138	0.21461	20.1896	0.040648
1-208 RNC	88	95	FFMPVLGA	6	881.459	MAX	3.73438	0.043764	20.1639	0
1-388 RNC	88	95	FFMPVLGA	6	881.459	0	0	0	19.7916	0.029428
1-388 RNC	88	95	FFMPVLGA	6	881.459	MAX	3.27169	0.015988	20.3834	0
1-458 RNC	88	95	FFMPVLGA	6	881.459	0	0	0	20.2138	0.008413
1-458 RNC	88	95	FFMPVLGA	6	881.459	3	0.186056	0.085135	20.2192	0.007829
1-458 RNC	88	95	FFMPVLGA	6	881.459	MAX	3.67836	0.012921	20.1606	0
1-528 RNC	88	95	FFMPVLGA	6	881.459	0	0	0	20.2259	0.028057
1-528 RNC	88	95	FFMPVLGA	6	881.459	3	0.267696	0.018639	20.246	0
1-528 w/PBT&ATP	88	95	FFMPVLGA	6	881.459	0	0	0	20.2259	0.028057
1-528 w/PBT&ATP	88	95	FFMPVLGA	6	881.459	3	0.168783	0.022064	20.2423	0.01883
80S	88	95	FFMPVLGA	6	881.459	3	NaN	NaN	19.7695	0
FL50 3C treated	88	95	FFMPVLGA	6	881.459	0	0	0	20.3751	0.047117
FL50 3C treated	88	95	FFMPVLGA	6	881.459	3	0.144811	0.049348	20.2118	0.027462
FL50 3C treated	88	95	FFMPVLGA	6	881.459	MAX	3.61546	0.028076	20.1749	0
FL50 RNC	88	95	FFMPVLGA	6	881.459	0	0	0	20.3751	0.047117
FL50 RNC	88	95	FFMPVLGA	6	881.459	3	0.205801	0.04993	20.2713	0.046473
FL50 RNC	88	95	FFMPVLGA	6	881.459	MAX	3.61546	0.028076	20.1749	0
FL50 RNC w/PBT & ATP	88	95	FFMPVLGA	6	881.459	0	0	0	20.3751	0.047117
FL50 RNC w/PBT & ATP	88	95	FFMPVLGA	6	881.459	3	0.16033	0.03514	20.2161	0.032108
FL50 RNC w/PBT & ATP	88	95	FFMPVLGA	6	881.459	MAX	3.61546	0.028076	20.1749	0
NL_GS69 RNC	88	95	FFMPVLGA	6	881.459	0	0	0	20.4007	0.010151
NL_GS69 RNC	88	95	FFMPVLGA	6	881.459	3	0.842635	0.002622	20.4193	0
NL_GS69 RNC	88	95	FFMPVLGA	6	881.459	MAX	3.36619	0.002622	20.4048	0
NS 1-190	88	95	FFMPVLGA	6	881.459	0	0	0	20.3115	0.012
NS 1-190	88	95	FFMPVLGA	6	881.459	3	1.95341	0.132112	20.2917	0.009933
NS 1-190	88	95	FFMPVLGA	6	881.459	60	3.38758	0.202583	20.3229	0.02613
NS 1-190	88	95	FFMPVLGA	6	881.459	MAX	3.37802	0.035011	20.311	0
rFLuc	88	95	FFMPVLGA	6	881.459	0	0	0	20.0277	0.143582
rFLuc	88	95	FFMPVLGA	6	881.459	3	0.220901	0.043719	20.0367	0.170207
rFLuc	88	95	FFMPVLGA	6	881.459	60	0.219245	0.05787	19.9203	0.036896
rFLuc	88	95	FFMPVLGA	6	881.459	MAX	3.41274	0.040176	19.915	0
rFLuc w/PBT & ATP	88	95	FFMPVLGA	6	881.459	0	0	0	20.2343	0.015964
rFLuc w/PBT & ATP	88	95	FFMPVLGA	6	881.459	3	0.28014	0.032616	20.3082	0.066037
rFLuc w/PBT & ATP	88	95	FFMPVLGA	6	881.459	MAX	3.39494	0.02486	19.915	0
1-123 RNC	89	93	FMPVL	3	606.332	0	0	0	14.6364	0.028453
1-123 RNC	89	93	FMPVL	3	606.332	3	1.59078	0.025098	14.6409	0.019269
1-123 RNC	89	93	FMPVL	3	606.332	MAX	1.72351	0.013638	14.6761	0
1-208 RNC	89	93	FMPVL	3	606.332	0	0	0	14.7112	0.031309
1-208 RNC	89	93	FMPVL	3	606.332	3	1.47199	0.072502	14.7001	0.018529
1-208 RNC	89	93	FMPVL	3	606.332	MAX	1.70381	0.006607	14.6267	0
1-388 RNC	89	93	FMPVL	3	606.332	0	0	0	14.3189	0.265656
1-388 RNC	89	93	FMPVL	3	606.332	3	0.121283	0.042909	14.1901	0.073495
1-388 RNC	89	93	FMPVL	3	606.332	60	0.122276	0.042423	14.1392	0.014075
1-388 RNC	89	93	FMPVL	3	606.332	MAX	1.64593	0.029109	14.173	0
1-458 RNC	89	93	FMPVL	3	606.332	0	0	0	14.6461	0.028398
1-458 RNC	89	93	FMPVL	3	606.332	3	0.161885	0.048962	14.6529	0.019742
1-458 RNC	89	93	FMPVL	3	606.332	MAX	1.74976	0.004602	14.6057	0
1-528 RNC	89	93	FMPVL	3	606.332	0	0	0	14.699	0.025387
1-528 RNC	89	93	FMPVL	3	606.332	3	0.145743	0.030938	14.7168	0.008855
1-528 RNC	89	93	FMPVL	3	606.332	MAX	1.74015	0.019814	14.6526	0
1-528 w/PBT&ATP	89	93	FMPVL	3	606.332	0	0	0	14.699	0.025387
1-528 w/PBT&ATP	89	93	FMPVL	3	606.332	3	0.155477	0.02499	14.7188	0.01622
1-528 w/PBT&ATP	89	93	FMPVL	3	606.332	MAX	1.74015	0.019814	14.6526	0
FL50 3C treated	89	93	FMPVL	3	606.332	0	0	0	14.6403	0.028291
FL50 3C treated	89	93	FMPVL	3	606.332	3	0.068709	0.025385	14.644	0.019579
FL50 3C treated	89	93	FMPVL	3	606.332	MAX	1.70424	0.023367	14.6247	0
FL50 RNC	89	93	FMPVL	3	606.332	0	0	0	14.6403	0.028291
FL50 RNC	89	93	FMPVL	3	606.332	3	0.069673	0.027764	14.6151	0.032828
FL50 RNC	89	93	FMPVL	3	606.332	MAX	1.70424	0.023367	14.6247	0
FL50 RNC w/PBT & ATP	89	93	FMPVL	3	606.332	0	0	0	14.6403	0.028291
FL50 RNC w/PBT & ATP	89	93	FMPVL	3	606.332	3	0.018692	0.02464	14.5986	0.027034
FL50 RNC w/PBT & ATP	89	93	FMPVL	3	606.332	MAX	1.70424	0.023367	14.6247	0
NL_GS69 RNC	89	93	FMPVL	3	606.332	0	0	0	14.7898	0.022724
NL_GS69 RNC	89	93	FMPVL	3	606.332	3	0.216084	0.07182	14.8418	0.004323
NL_GS69 RNC	89	93	FMPVL	3	606.332	MAX	1.67237	0.021766	14.8713	0
rFLuc	89	93	FMPVL	3	606.332	0	0	0	14.5196	0.170512
rFLuc	89	93	FMPVL	3	606.332	3	-0.007328	0.049135	14.548	0.156003
rFLuc	89	93	FMPVL	3	606.332	60	0.01501	0.044939	14.4093	0.044924
rFLuc	89	93	FMPVL	3	606.332	MAX	1.53425	0.044578	14.3754	0
rFLuc w/PBT & ATP	89	93	FMPVL	3	606.332	0	0	0	14.7388	0.021213
rFLuc w/PBT & ATP	89	93	FMPVL	3	606.332	3	0.006123	0.02522	14.7617	0.031061
rFLuc w/PBT & ATP	89	93	FMPVL	3	606.332	MAX	1.54311	0.025057	14.3754	0
80S	89	95	FMPVLGA	5	734.391	3	NaN	NaN	13.3527	0.017552
80S	89	95	FMPVLGA	5	734.391	60	NaN	NaN	13.2995	0.033274
80S	89	95	FMPVLGA	5	734.391	MAX	NaN	NaN	12.5697	0
rFLuc	89	95	FMPVLGA	5	734.391	0	0	0	12.8349	0.142946
rFLuc	89	95	FMPVLGA	5	734.391	3	0.192577	0.119727	12.8709	0.125521
rFLuc	89	95	FMPVLGA	5	734.391	60	0.078143	0.073129	12.7273	0.050561
rFLuc w/PBT & ATP	89	95	FMPVLGA	5	734.391	0	0	0	12.9873	0
rFLuc w/PBT & ATP	89	95	FMPVLGA	5	734.391	3	0.200853	0.01749	12.9976	0.012405
1-208 RNC	97	111	FIGVAVAPANDIYNE	13	1592.8	0	0	0	14.52	0.014608
1-208 RNC	97	111	FIGVAVAPANDIYNE	13	1592.8	3	8.12736	0.201691	14.4876	0.002873
1-388 RNC	97	111	FIGVAVAPANDIYNE	13	1592.8	0	0	0	14.3071	0.027844
1-388 RNC	97	111	FIGVAVAPANDIYNE	13	1592.8	3	3.54208	0.04222	14.2058	0.00896
1-528 RNC	97	111	FIGVAVAPANDIYNE	13	1592.8	0	0	0	14.4996	0
1-528 RNC	97	111	FIGVAVAPANDIYNE	13	1592.8	3	5.78946	2.27374e-13	14.4548	0
80S	97	111	FIGVAVAPANDIYNE	13	1592.8	3	NaN	NaN	14.8147	0
FL50 3C treated	97	111	FIGVAVAPANDIYNE	13	1592.8	0	0	0	14.5435	0.01692
FL50 3C treated	97	111	FIGVAVAPANDIYNE	13	1592.8	3	3.57302	0.134615	14.4933	0.029974
FL50 RNC	97	111	FIGVAVAPANDIYNE	13	1592.8	0	0	0	14.5614	0
FL50 RNC	97	111	FIGVAVAPANDIYNE	13	1592.8	3	3.69215	0.041162	14.5051	0.047247
FL50 RNC w/PBT & ATP	97	111	FIGVAVAPANDIYNE	13	1592.8	0	0	0	14.5614	0
FL50 RNC w/PBT & ATP	97	111	FIGVAVAPANDIYNE	13	1592.8	3	3.35897	0.112412	14.4779	0.009631
NS 1-190	97	111	FIGVAVAPANDIYNE	13	1592.8	0	0	0	14.6413	0.015268
NS 1-190	97	111	FIGVAVAPANDIYNE	13	1592.8	3	6.83026	0.162824	14.6004	0.013421
NS 1-190	97	111	FIGVAVAPANDIYNE	13	1592.8	60	8.36199	0.133209	14.6107	0.032909
rFLuc	97	111	FIGVAVAPANDIYNE	13	1592.8	0	0	0	14.4754	0.017707
rFLuc	97	111	FIGVAVAPANDIYNE	13	1592.8	3	3.93944	0.066741	14.4735	0.057954
rFLuc	97	111	FIGVAVAPANDIYNE	13	1592.8	60	4.12296	0.078016	14.4565	0.04544
rFLuc w/PBT & ATP	97	111	FIGVAVAPANDIYNE	13	1592.8	0	0	0	14.5301	0
rFLuc w/PBT & ATP	97	111	FIGVAVAPANDIYNE	13	1592.8	3	3.73267	0.021245	14.5667	0.02701
1-123 RNC	98	107	IGVAVAPAND	8	926.494	0	0	0	4.56809	0.020507
1-123 RNC	98	107	IGVAVAPAND	8	926.494	3	5.54697	0.175266	4.54268	0.002871
1-123 RNC	98	107	IGVAVAPAND	8	926.494	MAX	5.75051	0.01373	4.52886	0
1-208 RNC	98	107	IGVAVAPAND	8	926.494	0	0	0	4.61353	0.007095
1-208 RNC	98	107	IGVAVAPAND	8	926.494	3	5.78984	0.062895	4.58623	0.006242
1-208 RNC	98	107	IGVAVAPAND	8	926.494	MAX	5.68793	0.03398	4.55897	0
1-388 RNC	98	107	IGVAVAPAND	8	926.494	0	0	0	4.48938	0.127646
1-388 RNC	98	107	IGVAVAPAND	8	926.494	MAX	5.68891	0.025251	4.36713	0
1-458 RNC	98	107	IGVAVAPAND	8	926.494	0	0	0	4.57379	0.011203
1-458 RNC	98	107	IGVAVAPAND	8	926.494	3	1.85069	0.014217	4.56745	0.016123
1-458 RNC	98	107	IGVAVAPAND	8	926.494	MAX	5.72175	0.014182	4.53516	0
1-528 RNC	98	107	IGVAVAPAND	8	926.494	0	0	0	4.61868	0.01624
1-528 RNC	98	107	IGVAVAPAND	8	926.494	3	1.78717	0.143676	4.6207	0.016037
1-528 RNC	98	107	IGVAVAPAND	8	926.494	MAX	5.70707	0.047816	4.57602	0
1-528 w/PBT&ATP	98	107	IGVAVAPAND	8	926.494	0	0	0	4.61868	0.01624
1-528 w/PBT&ATP	98	107	IGVAVAPAND	8	926.494	3	1.64701	0.168346	4.61437	0.002825
1-528 w/PBT&ATP	98	107	IGVAVAPAND	8	926.494	MAX	5.70707	0.047816	4.57602	0
FL50 3C treated	98	107	IGVAVAPAND	8	926.494	0	0	0	4.53588	0.028823
FL50 3C treated	98	107	IGVAVAPAND	8	926.494	3	1.76676	0.03747	4.56598	0.018327
FL50 3C treated	98	107	IGVAVAPAND	8	926.494	MAX	5.76859	0.009048	4.48987	0
FL50 RNC	98	107	IGVAVAPAND	8	926.494	0	0	0	4.53588	0.028823
FL50 RNC	98	107	IGVAVAPAND	8	926.494	3	1.66324	0.043417	4.53615	0.007628
FL50 RNC	98	107	IGVAVAPAND	8	926.494	MAX	5.76859	0.009048	4.48987	0
FL50 RNC w/PBT & ATP	98	107	IGVAVAPAND	8	926.494	0	0	0	4.53588	0.028823
FL50 RNC w/PBT & ATP	98	107	IGVAVAPAND	8	926.494	3	1.44546	0.01751	4.5622	0.022439
FL50 RNC w/PBT & ATP	98	107	IGVAVAPAND	8	926.494	MAX	5.76859	0.009048	4.48987	0
NL_GS69 RNC	98	107	IGVAVAPAND	8	926.494	0	0	0	4.62378	0.014463
NL_GS69 RNC	98	107	IGVAVAPAND	8	926.494	3	1.73396	0.018658	4.66547	0
NS 1-190	98	107	IGVAVAPAND	8	926.494	0	0	0	4.7461	0.005099
NS 1-190	98	107	IGVAVAPAND	8	926.494	3	4.48518	0.150082	4.72651	0.010255
NS 1-190	98	107	IGVAVAPAND	8	926.494	60	5.70372	0.182774	4.73111	0.010156
NS 1-190	98	107	IGVAVAPAND	8	926.494	MAX	5.523	0.028646	4.73526	0
rFLuc	98	107	IGVAVAPAND	8	926.494	0	0	0	4.6365	0.054355
rFLuc	98	107	IGVAVAPAND	8	926.494	3	1.64659	0.127444	4.61447	0.038139
rFLuc	98	107	IGVAVAPAND	8	926.494	60	1.5897	0.068589	4.58204	0.028959
rFLuc	98	107	IGVAVAPAND	8	926.494	MAX	5.40755	0.059965	4.46734	0
rFLuc w/PBT & ATP	98	107	IGVAVAPAND	8	926.494	0	0	0	4.68283	0.015308
rFLuc w/PBT & ATP	98	107	IGVAVAPAND	8	926.494	3	1.46009	0.033457	4.66465	0.002981
rFLuc w/PBT & ATP	98	107	IGVAVAPAND	8	926.494	MAX	5.35714	0.029562	4.46734	0
1-123 RNC	98	111	IGVAVAPANDIYNE	12	1445.73	0	0	0	10.9764	0
1-123 RNC	98	111	IGVAVAPANDIYNE	12	1445.73	3	5.61155	0.213872	10.9158	0.010346
1-123 RNC	98	111	IGVAVAPANDIYNE	12	1445.73	MAX	7.20621	0	10.9623	0
1-208 RNC	98	111	IGVAVAPANDIYNE	12	1445.73	0	0	0	11.0041	0.016884
1-208 RNC	98	111	IGVAVAPANDIYNE	12	1445.73	3	5.73248	0.28952	10.9635	0.008226
1-208 RNC	98	111	IGVAVAPANDIYNE	12	1445.73	MAX	7.1601	0.083851	10.8975	0
1-388 RNC	98	111	IGVAVAPANDIYNE	12	1445.73	0	0	0	10.885	0.146804
1-388 RNC	98	111	IGVAVAPANDIYNE	12	1445.73	3	4.0757	0.275915	10.8935	0.111579
1-388 RNC	98	111	IGVAVAPANDIYNE	12	1445.73	60	5.08678	0.261366	10.6848	0.023428
1-388 RNC	98	111	IGVAVAPANDIYNE	12	1445.73	MAX	7.34121	0.251301	10.7196	0
1-458 RNC	98	111	IGVAVAPANDIYNE	12	1445.73	0	0	0	10.9725	0
1-458 RNC	98	111	IGVAVAPANDIYNE	12	1445.73	3	4.0634	0.071178	10.9036	0.010112
1-458 RNC	98	111	IGVAVAPANDIYNE	12	1445.73	MAX	5.20215	0	11.3912	0
1-528 RNC	98	111	IGVAVAPANDIYNE	12	1445.73	0	0	0	10.9982	0.031144
1-528 RNC	98	111	IGVAVAPANDIYNE	12	1445.73	3	4.00981	0.191631	10.974	0.01379
1-528 RNC	98	111	IGVAVAPANDIYNE	12	1445.73	MAX	7.03848	0.0958	10.9077	0
1-528 w/PBT&ATP	98	111	IGVAVAPANDIYNE	12	1445.73	0	0	0	10.9931	0.029609
1-528 w/PBT&ATP	98	111	IGVAVAPANDIYNE	12	1445.73	3	3.99454	0.147795	10.9702	0.008536
1-528 w/PBT&ATP	98	111	IGVAVAPANDIYNE	12	1445.73	MAX	7.06171	0.097363	10.9077	0
FL50 3C treated	98	111	IGVAVAPANDIYNE	12	1445.73	0	0	0	10.9715	0.041637
FL50 3C treated	98	111	IGVAVAPANDIYNE	12	1445.73	3	4.16675	0.100908	10.968	0.027746
FL50 3C treated	98	111	IGVAVAPANDIYNE	12	1445.73	MAX	7.62975	0.024643	10.9423	0
FL50 RNC	98	111	IGVAVAPANDIYNE	12	1445.73	0	0	0	10.9715	0.041637
FL50 RNC	98	111	IGVAVAPANDIYNE	12	1445.73	3	4.43917	0.108171	10.9231	0.032719
FL50 RNC	98	111	IGVAVAPANDIYNE	12	1445.73	MAX	7.62975	0.024643	10.9423	0
FL50 RNC w/PBT & ATP	98	111	IGVAVAPANDIYNE	12	1445.73	0	0	0	10.9715	0.041637
FL50 RNC w/PBT & ATP	98	111	IGVAVAPANDIYNE	12	1445.73	3	3.75069	0.086078	10.9211	0.018347
FL50 RNC w/PBT & ATP	98	111	IGVAVAPANDIYNE	12	1445.73	MAX	7.62975	0.024643	10.9423	0
NS 1-190	98	111	IGVAVAPANDIYNE	12	1445.73	0	0	0	11.157	0.008872
NS 1-190	98	111	IGVAVAPANDIYNE	12	1445.73	3	5.82924	0.15412	11.1358	0.008315
NS 1-190	98	111	IGVAVAPANDIYNE	12	1445.73	60	7.31212	0.602508	11.1346	0.028385
NS 1-190	98	111	IGVAVAPANDIYNE	12	1445.73	MAX	7.06522	0.08741	11.1566	0
rFLuc	98	111	IGVAVAPANDIYNE	12	1445.73	0	0	0	11.0098	0.027495
rFLuc	98	111	IGVAVAPANDIYNE	12	1445.73	3	4.04105	0.108833	10.9829	0.039908
rFLuc	98	111	IGVAVAPANDIYNE	12	1445.73	60	4.30711	0.140068	10.9786	0.051081
rFLuc	98	111	IGVAVAPANDIYNE	12	1445.73	MAX	7.6197	0.088486	10.9157	0
rFLuc w/PBT & ATP	98	111	IGVAVAPANDIYNE	12	1445.73	0	0	0	11.0297	0.009485
rFLuc w/PBT & ATP	98	111	IGVAVAPANDIYNE	12	1445.73	3	3.58233	0.080101	11.0194	0.007921
rFLuc w/PBT & ATP	98	111	IGVAVAPANDIYNE	12	1445.73	MAX	7.71989	0.062627	10.9157	0
1-123 RNC	98	115	IGVAVAPANDIYNERELL	16	1957.04	0	0	0	16.6832	0.027614
1-123 RNC	98	115	IGVAVAPANDIYNERELL	16	1957.04	3	9.21719	0.162465	16.6217	0.011336
1-208 RNC	98	115	IGVAVAPANDIYNERELL	16	1957.04	0	0	0	16.7281	0.056322
1-208 RNC	98	115	IGVAVAPANDIYNERELL	16	1957.04	3	9.28366	0.128409	16.6622	0.047582
1-388 RNC	98	115	IGVAVAPANDIYNERELL	16	1957.04	0	0	0	16.4896	0.171233
1-388 RNC	98	115	IGVAVAPANDIYNERELL	16	1957.04	3	6.45097	0.090456	16.2845	0.092158
1-388 RNC	98	115	IGVAVAPANDIYNERELL	16	1957.04	60	7.33003	0.239676	16.2387	0.023341
1-458 RNC	98	115	IGVAVAPANDIYNERELL	16	1957.04	0	0	0	16.6618	0.009553
1-458 RNC	98	115	IGVAVAPANDIYNERELL	16	1957.04	3	4.79518	0.243733	16.6339	0.00643
1-528 RNC	98	115	IGVAVAPANDIYNERELL	16	1957.04	0	0	0	16.7003	0.025493
1-528 RNC	98	115	IGVAVAPANDIYNERELL	16	1957.04	3	5.32592	0.28991	16.6551	0.019028
1-528 w/PBT&ATP	98	115	IGVAVAPANDIYNERELL	16	1957.04	0	0	0	16.7003	0.025493
1-528 w/PBT&ATP	98	115	IGVAVAPANDIYNERELL	16	1957.04	3	4.27415	0.339802	16.6763	0.021392
FL50 3C treated	98	115	IGVAVAPANDIYNERELL	16	1957.04	0	0	0	16.7764	0.025868
FL50 3C treated	98	115	IGVAVAPANDIYNERELL	16	1957.04	3	4.59327	0.083462	16.6397	0.028114
FL50 RNC	98	115	IGVAVAPANDIYNERELL	16	1957.04	0	0	0	16.7764	0.025868
FL50 RNC	98	115	IGVAVAPANDIYNERELL	16	1957.04	3	4.74287	0.177342	16.6747	0.048825
FL50 RNC w/PBT & ATP	98	115	IGVAVAPANDIYNERELL	16	1957.04	0	0	0	16.7764	0.025868
FL50 RNC w/PBT & ATP	98	115	IGVAVAPANDIYNERELL	16	1957.04	3	4.10935	0.065336	16.625	0.03603
NL_GS69 RNC	98	115	IGVAVAPANDIYNERELL	16	1957.04	0	0	0	16.8649	0.011764
NL_GS69 RNC	98	115	IGVAVAPANDIYNERELL	16	1957.04	3	4.69378	0.250949	16.8622	0.009303
NS 1-190	98	115	IGVAVAPANDIYNERELL	16	1957.04	0	0	0	16.811	0.012917
NS 1-190	98	115	IGVAVAPANDIYNERELL	16	1957.04	3	9.37304	0.19631	16.7512	0.008161
NS 1-190	98	115	IGVAVAPANDIYNERELL	16	1957.04	60	10.3733	0.206141	16.7784	0.034587
rFLuc	98	115	IGVAVAPANDIYNERELL	16	1957.04	0	0	0	16.5945	0.06609
rFLuc	98	115	IGVAVAPANDIYNERELL	16	1957.04	3	4.77089	0.246513	16.5513	0.088282
rFLuc	98	115	IGVAVAPANDIYNERELL	16	1957.04	60	5.78237	0.439559	16.5056	0.036865
rFLuc w/PBT & ATP	98	115	IGVAVAPANDIYNERELL	16	1957.04	0	0	0	16.7092	0.019667
rFLuc w/PBT & ATP	98	115	IGVAVAPANDIYNERELL	16	1957.04	3	4.26683	0.110559	16.7406	0.040063
1-123 RNC	100	111	VAVAPANDIYNE	10	1275.62	0	0	0	8.03302	0.022042
1-123 RNC	100	111	VAVAPANDIYNE	10	1275.62	3	7.1239	0.012725	8.02358	0
1-123 RNC	100	111	VAVAPANDIYNE	10	1275.62	MAX	6.7501	0.012725	8.02477	0
1-208 RNC	100	111	VAVAPANDIYNE	10	1275.62	0	0	0	8.11175	0.006152
1-208 RNC	100	111	VAVAPANDIYNE	10	1275.62	3	6.84324	0.017	8.0512	0
1-388 RNC	100	111	VAVAPANDIYNE	10	1275.62	0	0	0	7.92475	0.107708
1-458 RNC	100	111	VAVAPANDIYNE	10	1275.62	0	0	0	8.05975	0.016644
1-458 RNC	100	111	VAVAPANDIYNE	10	1275.62	3	4.3175	0.133846	8.0403	0.004825
1-458 RNC	100	111	VAVAPANDIYNE	10	1275.62	MAX	6.55254	0.039127	7.99953	0
1-528 RNC	100	111	VAVAPANDIYNE	10	1275.62	0	0	0	8.11531	0.011936
1-528 w/PBT&ATP	100	111	VAVAPANDIYNE	10	1275.62	0	0	0	8.11531	0.011936
FL50 3C treated	100	111	VAVAPANDIYNE	10	1275.62	0	0	0	8.02914	0.031223
FL50 3C treated	100	111	VAVAPANDIYNE	10	1275.62	3	4.28123	0.090816	8.03496	0.004582
FL50 3C treated	100	111	VAVAPANDIYNE	10	1275.62	MAX	6.55551	0.013538	8.00099	0
FL50 RNC	100	111	VAVAPANDIYNE	10	1275.62	0	0	0	8.02914	0.031223
FL50 RNC	100	111	VAVAPANDIYNE	10	1275.62	3	4.27723	0.146786	7.98534	0.011017
FL50 RNC	100	111	VAVAPANDIYNE	10	1275.62	MAX	6.55551	0.013538	8.00099	0
FL50 RNC w/PBT & ATP	100	111	VAVAPANDIYNE	10	1275.62	0	0	0	8.02914	0.031223
FL50 RNC w/PBT & ATP	100	111	VAVAPANDIYNE	10	1275.62	3	3.60578	0.078237	8.00132	0.009584
FL50 RNC w/PBT & ATP	100	111	VAVAPANDIYNE	10	1275.62	MAX	6.55551	0.013538	8.00099	0
NL_GS69 RNC	100	111	VAVAPANDIYNE	10	1275.62	0	0	0	8.21041	0.023911
NL_GS69 RNC	100	111	VAVAPANDIYNE	10	1275.62	3	4.34703	0.035537	8.21094	0
NL_GS69 RNC	100	111	VAVAPANDIYNE	10	1275.62	MAX	6.16826	0.035537	8.2096	0
NS 1-190	100	111	VAVAPANDIYNE	10	1275.62	0	0	0	8.28796	0.010507
NS 1-190	100	111	VAVAPANDIYNE	10	1275.62	3	6.37423	0.204054	8.25469	0.001407
NS 1-190	100	111	VAVAPANDIYNE	10	1275.62	60	7.02285	0.116984	8.26011	0.035138
NS 1-190	100	111	VAVAPANDIYNE	10	1275.62	MAX	6.74555	0.057458	8.26993	0
rFLuc	100	111	VAVAPANDIYNE	10	1275.62	0	0	0	8.11068	0.034395
rFLuc	100	111	VAVAPANDIYNE	10	1275.62	3	4.3818	0.064953	8.0738	0.019829
rFLuc	100	111	VAVAPANDIYNE	10	1275.62	60	4.5748	0.109507	8.07191	0.019755
rFLuc	100	111	VAVAPANDIYNE	10	1275.62	MAX	6.53078	0.051401	7.97438	0
rFLuc w/PBT & ATP	100	111	VAVAPANDIYNE	10	1275.62	0	0	0	8.13668	0.002041
rFLuc w/PBT & ATP	100	111	VAVAPANDIYNE	10	1275.62	3	3.70419	0.038951	8.11298	0.004746
rFLuc w/PBT & ATP	100	111	VAVAPANDIYNE	10	1275.62	MAX	6.48803	0.029723	7.97438	0
1-458 RNC	100	113	VAVAPANDIYNERE	12	1560.77	0	0	0	7.33877	0.026252
1-458 RNC	100	113	VAVAPANDIYNERE	12	1560.77	3	5.67992	0.107392	7.28778	0
1-528 w/PBT&ATP	100	113	VAVAPANDIYNERE	12	1560.77	0	0	0	7.41771	0.021526
FL50 3C treated	100	113	VAVAPANDIYNERE	12	1560.77	0	0	0	7.27335	0.032602
FL50 3C treated	100	113	VAVAPANDIYNERE	12	1560.77	3	5.96557	0.21158	7.28996	0.024257
FL50 3C treated	100	113	VAVAPANDIYNERE	12	1560.77	MAX	8.58739	0.116139	7.21436	0
FL50 RNC	100	113	VAVAPANDIYNERE	12	1560.77	0	0	0	7.27335	0.032602
FL50 RNC	100	113	VAVAPANDIYNERE	12	1560.77	3	6.0989	0.196263	7.21144	0.028789
FL50 RNC	100	113	VAVAPANDIYNERE	12	1560.77	MAX	8.58739	0.116139	7.21436	0
FL50 RNC w/PBT & ATP	100	113	VAVAPANDIYNERE	12	1560.77	0	0	0	7.27335	0.032602
FL50 RNC w/PBT & ATP	100	113	VAVAPANDIYNERE	12	1560.77	MAX	8.85662	0.116139	7.20909	0
NS 1-190	100	113	VAVAPANDIYNERE	12	1560.77	0	0	0	7.67052	0.008478
NS 1-190	100	113	VAVAPANDIYNERE	12	1560.77	3	7.3818	0.140956	7.62709	0.006639
NS 1-190	100	113	VAVAPANDIYNERE	12	1560.77	60	7.98224	0.29009	7.61488	0.039882
NS 1-190	100	113	VAVAPANDIYNERE	12	1560.77	MAX	7.51009	0.017931	7.63475	0
rFLuc	100	113	VAVAPANDIYNERE	12	1560.77	0	0	0	7.44243	0.034452
rFLuc	100	113	VAVAPANDIYNERE	12	1560.77	3	5.59601	0.35147	7.40732	0.015867
rFLuc	100	113	VAVAPANDIYNERE	12	1560.77	60	5.66398	0.170925	7.41315	0.021346
rFLuc	100	113	VAVAPANDIYNERE	12	1560.77	MAX	8.08393	0.062169	7.31846	0
rFLuc w/PBT & ATP	100	113	VAVAPANDIYNERE	12	1560.77	0	0	0	7.46008	0.00079
rFLuc w/PBT & ATP	100	113	VAVAPANDIYNERE	12	1560.77	3	5.27051	0.086793	7.44483	0.005345
rFLuc w/PBT & ATP	100	113	VAVAPANDIYNERE	12	1560.77	MAX	8.01661	0.043491	7.31846	0
1-123 RNC	100	115	VAVAPANDIYNERELL	14	1786.93	0	0	0	14.9692	0.008312
1-123 RNC	100	115	VAVAPANDIYNERELL	14	1786.93	3	8.56392	0.177954	14.9306	0.004234
1-208 RNC	100	115	VAVAPANDIYNERELL	14	1786.93	0	0	0	15.0361	0.050685
1-208 RNC	100	115	VAVAPANDIYNERELL	14	1786.93	3	8.61179	0.204611	14.9681	0.043033
1-388 RNC	100	115	VAVAPANDIYNERELL	14	1786.93	0	0	0	14.7538	0.129729
1-388 RNC	100	115	VAVAPANDIYNERELL	14	1786.93	3	6.64838	0.263872	14.6639	0.143251
1-388 RNC	100	115	VAVAPANDIYNERELL	14	1786.93	60	7.2862	0.07833	14.5795	0.013442
1-458 RNC	100	115	VAVAPANDIYNERELL	14	1786.93	0	0	0	14.9762	0.014962
1-458 RNC	100	115	VAVAPANDIYNERELL	14	1786.93	3	5.12095	0.089469	14.9291	0.02472
1-528 RNC	100	115	VAVAPANDIYNERELL	14	1786.93	0	0	0	15.0264	0.030266
1-528 RNC	100	115	VAVAPANDIYNERELL	14	1786.93	3	5.60025	0.157932	14.9665	0.01154
1-528 w/PBT&ATP	100	115	VAVAPANDIYNERELL	14	1786.93	0	0	0	15.0264	0.030266
1-528 w/PBT&ATP	100	115	VAVAPANDIYNERELL	14	1786.93	3	5.04451	0.193392	14.9782	0.020841
80S	100	115	VAVAPANDIYNERELL	14	1786.93	60	NaN	NaN	15.2665	0
FL50 3C treated	100	115	VAVAPANDIYNERELL	14	1786.93	0	0	0	15.0327	0.038284
FL50 3C treated	100	115	VAVAPANDIYNERELL	14	1786.93	3	5.13983	0.07803	14.911	0.02437
FL50 RNC	100	115	VAVAPANDIYNERELL	14	1786.93	0	0	0	15.0327	0.038284
FL50 RNC	100	115	VAVAPANDIYNERELL	14	1786.93	3	5.14393	0.128015	14.93	0.043058
FL50 RNC w/PBT & ATP	100	115	VAVAPANDIYNERELL	14	1786.93	0	0	0	15.0327	0.038284
FL50 RNC w/PBT & ATP	100	115	VAVAPANDIYNERELL	14	1786.93	3	4.26329	0.052845	14.9226	0.032471
NL_GS69 RNC	100	115	VAVAPANDIYNERELL	14	1786.93	0	0	0	15.1548	0.007966
NL_GS69 RNC	100	115	VAVAPANDIYNERELL	14	1786.93	3	4.89902	0.070483	15.1702	0.014449
NS 1-190	100	115	VAVAPANDIYNERELL	14	1786.93	0	0	0	15.1639	0.007434
NS 1-190	100	115	VAVAPANDIYNERELL	14	1786.93	3	8.54751	0.140378	15.1124	0.009111
NS 1-190	100	115	VAVAPANDIYNERELL	14	1786.93	60	8.77622	0.151352	15.1364	0.027925
rFLuc	100	115	VAVAPANDIYNERELL	14	1786.93	0	0	0	14.893	0.072017
rFLuc	100	115	VAVAPANDIYNERELL	14	1786.93	3	5.44546	0.176789	14.8577	0.080258
rFLuc	100	115	VAVAPANDIYNERELL	14	1786.93	60	6.62218	0.160689	14.8044	0.041716
rFLuc w/PBT & ATP	100	115	VAVAPANDIYNERELL	14	1786.93	0	0	0	15.0237	0.019391
rFLuc w/PBT & ATP	100	115	VAVAPANDIYNERELL	14	1786.93	3	4.31	0.132022	15.0251	0.039147
NS 1-190	103	107	APAND	3	487.215	0	0	0	4.75351	0.003146
NS 1-190	103	107	APAND	3	487.215	MAX	2.92174	0.000198	4.71648	0
rFLuc	103	107	APAND	3	487.215	0	0	0	4.63004	0.055125
rFLuc	103	107	APAND	3	487.215	3	0.908068	0.103647	4.6392	0.038364
rFLuc	103	107	APAND	3	487.215	60	0.846563	0.029735	4.58749	0.031783
rFLuc w/PBT & ATP	103	107	APAND	3	487.215	0	0	0	4.68736	0
rFLuc w/PBT & ATP	103	107	APAND	3	487.215	3	0.812977	0.023415	4.66181	0.005012
NS 1-190	108	117	IYNERELLNS	9	1250.64	0	0	0	9.64176	0.00799
NS 1-190	108	117	IYNERELLNS	9	1250.64	3	5.83186	0.105847	9.56821	0.000566
NS 1-190	108	117	IYNERELLNS	9	1250.64	60	5.8748	0.06971	9.57144	0.059142
NS 1-190	108	117	IYNERELLNS	9	1250.64	MAX	5.88122	0.067289	9.5634	0
rFLuc	108	117	IYNERELLNS	9	1250.64	0	0	0	8.89514	0.111302
rFLuc	108	117	IYNERELLNS	9	1250.64	3	3.4521	0.103732	8.85751	0.021007
rFLuc	108	117	IYNERELLNS	9	1250.64	60	5.44459	0.093912	8.83877	0.016376
rFLuc	108	117	IYNERELLNS	9	1250.64	MAX	5.79554	0.083048	9.20594	0
rFLuc w/PBT & ATP	108	117	IYNERELLNS	9	1250.64	0	0	0	8.86972	0.004862
rFLuc w/PBT & ATP	108	117	IYNERELLNS	9	1250.64	3	3.51588	0.084155	8.88104	0.005846
rFLuc w/PBT & ATP	108	117	IYNERELLNS	9	1250.64	MAX	5.85397	0.061979	9.20594	0
FL50 RNC	112	119	RELLNSMG	7	919.467	0	0	0	6.50208	0
FL50 RNC w/PBT & ATP	112	119	RELLNSMG	7	919.467	0	0	0	6.50208	0
NS 1-190	112	119	RELLNSMG	7	919.467	0	0	0	6.95477	0.006808
NS 1-190	112	119	RELLNSMG	7	919.467	3	4.12092	0.072795	6.9291	0.005653
NS 1-190	112	119	RELLNSMG	7	919.467	60	4.05424	0.116845	6.93782	0.041293
NS 1-190	112	119	RELLNSMG	7	919.467	MAX	3.79034	0.049606	6.932	0
rFLuc	112	119	RELLNSMG	7	919.467	0	0	0	6.66654	0.050773
rFLuc	112	119	RELLNSMG	7	919.467	3	2.56411	0.146444	6.62505	0.075137
rFLuc	112	119	RELLNSMG	7	919.467	60	4.28635	0.152042	6.5508	0.02413
rFLuc	112	119	RELLNSMG	7	919.467	MAX	4.16785	0.121151	6.43057	0
rFLuc w/PBT & ATP	112	119	RELLNSMG	7	919.467	0	0	0	6.70034	0.001657
rFLuc w/PBT & ATP	112	119	RELLNSMG	7	919.467	3	1.2595	0.075061	6.72044	0.011085
rFLuc w/PBT & ATP	112	119	RELLNSMG	7	919.467	MAX	4.09221	0.037394	6.43057	0
1-208 RNC	112	127	RELLNSMGISQPTVVF	14	1790.95	0	0	0	18.2791	0.056789
1-208 RNC	112	127	RELLNSMGISQPTVVF	14	1790.95	3	7.28173	0.202799	18.2364	0.054277
1-208 RNC	112	127	RELLNSMGISQPTVVF	14	1790.95	MAX	8.63696	0.024829	18.1603	0
1-388 RNC	112	127	RELLNSMGISQPTVVF	14	1790.95	0	0	0	18.0012	0.144792
1-388 RNC	112	127	RELLNSMGISQPTVVF	14	1790.95	3	6.19077	0.323322	17.9286	0.207654
1-388 RNC	112	127	RELLNSMGISQPTVVF	14	1790.95	60	6.55207	0.075366	17.8015	0.033588
1-388 RNC	112	127	RELLNSMGISQPTVVF	14	1790.95	MAX	8.31594	0.020692	17.7951	0
1-458 RNC	112	127	RELLNSMGISQPTVVF	14	1790.95	0	0	0	18.2162	0.020311
1-458 RNC	112	127	RELLNSMGISQPTVVF	14	1790.95	3	3.64111	0.208236	18.198	0.009812
1-458 RNC	112	127	RELLNSMGISQPTVVF	14	1790.95	MAX	8.7053	0.068387	18.145	0
1-528 RNC	112	127	RELLNSMGISQPTVVF	14	1790.95	0	0	0	18.2398	0.024727
1-528 RNC	112	127	RELLNSMGISQPTVVF	14	1790.95	3	4.27234	0.218842	18.2195	0.013604
1-528 RNC	112	127	RELLNSMGISQPTVVF	14	1790.95	MAX	8.87279	0.029202	18.1466	0
1-528 w/PBT&ATP	112	127	RELLNSMGISQPTVVF	14	1790.95	0	0	0	18.2398	0.024727
1-528 w/PBT&ATP	112	127	RELLNSMGISQPTVVF	14	1790.95	3	2.93224	0.180783	18.2277	0.028918
1-528 w/PBT&ATP	112	127	RELLNSMGISQPTVVF	14	1790.95	MAX	8.87279	0.029202	18.1466	0
FL50 3C treated	112	127	RELLNSMGISQPTVVF	14	1790.95	0	0	0	18.3546	0.028889
FL50 3C treated	112	127	RELLNSMGISQPTVVF	14	1790.95	3	3.18701	0.147047	18.1917	0.023123
FL50 3C treated	112	127	RELLNSMGISQPTVVF	14	1790.95	MAX	8.4172	0.046667	18.2018	0
FL50 RNC	112	127	RELLNSMGISQPTVVF	14	1790.95	0	0	0	18.3546	0.028889
FL50 RNC	112	127	RELLNSMGISQPTVVF	14	1790.95	3	3.34059	0.067096	18.2449	0.059565
FL50 RNC	112	127	RELLNSMGISQPTVVF	14	1790.95	MAX	8.4172	0.046667	18.2018	0
FL50 RNC w/PBT & ATP	112	127	RELLNSMGISQPTVVF	14	1790.95	0	0	0	18.3546	0.028889
FL50 RNC w/PBT & ATP	112	127	RELLNSMGISQPTVVF	14	1790.95	3	1.91021	0.066954	18.2088	0.02671
FL50 RNC w/PBT & ATP	112	127	RELLNSMGISQPTVVF	14	1790.95	MAX	8.4172	0.046667	18.2018	0
NL_GS69 RNC	112	127	RELLNSMGISQPTVVF	14	1790.95	0	0	0	18.4225	0.010137
NL_GS69 RNC	112	127	RELLNSMGISQPTVVF	14	1790.95	3	3.30832	0.119658	18.4363	0.015596
NL_GS69 RNC	112	127	RELLNSMGISQPTVVF	14	1790.95	MAX	7.71887	0.06741	18.4294	0
NS 1-190	112	127	RELLNSMGISQPTVVF	14	1790.95	0	0	0	18.3269	0.019455
NS 1-190	112	127	RELLNSMGISQPTVVF	14	1790.95	3	8.13691	0.124142	18.2908	0.004699
NS 1-190	112	127	RELLNSMGISQPTVVF	14	1790.95	60	8.99567	0.201598	18.3371	0.023189
NS 1-190	112	127	RELLNSMGISQPTVVF	14	1790.95	MAX	8.91881	0.050036	18.3235	0
rFLuc	112	127	RELLNSMGISQPTVVF	14	1790.95	0	0	0	18.0864	0.092325
rFLuc	112	127	RELLNSMGISQPTVVF	14	1790.95	3	4.2109	0.188378	18.037	0.104193
rFLuc	112	127	RELLNSMGISQPTVVF	14	1790.95	60	6.71639	0.10882	18.0009	0.048228
rFLuc	112	127	RELLNSMGISQPTVVF	14	1790.95	MAX	8.77372	0.065298	18.0136	0
rFLuc w/PBT & ATP	112	127	RELLNSMGISQPTVVF	14	1790.95	0	0	0	18.1964	0.002535
rFLuc w/PBT & ATP	112	127	RELLNSMGISQPTVVF	14	1790.95	3	2.35428	0.131333	18.2885	0.06082
rFLuc w/PBT & ATP	112	127	RELLNSMGISQPTVVF	14	1790.95	MAX	8.77124	0.011623	18.0141	0
1-208 RNC	114	127	LLNSMGISQPTVVF	12	1505.8	0	0	0	18.7833	0.054031
1-208 RNC	114	127	LLNSMGISQPTVVF	12	1505.8	3	5.37392	0.057764	18.7586	0.042199
1-208 RNC	114	127	LLNSMGISQPTVVF	12	1505.8	MAX	6.85963	0.016423	18.6908	0
1-388 RNC	114	127	LLNSMGISQPTVVF	12	1505.8	0	0	0	18.5132	0.152582
1-388 RNC	114	127	LLNSMGISQPTVVF	12	1505.8	3	3.83194	0.078329	18.3286	0
1-388 RNC	114	127	LLNSMGISQPTVVF	12	1505.8	60	4.30456	0.238303	18.3574	0.03707
1-388 RNC	114	127	LLNSMGISQPTVVF	12	1505.8	MAX	6.88214	0.078329	18.3486	0
1-458 RNC	114	127	LLNSMGISQPTVVF	12	1505.8	0	0	0	18.7328	0.019679
1-458 RNC	114	127	LLNSMGISQPTVVF	12	1505.8	3	2.43761	0.065458	18.7291	0.008673
1-458 RNC	114	127	LLNSMGISQPTVVF	12	1505.8	MAX	6.76344	0.042077	18.6788	0
1-528 RNC	114	127	LLNSMGISQPTVVF	12	1505.8	0	0	0	18.7526	0.023043
1-528 RNC	114	127	LLNSMGISQPTVVF	12	1505.8	3	2.86382	0.241013	18.7497	0.013962
1-528 RNC	114	127	LLNSMGISQPTVVF	12	1505.8	MAX	7.036	0.053663	18.6859	0
1-528 w/PBT&ATP	114	127	LLNSMGISQPTVVF	12	1505.8	0	0	0	18.7526	0.023043
1-528 w/PBT&ATP	114	127	LLNSMGISQPTVVF	12	1505.8	3	1.74066	0.089228	18.7553	0.02163
1-528 w/PBT&ATP	114	127	LLNSMGISQPTVVF	12	1505.8	MAX	7.036	0.053663	18.6859	0
FL50 3C treated	114	127	LLNSMGISQPTVVF	12	1505.8	0	0	0	18.8704	0.030886
FL50 3C treated	114	127	LLNSMGISQPTVVF	12	1505.8	3	2.20663	0.042757	18.7249	0.023455
FL50 3C treated	114	127	LLNSMGISQPTVVF	12	1505.8	MAX	6.57669	0.008873	18.7343	0
FL50 RNC	114	127	LLNSMGISQPTVVF	12	1505.8	0	0	0	18.8704	0.030886
FL50 RNC	114	127	LLNSMGISQPTVVF	12	1505.8	3	2.30537	0.01938	18.7893	0.058242
FL50 RNC	114	127	LLNSMGISQPTVVF	12	1505.8	MAX	6.57669	0.008873	18.7343	0
FL50 RNC w/PBT & ATP	114	127	LLNSMGISQPTVVF	12	1505.8	0	0	0	18.8704	0.030886
FL50 RNC w/PBT & ATP	114	127	LLNSMGISQPTVVF	12	1505.8	3	1.34137	0.036072	18.7403	0.025018
FL50 RNC w/PBT & ATP	114	127	LLNSMGISQPTVVF	12	1505.8	MAX	6.57669	0.008873	18.7343	0
NL_GS69 RNC	114	127	LLNSMGISQPTVVF	12	1505.8	0	0	0	18.9284	0.006299
NL_GS69 RNC	114	127	LLNSMGISQPTVVF	12	1505.8	3	2.08367	0.1316	18.9688	0.021566
NL_GS69 RNC	114	127	LLNSMGISQPTVVF	12	1505.8	MAX	6.03299	0.066668	18.9458	0
NS 1-190	114	127	LLNSMGISQPTVVF	12	1505.8	0	0	0	18.8066	0.003636
NS 1-190	114	127	LLNSMGISQPTVVF	12	1505.8	3	5.84193	0.087625	18.783	0.007368
NS 1-190	114	127	LLNSMGISQPTVVF	12	1505.8	60	7.07601	0.187455	18.8208	0.026583
NS 1-190	114	127	LLNSMGISQPTVVF	12	1505.8	MAX	7.02412	0.050248	18.823	0
rFLuc	114	127	LLNSMGISQPTVVF	12	1505.8	0	0	0	18.6434	0.078498
rFLuc	114	127	LLNSMGISQPTVVF	12	1505.8	3	3.01284	0.162234	18.5896	0.093125
rFLuc	114	127	LLNSMGISQPTVVF	12	1505.8	60	4.84317	0.122601	18.5525	0.03554
rFLuc	114	127	LLNSMGISQPTVVF	12	1505.8	MAX	6.89257	0.106834	18.56	0
rFLuc w/PBT & ATP	114	127	LLNSMGISQPTVVF	12	1505.8	0	0	0	18.7338	0.004636
rFLuc w/PBT & ATP	114	127	LLNSMGISQPTVVF	12	1505.8	3	1.61377	0.106305	18.8228	0.066164
rFLuc w/PBT & ATP	114	127	LLNSMGISQPTVVF	12	1505.8	MAX	6.79263	0.098187	18.56	0
1-208 RNC	116	127	NSMGISQPTVVF	10	1279.64	0	0	0	15.4848	0.035947
1-208 RNC	116	127	NSMGISQPTVVF	10	1279.64	3	5.02546	0.17402	15.4637	0.028664
1-208 RNC	116	127	NSMGISQPTVVF	10	1279.64	MAX	6.41336	0.062006	15.398	0
1-388 RNC	116	127	NSMGISQPTVVF	10	1279.64	0	0	0	15.2823	0.167169
1-388 RNC	116	127	NSMGISQPTVVF	10	1279.64	3	4.22488	0.289126	15.268	0.194542
1-388 RNC	116	127	NSMGISQPTVVF	10	1279.64	60	4.57718	0.08086	15.0829	0.008778
1-388 RNC	116	127	NSMGISQPTVVF	10	1279.64	MAX	6.45811	0.014346	15.0899	0
1-458 RNC	116	127	NSMGISQPTVVF	10	1279.64	0	0	0	15.4387	0.018828
1-458 RNC	116	127	NSMGISQPTVVF	10	1279.64	3	2.58521	0.069562	15.4357	0.016593
1-458 RNC	116	127	NSMGISQPTVVF	10	1279.64	MAX	6.42431	0.060181	15.3966	0
1-528 RNC	116	127	NSMGISQPTVVF	10	1279.64	0	0	0	15.4766	0.023497
1-528 RNC	116	127	NSMGISQPTVVF	10	1279.64	3	2.92511	0.290935	15.4663	0.012563
1-528 RNC	116	127	NSMGISQPTVVF	10	1279.64	MAX	6.55139	0.031843	15.4017	0
1-528 w/PBT&ATP	116	127	NSMGISQPTVVF	10	1279.64	0	0	0	15.4766	0.023497
1-528 w/PBT&ATP	116	127	NSMGISQPTVVF	10	1279.64	3	2.10011	0.106661	15.4898	0.01125
1-528 w/PBT&ATP	116	127	NSMGISQPTVVF	10	1279.64	MAX	6.55139	0.031843	15.4017	0
FL50 3C treated	116	127	NSMGISQPTVVF	10	1279.64	0	0	0	15.4916	0.034361
FL50 3C treated	116	127	NSMGISQPTVVF	10	1279.64	3	1.97619	0.061296	15.4418	0.032303
FL50 3C treated	116	127	NSMGISQPTVVF	10	1279.64	MAX	6.22885	0.043739	15.4475	0
FL50 RNC	116	127	NSMGISQPTVVF	10	1279.64	0	0	0	15.4916	0.034361
FL50 RNC	116	127	NSMGISQPTVVF	10	1279.64	3	2.15699	0.113103	15.4511	0.047498
FL50 RNC	116	127	NSMGISQPTVVF	10	1279.64	MAX	6.22885	0.043739	15.4475	0
FL50 RNC w/PBT & ATP	116	127	NSMGISQPTVVF	10	1279.64	0	0	0	15.4916	0.034361
FL50 RNC w/PBT & ATP	116	127	NSMGISQPTVVF	10	1279.64	3	1.1497	0.044455	15.422	0.029843
FL50 RNC w/PBT & ATP	116	127	NSMGISQPTVVF	10	1279.64	MAX	6.22885	0.043739	15.4475	0
NL_GS69 RNC	116	127	NSMGISQPTVVF	10	1279.64	0	0	0	15.6344	0.013512
NL_GS69 RNC	116	127	NSMGISQPTVVF	10	1279.64	3	1.95942	0.032048	15.6513	0.011414
NL_GS69 RNC	116	127	NSMGISQPTVVF	10	1279.64	MAX	6.09646	0.0153	15.663	0
NS 1-190	116	127	NSMGISQPTVVF	10	1279.64	0	0	0	15.5683	0.009158
NS 1-190	116	127	NSMGISQPTVVF	10	1279.64	3	5.26083	0.173292	15.5754	0.006383
NS 1-190	116	127	NSMGISQPTVVF	10	1279.64	60	6.20841	0.151571	15.5828	0.024183
NS 1-190	116	127	NSMGISQPTVVF	10	1279.64	MAX	6.44494	0.071845	15.5872	0
rFLuc	116	127	NSMGISQPTVVF	10	1279.64	0	0	0	15.3528	0.074651
rFLuc	116	127	NSMGISQPTVVF	10	1279.64	3	2.69057	0.18599	15.364	0.083961
rFLuc	116	127	NSMGISQPTVVF	10	1279.64	60	4.38408	0.147427	15.3053	0.047446
rFLuc	116	127	NSMGISQPTVVF	10	1279.64	MAX	6.42437	0.110497	15.2939	0
rFLuc w/PBT & ATP	116	127	NSMGISQPTVVF	10	1279.64	0	0	0	15.4431	0.000544
rFLuc w/PBT & ATP	116	127	NSMGISQPTVVF	10	1279.64	3	1.41535	0.105704	15.4974	0.042777
rFLuc w/PBT & ATP	116	127	NSMGISQPTVVF	10	1279.64	MAX	6.35964	0.105575	15.2939	0
1-208 RNC	118	127	MGISQPTVVF	8	1078.56	0	0	0	15.5017	0.043712
1-208 RNC	118	127	MGISQPTVVF	8	1078.56	3	3.57205	0.347096	15.4827	0.025284
1-208 RNC	118	127	MGISQPTVVF	8	1078.56	MAX	4.96352	0.024142	15.4255	0
1-388 RNC	118	127	MGISQPTVVF	8	1078.56	0	0	0	15.3129	0.197523
1-388 RNC	118	127	MGISQPTVVF	8	1078.56	3	2.71082	0.099434	15.1147	0.103884
1-388 RNC	118	127	MGISQPTVVF	8	1078.56	60	3.18919	0.142626	15.0729	0.000705
1-388 RNC	118	127	MGISQPTVVF	8	1078.56	MAX	5.22968	0.070722	15.0751	0
1-458 RNC	118	127	MGISQPTVVF	8	1078.56	0	0	0	15.4426	0.011387
1-458 RNC	118	127	MGISQPTVVF	8	1078.56	3	1.78953	0.066865	15.4463	0.019129
1-458 RNC	118	127	MGISQPTVVF	8	1078.56	MAX	5.14869	0.027818	15.4236	0
1-528 RNC	118	127	MGISQPTVVF	8	1078.56	0	0	0	15.495	0.017198
1-528 RNC	118	127	MGISQPTVVF	8	1078.56	3	1.90902	0.220873	15.4888	0.00723
1-528 RNC	118	127	MGISQPTVVF	8	1078.56	MAX	5.33482	0.067063	15.4345	0
1-528 w/PBT&ATP	118	127	MGISQPTVVF	8	1078.56	0	0	0	15.495	0.017198
1-528 w/PBT&ATP	118	127	MGISQPTVVF	8	1078.56	3	1.24735	0.15579	15.5025	0.003009
1-528 w/PBT&ATP	118	127	MGISQPTVVF	8	1078.56	MAX	5.33482	0.067063	15.4345	0
FL50 3C treated	118	127	MGISQPTVVF	8	1078.56	0	0	0	15.4963	0.026769
FL50 3C treated	118	127	MGISQPTVVF	8	1078.56	3	1.48441	0.079385	15.4524	0.029866
FL50 3C treated	118	127	MGISQPTVVF	8	1078.56	MAX	5.00198	0.026628	15.4555	0
FL50 RNC	118	127	MGISQPTVVF	8	1078.56	0	0	0	15.4963	0.026769
FL50 RNC	118	127	MGISQPTVVF	8	1078.56	3	1.61054	0.06837	15.4593	0.045686
FL50 RNC	118	127	MGISQPTVVF	8	1078.56	MAX	5.00198	0.026628	15.4555	0
FL50 RNC w/PBT & ATP	118	127	MGISQPTVVF	8	1078.56	0	0	0	15.4963	0.026769
FL50 RNC w/PBT & ATP	118	127	MGISQPTVVF	8	1078.56	3	0.940583	0.026634	15.421	0.033556
FL50 RNC w/PBT & ATP	118	127	MGISQPTVVF	8	1078.56	MAX	5.00198	0.026628	15.4555	0
NL_GS69 RNC	118	127	MGISQPTVVF	8	1078.56	0	0	0	15.645	0.018542
NL_GS69 RNC	118	127	MGISQPTVVF	8	1078.56	3	1.859	0.02762	15.684	0
NL_GS69 RNC	118	127	MGISQPTVVF	8	1078.56	MAX	4.81057	0.02762	15.677	0
NS 1-190	118	127	MGISQPTVVF	8	1078.56	0	0	0	15.6161	0.008875
NS 1-190	118	127	MGISQPTVVF	8	1078.56	3	3.63722	0.117351	15.6108	0.015485
NS 1-190	118	127	MGISQPTVVF	8	1078.56	60	4.54917	0.116366	15.6222	0.020096
NS 1-190	118	127	MGISQPTVVF	8	1078.56	MAX	4.63992	0.0651	15.6301	0
rFLuc	118	127	MGISQPTVVF	8	1078.56	0	0	0	15.3678	0.090687
rFLuc	118	127	MGISQPTVVF	8	1078.56	3	1.88136	0.082288	15.3624	0.110754
rFLuc	118	127	MGISQPTVVF	8	1078.56	60	2.89862	0.122766	15.305	0.0473
rFLuc	118	127	MGISQPTVVF	8	1078.56	MAX	4.88325	0.054118	15.2893	0
rFLuc w/PBT & ATP	118	127	MGISQPTVVF	8	1078.56	0	0	0	15.4828	0.010103
rFLuc w/PBT & ATP	118	127	MGISQPTVVF	8	1078.56	3	1.11978	0.039899	15.5353	0.034605
rFLuc w/PBT & ATP	118	127	MGISQPTVVF	8	1078.56	MAX	4.8238	0.035152	15.2893	0
1-208 RNC	120	127	ISQPTVVF	6	890.498	0	0	0	12.4315	0.019488
1-208 RNC	120	127	ISQPTVVF	6	890.498	3	2.719	0.2115	12.4095	0.008287
1-208 RNC	120	127	ISQPTVVF	6	890.498	MAX	4.18673	0.019453	12.3338	0
1-388 RNC	120	127	ISQPTVVF	6	890.498	0	0	0	12.1095	0.179519
1-388 RNC	120	127	ISQPTVVF	6	890.498	3	1.19707	0.041485	12.1348	0.179662
1-388 RNC	120	127	ISQPTVVF	6	890.498	60	1.96708	0.086092	11.9881	0.00439
1-388 RNC	120	127	ISQPTVVF	6	890.498	MAX	4.22439	0.039295	12.0441	0
1-458 RNC	120	127	ISQPTVVF	6	890.498	0	0	0	12.357	0.019504
1-458 RNC	120	127	ISQPTVVF	6	890.498	3	0.857056	0.047127	12.3668	0.017896
1-458 RNC	120	127	ISQPTVVF	6	890.498	MAX	4.24709	0.010703	12.324	0
1-528 RNC	120	127	ISQPTVVF	6	890.498	0	0	0	12.4032	0.011902
1-528 RNC	120	127	ISQPTVVF	6	890.498	3	0.736715	0.066931	12.4314	0.012078
1-528 RNC	120	127	ISQPTVVF	6	890.498	MAX	4.20346	0.035275	12.3803	0
1-528 w/PBT&ATP	120	127	ISQPTVVF	6	890.498	0	0	0	12.4032	0.011902
1-528 w/PBT&ATP	120	127	ISQPTVVF	6	890.498	3	0.647738	0.112826	12.439	0.018392
1-528 w/PBT&ATP	120	127	ISQPTVVF	6	890.498	MAX	4.20346	0.035275	12.3803	0
FL50 3C treated	120	127	ISQPTVVF	6	890.498	0	0	0	12.3316	0.043204
FL50 3C treated	120	127	ISQPTVVF	6	890.498	3	0.646794	0.008523	12.3474	0.028364
FL50 3C treated	120	127	ISQPTVVF	6	890.498	MAX	4.18066	0.007541	12.3387	0
FL50 RNC	120	127	ISQPTVVF	6	890.498	0	0	0	12.3316	0.043204
FL50 RNC	120	127	ISQPTVVF	6	890.498	3	0.705307	0.037331	12.3187	0.034224
FL50 RNC	120	127	ISQPTVVF	6	890.498	MAX	4.18066	0.007541	12.3387	0
FL50 RNC w/PBT & ATP	120	127	ISQPTVVF	6	890.498	0	0	0	12.3316	0.043204
FL50 RNC w/PBT & ATP	120	127	ISQPTVVF	6	890.498	3	0.428869	0.016747	12.3039	0.027866
FL50 RNC w/PBT & ATP	120	127	ISQPTVVF	6	890.498	MAX	4.18066	0.007541	12.3387	0
NL_GS69 RNC	120	127	ISQPTVVF	6	890.498	0	0	0	12.5156	0.011222
NL_GS69 RNC	120	127	ISQPTVVF	6	890.498	3	0.931056	0.009057	12.5732	0
NL_GS69 RNC	120	127	ISQPTVVF	6	890.498	MAX	3.94171	0.009057	12.5849	0
NS 1-190	120	127	ISQPTVVF	6	890.498	0	0	0	12.6118	0.00215
NS 1-190	120	127	ISQPTVVF	6	890.498	3	2.69906	0.033179	12.6103	0.007069
NS 1-190	120	127	ISQPTVVF	6	890.498	60	3.59396	0.030197	12.6229	0.033271
NS 1-190	120	127	ISQPTVVF	6	890.498	MAX	3.92629	0.026969	12.6314	0
rFLuc	120	127	ISQPTVVF	6	890.498	0	0	0	12.2925	0.103476
rFLuc	120	127	ISQPTVVF	6	890.498	3	0.756477	0.048667	12.3365	0.100085
rFLuc	120	127	ISQPTVVF	6	890.498	60	1.74031	0.067668	12.2618	0.045183
rFLuc	120	127	ISQPTVVF	6	890.498	MAX	4.00865	0.042901	12.2015	0
rFLuc w/PBT & ATP	120	127	ISQPTVVF	6	890.498	0	0	0	12.4457	0.008257
rFLuc w/PBT & ATP	120	127	ISQPTVVF	6	890.498	3	0.463735	0.037259	12.4581	0.013028
rFLuc w/PBT & ATP	120	127	ISQPTVVF	6	890.498	MAX	3.99576	0.034857	12.2015	0
FL50 3C treated	121	127	SQPTVVF	5	777.414	0	0	0	15.5095	0.031831
FL50 3C treated	121	127	SQPTVVF	5	777.414	MAX	3.51051	0.010929	15.4455	0
FL50 RNC	121	127	SQPTVVF	5	777.414	0	0	0	15.5095	0.031831
FL50 RNC	121	127	SQPTVVF	5	777.414	3	1.23911	0.033245	15.4695	0.029003
FL50 RNC	121	127	SQPTVVF	5	777.414	MAX	3.51051	0.010929	15.4455	0
FL50 RNC w/PBT & ATP	121	127	SQPTVVF	5	777.414	0	0	0	15.5095	0.031831
FL50 RNC w/PBT & ATP	121	127	SQPTVVF	5	777.414	3	0.289202	0.058423	15.4381	0.00677
FL50 RNC w/PBT & ATP	121	127	SQPTVVF	5	777.414	MAX	3.51051	0.010929	15.4455	0
rFLuc	121	127	SQPTVVF	5	777.414	0	0	0	15.3418	0.111524
rFLuc	121	127	SQPTVVF	5	777.414	3	1.50772	0.056211	15.3581	0.082508
rFLuc	121	127	SQPTVVF	5	777.414	60	2.46857	0.064546	15.2942	0.03632
rFLuc	121	127	SQPTVVF	5	777.414	MAX	3.97392	0.046264	15.3026	0
rFLuc w/PBT & ATP	121	127	SQPTVVF	5	777.414	0	0	0	15.4601	0.002398
rFLuc w/PBT & ATP	121	127	SQPTVVF	5	777.414	3	0.855776	0.051021	15.5112	0.047686
rFLuc w/PBT & ATP	121	127	SQPTVVF	5	777.414	MAX	3.93889	0.045674	15.3026	0
rFLuc	127	148	FVSKKGLQKILNVQKKLPIIQK	20	2550.62	0	0	0	11.6672	0.047683
rFLuc	127	148	FVSKKGLQKILNVQKKLPIIQK	20	2550.62	3	8.49386	0.079668	11.6105	0.18518
rFLuc	127	148	FVSKKGLQKILNVQKKLPIIQK	20	2550.62	60	10.7716	0.08397	11.6089	0.241958
rFLuc	127	148	FVSKKGLQKILNVQKKLPIIQK	20	2550.62	MAX	12.4302	0.055966	11.3475	0
rFLuc	128	147	VSKKGLQKILNVQKKLPIIQ	18	2275.46	0	0	0	11.3471	0.05216
rFLuc	128	147	VSKKGLQKILNVQKKLPIIQ	18	2275.46	3	7.53722	0.421757	11.323	0.192274
rFLuc	128	147	VSKKGLQKILNVQKKLPIIQ	18	2275.46	60	9.03884	0.27289	11.4464	0.241481
rFLuc	128	147	VSKKGLQKILNVQKKLPIIQ	18	2275.46	MAX	10.0206	0.105336	11.0455	0
1-388 RNC	128	148	VSKKGLQKILNVQKKLPIIQK	19	2403.55	0	0	0	9.10252	0.100104
NS 1-190	128	148	VSKKGLQKILNVQKKLPIIQK	19	2403.55	0	0	0	9.09704	0.007962
NS 1-190	128	148	VSKKGLQKILNVQKKLPIIQK	19	2403.55	3	10.1766	0.295661	8.98668	0.017468
NS 1-190	128	148	VSKKGLQKILNVQKKLPIIQK	19	2403.55	60	11.7369	0.308906	9.01061	0.009103
rFLuc	128	148	VSKKGLQKILNVQKKLPIIQK	19	2403.55	0	0	0	9.5856	0.09023
rFLuc	128	148	VSKKGLQKILNVQKKLPIIQK	19	2403.55	3	8.62215	0.238083	9.56445	0.031265
rFLuc	128	148	VSKKGLQKILNVQKKLPIIQK	19	2403.55	60	10.9352	0.226308	9.62193	0.048125
rFLuc	128	148	VSKKGLQKILNVQKKLPIIQK	19	2403.55	MAX	12.2349	0.032432	9.20005	0
1-528 w/PBT&ATP	128	149	VSKKGLQKILNVQKKLPIIQKI	20	2516.64	0	0	0	11.7877	0
FL50 RNC	128	149	VSKKGLQKILNVQKKLPIIQKI	20	2516.64	3	NaN	NaN	11.5115	0
NS 1-190	128	149	VSKKGLQKILNVQKKLPIIQKI	20	2516.64	0	0	0	12.0885	0.012088
NS 1-190	128	149	VSKKGLQKILNVQKKLPIIQKI	20	2516.64	3	11.1	0.162566	11.9262	0.008239
NS 1-190	128	149	VSKKGLQKILNVQKKLPIIQKI	20	2516.64	60	12.7014	0.435665	11.9115	0.053755
NS 1-190	128	149	VSKKGLQKILNVQKKLPIIQKI	20	2516.64	MAX	12.0217	0.101687	11.924	0.005167
rFLuc	128	149	VSKKGLQKILNVQKKLPIIQKI	20	2516.64	0	0	0	11.9696	0.021217
rFLuc	128	149	VSKKGLQKILNVQKKLPIIQKI	20	2516.64	3	5.52511	0.490696	11.9054	0.000255
rFLuc w/PBT & ATP	128	149	VSKKGLQKILNVQKKLPIIQKI	20	2516.64	0	0	0	11.9696	0.021217
rFLuc w/PBT & ATP	128	149	VSKKGLQKILNVQKKLPIIQKI	20	2516.64	3	5.77039	0.431636	11.9173	0.013625
1-388 RNC	128	152	VSKKGLQKILNVQKKLPIIQKIIIM	23	2873.85	0	0	0	17.3541	0
1-388 RNC	128	152	VSKKGLQKILNVQKKLPIIQKIIIM	23	2873.85	3	8.46453	0	17.2906	0
1-388 RNC	128	152	VSKKGLQKILNVQKKLPIIQKIIIM	23	2873.85	60	11.0818	4.54747e-13	16.7508	0
rFLuc	128	152	VSKKGLQKILNVQKKLPIIQKIIIM	23	2873.85	0	0	0	16.9831	0.113302
rFLuc	128	152	VSKKGLQKILNVQKKLPIIQKIIIM	23	2873.85	3	8.20148	0.170606	17.0406	0.196825
rFLuc	128	152	VSKKGLQKILNVQKKLPIIQKIIIM	23	2873.85	60	11.033	0.397343	17.0907	0.392226
rFLuc w/PBT & ATP	128	152	VSKKGLQKILNVQKKLPIIQKIIIM	23	2873.85	0	0	0	16.7138	0.105712
rFLuc w/PBT & ATP	128	152	VSKKGLQKILNVQKKLPIIQKIIIM	23	2873.85	3	6.98044	0.075836	16.6362	0
1-208 RNC	148	164	KIIIMDSKTDYQGFQSM	16	2004.98	0	0	0	13.6376	0.035275
1-208 RNC	148	164	KIIIMDSKTDYQGFQSM	16	2004.98	3	6.15104	0.065679	13.6053	0.011612
1-388 RNC	148	164	KIIIMDSKTDYQGFQSM	16	2004.98	0	0	0	13.4014	0.119496
1-388 RNC	148	164	KIIIMDSKTDYQGFQSM	16	2004.98	3	3.57385	0.349245	13.4873	0.184214
1-388 RNC	148	164	KIIIMDSKTDYQGFQSM	16	2004.98	60	5.66178	0.071166	13.2794	0.019306
1-458 RNC	148	164	KIIIMDSKTDYQGFQSM	16	2004.98	0	0	0	13.5569	0.029199
1-458 RNC	148	164	KIIIMDSKTDYQGFQSM	16	2004.98	3	3.77829	0.086258	13.5474	0.014827
1-528 RNC	148	164	KIIIMDSKTDYQGFQSM	16	2004.98	0	0	0	13.6099	0.016821
1-528 RNC	148	164	KIIIMDSKTDYQGFQSM	16	2004.98	3	4.03498	0.192884	13.6129	0.016147
1-528 w/PBT&ATP	148	164	KIIIMDSKTDYQGFQSM	16	2004.98	0	0	0	13.6094	0.017617
1-528 w/PBT&ATP	148	164	KIIIMDSKTDYQGFQSM	16	2004.98	3	3.94976	0.256873	13.6256	0.016138
FL50 3C treated	148	164	KIIIMDSKTDYQGFQSM	16	2004.98	0	0	0	13.5529	0.036023
FL50 3C treated	148	164	KIIIMDSKTDYQGFQSM	16	2004.98	3	3.71876	0.12831	13.5324	0.035408
FL50 RNC	148	164	KIIIMDSKTDYQGFQSM	16	2004.98	0	0	0	13.5529	0.036023
FL50 RNC	148	164	KIIIMDSKTDYQGFQSM	16	2004.98	3	3.63943	0.135668	13.5045	0.063009
FL50 RNC w/PBT & ATP	148	164	KIIIMDSKTDYQGFQSM	16	2004.98	0	0	0	13.5529	0.036023
FL50 RNC w/PBT & ATP	148	164	KIIIMDSKTDYQGFQSM	16	2004.98	3	3.71111	0.05217	13.4666	0.038904
NL_GS69 RNC	148	164	KIIIMDSKTDYQGFQSM	16	2004.98	0	0	0	13.7157	0
NL_GS69 RNC	148	164	KIIIMDSKTDYQGFQSM	16	2004.98	3	3.18195	0.192961	13.7587	0.010235
NS 1-190	148	164	KIIIMDSKTDYQGFQSM	16	2004.98	0	0	0	13.8321	0.008716
NS 1-190	148	164	KIIIMDSKTDYQGFQSM	16	2004.98	3	6.38723	0.12421	13.8198	0.010199
NS 1-190	148	164	KIIIMDSKTDYQGFQSM	16	2004.98	60	7.92826	0.288665	13.8349	0.033945
rFLuc	148	164	KIIIMDSKTDYQGFQSM	16	2004.98	0	0	0	13.5836	0.040186
rFLuc	148	164	KIIIMDSKTDYQGFQSM	16	2004.98	3	3.97361	0.11629	13.5742	0.042432
rFLuc	148	164	KIIIMDSKTDYQGFQSM	16	2004.98	60	5.44731	0.199407	13.5634	0.040876
rFLuc w/PBT & ATP	148	164	KIIIMDSKTDYQGFQSM	16	2004.98	0	0	0	13.6282	0.00653
rFLuc w/PBT & ATP	148	164	KIIIMDSKTDYQGFQSM	16	2004.98	3	3.87289	0.058625	13.6613	0.025928
NS 1-190	149	161	IIIMDSKTDYQGF	12	1530.75	0	0	0	14.787	0.012069
NS 1-190	149	161	IIIMDSKTDYQGF	12	1530.75	3	4.63952	0.267838	14.8111	0.00437
NS 1-190	149	161	IIIMDSKTDYQGF	12	1530.75	60	5.75231	0.194539	14.8032	0.036261
rFLuc	149	161	IIIMDSKTDYQGF	12	1530.75	0	0	0	14.5413	0.058619
rFLuc	149	161	IIIMDSKTDYQGF	12	1530.75	3	3.45466	0.106836	14.5692	0.064238
rFLuc	149	161	IIIMDSKTDYQGF	12	1530.75	60	4.56106	0.121486	14.5243	0.033119
rFLuc w/PBT & ATP	149	161	IIIMDSKTDYQGF	12	1530.75	0	0	0	14.6278	0.006022
rFLuc w/PBT & ATP	149	161	IIIMDSKTDYQGF	12	1530.75	3	3.30919	0.057438	14.6823	0.025897
1-208 RNC	149	164	IIIMDSKTDYQGFQSM	15	1876.88	0	0	0	15.716	0.045318
1-208 RNC	149	164	IIIMDSKTDYQGFQSM	15	1876.88	3	7.27721	0.294678	15.6816	0.034197
1-388 RNC	149	164	IIIMDSKTDYQGFQSM	15	1876.88	0	0	0	15.5208	0.127829
1-388 RNC	149	164	IIIMDSKTDYQGFQSM	15	1876.88	3	3.63567	0.057313	15.4229	0.109246
1-388 RNC	149	164	IIIMDSKTDYQGFQSM	15	1876.88	60	5.59093	0.26674	15.354	0.015008
1-458 RNC	149	164	IIIMDSKTDYQGFQSM	15	1876.88	0	0	0	15.6581	0.022279
1-458 RNC	149	164	IIIMDSKTDYQGFQSM	15	1876.88	3	3.91039	0.187744	15.6417	0.015939
1-528 RNC	149	164	IIIMDSKTDYQGFQSM	15	1876.88	0	0	0	15.6845	0.027867
1-528 RNC	149	164	IIIMDSKTDYQGFQSM	15	1876.88	3	3.9971	0.160444	15.6852	0.016914
1-528 w/PBT&ATP	149	164	IIIMDSKTDYQGFQSM	15	1876.88	0	0	0	15.6845	0.027867
1-528 w/PBT&ATP	149	164	IIIMDSKTDYQGFQSM	15	1876.88	3	4.08202	0.068719	15.6824	0.020452
FL50 3C treated	149	164	IIIMDSKTDYQGFQSM	15	1876.88	0	0	0	15.7386	0.035674
FL50 3C treated	149	164	IIIMDSKTDYQGFQSM	15	1876.88	3	3.80212	0.071865	15.6267	0.032191
FL50 RNC	149	164	IIIMDSKTDYQGFQSM	15	1876.88	0	0	0	15.7386	0.035674
FL50 RNC	149	164	IIIMDSKTDYQGFQSM	15	1876.88	3	3.70081	0.0702	15.6426	0.052383
FL50 RNC w/PBT & ATP	149	164	IIIMDSKTDYQGFQSM	15	1876.88	0	0	0	15.7386	0.035674
FL50 RNC w/PBT & ATP	149	164	IIIMDSKTDYQGFQSM	15	1876.88	3	3.99178	0.041844	15.6257	0.034035
NL_GS69 RNC	149	164	IIIMDSKTDYQGFQSM	15	1876.88	0	0	0	15.8538	0.020945
NL_GS69 RNC	149	164	IIIMDSKTDYQGFQSM	15	1876.88	3	3.30361	0.088627	15.881	0.009658
NS 1-190	149	164	IIIMDSKTDYQGFQSM	15	1876.88	0	0	0	15.8434	0.007036
NS 1-190	149	164	IIIMDSKTDYQGFQSM	15	1876.88	3	6.62533	0.188446	15.8172	0.004246
NS 1-190	149	164	IIIMDSKTDYQGFQSM	15	1876.88	60	7.90419	0.134107	15.8338	0.043413
rFLuc	149	164	IIIMDSKTDYQGFQSM	15	1876.88	0	0	0	15.6259	0.045511
rFLuc	149	164	IIIMDSKTDYQGFQSM	15	1876.88	3	4.17643	0.094616	15.6188	0.053851
rFLuc	149	164	IIIMDSKTDYQGFQSM	15	1876.88	60	5.81593	0.106017	15.5993	0.033572
rFLuc w/PBT & ATP	149	164	IIIMDSKTDYQGFQSM	15	1876.88	0	0	0	15.6947	0.005577
rFLuc w/PBT & ATP	149	164	IIIMDSKTDYQGFQSM	15	1876.88	3	4.10935	0.07034	15.75	0.039602
NS 1-190	153	161	DSKTDYQGF	8	1060.46	0	0	0	7.1066	0.00696
NS 1-190	153	161	DSKTDYQGF	8	1060.46	3	4.21674	0.194976	7.11452	0.011728
NS 1-190	153	161	DSKTDYQGF	8	1060.46	60	4.47903	0.032216	7.13619	0.001507
NS 1-190	153	161	DSKTDYQGF	8	1060.46	MAX	4.34011	0.029687	7.10375	0
rFLuc	153	161	DSKTDYQGF	8	1060.46	0	0	0	6.78542	0.066496
rFLuc	153	161	DSKTDYQGF	8	1060.46	3	3.15361	0.129618	6.82326	0.033945
rFLuc	153	161	DSKTDYQGF	8	1060.46	60	4.36951	0.12142	6.80072	0.005762
rFLuc	153	161	DSKTDYQGF	8	1060.46	MAX	4.32414	0.088409	6.73964	0
rFLuc w/PBT & ATP	153	161	DSKTDYQGF	8	1060.46	0	0	0	6.82254	0.011667
rFLuc w/PBT & ATP	153	161	DSKTDYQGF	8	1060.46	3	3.08004	0.053735	6.87697	0.008417
rFLuc w/PBT & ATP	153	161	DSKTDYQGF	8	1060.46	MAX	4.22915	0.036581	6.73964	0
1-208 RNC	153	164	DSKTDYQGFQSM	11	1406.59	0	0	0	9.6788	0.004594
1-208 RNC	153	164	DSKTDYQGFQSM	11	1406.59	3	6.75555	0.149447	9.6406	0.006358
1-208 RNC	153	164	DSKTDYQGFQSM	11	1406.59	MAX	6.47982	0.111944	9.60071	0
1-388 RNC	153	164	DSKTDYQGFQSM	11	1406.59	0	0	0	9.53518	0.111529
1-388 RNC	153	164	DSKTDYQGFQSM	11	1406.59	3	4.71557	0.343205	9.5165	0.11218
1-388 RNC	153	164	DSKTDYQGFQSM	11	1406.59	60	5.89158	0.066635	9.40227	0.011773
1-388 RNC	153	164	DSKTDYQGFQSM	11	1406.59	MAX	6.37696	0.030958	9.45079	0
1-458 RNC	153	164	DSKTDYQGFQSM	11	1406.59	0	0	0	9.61408	0.02472
1-458 RNC	153	164	DSKTDYQGFQSM	11	1406.59	3	4.39141	0.067492	9.59307	0.011909
1-458 RNC	153	164	DSKTDYQGFQSM	11	1406.59	MAX	6.70422	0.052905	9.55506	0
1-528 RNC	153	164	DSKTDYQGFQSM	11	1406.59	0	0	0	9.68204	0.018437
1-528 RNC	153	164	DSKTDYQGFQSM	11	1406.59	3	4.37887	0.086052	9.66891	0.016807
1-528 RNC	153	164	DSKTDYQGFQSM	11	1406.59	MAX	6.49102	0.046897	9.63352	0
1-528 w/PBT&ATP	153	164	DSKTDYQGFQSM	11	1406.59	0	0	0	9.68204	0.018437
1-528 w/PBT&ATP	153	164	DSKTDYQGFQSM	11	1406.59	3	4.39625	0.097185	9.6708	0.009302
1-528 w/PBT&ATP	153	164	DSKTDYQGFQSM	11	1406.59	MAX	6.49102	0.046897	9.63352	0
FL50 3C treated	153	164	DSKTDYQGFQSM	11	1406.59	0	0	0	9.53996	0.042324
FL50 3C treated	153	164	DSKTDYQGFQSM	11	1406.59	3	4.32553	0.135926	9.58576	0.027149
FL50 3C treated	153	164	DSKTDYQGFQSM	11	1406.59	MAX	6.64127	0.095598	9.5712	0
FL50 RNC	153	164	DSKTDYQGFQSM	11	1406.59	0	0	0	9.53996	0.042324
FL50 RNC	153	164	DSKTDYQGFQSM	11	1406.59	3	4.20478	0.165732	9.50111	0.051769
FL50 RNC	153	164	DSKTDYQGFQSM	11	1406.59	MAX	6.64127	0.095598	9.5712	0
FL50 RNC w/PBT & ATP	153	164	DSKTDYQGFQSM	11	1406.59	0	0	0	9.53999	0.042349
FL50 RNC w/PBT & ATP	153	164	DSKTDYQGFQSM	11	1406.59	3	4.25756	0.12607	9.52038	0.025229
FL50 RNC w/PBT & ATP	153	164	DSKTDYQGFQSM	11	1406.59	MAX	6.64638	0.101226	9.5712	0
NL_GS69 RNC	153	164	DSKTDYQGFQSM	11	1406.59	0	0	0	9.73941	0.037374
NL_GS69 RNC	153	164	DSKTDYQGFQSM	11	1406.59	3	4.28051	0.077877	9.79792	0.00952
NL_GS69 RNC	153	164	DSKTDYQGFQSM	11	1406.59	MAX	6.16629	0.056703	9.81092	0
NS 1-190	153	164	DSKTDYQGFQSM	11	1406.59	0	0	0	9.92153	0.007442
NS 1-190	153	164	DSKTDYQGFQSM	11	1406.59	3	5.29658	0.09272	9.90878	0.002572
NS 1-190	153	164	DSKTDYQGFQSM	11	1406.59	60	5.75098	0.150828	9.89387	0.056265
NS 1-190	153	164	DSKTDYQGFQSM	11	1406.59	MAX	5.47983	0.038282	9.9281	0
rFLuc	153	164	DSKTDYQGFQSM	11	1406.59	0	0	0	9.60006	0.059949
rFLuc	153	164	DSKTDYQGFQSM	11	1406.59	3	4.16949	0.126505	9.60368	0.015129
rFLuc	153	164	DSKTDYQGFQSM	11	1406.59	60	5.88244	0.100629	9.58408	0.023694
rFLuc	153	164	DSKTDYQGFQSM	11	1406.59	MAX	6.49952	0.061307	9.56827	0
rFLuc w/PBT & ATP	153	164	DSKTDYQGFQSM	11	1406.59	0	0	0	9.62597	0.025911
rFLuc w/PBT & ATP	153	164	DSKTDYQGFQSM	11	1406.59	3	4.0832	0.074527	9.63366	0.007769
rFLuc w/PBT & ATP	153	164	DSKTDYQGFQSM	11	1406.59	MAX	6.44832	0.070458	9.56827	0
1-208 RNC	165	176	YTFVTSHLPPGF	9	1365.68	0	0	0	17.48	0.042609
1-208 RNC	165	176	YTFVTSHLPPGF	9	1365.68	3	3.87324	0.155191	17.4532	0.039058
1-208 RNC	165	176	YTFVTSHLPPGF	9	1365.68	MAX	3.54783	0.043569	17.3521	0
1-458 RNC	165	176	YTFVTSHLPPGF	9	1365.68	0	0	0	17.4307	0.01859
1-458 RNC	165	176	YTFVTSHLPPGF	9	1365.68	3	2.73887	0.079055	17.4241	0.012848
1-458 RNC	165	176	YTFVTSHLPPGF	9	1365.68	MAX	3.72743	0.021164	17.355	0
1-528 RNC	165	176	YTFVTSHLPPGF	9	1365.68	0	0	0	17.4646	0.021241
1-528 RNC	165	176	YTFVTSHLPPGF	9	1365.68	3	2.9562	0.121084	17.4423	0.016564
1-528 w/PBT&ATP	165	176	YTFVTSHLPPGF	9	1365.68	0	0	0	17.4646	0.021241
1-528 w/PBT&ATP	165	176	YTFVTSHLPPGF	9	1365.68	3	2.88375	0.104449	17.4587	0.021699
FL50 3C treated	165	176	YTFVTSHLPPGF	9	1365.68	0	0	0	17.5317	0.027784
FL50 3C treated	165	176	YTFVTSHLPPGF	9	1365.68	3	2.60846	0.101593	17.4272	0.02473
FL50 3C treated	165	176	YTFVTSHLPPGF	9	1365.68	MAX	3.67191	0.028873	17.4281	0
FL50 RNC	165	176	YTFVTSHLPPGF	9	1365.68	0	0	0	17.5317	0.027784
FL50 RNC	165	176	YTFVTSHLPPGF	9	1365.68	3	2.65869	0.075474	17.4809	0.049268
FL50 RNC	165	176	YTFVTSHLPPGF	9	1365.68	MAX	3.67191	0.028873	17.4281	0
FL50 RNC w/PBT & ATP	165	176	YTFVTSHLPPGF	9	1365.68	0	0	0	17.5317	0.027784
FL50 RNC w/PBT & ATP	165	176	YTFVTSHLPPGF	9	1365.68	3	2.75737	0.067198	17.422	0.038218
FL50 RNC w/PBT & ATP	165	176	YTFVTSHLPPGF	9	1365.68	MAX	3.67191	0.028873	17.4281	0
NL_GS69 RNC	165	176	YTFVTSHLPPGF	9	1365.68	0	0	0	17.6429	0.019648
NL_GS69 RNC	165	176	YTFVTSHLPPGF	9	1365.68	3	2.18544	0.245919	17.6691	0.012237
NS 1-190	165	176	YTFVTSHLPPGF	9	1365.68	0	0	0	17.5997	0.00232
NS 1-190	165	176	YTFVTSHLPPGF	9	1365.68	3	3.43084	0.210847	17.5918	0.005688
NS 1-190	165	176	YTFVTSHLPPGF	9	1365.68	60	3.98316	0.13011	17.6127	0.035735
NS 1-190	165	176	YTFVTSHLPPGF	9	1365.68	MAX	3.69333	0.087083	17.6279	0
rFLuc	165	176	YTFVTSHLPPGF	9	1365.68	0	0	0	17.3629	0.077841
rFLuc	165	176	YTFVTSHLPPGF	9	1365.68	3	2.798	0.043397	17.3508	0.097662
rFLuc	165	176	YTFVTSHLPPGF	9	1365.68	60	3.5781	0.075622	17.2777	0.018356
rFLuc	165	176	YTFVTSHLPPGF	9	1365.68	MAX	3.93628	0.030738	17.3066	0
rFLuc w/PBT & ATP	165	176	YTFVTSHLPPGF	9	1365.68	0	0	0	17.4583	0.016261
rFLuc w/PBT & ATP	165	176	YTFVTSHLPPGF	9	1365.68	3	2.85456	0.015592	17.5379	0.045138
rFLuc w/PBT & ATP	165	176	YTFVTSHLPPGF	9	1365.68	MAX	3.93629	0.006065	17.3066	0
1-208 RNC	165	177	YTFVTSHLPPGFN	10	1479.73	0	0	0	15.6244	0.050509
1-208 RNC	165	177	YTFVTSHLPPGFN	10	1479.73	3	4.71778	0.239598	15.5895	0.028029
1-388 RNC	165	177	YTFVTSHLPPGFN	10	1479.73	0	0	0	15.4184	0.143664
1-388 RNC	165	177	YTFVTSHLPPGFN	10	1479.73	3	3.71033	0.264597	15.4228	0.178233
1-388 RNC	165	177	YTFVTSHLPPGFN	10	1479.73	60	4.33247	0.078219	15.2324	0.02702
1-458 RNC	165	177	YTFVTSHLPPGFN	10	1479.73	0	0	0	15.5644	0.021262
1-458 RNC	165	177	YTFVTSHLPPGFN	10	1479.73	3	3.47015	0.07994	15.5554	0.022154
1-528 RNC	165	177	YTFVTSHLPPGFN	10	1479.73	0	0	0	15.6052	0.023138
1-528 RNC	165	177	YTFVTSHLPPGFN	10	1479.73	3	3.6159	0.098746	15.6074	0.013917
1-528 w/PBT&ATP	165	177	YTFVTSHLPPGFN	10	1479.73	0	0	0	15.6052	0.023138
1-528 w/PBT&ATP	165	177	YTFVTSHLPPGFN	10	1479.73	3	3.6815	0.047975	15.5932	0.015223
FL50 3C treated	165	177	YTFVTSHLPPGFN	10	1479.73	0	0	0	15.6324	0.032623
FL50 3C treated	165	177	YTFVTSHLPPGFN	10	1479.73	3	3.27069	0.075228	15.5486	0.026917
FL50 RNC	165	177	YTFVTSHLPPGFN	10	1479.73	0	0	0	15.6324	0.032623
FL50 RNC	165	177	YTFVTSHLPPGFN	10	1479.73	3	3.22387	0.078425	15.568	0.050937
FL50 RNC w/PBT & ATP	165	177	YTFVTSHLPPGFN	10	1479.73	0	0	0	15.6324	0.032623
FL50 RNC w/PBT & ATP	165	177	YTFVTSHLPPGFN	10	1479.73	3	3.40628	0.049275	15.5333	0.038739
NL_GS69 RNC	165	177	YTFVTSHLPPGFN	10	1479.73	0	0	0	15.7483	0.022084
NL_GS69 RNC	165	177	YTFVTSHLPPGFN	10	1479.73	3	3.02156	0.025242	15.8051	0
NS 1-190	165	177	YTFVTSHLPPGFN	10	1479.73	0	0	0	15.7444	0.019415
NS 1-190	165	177	YTFVTSHLPPGFN	10	1479.73	3	4.32385	0.112285	15.7377	0.009221
NS 1-190	165	177	YTFVTSHLPPGFN	10	1479.73	60	4.81057	0.194056	15.7492	0.046353
rFLuc	165	177	YTFVTSHLPPGFN	10	1479.73	0	0	0	15.5123	0.06011
rFLuc	165	177	YTFVTSHLPPGFN	10	1479.73	3	3.53121	0.162793	15.5105	0.063786
rFLuc	165	177	YTFVTSHLPPGFN	10	1479.73	60	4.24583	0.10892	15.4774	0.027193
rFLuc w/PBT & ATP	165	177	YTFVTSHLPPGFN	10	1479.73	0	0	0	15.5996	0.003107
rFLuc w/PBT & ATP	165	177	YTFVTSHLPPGFN	10	1479.73	3	3.6354	0.051453	15.6578	0.044457
1-208 RNC	165	178	YTFVTSHLPPGFNE	11	1608.77	0	0	0	15.7791	0.037744
1-208 RNC	165	178	YTFVTSHLPPGFNE	11	1608.77	3	4.84985	0.100614	15.7433	0.024854
1-388 RNC	165	178	YTFVTSHLPPGFNE	11	1608.77	0	0	0	15.5111	0.033721
1-388 RNC	165	178	YTFVTSHLPPGFNE	11	1608.77	3	3.777	0.179983	15.4875	0.117568
1-388 RNC	165	178	YTFVTSHLPPGFNE	11	1608.77	60	4.52248	0.157942	15.4131	0.015972
1-458 RNC	165	178	YTFVTSHLPPGFNE	11	1608.77	0	0	0	15.7259	0.022563
1-458 RNC	165	178	YTFVTSHLPPGFNE	11	1608.77	3	3.50042	0.07989	15.7269	0.021539
1-528 RNC	165	178	YTFVTSHLPPGFNE	11	1608.77	0	0	0	15.7522	0.029295
1-528 RNC	165	178	YTFVTSHLPPGFNE	11	1608.77	3	3.84798	0.058814	15.7485	0.019116
1-528 w/PBT&ATP	165	178	YTFVTSHLPPGFNE	11	1608.77	0	0	0	15.7522	0.029295
1-528 w/PBT&ATP	165	178	YTFVTSHLPPGFNE	11	1608.77	3	3.93688	0.246826	15.7651	0.017734
80S	165	178	YTFVTSHLPPGFNE	11	1608.77	60	NaN	NaN	15.664	0
FL50 3C treated	165	178	YTFVTSHLPPGFNE	11	1608.77	0	0	0	15.7942	0.028753
FL50 3C treated	165	178	YTFVTSHLPPGFNE	11	1608.77	3	3.37486	0.060976	15.7323	0.030219
FL50 RNC	165	178	YTFVTSHLPPGFNE	11	1608.77	0	0	0	15.7942	0.028753
FL50 RNC	165	178	YTFVTSHLPPGFNE	11	1608.77	3	3.32812	0.086527	15.7436	0.055648
FL50 RNC w/PBT & ATP	165	178	YTFVTSHLPPGFNE	11	1608.77	0	0	0	15.7942	0.028753
FL50 RNC w/PBT & ATP	165	178	YTFVTSHLPPGFNE	11	1608.77	3	3.6963	0.042144	15.7179	0.030603
NL_GS69 RNC	165	178	YTFVTSHLPPGFNE	11	1608.77	0	0	0	15.9269	0.026215
NL_GS69 RNC	165	178	YTFVTSHLPPGFNE	11	1608.77	3	3.07669	0.137013	15.9612	0.006139
NS 1-190	165	178	YTFVTSHLPPGFNE	11	1608.77	0	0	0	15.9119	0.013846
NS 1-190	165	178	YTFVTSHLPPGFNE	11	1608.77	3	4.77127	0.062704	15.898	0.001451
NS 1-190	165	178	YTFVTSHLPPGFNE	11	1608.77	60	5.26362	0.097498	15.9059	0.031328
NS 1-190	165	178	YTFVTSHLPPGFNE	11	1608.77	MAX	4.55011	0.032598	15.9418	0
rFLuc	165	178	YTFVTSHLPPGFNE	11	1608.77	0	0	0	15.681	0.047271
rFLuc	165	178	YTFVTSHLPPGFNE	11	1608.77	3	3.68515	0.153873	15.6833	0.078228
rFLuc	165	178	YTFVTSHLPPGFNE	11	1608.77	60	4.44383	0.102197	15.6342	0.030521
rFLuc	165	178	YTFVTSHLPPGFNE	11	1608.77	MAX	5.0147	0.090131	15.6491	0
rFLuc w/PBT & ATP	165	178	YTFVTSHLPPGFNE	11	1608.77	0	0	0	15.7433	0.009561
rFLuc w/PBT & ATP	165	178	YTFVTSHLPPGFNE	11	1608.77	3	3.70349	0.109481	15.8142	0.032203
rFLuc w/PBT & ATP	165	178	YTFVTSHLPPGFNE	11	1608.77	MAX	4.90347	0.103798	15.6491	0
1-208 RNC	165	179	YTFVTSHLPPGFNEY	12	1771.83	0	0	0	17.8948	0.051012
1-208 RNC	165	179	YTFVTSHLPPGFNEY	12	1771.83	3	5.39269	0.171099	17.8785	0.046845
1-388 RNC	165	179	YTFVTSHLPPGFNEY	12	1771.83	0	0	0	17.7134	0.100156
1-388 RNC	165	179	YTFVTSHLPPGFNEY	12	1771.83	3	4.17343	0.315418	17.6696	0.183593
1-388 RNC	165	179	YTFVTSHLPPGFNEY	12	1771.83	60	4.65405	0.073749	17.5339	0.039973
1-458 RNC	165	179	YTFVTSHLPPGFNEY	12	1771.83	0	0	0	17.8564	0.014349
1-458 RNC	165	179	YTFVTSHLPPGFNEY	12	1771.83	3	4.18317	0.082707	17.8397	0.010355
1-458 RNC	165	179	YTFVTSHLPPGFNEY	12	1771.83	MAX	5.67609	0.025335	17.7924	0
1-528 RNC	165	179	YTFVTSHLPPGFNEY	12	1771.83	0	0	0	17.8731	0.019216
1-528 RNC	165	179	YTFVTSHLPPGFNEY	12	1771.83	3	4.1992	0.174143	17.8611	0.014691
1-528 w/PBT&ATP	165	179	YTFVTSHLPPGFNEY	12	1771.83	0	0	0	17.8731	0.019216
1-528 w/PBT&ATP	165	179	YTFVTSHLPPGFNEY	12	1771.83	3	4.54336	0.194686	17.8558	0.016045
FL50 3C treated	165	179	YTFVTSHLPPGFNEY	12	1771.83	0	0	0	17.9892	0.035851
FL50 3C treated	165	179	YTFVTSHLPPGFNEY	12	1771.83	3	3.99458	0.054743	17.8243	0.02439
FL50 3C treated	165	179	YTFVTSHLPPGFNEY	12	1771.83	MAX	5.39662	0.020248	17.8246	0
FL50 RNC	165	179	YTFVTSHLPPGFNEY	12	1771.83	0	0	0	17.9892	0.035851
FL50 RNC	165	179	YTFVTSHLPPGFNEY	12	1771.83	3	3.95308	0.11371	17.8701	0.051816
FL50 RNC	165	179	YTFVTSHLPPGFNEY	12	1771.83	MAX	5.39662	0.020248	17.8246	0
FL50 RNC w/PBT & ATP	165	179	YTFVTSHLPPGFNEY	12	1771.83	0	0	0	17.9892	0.035851
FL50 RNC w/PBT & ATP	165	179	YTFVTSHLPPGFNEY	12	1771.83	3	4.27817	0.092302	17.847	0.032404
FL50 RNC w/PBT & ATP	165	179	YTFVTSHLPPGFNEY	12	1771.83	MAX	5.39662	0.020248	17.8246	0
NL_GS69 RNC	165	179	YTFVTSHLPPGFNEY	12	1771.83	0	0	0	18.071	0.027128
NL_GS69 RNC	165	179	YTFVTSHLPPGFNEY	12	1771.83	3	3.36147	0.087092	18.0816	0.009033
NL_GS69 RNC	165	179	YTFVTSHLPPGFNEY	12	1771.83	MAX	4.32083	0.082459	18.1061	0
NS 1-190	165	179	YTFVTSHLPPGFNEY	12	1771.83	0	0	0	17.9764	0.013515
NS 1-190	165	179	YTFVTSHLPPGFNEY	12	1771.83	3	5.67503	0.05413	17.9744	0.007434
NS 1-190	165	179	YTFVTSHLPPGFNEY	12	1771.83	60	6.27124	0.169757	17.9905	0.024166
NS 1-190	165	179	YTFVTSHLPPGFNEY	12	1771.83	MAX	5.78144	0.042381	18.0069	0
rFLuc	165	179	YTFVTSHLPPGFNEY	12	1771.83	0	0	0	17.759	0.057911
rFLuc	165	179	YTFVTSHLPPGFNEY	12	1771.83	3	4.47592	0.095532	17.7348	0.087285
rFLuc	165	179	YTFVTSHLPPGFNEY	12	1771.83	60	5.11719	0.08223	17.7195	0.035767
rFLuc	165	179	YTFVTSHLPPGFNEY	12	1771.83	MAX	5.29385	0.056186	17.744	0
rFLuc w/PBT & ATP	165	179	YTFVTSHLPPGFNEY	12	1771.83	0	0	0	17.8233	0.002442
rFLuc w/PBT & ATP	165	179	YTFVTSHLPPGFNEY	12	1771.83	3	4.59175	0.068075	17.9135	0.056166
rFLuc w/PBT & ATP	165	179	YTFVTSHLPPGFNEY	12	1771.83	MAX	5.35226	4.28103e-05	17.744	0
1-208 RNC	165	180	YTFVTSHLPPGFNEYD	13	1886.86	0	0	0	17.4476	0.051768
1-208 RNC	165	180	YTFVTSHLPPGFNEYD	13	1886.86	3	5.31446	0.250908	17.4194	0.041194
1-388 RNC	165	180	YTFVTSHLPPGFNEYD	13	1886.86	0	0	0	17.267	0.101536
1-388 RNC	165	180	YTFVTSHLPPGFNEYD	13	1886.86	3	4.11649	0.257018	17.2274	0.158832
1-388 RNC	165	180	YTFVTSHLPPGFNEYD	13	1886.86	60	4.9202	0.086352	17.0939	0.029907
1-458 RNC	165	180	YTFVTSHLPPGFNEYD	13	1886.86	0	0	0	17.411	0.02057
1-458 RNC	165	180	YTFVTSHLPPGFNEYD	13	1886.86	3	3.76725	0.168372	17.3908	0.007077
1-528 RNC	165	180	YTFVTSHLPPGFNEYD	13	1886.86	0	0	0	17.4128	0.024036
1-528 RNC	165	180	YTFVTSHLPPGFNEYD	13	1886.86	3	4.18376	0.155209	17.4038	0.012959
1-528 w/PBT&ATP	165	180	YTFVTSHLPPGFNEYD	13	1886.86	0	0	0	17.4128	0.024036
1-528 w/PBT&ATP	165	180	YTFVTSHLPPGFNEYD	13	1886.86	3	4.35493	0.075014	17.406	0.024325
FL50 3C treated	165	180	YTFVTSHLPPGFNEYD	13	1886.86	0	0	0	17.5318	0.023984
FL50 3C treated	165	180	YTFVTSHLPPGFNEYD	13	1886.86	3	3.66858	0.084837	17.3972	0.027494
FL50 RNC	165	180	YTFVTSHLPPGFNEYD	13	1886.86	0	0	0	17.5318	0.023984
FL50 RNC	165	180	YTFVTSHLPPGFNEYD	13	1886.86	3	3.69959	0.101088	17.442	0.054097
FL50 RNC w/PBT & ATP	165	180	YTFVTSHLPPGFNEYD	13	1886.86	0	0	0	17.5318	0.023984
FL50 RNC w/PBT & ATP	165	180	YTFVTSHLPPGFNEYD	13	1886.86	3	4.18572	0.118059	17.3943	0.023918
NL_GS69 RNC	165	180	YTFVTSHLPPGFNEYD	13	1886.86	0	0	0	17.6054	0.018745
NL_GS69 RNC	165	180	YTFVTSHLPPGFNEYD	13	1886.86	3	3.31903	0.131763	17.609	0.006078
NS 1-190	165	180	YTFVTSHLPPGFNEYD	13	1886.86	0	0	0	17.5295	0.008483
NS 1-190	165	180	YTFVTSHLPPGFNEYD	13	1886.86	3	6.13508	0.064796	17.5102	0.005749
NS 1-190	165	180	YTFVTSHLPPGFNEYD	13	1886.86	60	6.57804	0.121377	17.5285	0.037555
NS 1-190	165	180	YTFVTSHLPPGFNEYD	13	1886.86	MAX	6.28679	0.048233	17.5415	0
rFLuc	165	180	YTFVTSHLPPGFNEYD	13	1886.86	0	0	0	17.34	0.049027
rFLuc	165	180	YTFVTSHLPPGFNEYD	13	1886.86	3	4.51886	0.086108	17.3165	0.069364
rFLuc	165	180	YTFVTSHLPPGFNEYD	13	1886.86	60	5.42856	0.150038	17.2819	0.028896
rFLuc	165	180	YTFVTSHLPPGFNEYD	13	1886.86	MAX	6.0228	0.070031	17.3129	0
rFLuc w/PBT & ATP	165	180	YTFVTSHLPPGFNEYD	13	1886.86	0	0	0	17.3975	0.002159
rFLuc w/PBT & ATP	165	180	YTFVTSHLPPGFNEYD	13	1886.86	3	4.49088	0.052272	17.4788	0.058045
rFLuc w/PBT & ATP	165	180	YTFVTSHLPPGFNEYD	13	1886.86	MAX	5.98699	0.032332	17.3129	0
1-208 RNC	165	186	YTFVTSHLPPGFNEYDFVPESF	18	2593.19	0	0	0	23.7791	0.087535
1-208 RNC	165	186	YTFVTSHLPPGFNEYDFVPESF	18	2593.19	3	8.58457	0.28262	23.7377	0.087966
1-388 RNC	165	186	YTFVTSHLPPGFNEYDFVPESF	18	2593.19	0	0	0	23.5898	0.124372
1-388 RNC	165	186	YTFVTSHLPPGFNEYDFVPESF	18	2593.19	3	6.82032	0.100486	23.3074	0.01026
1-388 RNC	165	186	YTFVTSHLPPGFNEYDFVPESF	18	2593.19	60	8.2509	0.090414	23.3056	0
1-458 RNC	165	186	YTFVTSHLPPGFNEYDFVPESF	18	2593.19	0	0	0	23.7075	0.01486
1-458 RNC	165	186	YTFVTSHLPPGFNEYDFVPESF	18	2593.19	3	6.26249	0.137189	23.6836	0.005211
1-528 RNC	165	186	YTFVTSHLPPGFNEYDFVPESF	18	2593.19	0	0	0	23.7214	0.034551
1-528 RNC	165	186	YTFVTSHLPPGFNEYDFVPESF	18	2593.19	3	7.1081	0.217494	23.6921	0.008188
1-528 w/PBT&ATP	165	186	YTFVTSHLPPGFNEYDFVPESF	18	2593.19	0	0	0	23.7214	0.034551
1-528 w/PBT&ATP	165	186	YTFVTSHLPPGFNEYDFVPESF	18	2593.19	3	7.173	0.397615	23.6943	0.013357
FL50 3C treated	165	186	YTFVTSHLPPGFNEYDFVPESF	18	2593.19	0	0	0	23.9412	0.082096
FL50 3C treated	165	186	YTFVTSHLPPGFNEYDFVPESF	18	2593.19	3	6.13595	0.237978	23.6646	0.016956
FL50 RNC	165	186	YTFVTSHLPPGFNEYDFVPESF	18	2593.19	0	0	0	23.9412	0.082096
FL50 RNC	165	186	YTFVTSHLPPGFNEYDFVPESF	18	2593.19	3	5.95359	0.117847	23.8327	0.063343
FL50 RNC w/PBT & ATP	165	186	YTFVTSHLPPGFNEYDFVPESF	18	2593.19	0	0	0	23.9412	0.082096
FL50 RNC w/PBT & ATP	165	186	YTFVTSHLPPGFNEYDFVPESF	18	2593.19	3	6.29642	0.110455	23.7258	0.025992
NL_GS69 RNC	165	186	YTFVTSHLPPGFNEYDFVPESF	18	2593.19	0	0	0	23.8741	0.017811
NL_GS69 RNC	165	186	YTFVTSHLPPGFNEYDFVPESF	18	2593.19	3	4.45882	0.062074	23.8765	0.010723
NS 1-190	165	186	YTFVTSHLPPGFNEYDFVPESF	18	2593.19	0	0	0	23.7688	0.005393
NS 1-190	165	186	YTFVTSHLPPGFNEYDFVPESF	18	2593.19	3	9.47804	0.1232	23.7375	0.001751
NS 1-190	165	186	YTFVTSHLPPGFNEYDFVPESF	18	2593.19	60	10.0052	0.350857	23.7708	0.024457
rFLuc	165	186	YTFVTSHLPPGFNEYDFVPESF	18	2593.19	0	0	0	23.6078	0.07212
rFLuc	165	186	YTFVTSHLPPGFNEYDFVPESF	18	2593.19	3	7.13497	0.223776	23.6216	0.098112
rFLuc	165	186	YTFVTSHLPPGFNEYDFVPESF	18	2593.19	60	8.72134	0.290646	23.4974	0.036004
rFLuc w/PBT & ATP	165	186	YTFVTSHLPPGFNEYDFVPESF	18	2593.19	0	0	0	23.7347	0.020609
rFLuc w/PBT & ATP	165	186	YTFVTSHLPPGFNEYDFVPESF	18	2593.19	3	6.99932	0.073678	23.8333	0.094953
rFLuc	166	177	TFVTSHLPPGFN	9	1316.66	0	0	0	14.0221	0.057964
rFLuc	166	177	TFVTSHLPPGFN	9	1316.66	3	3.8731	0.177734	14.0062	0.080592
rFLuc	166	177	TFVTSHLPPGFN	9	1316.66	60	4.55803	0.203989	13.9255	0.041699
rFLuc	166	177	TFVTSHLPPGFN	9	1316.66	MAX	5.47436	0.088733	13.8128	0
rFLuc w/PBT & ATP	166	177	TFVTSHLPPGFN	9	1316.66	0	0	0	14.088	0.000725
rFLuc w/PBT & ATP	166	177	TFVTSHLPPGFN	9	1316.66	3	3.78702	0.101633	14.1262	0.043275
rFLuc w/PBT & ATP	166	177	TFVTSHLPPGFN	9	1316.66	MAX	5.4144	0.094933	13.8128	0
NS 1-190	166	179	TFVTSHLPPGFNEY	11	1608.77	0	0	0	16.8303	0.008809
NS 1-190	166	179	TFVTSHLPPGFNEY	11	1608.77	3	5.84783	0.141577	16.7865	0.004436
NS 1-190	166	179	TFVTSHLPPGFNEY	11	1608.77	60	6.11671	0.235964	16.7814	0.02826
NS 1-190	166	179	TFVTSHLPPGFNEY	11	1608.77	MAX	5.62001	0.084726	16.8192	0
rFLuc	166	179	TFVTSHLPPGFNEY	11	1608.77	0	0	0	16.6052	0.051626
rFLuc	166	179	TFVTSHLPPGFNEY	11	1608.77	3	4.82963	0.100287	16.5974	0.078891
rFLuc	166	179	TFVTSHLPPGFNEY	11	1608.77	60	5.6495	0.122464	16.5143	0.012027
rFLuc	166	179	TFVTSHLPPGFNEY	11	1608.77	MAX	5.31927	0.087138	16.5552	0
rFLuc w/PBT & ATP	166	179	TFVTSHLPPGFNEY	11	1608.77	0	0	0	16.6679	0
rFLuc w/PBT & ATP	166	179	TFVTSHLPPGFNEY	11	1608.77	3	4.88422	0.055889	16.723	0.043124
rFLuc w/PBT & ATP	166	179	TFVTSHLPPGFNEY	11	1608.77	MAX	5.26554	0	16.5552	0
1-208 RNC	167	176	FVTSHLPPGF	7	1101.57	0	0	0	13.2735	0.033846
1-208 RNC	167	176	FVTSHLPPGF	7	1101.57	3	3.01421	0.086917	13.2639	0.009272
1-208 RNC	167	176	FVTSHLPPGF	7	1101.57	MAX	2.8892	0.026462	13.1963	0
1-388 RNC	167	176	FVTSHLPPGF	7	1101.57	0	0	0	13.0541	0.200108
1-388 RNC	167	176	FVTSHLPPGF	7	1101.57	3	2.99668	0.07056	13.167	0.160121
1-388 RNC	167	176	FVTSHLPPGF	7	1101.57	60	2.96281	0.143458	12.8783	0.023569
1-388 RNC	167	176	FVTSHLPPGF	7	1101.57	MAX	3.07318	0.063007	12.9402	0
1-458 RNC	167	176	FVTSHLPPGF	7	1101.57	0	0	0	13.1833	0.02104
1-458 RNC	167	176	FVTSHLPPGF	7	1101.57	3	2.45836	0.104999	13.1814	0.028866
1-458 RNC	167	176	FVTSHLPPGF	7	1101.57	MAX	3.03761	0.086377	13.1832	0
1-528 RNC	167	176	FVTSHLPPGF	7	1101.57	0	0	0	13.2535	0.014302
1-528 RNC	167	176	FVTSHLPPGF	7	1101.57	3	2.45975	0.087643	13.2696	0.018251
1-528 RNC	167	176	FVTSHLPPGF	7	1101.57	MAX	2.92419	0.06984	13.2445	0
1-528 w/PBT&ATP	167	176	FVTSHLPPGF	7	1101.57	0	0	0	13.2535	0.014302
1-528 w/PBT&ATP	167	176	FVTSHLPPGF	7	1101.57	3	2.48965	0.08283	13.2934	0.022981
1-528 w/PBT&ATP	167	176	FVTSHLPPGF	7	1101.57	MAX	2.92419	0.06984	13.2445	0
FL50 3C treated	167	176	FVTSHLPPGF	7	1101.57	0	0	0	13.1612	0.046512
FL50 3C treated	167	176	FVTSHLPPGF	7	1101.57	3	2.3859	0.074117	13.1825	0.026356
FL50 3C treated	167	176	FVTSHLPPGF	7	1101.57	MAX	2.90902	0.018761	13.2265	0
FL50 RNC	167	176	FVTSHLPPGF	7	1101.57	0	0	0	13.1612	0.046512
FL50 RNC	167	176	FVTSHLPPGF	7	1101.57	3	2.28274	0.085303	13.1323	0.049569
FL50 RNC	167	176	FVTSHLPPGF	7	1101.57	MAX	2.90902	0.018761	13.2265	0
FL50 RNC w/PBT & ATP	167	176	FVTSHLPPGF	7	1101.57	0	0	0	13.1612	0.046512
FL50 RNC w/PBT & ATP	167	176	FVTSHLPPGF	7	1101.57	3	2.94302	0.018761	13.1762	0
FL50 RNC w/PBT & ATP	167	176	FVTSHLPPGF	7	1101.57	MAX	2.90902	0.018761	13.2265	0
NS 1-190	167	176	FVTSHLPPGF	7	1101.57	0	0	0	13.4909	0.014039
NS 1-190	167	176	FVTSHLPPGF	7	1101.57	3	2.76734	0.051527	13.5044	0.013119
NS 1-190	167	176	FVTSHLPPGF	7	1101.57	60	2.93791	0.1105	13.5227	0.038009
NS 1-190	167	176	FVTSHLPPGF	7	1101.57	MAX	2.6482	0.050805	13.5325	0
rFLuc	167	176	FVTSHLPPGF	7	1101.57	0	0	0	13.2	0.076491
rFLuc	167	176	FVTSHLPPGF	7	1101.57	3	2.288	0.155529	13.2085	0.093401
rFLuc	167	176	FVTSHLPPGF	7	1101.57	60	2.86958	0.150121	13.1608	0.031785
rFLuc	167	176	FVTSHLPPGF	7	1101.57	MAX	2.77512	0.128418	13.1467	0
rFLuc w/PBT & ATP	167	176	FVTSHLPPGF	7	1101.57	0	0	0	13.2904	0.012254
rFLuc w/PBT & ATP	167	176	FVTSHLPPGF	7	1101.57	3	2.46204	0.024198	13.3588	0.02285
rFLuc w/PBT & ATP	167	176	FVTSHLPPGF	7	1101.57	MAX	2.91857	0.009791	13.1467	0
1-208 RNC	167	178	FVTSHLPPGFNE	9	1344.66	0	0	0	11.52	0.011245
1-208 RNC	167	178	FVTSHLPPGFNE	9	1344.66	3	3.95708	0.134003	11.5173	0.010982
1-208 RNC	167	178	FVTSHLPPGFNE	9	1344.66	MAX	4.13637	0.062965	11.4708	0
1-388 RNC	167	178	FVTSHLPPGFNE	9	1344.66	0	0	0	11.3742	0.194688
1-388 RNC	167	178	FVTSHLPPGFNE	9	1344.66	60	3.87513	0.426323	11.1912	0.015139
1-388 RNC	167	178	FVTSHLPPGFNE	9	1344.66	MAX	3.71643	0.416906	11.2568	0
1-458 RNC	167	178	FVTSHLPPGFNE	9	1344.66	0	0	0	11.4544	0.031586
1-458 RNC	167	178	FVTSHLPPGFNE	9	1344.66	3	3.22912	0.079366	11.4526	0.017662
1-528 RNC	167	178	FVTSHLPPGFNE	9	1344.66	0	0	0	11.5095	0.023463
1-528 RNC	167	178	FVTSHLPPGFNE	9	1344.66	3	3.31322	0.141284	11.5374	0.019048
1-528 RNC	167	178	FVTSHLPPGFNE	9	1344.66	MAX	3.9261	0.066842	11.4923	0
1-528 w/PBT&ATP	167	178	FVTSHLPPGFNE	9	1344.66	0	0	0	11.5095	0.023463
1-528 w/PBT&ATP	167	178	FVTSHLPPGFNE	9	1344.66	3	3.43464	0.11896	11.5403	0.02101
1-528 w/PBT&ATP	167	178	FVTSHLPPGFNE	9	1344.66	MAX	3.9261	0.066842	11.4923	0
FL50 3C treated	167	178	FVTSHLPPGFNE	9	1344.66	0	0	0	11.404	0.051154
FL50 3C treated	167	178	FVTSHLPPGFNE	9	1344.66	3	3.2409	0.097922	11.4512	0.033783
FL50 3C treated	167	178	FVTSHLPPGFNE	9	1344.66	MAX	3.98391	0.038016	11.4263	0
FL50 RNC	167	178	FVTSHLPPGFNE	9	1344.66	0	0	0	11.404	0.051154
FL50 RNC	167	178	FVTSHLPPGFNE	9	1344.66	3	3.27203	0.074809	11.3756	0.042678
FL50 RNC	167	178	FVTSHLPPGFNE	9	1344.66	MAX	3.98391	0.038016	11.4263	0
FL50 RNC w/PBT & ATP	167	178	FVTSHLPPGFNE	9	1344.66	0	0	0	11.404	0.051154
FL50 RNC w/PBT & ATP	167	178	FVTSHLPPGFNE	9	1344.66	3	3.24622	0.065394	11.3841	0.036787
FL50 RNC w/PBT & ATP	167	178	FVTSHLPPGFNE	9	1344.66	MAX	3.89152	0.038016	11.4295	0
NS 1-190	167	178	FVTSHLPPGFNE	9	1344.66	0	0	0	11.7691	0.007344
NS 1-190	167	178	FVTSHLPPGFNE	9	1344.66	3	3.60159	0.268822	11.7945	0.005945
NS 1-190	167	178	FVTSHLPPGFNE	9	1344.66	60	3.56466	0.200622	11.7997	0.040206
NS 1-190	167	178	FVTSHLPPGFNE	9	1344.66	MAX	3.46805	0.036267	11.8181	0
rFLuc	167	178	FVTSHLPPGFNE	9	1344.66	0	0	0	11.4876	0.043176
rFLuc	167	178	FVTSHLPPGFNE	9	1344.66	3	3.43482	0.112433	11.503	0.054623
rFLuc	167	178	FVTSHLPPGFNE	9	1344.66	60	4.00601	0.106979	11.4808	0.036456
rFLuc	167	178	FVTSHLPPGFNE	9	1344.66	MAX	3.87987	0.039042	11.4424	0
rFLuc w/PBT & ATP	167	178	FVTSHLPPGFNE	9	1344.66	0	0	0	11.536	0.008482
rFLuc w/PBT & ATP	167	178	FVTSHLPPGFNE	9	1344.66	3	3.49199	0.039207	11.5766	0.003509
rFLuc w/PBT & ATP	167	178	FVTSHLPPGFNE	9	1344.66	MAX	3.92103	0.017331	11.4424	0
1-208 RNC	167	179	FVTSHLPPGFNEY	10	1507.72	0	0	0	14.4327	0.030088
1-208 RNC	167	179	FVTSHLPPGFNEY	10	1507.72	3	4.62923	0.128469	14.4336	0.018031
1-208 RNC	167	179	FVTSHLPPGFNEY	10	1507.72	MAX	4.61073	0.016143	14.3698	0
1-388 RNC	167	179	FVTSHLPPGFNEY	10	1507.72	0	0	0	14.3073	0.141344
1-388 RNC	167	179	FVTSHLPPGFNEY	10	1507.72	3	4.15664	0.175664	14.2688	0.16331
1-388 RNC	167	179	FVTSHLPPGFNEY	10	1507.72	60	4.51164	0.055848	14.1111	0.026055
1-388 RNC	167	179	FVTSHLPPGFNEY	10	1507.72	MAX	4.39999	0.047414	14.1559	0
1-458 RNC	167	179	FVTSHLPPGFNEY	10	1507.72	0	0	0	14.3766	0.017046
1-458 RNC	167	179	FVTSHLPPGFNEY	10	1507.72	3	4.01692	0.116019	14.3767	0.027996
1-458 RNC	167	179	FVTSHLPPGFNEY	10	1507.72	MAX	4.63797	0.027798	14.374	0
1-528 RNC	167	179	FVTSHLPPGFNEY	10	1507.72	0	0	0	14.4133	0.013192
1-528 RNC	167	179	FVTSHLPPGFNEY	10	1507.72	3	4.11295	0.08095	14.4231	0.011857
1-528 RNC	167	179	FVTSHLPPGFNEY	10	1507.72	MAX	4.69837	0.053365	14.41	0
1-528 w/PBT&ATP	167	179	FVTSHLPPGFNEY	10	1507.72	0	0	0	14.4133	0.013192
1-528 w/PBT&ATP	167	179	FVTSHLPPGFNEY	10	1507.72	3	4.26762	0.135506	14.4386	0.020616
1-528 w/PBT&ATP	167	179	FVTSHLPPGFNEY	10	1507.72	MAX	4.69837	0.053365	14.41	0
FL50 3C treated	167	179	FVTSHLPPGFNEY	10	1507.72	0	0	0	14.4038	0.043488
FL50 3C treated	167	179	FVTSHLPPGFNEY	10	1507.72	3	3.92401	0.05549	14.3555	0.037062
FL50 3C treated	167	179	FVTSHLPPGFNEY	10	1507.72	MAX	4.4817	0.032907	14.4052	0
FL50 RNC	167	179	FVTSHLPPGFNEY	10	1507.72	0	0	0	14.4038	0.043488
FL50 RNC	167	179	FVTSHLPPGFNEY	10	1507.72	3	3.91708	0.05938	14.3598	0.058913
FL50 RNC	167	179	FVTSHLPPGFNEY	10	1507.72	MAX	4.4817	0.032907	14.4052	0
FL50 RNC w/PBT & ATP	167	179	FVTSHLPPGFNEY	10	1507.72	0	0	0	14.4038	0.043488
FL50 RNC w/PBT & ATP	167	179	FVTSHLPPGFNEY	10	1507.72	3	4.10686	0.06286	14.3352	0.031884
FL50 RNC w/PBT & ATP	167	179	FVTSHLPPGFNEY	10	1507.72	MAX	4.4817	0.032907	14.4052	0
NL_GS69 RNC	167	179	FVTSHLPPGFNEY	10	1507.72	0	0	0	14.5421	0.034379
NL_GS69 RNC	167	179	FVTSHLPPGFNEY	10	1507.72	3	3.48946	0.02767	14.6203	0.010138
NL_GS69 RNC	167	179	FVTSHLPPGFNEY	10	1507.72	MAX	3.81669	0.020587	14.6653	0
NS 1-190	167	179	FVTSHLPPGFNEY	10	1507.72	0	0	0	14.6055	0.01866
NS 1-190	167	179	FVTSHLPPGFNEY	10	1507.72	3	4.56233	0.123154	14.6168	0.005432
NS 1-190	167	179	FVTSHLPPGFNEY	10	1507.72	60	4.55408	0.23088	14.6387	0.042348
NS 1-190	167	179	FVTSHLPPGFNEY	10	1507.72	MAX	4.15291	0.038127	14.6353	0
rFLuc	167	179	FVTSHLPPGFNEY	10	1507.72	0	0	0	14.3358	0.052858
rFLuc	167	179	FVTSHLPPGFNEY	10	1507.72	3	3.91712	0.197192	14.3636	0.050574
rFLuc	167	179	FVTSHLPPGFNEY	10	1507.72	60	4.39468	0.171411	14.3461	0.020744
rFLuc	167	179	FVTSHLPPGFNEY	10	1507.72	MAX	4.31227	0.037584	14.3588	0
rFLuc w/PBT & ATP	167	179	FVTSHLPPGFNEY	10	1507.72	0	0	0	14.3931	0.00766
rFLuc w/PBT & ATP	167	179	FVTSHLPPGFNEY	10	1507.72	3	4.05637	0.030851	14.4499	0.033323
rFLuc w/PBT & ATP	167	179	FVTSHLPPGFNEY	10	1507.72	MAX	4.27253	0.024367	14.3588	0
1-208 RNC	167	180	FVTSHLPPGFNEYD	11	1622.75	0	0	0	13.9538	0.031383
1-208 RNC	167	180	FVTSHLPPGFNEYD	11	1622.75	3	4.76132	0.121891	13.937	0.011896
1-208 RNC	167	180	FVTSHLPPGFNEYD	11	1622.75	MAX	4.81879	0.028587	13.8804	0
1-388 RNC	167	180	FVTSHLPPGFNEYD	11	1622.75	0	0	0	13.7722	0.107606
1-388 RNC	167	180	FVTSHLPPGFNEYD	11	1622.75	3	3.96253	0.153039	13.8022	0.136999
1-388 RNC	167	180	FVTSHLPPGFNEYD	11	1622.75	60	4.4897	0.091387	13.6676	0.014843
1-388 RNC	167	180	FVTSHLPPGFNEYD	11	1622.75	MAX	4.44171	0.083822	13.6968	0
1-458 RNC	167	180	FVTSHLPPGFNEYD	11	1622.75	0	0	0	13.8955	0.026761
1-458 RNC	167	180	FVTSHLPPGFNEYD	11	1622.75	3	3.9977	0.118552	13.8911	0.020242
1-458 RNC	167	180	FVTSHLPPGFNEYD	11	1622.75	MAX	4.84549	0.053348	13.8797	0
1-528 RNC	167	180	FVTSHLPPGFNEYD	11	1622.75	0	0	0	13.9307	0.014224
1-528 RNC	167	180	FVTSHLPPGFNEYD	11	1622.75	3	4.08171	0.096032	13.9406	0.008266
1-528 RNC	167	180	FVTSHLPPGFNEYD	11	1622.75	MAX	4.90301	0.042841	13.9253	0
1-528 w/PBT&ATP	167	180	FVTSHLPPGFNEYD	11	1622.75	0	0	0	13.9307	0.014224
1-528 w/PBT&ATP	167	180	FVTSHLPPGFNEYD	11	1622.75	3	4.2097	0.110004	13.9551	0.018375
1-528 w/PBT&ATP	167	180	FVTSHLPPGFNEYD	11	1622.75	MAX	4.90301	0.042841	13.9253	0
FL50 3C treated	167	180	FVTSHLPPGFNEYD	11	1622.75	0	0	0	13.9159	0.025471
FL50 3C treated	167	180	FVTSHLPPGFNEYD	11	1622.75	3	3.83167	0.091682	13.8836	0.039201
FL50 3C treated	167	180	FVTSHLPPGFNEYD	11	1622.75	MAX	4.61697	0.064945	13.8936	0
FL50 RNC	167	180	FVTSHLPPGFNEYD	11	1622.75	0	0	0	13.9159	0.025471
FL50 RNC	167	180	FVTSHLPPGFNEYD	11	1622.75	3	3.8514	0.106427	13.8704	0.058934
FL50 RNC	167	180	FVTSHLPPGFNEYD	11	1622.75	MAX	4.61697	0.064945	13.8936	0
FL50 RNC w/PBT & ATP	167	180	FVTSHLPPGFNEYD	11	1622.75	0	0	0	13.9159	0.025471
FL50 RNC w/PBT & ATP	167	180	FVTSHLPPGFNEYD	11	1622.75	3	4.12839	0.073396	13.8322	0.029051
FL50 RNC w/PBT & ATP	167	180	FVTSHLPPGFNEYD	11	1622.75	MAX	4.61697	0.064945	13.8936	0
NS 1-190	167	180	FVTSHLPPGFNEYD	11	1622.75	0	0	0	14.1082	0.01323
NS 1-190	167	180	FVTSHLPPGFNEYD	11	1622.75	3	4.91387	0.212645	14.1326	0.007767
NS 1-190	167	180	FVTSHLPPGFNEYD	11	1622.75	60	4.88817	0.346074	14.1544	0.043513
NS 1-190	167	180	FVTSHLPPGFNEYD	11	1622.75	MAX	4.7432	0.185093	14.1587	0
rFLuc	167	180	FVTSHLPPGFNEYD	11	1622.75	0	0	0	13.8799	0.042447
rFLuc	167	180	FVTSHLPPGFNEYD	11	1622.75	3	4.06093	0.147108	13.8915	0.038224
rFLuc	167	180	FVTSHLPPGFNEYD	11	1622.75	60	4.70322	0.06769	13.8872	0.032495
rFLuc	167	180	FVTSHLPPGFNEYD	11	1622.75	MAX	4.65557	0.054134	13.9056	0
rFLuc w/PBT & ATP	167	180	FVTSHLPPGFNEYD	11	1622.75	0	0	0	13.9318	0.003633
rFLuc w/PBT & ATP	167	180	FVTSHLPPGFNEYD	11	1622.75	3	4.23876	0.118486	13.9741	0.028247
rFLuc w/PBT & ATP	167	180	FVTSHLPPGFNEYD	11	1622.75	MAX	4.63438	0.011665	13.9056	0
NS 1-190	168	177	VTSHLPPGFN	7	1068.55	0	0	0	7.74911	0.00707
NS 1-190	168	177	VTSHLPPGFN	7	1068.55	3	3.22364	0.080962	7.75684	0.015952
NS 1-190	168	177	VTSHLPPGFN	7	1068.55	60	3.20183	0.111182	7.75857	0.05498
NS 1-190	168	177	VTSHLPPGFN	7	1068.55	MAX	2.99273	0.072746	7.75679	0
rFLuc	168	177	VTSHLPPGFN	7	1068.55	0	0	0	7.43978	0.05783
rFLuc	168	177	VTSHLPPGFN	7	1068.55	3	3.09409	0.068611	7.4735	0.052663
rFLuc	168	177	VTSHLPPGFN	7	1068.55	60	3.39811	0.071396	7.44094	0.019767
rFLuc	168	177	VTSHLPPGFN	7	1068.55	MAX	3.30529	0.032477	7.31983	0
rFLuc w/PBT & ATP	168	177	VTSHLPPGFN	7	1068.55	0	0	0	7.50428	0.005202
rFLuc w/PBT & ATP	168	177	VTSHLPPGFN	7	1068.55	3	3.00657	0.050279	7.52443	0.006444
rFLuc w/PBT & ATP	168	177	VTSHLPPGFN	7	1068.55	MAX	3.12494	0.033513	7.31949	0
FL50 3C treated	168	178	VTSHLPPGFNE	8	1197.59	0	0	0	8.0769	0.027876
FL50 3C treated	168	178	VTSHLPPGFNE	8	1197.59	3	3.49395	0.044086	8.18183	0
FL50 3C treated	168	178	VTSHLPPGFNE	8	1197.59	MAX	3.87103	0.044086	8.13163	0
FL50 RNC	168	178	VTSHLPPGFNE	8	1197.59	0	0	0	8.0769	0.027876
FL50 RNC	168	178	VTSHLPPGFNE	8	1197.59	3	3.62412	0.101513	8.08251	0.032366
FL50 RNC	168	178	VTSHLPPGFNE	8	1197.59	MAX	3.87103	0.044086	8.13163	0
FL50 RNC w/PBT & ATP	168	178	VTSHLPPGFNE	8	1197.59	0	0	0	8.0769	0.027876
FL50 RNC w/PBT & ATP	168	178	VTSHLPPGFNE	8	1197.59	3	3.57408	0.049769	8.10066	0.018994
FL50 RNC w/PBT & ATP	168	178	VTSHLPPGFNE	8	1197.59	MAX	3.87103	0.044086	8.13163	0
NS 1-190	168	178	VTSHLPPGFNE	8	1197.59	0	0	0	8.54352	0.005701
NS 1-190	168	178	VTSHLPPGFNE	8	1197.59	3	3.60925	0.106839	8.58026	0.0138
NS 1-190	168	178	VTSHLPPGFNE	8	1197.59	60	3.52444	0.055349	8.54772	0.064991
NS 1-190	168	178	VTSHLPPGFNE	8	1197.59	MAX	3.35507	0.028735	8.55104	0
rFLuc	168	178	VTSHLPPGFNE	8	1197.59	0	0	0	8.25924	0.0508
rFLuc	168	178	VTSHLPPGFNE	8	1197.59	3	3.24596	0.098146	8.28917	0.035582
rFLuc	168	178	VTSHLPPGFNE	8	1197.59	60	3.59452	0.108117	8.26897	0.02071
rFLuc	168	178	VTSHLPPGFNE	8	1197.59	MAX	3.52487	0.045129	8.15922	0
rFLuc w/PBT & ATP	168	178	VTSHLPPGFNE	8	1197.59	0	0	0	8.28214	0.009458
rFLuc w/PBT & ATP	168	178	VTSHLPPGFNE	8	1197.59	3	3.34088	0.056188	8.31972	0.004606
rFLuc w/PBT & ATP	168	178	VTSHLPPGFNE	8	1197.59	MAX	3.49971	0.024301	8.15922	0
1-208 RNC	168	179	VTSHLPPGFNEY	9	1360.65	0	0	0	11.6394	0.010581
[truncated: 2,610 more rows]

## Sheet: FLuc %RFU
	FLuc %RFU
	Sequence	Start	End	%RFU at 3 min	%RFU at 60 min	%RFU at MAX
	MEDAKNIKKGPAPFYPLE	1	18	0.4819	0.5706	0.561
	MEDAKNIKKGPAPFYPLEDGTAGEQL	1	26	0.3447	0.4585	0.4727
	IKKGPAPFYPLEDGTAGEQL	7	26	0.327	0.4326	0.4869
	DGTAGEQLHKAMKRYALVPGTIAF	19	42	0.1496	0.2114	0.6235
	HKAMKRYALVPGTIAF	27	42	0.1509	0.1864	0.4515
	HKAMKRYALVPGTIAFT	27	43	0.1548	0.188	0.5263
	HKAMKRYALVPGTIAFTDA	27	45	0.1429	0.1728
	IAFTDA	40	45	0.0936	0.0789
	FTDAHIEVD	42	50	0.1504	0.2563	0.4372
	ITYAEY	51	56	0.2084	0.2768	0.6109
	YFEMS	56	60	0.0489	0.0348	0.4915
	FEMSV	57	61	0.0547	0.0481	0.5784
	SVRLAEAMKRYGLNTNHRIVV	60	80	0.0382	0.0758
	VRLAEAMKRYGLNTNHRIVV	61	80	0.0383	0.0833	0.5392
	SVRLAEAMKRYGLNTNHRIVVCSE	60	83	0.0717	0.1244
	AEAMKRYGLNTNHRIVV	64	80	0.0503	0.1126	0.4341
	RLAEAMKRYGLNTNHRIVVCSE	62	83	0.0545	0.0945
	EAMKRYGLNTNHRIVV	65	80	0.0572	0.1199	0.4637
	AMKRYGLNTNHRIVV	66	80	0.0505	0.1074	0.3869
	AEAMKRYGLNTNHRIVVCSE	64	83	0.0662	0.1088	0.483
	MKRYGLNTNHRIVV	67	80	0.0667	0.1296	0.3958
	AMKRYGLNTNHRIVVCSE	66	83	0.0824	0.1455	0.4138
	MKRYGLNTNHRIVVCSE	67	83	0.0847	0.1464	0.3882
	NSLQF	84	88	0.4933	0.4899	0.5842
	QFFMPVL	87	93	0.0165	0.016
	FFMPVL	88	93	0.0209	0.0188	0.6289
	FMPVL	89	93	-0.0024	0.005	0.5114
	FFMPVLGA	88	95	0.0368	0.0365	0.5688
	FMPVLGA	89	95	0.0385	0.0156
	IGVAVAPAND	98	107	0.2058	0.1987	0.6759
	FIGVAVAPANDIYNE	97	111	0.303	0.3172
	IGVAVAPANDIYNE	98	111	0.3368	0.3589	0.635
	APAND	103	107	0.3027	0.2822
	VAVAPANDIYNE	100	111	0.4382	0.4575	0.6531
	IGVAVAPANDIYNERELL	98	115	0.2982	0.3614
	VAVAPANDIYNERE	100	113	0.4663	0.472	0.6737
	VAVAPANDIYNERELL	100	115	0.389	0.473
	IYNERELLNS	108	117	0.3836	0.605	0.6439
	RELLNSMG	112	119	0.3663	0.6123	0.5954
	RELLNSMGISQPTVVF	112	127	0.3008	0.4797	0.6267
	LLNSMGISQPTVVF	114	127	0.2511	0.4036	0.5744
	NSMGISQPTVVF	116	127	0.2691	0.4384	0.6424
	MGISQPTVVF	118	127	0.2352	0.3623	0.6104
	ISQPTVVF	120	127	0.1261	0.2901	0.6681
	SQPTVVF	121	127	0.3015	0.4937	0.7948
	FVSKKGLQKILNVQKKLPIIQK	127	148	0.4247	0.5386	0.6215
	VSKKGLQKILNVQKKLPIIQ	128	147	0.4187	0.5022	0.5567
	VSKKGLQKILNVQKKLPIIQK	128	148	0.4538	0.5755	0.6439
	VSKKGLQKILNVQKKLPIIQKI	128	149	0.2763
	VSKKGLQKILNVQKKLPIIQKIIIM	128	152	0.3566	0.4797
	IIIMDSKTDYQGF	149	161	0.2879	0.3801
	KIIIMDSKTDYQGFQSM	148	164	0.2484	0.3405
	IIIMDSKTDYQGFQSM	149	164	0.2784	0.3877
	DSKTDYQGF	153	161	0.3942	0.5462	0.5405
	DSKTDYQGFQSM	153	164	0.379	0.5348	0.5909
	YTFVTSHLPPGF	165	176	0.3109	0.3976	0.4374
	YTFVTSHLPPGFN	165	177	0.3531	0.4246
	YTFVTSHLPPGFNE	165	178	0.335	0.404	0.4559
	TFVTSHLPPGFN	166	177	0.4303	0.5064	0.6083
	FVTSHLPPGF	167	176	0.3269	0.4099	0.3964
	YTFVTSHLPPGFNEY	165	179	0.373	0.4264	0.4412
	YTFVTSHLPPGFNEYD	165	180	0.3476	0.4176	0.4633
	TFVTSHLPPGFNEY	166	179	0.4391	0.5136	0.4836
	FVTSHLPPGFNE	167	178	0.3816	0.4451	0.4311
	VTSHLPPGFN	168	177	0.442	0.4854	0.4722
	FVTSHLPPGFNEY	167	179	0.3917	0.4395	0.4312
	VTSHLPPGFNE	168	178	0.4057	0.4493	0.4406
	FVTSHLPPGFNEYD	167	180	0.3692	0.4276	0.4232
	VTSHLPPGFNEY	168	179	0.434	0.4718	0.4531
	VTSHLPPGFNEYD	168	180	0.3853	0.4373	0.4488
	YTFVTSHLPPGFNEYDFVPESF	165	186	0.3964	0.4845
	EYDFVPESF	178	186	0.3371	0.4437	0.4352
	YDFVPES	179	185	0.5333
	YDFVPESF	179	186	0.4293	0.5519	0.5172
	DFVPESF	180	186	0.3739	0.5168	0.4978
	FVPESF	181	186	0.323	0.5549	0.5386
	EYDFVPESFDRDKT	178	191	0.396	0.4613
	YDFVPESFDRDKT	179	191	0.3734	0.449
	DFVPESFDRDKT	180	191	0.4091	0.4892	0.4989
	YDFVPESFDRDKTIAL	179	194	0.3366	0.4548
	DFVPESFDRDKTIAL	180	194	0.3502	0.4637	0.502
	PESFDRDKTIAL	183	194	0.3308	0.4677
	LIMNSSGSTGLPKG	194	207	0.5501	0.5894	0.5776
	IMNSSGSTGLPKG	195	207	0.5815	0.567	0.5607
	LIMNSSGSTGLPKGVALPHRTAC	194	216	0.3036	0.4717	0.4843
	LIMNSSGSTGLPKGVALPHRTACV	194	217	0.2707	0.4489
	IMNSSGSTGLPKGVALPHRTAC	195	216	0.31	0.4624	0.5088
	ALPHRTAC	209	216	0.1186	0.4666	0.5685
	VRFSHARDPIFGNQ	217	230	0.1925	0.3499	0.3305
	VRFSHARDPIFGNQIIPDT	217	235	0.2869	0.4125	0.4014
	VRFSHARDPIFGNQIIPDTAI	217	237	0.2459	0.3919	0.4255
	VRFSHARDPIFGNQIIPDTAIL	217	238	0.2397	0.3743	0.423
	RFSHARDPIFGNQIIPDTAIL	218	238	0.2372	0.3769
	SHARDPIFGNQIIPDTAIL	220	238	0.314	0.4393
	PIFGNQIIPDTAIL	225	238	0.4233	0.571	0.6704
	GNQIIPDTAIL	228	238	0.0988	0.3761	0.4766
	NQIIPDTAIL	229	238	0.3689	0.5069	0.6681
	SVVPFHHGFGM	239	249	0.1509	0.3107	0.3153
	SVVPFHHGFGMF	239	250	0.1351	0.3081	0.3278
	VPFHHGFGM	241	249	0.1539	0.2968	0.3236
	VPFHHGFGMF	241	250	0.1277	0.2575	0.2511
	PFHHGFGMF	242	250	0.0518	0.0753	0.0733
	HGFGMFTTLGYL	245	256	0.1016	0.246	0.2348
	FTTLGYL	250	256	0.0339	0.0381	0.6128
	TTLGYL	251	256	0.0301	0.0523	0.6039
	TTLGYLICG	251	259	0.0395	0.0302
	TTLGYLICGF	251	260	0.0368	0.0328
	GYLICG	254	259	0.0467	0.0367	0.6288
	GYLICGF	254	260	0.0374	0.0332
	YLICG	255	259	0.0431	0.0332	0.5478
	YLICGF	255	260	0.045	0.0439	0.5716
	LICGF	256	260	0.0492	0.0376	0.3901
	FRVVLM	260	265	0.0363	0.0672	0.629
	MYRFEEE	265	271	0.4006	0.4438	0.4454
	MYRFEEEL	265	272	0.4088	0.4598	0.7151
	YRFEEE	266	271	0.3612	0.4372	0.4391
	YRFEEEL	266	272	0.4133	0.4774	0.4667
	YRFEEELF	266	273	0.3692	0.4552
	EEELF	269	273	0.3233	0.4373	0.4202
	LFLRSLQD	272	279	0.1176	0.453	0.5476
	FLRSLQD	273	279	0.1303	0.4839	0.5594
	LRSLQDY	274	280	0.1516	0.4879	0.5852
	FLRSLQDYKIQSAL	273	286	0.1204	0.5356
	RSLQDYKIQSAL	275	286	0.1087	0.504	0.7553
	YKIQSAL	280	286	0.1627	0.5685	0.6267
	YKIQSALL	280	287	0.0971	0.6072	0.6627
	LLVPTL	286	291	0.4316	0.5728	0.6152
	LVPTL	287	291	0.554	0.6295	0.6151
	VPTLF	288	292	0.8012	0.807	0.7879
	FFAKSTL	294	300	0.5435	0.5367	0.5431
	IDKYDLSN	301	308	0.4156	0.426	0.4076
	IDKYDLSNL	301	309	0.4961	0.5575	0.5384
	DKYDLSNLHEI	302	312	0.4315	0.5429	0.5084
	HEIASGGAPLSKEVGE	310	325	0.4526	0.5505	0.5501
	HEIASGGAPLSKEVGEA	310	326	0.5684	0.6351	0.6109
	LHEIASGGAPLSKEVGEAVA	309	328	0.1896	0.2701
	IASGGAPLSKEVGEA	312	326	0.6336	0.6556	0.6288
	PLSKE	318	322	0.6773	0.7403	0.7676
	HEIASGGAPLSKEVGEAVAKRFHLPGIRQGYG	310	341	0.4637	0.5819	0.5652
	VGEAVAKRFHLPGIRQGYG	323	341	0.4205	0.5524	0.5339
	VGEAVAKRFHLPGIRQGYGLTETTS	323	347	0.4054	0.5288	0.5257
	VGEAVAKRFHLPGIRQGYGLTETTSA	323	348	0.4156	0.5371	0.5243
	VAKRFHLPGIRQGYGLTETTS	327	347	0.3837	0.4666	0.4576
	VAKRFHLPGIRQGYGLTETTSA	327	348	0.3728	0.4531	0.4509
	AVAKRFHLPGIRQGYGLTETTSAIL	326	350	0.3617	0.4884	0.4808
	ILITPEGDDKPGAVGKVVPFF	349	369	0.3031	0.4663	0.4615
	ILITPEGDDKPGAVGKVVPFFE	349	370	0.3009	0.4906	0.4715
	LITPEGDDKPGAVGKVVPFF	350	369	0.333	0.5072	0.5061
	ILITPEGDDKPGAVGKVVPFFEA	349	371	0.3021	0.4795	0.4799
	ITPEGDDKPGAVGKVVPFF	351	369	0.3121	0.4725	0.4837
	ITPEGDDKPGAVGKVVPFFEA	351	371	0.2684	0.4504	0.4825
	ITPEGDDKPGAVGKVVPFFEAKV	351	373	0.2662	0.4766
	EAKVVDLDTGKTLGVNQRGEL	370	390	0.2438	0.4135	0.5384
	AKVVDLDTGKTLGVNQRGEL	371	390	0.2455	0.4084	0.5266
	KVVDLDTGKTLGVNQRGEL	372	390	0.2528	0.405	0.4978
	VDLDTGKTLGVNQRGEL	374	390	0.3129	0.4786	0.5395
	LDTGKTLGVNQRGEL	376	390	0.2962	0.4965	0.5745
	DTGKTLGVNQRGEL	377	390	0.2804	0.4809	0.6359
	CVRGPMIM	391	398	0.5119	0.6137	0.6472
	CVRGPMIMSG	391	400	0.5809	0.6565	0.6655
	YVNNPEATNA	401	410	0.7154	0.7026	0.692
	YVNNPEATNAL	401	411	0.7001	0.6934	0.6552
	LIDKDGWLHSGD	411	422	0.1281	0.1984	0.261
	IDKDGWLHSGD	412	422	0.1473	0.2664	0.2917
	ALIDKDGWLHSGDIAY	410	425	0.1094	0.2668	0.369
	DKDGWLHSGD	413	422	0.139	0.2501	0.2721
	LIDKDGWLHSGDIAY	411	425	0.0905	0.2257	0.2977
	IDKDGWLHSGDIAY	412	425	0.08	0.2352	0.3316
	IDKDGWLHSGDIAYWDEDEHF	412	432	0.059	0.1762
	IAYWDEDEHF	423	432	0.1047	0.198	0.2979
	WDEDEHF	426	432	0.077	0.156	0.2067
	WDEDEHFF	426	433	0.0516	0.1064
	FIVDRL	433	438	0.4226	0.513	0.5135
	IVDRL	434	438	0.4565	0.5365	0.5344
	FIVDRLKSL	433	441	0.5037	0.5076	0.5822
	IVDRLKSL	434	441	0.5142	0.5577
	VDRLKSL	435	441	0.5402	0.577
	FIVDRLKSLIKYKGYQVAPAEL	433	454	0.6074	0.6417
	KSLIKYKGYQVAPAEL	439	454	0.6183	0.6483	0.6122
	LESIL	454	458	0.2053	0.4947	0.5365
	ILLQHPNI	457	464	0.1581	0.5563	0.5656
	ILLQHPNIF	457	465	0.1396	0.44	0.4971
	LQHPNIF	459	465	0.1326	0.3749	0.3959
	ILLQHPNIFDAG	457	468	0.1059	0.4577	0.4992
	ILLQHPNIFDAGVAGLPDDDAGEL	457	480	0.165	0.3999
	LQHPNIFDAGVAGLPDDDAGEL	459	480	0.175	0.3646	0.4087
	ILLQHPNIFDAGVAGLPDDDAGELPAA	457	483	0.1845	0.4216	0.4531
	ILLQHPNIFDAGVAGLPDDDAGELPAAV	457	484	0.1845	0.4387	0.4666
	LQHPNIFDAGVAGLPDDDAGELPAA	459	483	0.1836	0.4031	0.4341
	DAGVAGLPDDDAGEL	466	480	0.2475	0.3758	0.4037
	DAGVAGLPDDDAGELPAA	466	483	0.2511	0.4008	0.4281
	DAGVAGLPDDDAGELPAAV	466	484	0.2308	0.4246	0.4469
	VAGLPDDDAGELPAA	469	483	0.2838	0.3718	0.3941
	VAGLPDDDAGELPAAV	469	484	0.2609	0.417	0.4276
	VVVLEHGKTMTE	484	495	0.4448	0.5492	0.5494
	VVLEHGKTMTE	485	495	0.4351	0.5103	0.4966
	VVVLEHGKTMTEKE	484	497	0.3555	0.4518	0.463
	VVVLEHGKTMTEKEIVD	484	500	0.2825	0.4433	0.4677
	VVVLEHGKTMTEKEIVDY	484	501	0.2701	0.4293	0.8821
	VVLEHGKTMTEKEIVDYVASQVTTAKKLRGGVVF	485	518	0.4684	0.6492
	IVDYVASQVTTAKKLRGGVVF	498	518	0.5547	0.6589
	VASQVTTAKKLRGGVVF	502	518	0.578	0.6467
	VDEVPKGLTGKL	519	530	0.5684	0.5534	0.5351
	VDEVPKGLTGKLDA	519	532	0.5726	0.5805	0.5647
	DEVPKGLTGKLDA	520	532	0.4829
	DEVPKGLTGKLDARKIRE	520	537	0.5639	0.6227
	VDEVPKGLTGKLDARKIREIL	519	539	0.4496	0.5888	0.5475
	DEVPKGLTGKLDARKIREIL	520	539	0.4746	0.6207
	DARKIREIL	531	539	0.2608	0.4633	0.5097
	ILIKAKKGGKIAV	538	550	0.3451

## Sheet: 123 RNC vs FLuc (ΔDa)
1-123 RNC minus FLuc ΔDa in common peptides (Figure 3B)							1-123 RNC %RFU
Sequence	Start	End	ΔDa at 3 min	ΔDa at 3 min SD			Sequence	Start	End	%RFU at 3 min	%RFU at MAX
IKKGPAPFYPLEDGTAGEQL	7	26	3.43465	0.271652			MDYKDHDGDYKDHDIDY	-38	-22	0.2396	0.2371
HKAMKRYALVPGTIAF	27	42	5.13409	0.152299			DYKDHDGDYKDHDIDY	-37	-22	0.2073	0.1822
HKAMKRYALVPGTIAFT	27	43	5.68705	0.119269			MDYKDHDGDYKDHDIDYKDD	-38	-19	0.2725	0.2697
IAFTDA	40	45	0.912408	0.159994			YKDHDIDYKDDDDK	-29	-16	-0.0009	0.0123
FTDAHIEVD	42	50	2.70796	0.128772			YKDDDDK	-22	-16	0.0476	0.3303
ITYAEY	51	56	2.09856	0.048833			SLEVLFQGPGSGSMEDAKNIK	-12	8	0.0516	0.2469
FEMSV	57	61	2.19936	0.101084			FQGPGSGSMEDAKNIKKGPAPFYPLEDGTAGEQL	-7	26	0.4796	0.4774
AEAMKRYGLNTNHRIVV	64	80	5.94611	0.122381			DAKNIKKGPAPFYPLEDGTAGEQL	3	26	0.5001	0.5116
FFMPVL	88	93	2.14317	0.1037			IKKGPAPFYPLEDGTAGEQL	7	26	0.5417	0.5009
FFMPVLGA	88	95	3.53145	0.047037			DAKNIKKGPAPFYPLEDGTAGEQLHKAMKRYALVPGTIAF	3	42	0.5631	0.5519
FMPVL	89	93	1.59811	0.055174			NIKKGPAPFYPLEDGTAGEQLHKAMKRYALVPGT	6	39	0.3877
IGVAVAPAND	98	107	3.90038	0.216702			HKAMKRYALVPGTIAF	27	42	0.5177	0.5326
IGVAVAPANDIYNE	98	111	1.5705	0.23997			HKAMKRYALVPGTIAFT	27	43	0.534	0.5441
IGVAVAPANDIYNERELL	98	115	4.4463	0.295234			AMKRYALVPGTIAF	29	42	0.1362
VAVAPANDIYNE	100	111	2.74209	0.066188			IAFTDA	40	45	0.2761	0.545
VAVAPANDIYNERELL	100	115	3.11846	0.250843			FTDAHIEVD	42	50	0.4889
							ITYAEY	51	56	0.6281	0.6435
							FEMSV	57	61	0.6045	0.6003
							EMSVRLAEAMKR	58	69	0.2119	0.3756
							AEAMKRYGLNTNHRIVV	64	80	0.4219	0.4423
							FFMPVL	88	93	0.5567	0.5918
							FMPVL	89	93	0.5303	0.5745
							FFMPVLGA	88	95	0.6254	0.6135
							IGVAVAPAND	98	107	0.6934	0.7188
							IGVAVAPANDIYNE	98	111	0.4676	0.6005
							VAVAPANDIYNE	100	111	0.7124	0.675
							IGVAVAPANDIYNERELL	98	115	0.5761
							VAVAPANDIYNERELL	100	115	0.6117

## Sheet: 208 RNC vs FLuc (ΔDa)
1-208 RNC minus FLuc ΔDa in common peptides (Figure 3C)							1-208 RNC %RFU (Figure 7)
Sequence	Start	End	ΔDa at 3 min	ΔDa at 3 min SD			Sequence	Start	End	%RFU at 3 min	%RFU at MAX
IKKGPAPFYPLEDGTAGEQL	7	26	3.53747	0.249836			MDYKDHDGDYKDHDIDY	-38	-22	0.2444	0.2196
HKAMKRYALVPGTIAF	27	42	5.44644	0.231657			DYKDHDGDYKDHDIDY	-37	-22	0.1825
FTDAHIEVD	42	50	2.7372	0.089429			MDYKDHDGDYKDHDIDYKDD	-38	-19	0.2476
ITYAEY	51	56	2.28666	0.077749			YKDHDIDYKDDDDK	-29	-16	0.0157	-0.0014
FEMSV	57	61	2.30903	0.083452			YKDDDDK	-22	-16	0.0646	-0.0142
VRLAEAMKRYGLNTNHRIVV	61	80	4.30286	0.427796			SLEVLFQGPGSGSMEDAKNIK	-12	8	0.05	0.2377
AEAMKRYGLNTNHRIVV	64	80	3.52897	0.229402			FQGPGSGSMEDAKNIKKGPAPFYPLEDGTAGEQL	-7	26	0.4805	0.5011
NSLQF	84	88	0.476715	0.05848			DAKNIKKGPAPFYPLEDGTAGEQL	3	26	0.5324	0.5243
FFMPVL	88	93	2.1097	0.109544			IKKGPAPFYPLEDGTAGEQL	7	26	0.5481	0.5372
FFMPVLGA	88	95	3.34048	0.219018			DAKNIKKGPAPFYPLEDGTAGEQLHKAMKRYALVPGTIAF	3	42	0.5988	0.6093
FMPVL	89	93	1.47931	0.087583			NIKKGPAPFYPLEDGTAGEQLHKAMKRYALVPGT	6	39	0.3803
FIGVAVAPANDIYNE	97	111	4.18792	0.212447			HKAMKRYALVPGTIAF	27	42	0.54	0.514
IGVAVAPAND	98	107	4.14324	0.142118			AMKRYALVPGTIAF	29	42	0.1338
IGVAVAPANDIYNE	98	111	1.69143	0.3093			FTDAHIEVD	42	50	0.4925	0.4797
IGVAVAPANDIYNERELL	98	115	4.51277	0.277952			ITYAEY	51	56	0.6657	0.6328
VAVAPANDIYNE	100	111	2.46144	0.067141			FEMSV	57	61	0.6319	0.6076
VAVAPANDIYNERELL	100	115	3.16633	0.270407			EMSVRLAEAMKR	58	69	0.2277	0.3702
RELLNSMGISQPTVVF	112	127	3.07083	0.276792			VRLAEAMKRYGLNTNHRIVV	61	80	0.2648
LLNSMGISQPTVVF	114	127	2.36107	0.172211			AEAMKRYGLNTNHRIVV	64	80	0.2709	0.4131
NSMGISQPTVVF	116	127	2.3349	0.254706			NSLQF	84	88	0.6124	0.6063
MGISQPTVVF	118	127	1.69069	0.356717			FFMPVL	88	93	0.5483	0.5898
ISQPTVVF	120	127	1.96252	0.217027			FMPVL	89	93	0.4907	0.5679
KIIIMDSKTDYQGFQSM	148	164	2.17742	0.133555			FFMPVLGA	88	95	0.5936	0.6224
IIIMDSKTDYQGFQSM	149	164	3.10079	0.309496			IGVAVAPAND	98	107	0.7237	0.711
DSKTDYQGFQSM	153	164	2.58605	0.1958			FIGVAVAPANDIYNE	97	111	0.6252
YTFVTSHLPPGF	165	176	1.07523	0.161144			IGVAVAPANDIYNE	98	111	0.4777	0.5967
YTFVTSHLPPGFN	165	177	1.18657	0.28967			VAVAPANDIYNE	100	111	0.6843
YTFVTSHLPPGFNE	165	178	1.16469	0.183848			IGVAVAPANDIYNERELL	98	115	0.5802
YTFVTSHLPPGFNEY	165	179	0.916771	0.195962			VAVAPANDIYNERELL	100	115	0.6151
YTFVTSHLPPGFNEYD	165	180	0.795605	0.265272			RELLNSMGISQPTVVF	112	127	0.5201	0.6169
YTFVTSHLPPGFNEYDFVPESF	165	186	1.4496	0.360485			LLNSMGISQPTVVF	114	127	0.4478	0.5716
FVTSHLPPGF	167	176	0.726215	0.178168			NSMGISQPTVVF	116	127	0.5025	0.6413
FVTSHLPPGFNE	167	178	0.522257	0.174923			MGISQPTVVF	118	127	0.4465	0.6204
FVTSHLPPGFNEY	167	179	0.712111	0.235348			ISQPTVVF	120	127	0.4532	0.6978
FVTSHLPPGFNEYD	167	180	0.700391	0.191045			KIIIMDSKTDYQGFQSM	148	164	0.3844
VTSHLPPGFNEY	168	179	0.586132	0.095749			IIIMDSKTDYQGFQSM	149	164	0.4851
VTSHLPPGFNEYD	168	180	0.89578	0.218811			DSKTDYQGFQSM	153	164	0.6141	0.5891
YDFVPESFDRDKTIAL	179	194	2.00122	0.261867			YTFVTSHLPPGF	165	176	0.4304	0.3942
DFVPESF	180	186	0.964187	0.08876			YTFVTSHLPPGFN	165	177	0.4718
DFVPESFDRDKTIAL	180	194	1.78723	0.158029			YTFVTSHLPPGFNE	165	178	0.4409
FVPESF	181	186	1.04321	0.059711			FVTSHLPPGF	167	176	0.4306	0.4127
							YTFVTSHLPPGFNEY	165	179	0.4494
							YTFVTSHLPPGFNEYD	165	180	0.4088
							FVTSHLPPGFNE	167	178	0.4397	0.4596
							FVTSHLPPGFNEY	167	179	0.4629	0.4611
							FVTSHLPPGFNEYD	167	180	0.4328	0.4381
							VTSHLPPGFNEY	168	179	0.4991	0.4726
							VTSHLPPGFNEYD	168	180	0.4748	0.4554
							YTFVTSHLPPGFNEYDFVPESF	165	186	0.4769
							DFVPESF	180	186	0.5667	0.529
							FVPESF	181	186	0.5838	0.5682
							YDFVPESFDRDKTIAL	179	194	0.4795
							DFVPESFDRDKTIAL	180	194	0.4877

## Sheet: 388 RNC vs FLuc (ΔDa)
1-388 RNC minus FLuc ΔDa in common peptides (Figure 3D)							1-388 RNC %RFU
Sequence	Start	End	ΔDa at 3 min	ΔDa at 3 min SD			Sequence	Start	End	%RFU at 3 min	%RFU at 60 min	%RFU at MAX
IKKGPAPFYPLEDGTAGEQL	7	26	3.19216	0.404262			MDYKDHDGDYKDHDIDY	-38	-22	0.2531	0.2485	0.2543
DGTAGEQLHKAMKRYALVPGTIAF	19	42	2.53979	0.270173			DYKDHDGDYKDHDIDY	-37	-22	0.2423
HKAMKRYALVPGTIAF	27	42	5.37111	0.105339			MDYKDHDGDYKDHDIDYKDD	-38	-19	0.2098	0.2477	0.2931
FTDAHIEVD	42	50	1.40494	0.16893			YKDHDIDYKDDDDK	-29	-16	0.0249	-0.0054
ITYAEY	51	56	0.176936	0.070745			YKDDDDK	-22	-16	0.1158	0.0541	-0.0111
FEMSV	57	61	-0.068603	0.080234			SLEVLFQGPGSGSMEDAKNIK	-12	8	0.0545	0.0689	0.249
SVRLAEAMKRYGLNTNHRIVV	60	80	0.152282	0.134282			FQGPGSGSMEDAKNIKKGPAPFYPLEDGTAGEQL	-7	26	0.441	0.4605	0.4682
SVRLAEAMKRYGLNTNHRIVVCSE	60	83	0.210632	0.322796			DAKNIKKGPAPFYPLEDGTAGEQL	3	26	0.5205		0.5085
AEAMKRYGLNTNHRIVV	64	80	0.351457	0.316243			IKKGPAPFYPLEDGTAGEQL	7	26	0.5265	0.5361	0.5068
MKRYGLNTNHRIVVCSE	67	83	0.502389	0.187705			DAKNIKKGPAPFYPLEDGTAGEQLHKAMKRYALVPGTIAF	3	42	0.317	0.3981
FFMPVL	88	93	0.366953	0.331939			NIKKGPAPFYPLEDGTAGEQLHKAMKRYALVPGT	6	39	0.3712
FMPVL	89	93	0.128611	0.065233			DGTAGEQLHKAMKRYALVPGTIAF	19	42	0.2651	0.3877
FIGVAVAPANDIYNE	97	111	-0.397361	0.078974			HKAMKRYALVPGTIAF	27	42	0.5346
IGVAVAPANDIYNE	98	111	0.034651	0.296603			FTDAHIEVD	42	50	0.326	0.3928	0.5059
IGVAVAPANDIYNERELL	98	115	1.68008	0.262585			ITYAEY	51	56	0.2438	0.3321	0.6448
VAVAPANDIYNERELL	100	115	1.20292	0.317621			FEMSV	57	61	0.0375	0.0419	0.5955
RELLNSMGISQPTVVF	112	127	1.97988	0.374197			EMSVRLAEAMKR	58	69	0.239	0.2331	0.4263
LLNSMGISQPTVVF	114	127	0.819099	0.180154			SVRLAEAMKRYGLNTNHRIVV	60	80	0.0458
NSMGISQPTVVF	116	127	1.53431	0.343782			SVRLAEAMKRYGLNTNHRIVVCSE	60	83	0.0808
MGISQPTVVF	118	127	0.829464	0.129067			AEAMKRYGLNTNHRIVV	64	80	0.0723	0.1296	0.4496
ISQPTVVF	120	127	0.440598	0.063949			MKRYGLNTNHRIVVCSE	67	83	0.1161	0.1892
VSKKGLQKILNVQKKLPIIQKIIIM	128	152	0.263058	0.170606			FFMPVL	88	93	0.1126	0.0886	0.5929
KIIIMDSKTDYQGFQSM	148	164	-0.39976	0.368097			FMPVL	89	93	0.0404	0.0408	0.5486
IIIMDSKTDYQGFQSM	149	164	-0.540763	0.110621			FIGVAVAPANDIYNE	97	111	0.2725
DSKTDYQGFQSM	153	164	0.546079	0.365777			IGVAVAPANDIYNE	98	111	0.3396	0.4239	0.6118
YTFVTSHLPPGFN	165	177	0.179127	0.310666			IGVAVAPANDIYNERELL	98	115	0.4032	0.4581
YTFVTSHLPPGFNE	165	178	0.091851	0.236793			VAVAPANDIYNERELL	100	115	0.4749	0.5204
YTFVTSHLPPGFNEY	165	179	-0.302495	0.329568			RELLNSMGISQPTVVF	112	127	0.4422	0.468	0.594
YTFVTSHLPPGFNEYD	165	180	-0.402366	0.271059			LLNSMGISQPTVVF	114	127	0.3193	0.3587	0.5735
YTFVTSHLPPGFNEYDFVPESF	165	186	-0.314653	0.245303			NSMGISQPTVVF	116	127	0.4225	0.4577	0.6458
FVTSHLPPGF	167	176	0.708687	0.170787			MGISQPTVVF	118	127	0.3389	0.3986	0.6537
FVTSHLPPGFNEY	167	179	0.239519	0.264088			ISQPTVVF	120	127	0.1995	0.3278	0.7041
FVTSHLPPGFNEYD	167	180	-0.098403	0.212277			VSKKGLQKILNVQKKLPIIQKIIIM	128	152	0.368	0.4818
VTSHLPPGFNEY	168	179	0.212321	0.163196			KIIIMDSKTDYQGFQSM	148	164	0.2234	0.3539
VTSHLPPGFNEYD	168	180	0.287924	0.222028			IIIMDSKTDYQGFQSM	149	164	0.2424	0.3727
DFVPESF	180	186	0.827681	0.082911			DSKTDYQGFQSM	153	164	0.4287	0.5356	0.5797
DFVPESFDRDKTIAL	180	194	1.87361	0.139848			YTFVTSHLPPGFN	165	177	0.371	0.4332
FVPESF	181	186	1.01303	0.065295			YTFVTSHLPPGFNE	165	178	0.3434	0.4111
LIMNSSGSTGLPKGVALPHRTAC	194	216	3.31155	0.22123			FVTSHLPPGF	167	176	0.4281	0.4233	0.439
IMNSSGSTGLPKGVALPHRTAC	195	216	2.93808	0.237872			YTFVTSHLPPGFNEY	165	179	0.3478	0.3878
VRFSHARDPIFGNQIIPDTAI	217	237	2.92492	0.253849			YTFVTSHLPPGFNEYD	165	180	0.3167	0.3785
VRFSHARDPIFGNQIIPDTAIL	217	238	2.39453	0.19806			FVTSHLPPGFNEY	167	179	0.4157	0.4512	0.44
SVVPFHHGFGM	239	249	1.0281	0.215093			FVTSHLPPGFNEYD	167	180	0.3602	0.4082	0.4038
SVVPFHHGFGMF	239	250	1.0905	0.194925			VTSHLPPGFNEY	168	179	0.4576	0.4812	0.4701
VPFHHGFGMF	241	250	0.934947	0.172088			VTSHLPPGFNEYD	168	180	0.4141	0.4519	0.4538
TTLGYL	251	256	-0.058141	0.132067			YTFVTSHLPPGFNEYDFVPESF	165	186	0.3789	0.4584
TTLGYLICG	251	259	-0.033309	0.105263			DFVPESF	180	186	0.5394	0.5738	0.536
TTLGYLICGF	251	260	-0.158772	0.062739			FVPESF	181	186	0.5763	0.5949	0.5795
YLICGF	255	260	-0.064608	0.051109			DFVPESFDRDKTIAL	180	194	0.4943	0.4907
FRVVLM	260	265	-0.027512	0.118123			LIMNSSGSTGLPKGVALPHRTAC	194	216	0.4692	0.4783	0.4697
MYRFEEE	265	271	0.731341	0.191736			IMNSSGSTGLPKGVALPHRTAC	195	216	0.4646	0.4648	0.4473
MYRFEEEL	265	272	-0.219906	0.182035			VRFSHARDPIFGNQIIPDTAI	217	237	0.4083	0.4171
YRFEEE	266	271	0.552813	0.083994			VRFSHARDPIFGNQIIPDTAIL	217	238	0.3657	0.4331	0.4207
LFLRSLQD	272	279	3.08601	0.208553			SVVPFHHGFGM	239	249	0.2651	0.3587	0.3406
FLRSLQD	273	279	2.41171	0.200691			SVVPFHHGFGMF	239	250	0.2441	0.3282	0.2859
LVPTL	287	291	0.166916	0.109468			VPFHHGFGMF	241	250	0.2445	0.3463
IDKYDLSNL	301	309	0.786268	0.119913			TTLGYL	251	256	0.0185	0.0234
HEIASGGAPLSKEVGEA	310	326	1.29179	0.171695			TTLGYLICG	251	259	0.0353	0.0407
VGEAVAKRFHLPGIRQGYGLTETTSA	323	348	2.5783	0.499114			TTLGYLICGF	251	260	0.0192	0.0265
VAKRFHLPGIRQGYGLTETTS	327	347	1.3561	0.481742			YLICGF	255	260	0.0321	0.0371	0.592
ILITPEGDDKPGAVGKVVPFF	349	369	3.4304	0.25928			FRVVLM	260	265	0.0308
ILITPEGDDKPGAVGKVVPFFE	349	370	3.7119	0.250791			MYRFEEE	265	271	0.5225	0.5171
ILITPEGDDKPGAVGKVVPFFEA	349	371	4.21704	0.30901			MYRFEEEL	265	272	0.3774	0.4977	0.4876
ITPEGDDKPGAVGKVVPFF	351	369	2.82343	0.191558			YRFEEE	266	271	0.4718
ITPEGDDKPGAVGKVVPFFEA	351	371	4.40898	0.300951			LFLRSLQD	272	279	0.5584	0.6025	0.5807
ITPEGDDKPGAVGKVVPFFEAKV	351	373	5.85533	0.342242			FLRSLQD	273	279	0.5323	0.5861	0.602
							LVPTL	287	291	0.6096	0.6411	0.6121
							IDKYDLSNL	301	309	0.5943	0.5849	0.5753
							HEIASGGAPLSKEVGEA	310	326	0.6546	0.6441	0.6426
							VGEAVAKRFHLPGIRQGYGLTETTSA	323	348	0.523	0.5143	0.5047
							VAKRFHLPGIRQGYGLTETTS	327	347	0.4551	0.4465	0.4545
							ILITPEGDDKPGAVGKVVPFF	349	369	0.5049	0.4941	0.4821
							ILITPEGDDKPGAVGKVVPFFE	349	370	0.5072	0.5116	0.4865
							ILITPEGDDKPGAVGKVVPFFEA	349	371	0.524	0.5215	0.4979
							ITPEGDDKPGAVGKVVPFF	351	369	0.5004	0.5007	0.4887
							ITPEGDDKPGAVGKVVPFFEA	351	371	0.5278	0.519	0.4917
							ITPEGDDKPGAVGKVVPFFEAKV	351	373	0.5744	0.5774

## Sheet: 458 RNC vs FLuc (ΔDa)
1-458 RNC minus FLuc ΔDa in common peptides (Figure 3E)							1-458 RNC %RFU
Sequence	Start	End	ΔDa at 3 min	ΔDa at 3 min SD			Sequence	Start	End	%RFU at 3 min	%RFU at MAX
IKKGPAPFYPLEDGTAGEQL	7	26	0.74771	0.236365			MDYKDHDGDYKDHDIDY	-38	-22	0.2572	0.2195
DGTAGEQLHKAMKRYALVPGTIAF	19	42	-0.030727	0.209004			DYKDHDGDYKDHDIDY	-37	-22	0.2332
HKAMKRYALVPGTIAF	27	42	0.441678	0.18842			MDYKDHDGDYKDHDIDYKDD	-38	-19	0.2321
HKAMKRYALVPGTIAFT	27	43	-0.237781	0.127636			YKDHDIDYKDDDDK	-29	-16	0.02
FTDAHIEVD	42	50	0.23865	0.087253			YKDDDDK	-22	-16	0.0688	-0.0136
ITYAEY	51	56	0.242938	0.068789			SLEVLFQGPGSGSMEDAKNIK	-12	8	0.0552	0.2577
FEMSV	57	61	0.069884	0.094676			FQGPGSGSMEDAKNIKKGPAPFYPLEDGTAGEQL	-7	26	0.3794	0.5036
SVRLAEAMKRYGLNTNHRIVV	60	80	-0.102521	0.112061			DAKNIKKGPAPFYPLEDGTAGEQL	3	26	0.3864
SVRLAEAMKRYGLNTNHRIVVCSE	60	83	-0.114956	0.286962			IKKGPAPFYPLEDGTAGEQL	7	26	0.3738	0.53
VRLAEAMKRYGLNTNHRIVV	61	80	-0.055253	0.284278			DAKNIKKGPAPFYPLEDGTAGEQLHKAMKRYALVPGTIAF	3	42	0.2543	0.5964
AEAMKRYGLNTNHRIVV	64	80	-0.036914	0.186166			NIKKGPAPFYPLEDGTAGEQLHKAMKRYALVPGT	6	39	0.3762
MKRYGLNTNHRIVVCSE	67	83	0.200153	0.218385			DGTAGEQLHKAMKRYALVPGTIAF	19	42	0.1482
NSLQF	84	88	-0.015356	0.058499			HKAMKRYALVPGTIAF	27	42	0.1825	0.51
FFMPVL	88	93	0.143445	0.095366			HKAMKRYALVPGTIAFT	27	43	0.139	0.5536
FFMPVLGA	88	95	-0.034845	0.095705			AMKRYALVPGTIAF	29	42	0.1062
FMPVL	89	93	0.169213	0.069365			FTDAHIEVD	42	50	0.1802	0.4992
IGVAVAPAND	98	107	0.204103	0.128234			ITYAEY	51	56	0.257	0.6209
IGVAVAPANDIYNE	98	111	0.022352	0.130042			FEMSV	57	61	0.0721	0.5882
IGVAVAPANDIYNERELL	98	115	0.024293	0.346661			EMSVRLAEAMKR	58	69	0.2243	0.3609
VAVAPANDIYNE	100	111	-0.064301	0.148774			SVRLAEAMKRYGLNTNHRIVV	60	80	0.0331
VAVAPANDIYNERE	100	113	0.083908	0.367511			VRLAEAMKRYGLNTNHRIVV	61	80	0.0354
VAVAPANDIYNERELL	100	115	-0.324503	0.198139			SVRLAEAMKRYGLNTNHRIVVCSE	60	83	0.0667
RELLNSMGISQPTVVF	112	127	-0.569783	0.2808			AEAMKRYGLNTNHRIVV	64	80	0.048	0.4211
LLNSMGISQPTVVF	114	127	-0.575227	0.174942			MKRYGLNTNHRIVVCSE	67	83	0.0972	0.414
NSMGISQPTVVF	116	127	-0.105355	0.198572			NSLQF	84	88	0.4894	0.615
MGISQPTVVF	118	127	-0.091832	0.106029			FFMPVL	88	93	0.0568	0.5941
ISQPTVVF	120	127	0.100579	0.067745			FMPVL	89	93	0.054	0.5833
KIIIMDSKTDYQGFQSM	148	164	-0.195323	0.144788			FFMPVLGA	88	95	0.031	0.6131
IIIMDSKTDYQGFQSM	149	164	-0.266043	0.210238			IGVAVAPAND	98	107	0.2313	0.7152
DSKTDYQGFQSM	153	164	0.221914	0.143383			IGVAVAPANDIYNE	98	111	0.3386	0.4335
YTFVTSHLPPGF	165	176	-0.05913	0.090183			VAVAPANDIYNE	100	111	0.4318	0.6553
YTFVTSHLPPGFN	165	177	-0.061055	0.181361			IGVAVAPANDIYNERELL	98	115	0.2997
YTFVTSHLPPGFNE	165	178	-0.18473	0.173376			VAVAPANDIYNERE	100	113	0.4733
YTFVTSHLPPGFNEY	165	179	-0.292758	0.12636			VAVAPANDIYNERELL	100	115	0.3658
YTFVTSHLPPGFNEYD	165	180	-0.751606	0.189113			RELLNSMGISQPTVVF	112	127	0.2601	0.6218
YTFVTSHLPPGFNEYDFVPESF	165	186	-0.872476	0.262482			LLNSMGISQPTVVF	114	127	0.2031	0.5636
FVTSHLPPGF	167	176	0.170365	0.187654			NSMGISQPTVVF	116	127	0.2585	0.6424
FVTSHLPPGFNE	167	178	-0.205698	0.137624			MGISQPTVVF	118	127	0.2237	0.6436
FVTSHLPPGFNEY	167	179	0.099797	0.22879			ISQPTVVF	120	127	0.1428	0.7078
FVTSHLPPGFNEYD	167	180	-0.063234	0.188932			KIIIMDSKTDYQGFQSM	148	164	0.2361
VTSHLPPGFNEY	168	179	0.188302	0.122685			IIIMDSKTDYQGFQSM	149	164	0.2607
VTSHLPPGFNEYD	168	180	0.259618	0.221015			DSKTDYQGFQSM	153	164	0.3992	0.6095
EYDFVPESF	178	186	0.07773	0.128902			YTFVTSHLPPGF	165	176	0.3043	0.4142
YDFVPESFDRDKTIAL	179	194	-0.230129	0.252995			YTFVTSHLPPGFN	165	177	0.347
DFVPESF	180	186	0.30706	0.077879			YTFVTSHLPPGFNE	165	178	0.3182
DFVPESFDRDKTIAL	180	194	0.15362	0.156667			FVTSHLPPGF	167	176	0.3512	0.4339
FVPESF	181	186	0.28746	0.051408			YTFVTSHLPPGFNEY	165	179	0.3486	0.473
LIMNSSGSTGLPKGVALPHRTAC	194	216	0.042877	0.269641			YTFVTSHLPPGFNEYD	165	180	0.2898
IMNSSGSTGLPKGVALPHRTAC	195	216	0.072051	0.266861			FVTSHLPPGFNE	167	178	0.3588
VRFSHARDPIFGNQIIPDTAI	217	237	-0.023972	0.230071			FVTSHLPPGFNEY	167	179	0.4017	0.4638
VRFSHARDPIFGNQIIPDTAIL	217	238	0.235732	0.165549			FVTSHLPPGFNEYD	167	180	0.3634	0.4405
PIFGNQIIPDTAIL	225	238	-0.019545	0.299801			VTSHLPPGFNEY	168	179	0.4549	0.4913
SVVPFHHGFGM	239	249	0.451401	0.135282			VTSHLPPGFNEYD	168	180	0.4112	0.4639
SVVPFHHGFGMF	239	250	0.193623	0.141253			YTFVTSHLPPGFNEYDFVPESF	165	186	0.3479
VPFHHGFGMF	241	250	0.119886	0.101609			EYDFVPESF	178	186	0.3482
PFHHGFGMF	242	250	-0.182334	0.098676			DFVPESF	180	186	0.4353	0.5527
TTLGYL	251	256	-0.046719	0.128959			FVPESF	181	186	0.3949	0.5696
TTLGYLICG	251	259	-0.062505	0.081895			YDFVPESFDRDKTIAL	179	194	0.3201
TTLGYLICGF	251	260	-0.12679	0.05655			DFVPESFDRDKTIAL	180	194	0.362
YLICGF	255	260	-0.030531	0.057516			LIMNSSGSTGLPKGVALPHRTAC	194	216	0.3057	0.475
LICGF	256	260	-0.128138	0.093551			IMNSSGSTGLPKGVALPHRTAC	195	216	0.3138
FRVVLM	260	265	0.047964	0.119318			VRFSHARDPIFGNQIIPDTAI	217	237	0.2445
MYRFEEEL	265	272	-0.413114	0.144091			VRFSHARDPIFGNQIIPDTAIL	217	238	0.2521	0.4291
YRFEEE	266	271	0.292018	0.103763			PIFGNQIIPDTAIL	225	238	0.4215	0.6657
LFLRSLQD	272	279	0.376017	0.163107			SVVPFHHGFGM	239	249	0.201	0.3434
FLRSLQD	273	279	0.604524	0.169045			SVVPFHHGFGMF	239	250	0.1544	0.3409
FLRSLQDYKIQSAL	273	286	-0.598186	0.262096			VPFHHGFGMF	241	250	0.1426	0.2731
LLVPTL	286	291	0.090396	0.082374			PFHHGFGMF	242	250	0.0257	0.0858
LVPTL	287	291	-0.127351	0.092698			TTLGYL	251	256	0.0207
FFAKSTL	294	300	-0.641747	0.123026			TTLGYLICG	251	259	0.0317
IDKYDLSN	301	308	0.473095	0.311416			TTLGYLICGF	251	260	0.0227
IDKYDLSNL	301	309	0.104521	0.106859			YLICGF	255	260	0.0389	0.59
HEIASGGAPLSKEVGEA	310	326	0.091805	0.229647			LICGF	256	260	0.0172	0.438
HEIASGGAPLSKEVGEAVAKRFHLPGIRQGYG	310	341	-0.410987	0.71831			FRVVLM	260	265	0.0459	0.6862
VGEAVAKRFHLPGIRQGYGLTETTSA	323	348	-0.023989	0.764589			MYRFEEEL	265	272	0.3498	0.7285
AVAKRFHLPGIRQGYGLTETTSAIL	326	350	-1.55159	0.192018			YRFEEE	266	271	0.4196	0.4612
VAKRFHLPGIRQGYGLTETTS	327	347	-0.093183	0.417845			LFLRSLQD	272	279	0.1713	0.5805
ILITPEGDDKPGAVGKVVPFF	349	369	-0.092919	0.198695			FLRSLQD	273	279	0.2311	0.5758
ILITPEGDDKPGAVGKVVPFFE	349	370	-0.19023	0.225955			FLRSLQDYKIQSAL	273	286	0.0744
ILITPEGDDKPGAVGKVVPFFEA	349	371	-0.325663	0.378038			LLVPTL	286	291	0.4542	0.6708
LITPEGDDKPGAVGKVVPFF	350	369	-0.181755	0.302071			LVPTL	287	291	0.5115	0.5922
ITPEGDDKPGAVGKVVPFF	351	369	-0.13498	0.175688			FFAKSTL	294	300	0.4365	0.5258
ITPEGDDKPGAVGKVVPFFEA	351	371	0.338677	0.434547			IDKYDLSN	301	308	0.4832	0.5265
ITPEGDDKPGAVGKVVPFFEAKV	351	373	-0.002921	0.363868			IDKYDLSNL	301	309	0.5091	0.5513
EAKVVDLDTGKTLGVNQRGEL	370	390	0.494195	0.345596			HEIASGGAPLSKEVGEA	310	326	0.5746	0.628
AKVVDLDTGKTLGVNQRGEL	371	390	0.036724	0.354974			HEIASGGAPLSKEVGEAVAKRFHLPGIRQGYG	310	341	0.4495	0.5607
KVVDLDTGKTLGVNQRGEL	372	390	0.697962	0.340208			VGEAVAKRFHLPGIRQGYGLTETTSA	323	348	0.4146	0.5169
VDLDTGKTLGVNQRGEL	374	390	0.683365	0.270035			VAKRFHLPGIRQGYGLTETTS	327	347	0.3788	0.4527
LDTGKTLGVNQRGEL	376	390	0.271367	0.147254			AVAKRFHLPGIRQGYGLTETTSAIL	326	350	0.2943
DTGKTLGVNQRGEL	377	390	-0.329171	0.136715			ILITPEGDDKPGAVGKVVPFF	349	369	0.2977	0.475
CVRGPMIMSG	391	400	-0.010455	0.159935			ILITPEGDDKPGAVGKVVPFFE	349	370	0.2904	0.4777
YVNNPEATNAL	401	411	-0.058715	0.175085			LITPEGDDKPGAVGKVVPFF	350	369	0.3216	0.5035
ALIDKDGWLHSGDIAY	410	425	-0.180737	0.249537			ILITPEGDDKPGAVGKVVPFFEA	349	371	0.2849	0.4976
LIDKDGWLHSGDIAY	411	425	0.042986	0.140938			ITPEGDDKPGAVGKVVPFF	351	369	0.3031	0.4485
IDKDGWLHSGD	412	422	0.258412	0.103624			ITPEGDDKPGAVGKVVPFFEA	351	371	0.2883	0.5047
IDKDGWLHSGDIAY	412	425	0.705784	0.093384			ITPEGDDKPGAVGKVVPFFEAKV	351	373	0.2661
IDKDGWLHSGDIAYWDEDEHF	412	432	0.142801	0.203871			EAKVVDLDTGKTLGVNQRGEL	370	390	0.2685	0.6009
IAYWDEDEHF	423	432	-0.084049	0.207504			AKVVDLDTGKTLGVNQRGEL	371	390	0.2474	0.5323
WDEDEHF	426	432	0.332902	0.106155			KVVDLDTGKTLGVNQRGEL	372	390	0.2915	0.5475
WDEDEHFF	426	433	-0.022035	0.134908			VDLDTGKTLGVNQRGEL	374	390	0.3556	0.5806
FIVDRL	433	438	-0.014664	0.077134			LDTGKTLGVNQRGEL	376	390	0.3156	0.5951
FIVDRLKSLIKYKGYQVAPAEL	433	454	-0.205161	0.39995			DTGKTLGVNQRGEL	377	390	0.2551	0.6528
IVDRL	434	438	0.115647	0.12616			CVRGPMIMSG	391	400	0.5796	0.6723
IVDRLKSL	434	441	0.298397	0.177115			YVNNPEATNAL	401	411	0.6936	0.6802
KSLIKYKGYQVAPAEL	439	454	0.588697	0.345			IDKDGWLHSGD	412	422	0.1732	0.327
							ALIDKDGWLHSGDIAY	410	425	0.0973
							LIDKDGWLHSGDIAY	411	425	0.0936	0.268
							IDKDGWLHSGDIAY	412	425	0.1343	0.3459
							IDKDGWLHSGDIAYWDEDEHF	412	432	0.0662
							IAYWDEDEHF	423	432	0.0954
							WDEDEHF	426	432	0.1325	0.2225
							WDEDEHFF	426	433	0.0484
							FIVDRL	433	438	0.4196	0.5042
							IVDRL	434	438	0.4854	0.5819
							IVDRLKSL	434	441	0.5568
							FIVDRLKSLIKYKGYQVAPAEL	433	454	0.5972
							KSLIKYKGYQVAPAEL	439	454	0.6603	0.636

## Sheet: 528 RNC vs FLuc (ΔDa)
528 RNC minus FLuc ΔDa in common peptides (Figure 3F)							528 RNC %RFU
Sequence	Start	End	ΔDa at 3 min	ΔDa at 3 min SD			Sequence	Start	End	%RFU at 3 min	%RFU at MAX
IKKGPAPFYPLEDGTAGEQL	7	26	1.25305	0.124592			MDYKDHDGDYKDHDIDY	-38	-22	0.2394	0.1625
DGTAGEQLHKAMKRYALVPGTIAF	19	42	0.122051	0.230208			DYKDHDGDYKDHDIDY	-37	-22	0.1592
HKAMKRYALVPGTIAF	27	42	0.128257	0.216974			MDYKDHDGDYKDHDIDYKDD	-38	-19	0.2528
HKAMKRYALVPGTIAFT	27	43	-0.215329	0.15197			YKDHDIDYKDDDDK	-29	-16	0.0151	-0.0134
FTDAHIEVD	42	50	0.294134	0.183971			YKDDDDK	-22	-16	0.0653	-0.0268
ITYAEY	51	56	0.307897	0.052948			SLEVLFQGPGSGSMEDAKNIK	-12	8	0.0481	0.2301
FEMSV	57	61	-0.110863	0.069832			FQGPGSGSMEDAKNIKKGPAPFYPLEDGTAGEQL	-7	26	0.4199	0.5006
SVRLAEAMKRYGLNTNHRIVV	60	80	-0.256776	0.205105			DAKNIKKGPAPFYPLEDGTAGEQL	3	26	0.4248	0.5198
SVRLAEAMKRYGLNTNHRIVVCSE	60	83	-0.168073	0.388662			IKKGPAPFYPLEDGTAGEQL	7	26	0.4053	0.5346
VRLAEAMKRYGLNTNHRIVV	61	80	-0.000408	0.197928			DAKNIKKGPAPFYPLEDGTAGEQLHKAMKRYALVPGTIAF	3	42	0.2527
AEAMKRYGLNTNHRIVV	64	80	0.074886	0.143617			NIKKGPAPFYPLEDGTAGEQLHKAMKRYALVPGT	6	39	0.37
MKRYGLNTNHRIVVCSE	67	83	0.16176	0.266414			DGTAGEQLHKAMKRYALVPGTIAF	19	42	0.1552
NSLQF	84	88	0.234024	0.073881			HKAMKRYALVPGTIAF	27	42	0.1601	0.5206
FFMPVL	88	93	0.230662	0.095372			HKAMKRYALVPGTIAFT	27	43	0.1405
FFMPVLGA	88	95	0.046795	0.047527			FTDAHIEVD	42	50	0.1871	0.4763
FMPVL	89	93	0.153071	0.058064			ITYAEY	51	56	0.2699	0.6031
FIGVAVAPANDIYNE	97	111	1.85002	0.066741			FEMSV	57	61	0.027	0.6124
IGVAVAPAND	98	107	0.140579	0.192054			EMSVRLAEAMKR	58	69	0.2193	0.3839
IGVAVAPANDIYNE	98	111	-0.031245	0.220379			SVRLAEAMKRYGLNTNHRIVV	60	80	0.0254	0.4131
IGVAVAPANDIYNERELL	98	115	0.555029	0.380547			VRLAEAMKRYGLNTNHRIVV	61	80	0.0383
VAVAPANDIYNERELL	100	115	0.154797	0.237059			SVRLAEAMKRYGLNTNHRIVVCSE	60	83	0.0644
RELLNSMGISQPTVVF	112	127	0.061445	0.288753			AEAMKRYGLNTNHRIVV	64	80	0.055	0.4189
LLNSMGISQPTVVF	114	127	-0.149026	0.290529			MKRYGLNTNHRIVVCSE	67	83	0.0948
NSMGISQPTVVF	116	127	0.234543	0.345305			NSLQF	84	88	0.5518	0.6157
MGISQPTVVF	118	127	0.027663	0.235703			FFMPVL	88	93	0.0786	0.6106
ISQPTVVF	120	127	-0.019762	0.082754			FMPVL	89	93	0.0486	0.58
KIIIMDSKTDYQGFQSM	148	164	0.061371	0.225228			FFMPVLGA	88	95	0.0446
IIIMDSKTDYQGFQSM	149	164	-0.17933	0.186265			IGVAVAPAND	98	107	0.2234	0.7134
DSKTDYQGFQSM	153	164	0.209374	0.152998			FIGVAVAPANDIYNE	97	111	0.4453
YTFVTSHLPPGF	165	176	0.158191	0.128626			IGVAVAPANDIYNE	98	111	0.3342	0.5865
YTFVTSHLPPGFN	165	177	0.084695	0.1904			IGVAVAPANDIYNERELL	98	115	0.3329
YTFVTSHLPPGFNE	165	178	0.162828	0.16473			VAVAPANDIYNERELL	100	115	0.4
YTFVTSHLPPGFNEY	165	179	-0.27672	0.198626			RELLNSMGISQPTVVF	112	127	0.3052	0.6338
YTFVTSHLPPGFNEYD	165	180	-0.335097	0.177495			LLNSMGISQPTVVF	114	127	0.2387	0.5863
YTFVTSHLPPGFNEYDFVPESF	165	186	-0.026866	0.312057			NSMGISQPTVVF	116	127	0.2925	0.6551
FVTSHLPPGF	167	176	0.171748	0.178524			MGISQPTVVF	118	127	0.2386	0.6669
FVTSHLPPGFNE	167	178	-0.121602	0.180561			ISQPTVVF	120	127	0.1228	0.7006
FVTSHLPPGFNEY	167	179	0.195834	0.213161			KIIIMDSKTDYQGFQSM	148	164	0.2522
FVTSHLPPGFNEYD	167	180	0.020778	0.175678			IIIMDSKTDYQGFQSM	149	164	0.2665
VTSHLPPGFNEY	168	179	0.24741	0.096308			DSKTDYQGFQSM	153	164	0.3981	0.5901
VTSHLPPGFNEYD	168	180	0.388203	0.203205			YTFVTSHLPPGF	165	176	0.3285
YDFVPESFDRDKTIAL	179	194	1.05644	0.277284			YTFVTSHLPPGFN	165	177	0.3616
DFVPESF	180	186	0.319716	0.088921			YTFVTSHLPPGFNE	165	178	0.3498
DFVPESFDRDKTIAL	180	194	0.599934	0.173392			FVTSHLPPGF	167	176	0.3514	0.4177
FVPESF	181	186	0.366344	0.050743			YTFVTSHLPPGFNEY	165	179	0.3499
LIMNSSGSTGLPKGVALPHRTAC	194	216	1.1674	0.397462			YTFVTSHLPPGFNEYD	165	180	0.3218
IMNSSGSTGLPKGVALPHRTAC	195	216	1.08818	0.261245			FVTSHLPPGFNE	167	178	0.3681	0.4362
VRFSHARDPIFGNQIIPDTAI	217	237	1.3438	0.209602			FVTSHLPPGFNEY	167	179	0.4113	0.4698
VRFSHARDPIFGNQIIPDTAIL	217	238	0.998345	0.364753			FVTSHLPPGFNEYD	167	180	0.3711	0.4457
SVVPFHHGFGM	239	249	0.495633	0.144796			VTSHLPPGFNEY	168	179	0.4615	0.4829
SVVPFHHGFGMF	239	250	0.161275	0.157678			VTSHLPPGFNEYD	168	180	0.4241	0.4624
VPFHHGFGMF	241	250	0.028385	0.191394			YTFVTSHLPPGFNEYDFVPESF	165	186	0.3949
TTLGYL	251	256	-0.063616	0.129705			DFVPESF	180	186	0.4378	0.52
TTLGYLICG	251	259	-0.022122	0.084496			FVPESF	181	186	0.4146	0.5775
TTLGYLICGF	251	260	-0.192492	0.068986			YDFVPESFDRDKTIAL	179	194	0.412
YLICGF	255	260	-0.075265	0.054006			DFVPESFDRDKTIAL	180	194	0.3963
LICGF	256	260	-0.059413	0.098635			LIMNSSGSTGLPKGVALPHRTAC	194	216	0.362	0.4745
FRVVLM	260	265	-0.001509	0.144189			IMNSSGSTGLPKGVALPHRTAC	195	216	0.3672	0.4583
MYRFEEE	265	271	0.346947	0.205011			VRFSHARDPIFGNQIIPDTAI	217	237	0.3205
MYRFEEEL	265	272	-0.179135	0.182441			VRFSHARDPIFGNQIIPDTAIL	217	238	0.2922	0.4225
LFLRSLQD	272	279	0.845361	0.184441			SVVPFHHGFGM	239	249	0.206	0.2985
FLRSLQD	273	279	0.842299	0.087965			SVVPFHHGFGMF	239	250	0.1512	0.3284
FLRSLQDYKIQSAL	273	286	-0.655239	0.245568			VPFHHGFGMF	241	250	0.1312	0.2408
LLVPTL	286	291	0.094445	0.051624			TTLGYL	251	256	0.0174
LVPTL	287	291	-0.019529	0.092179			TTLGYLICG	251	259	0.0367
FFAKSTL	294	300	-0.604744	0.147248			TTLGYLICGF	251	260	0.0154
IDKYDLSNL	301	309	0.41497	0.192698			YLICGF	255	260	0.03	0.6135
HEIASGGAPLSKEVGEA	310	326	0.692576	0.180931			LICGF	256	260	0.0343	0.4321
VGEAVAKRFHLPGIRQGYGLTETTSA	323	348	2.094	0.576195			FRVVLM	260	265	0.036	0.6566
VAKRFHLPGIRQGYGLTETTS	327	347	1.02855	0.507364			MYRFEEE	265	271	0.4584
ILITPEGDDKPGAVGKVVPFF	349	369	1.63582	0.320637			MYRFEEEL	265	272	0.3833	0.7153
ILITPEGDDKPGAVGKVVPFFE	349	370	1.60081	0.345262			LFLRSLQD	272	279	0.2383
ITPEGDDKPGAVGKVVPFF	349	371	1.41192	0.340459			FLRSLQD	273	279	0.2707	0.5652
ITPEGDDKPGAVGKVVPFFEA	351	369	1.4092	0.363665			FLRSLQDYKIQSAL	273	286	0.07
ITPEGDDKPGAVGKVVPFFEAKV	351	371	2.1258	0.408778			LLVPTL	286	291	0.4552	0.6257
EAKVVDLDTGKTLGVNQRGEL	351	373	2.86873	0.422633			LVPTL	287	291	0.5475	0.6043
AKVVDLDTGKTLGVNQRGEL	370	390	2.42601	0.587765			FFAKSTL	294	300	0.4427
KVVDLDTGKTLGVNQRGEL	371	390	0.56349	0.337159			IDKYDLSNL	301	309	0.5479	0.5606
VDLDTGKTLGVNQRGEL	372	390	1.5802	1.14905			HEIASGGAPLSKEVGEA	310	326	0.6146	0.6332
LDTGKTLGVNQRGEL	374	390	1.53114	0.387944			VGEAVAKRFHLPGIRQGYGLTETTSA	323	348	0.5028	0.5204
CVRGPMIMSG	376	390	1.55948	0.447464			VAKRFHLPGIRQGYGLTETTS	327	347	0.4378	0.4725
YVNNPEATNAL	391	400	0.416799	0.181479			ILITPEGDDKPGAVGKVVPFF	349	369	0.3994	0.4714
ALIDKDGWLHSGDIAY	401	411	0.11387	0.100762			ILITPEGDDKPGAVGKVVPFFE	349	370	0.3899	0.4476
LIDKDGWLHSGDIAY	410	425	0.186526	0.394319			ILITPEGDDKPGAVGKVVPFFEA	349	371	0.3764	0.4708
IDKDGWLHSGD	411	425	0.771534	0.253683			ITPEGDDKPGAVGKVVPFF	351	369	0.4061	0.462
IDKDGWLHSGDIAY	412	422	0.686304	0.29261			ITPEGDDKPGAVGKVVPFFEA	351	371	0.3935	0.4866
IDKDGWLHSGDIAYWDEDEHF	412	425	1.25346	0.238111			ITPEGDDKPGAVGKVVPFFEAKV	351	373	0.4172
WDEDEHF	412	432	0.589881	0.578789			EAKVVDLDTGKTLGVNQRGEL	370	390	0.3651	0.603
FIVDRL	426	432	0.274162	0.100115			AKVVDLDTGKTLGVNQRGEL	371	390	0.2751	0.6053
FIVDRLKSL	433	438	0.227457	0.096811			KVVDLDTGKTLGVNQRGEL	372	390	0.3406	0.5668
FIVDRLKSLIKYKGYQVAPAEL	433	441	0.621589	0.097839			VDLDTGKTLGVNQRGEL	374	390	0.4086	0.5439
IVDRL	433	454	0.563735	0.545148			LDTGKTLGVNQRGEL	376	390	0.4076	0.5898
KSLIKYKGYQVAPAEL	434	438	0.09012	0.064329			CVRGPMIMSG	391	400	0.633	0.6664
LESIL	439	454	0.740169	0.336609			YVNNPEATNAL	401	411	0.7127	0.6839
ILLQHPNIFDAGVAGLPDDDAGELPAA	454	458	1.9403	0.063536			IDKDGWLHSGD	412	422	0.216	0.3264
ILLQHPNIFDAGVAGLPDDDAGELPAAV	457	483	6.21255	0.162096			ALIDKDGWLHSGDIAY	410	425	0.1218
LQHPNIF	457	484	6.89879	0.282451			LIDKDGWLHSGDIAY	411	425	0.1456	0.2892
LQHPNIFDAGVAGLPDDDAGEL	459	465	1.50593	0.119771			IDKDGWLHSGDIAY	412	425	0.1765	0.3413
LQHPNIFDAGVAGLPDDDAGELPAA	459	480	4.69521	0.324388			IDKDGWLHSGDIAYWDEDEHF	412	432	0.0885
DAGVAGLPDDDAGELPAAV	459	483	5.49274	0.262467			WDEDEHF	426	432	0.1227	0.188
VVVLEHGKTMTEKE	466	484	3.62712	0.253875			FIVDRL	433	438	0.4681	0.5134
VVVLEHGKTMTEKEIVD	484	497	2.57938	0.100786			IVDRL	434	438	0.479	0.5585
VVLEHGKTMTEKEIVDYVASQVTTAKKLRGGVVF	484	500	4.30864	0.221705			FIVDRLKSL	433	441	0.5814
IVDYVASQVTTAKKLRGGVVF	485	518	7.41175	0.482756			FIVDRLKSLIKYKGYQVAPAEL	433	454	0.6356
VASQVTTAKKLRGGVVF	498	518	3.50168	0.338527			KSLIKYKGYQVAPAEL	439	454	0.6711	0.595
VASQVTTAKKLRGGVVF	502	518	1.13213	0.349995			LESIL	454	458	0.6904
							LQHPNIF	459	465	0.4338	0.414
							LQHPNIFDAGVAGLPDDDAGEL	459	480	0.4221
							ILLQHPNIFDAGVAGLPDDDAGELPAA	457	483	0.4546
							ILLQHPNIFDAGVAGLPDDDAGELPAAV	457	484	0.472
							LQHPNIFDAGVAGLPDDDAGELPAA	459	483	0.4452
							DAGVAGLPDDDAGELPAAV	466	484	0.4575
							VVVLEHGKTMTEKE	484	497	0.554	0.5057
							VVLEHGKTMTEKE	485	497	0.5488	0.5306
							VVVLEHGKTMTEKEIVD	484	500	0.5518
							VVLEHGKTMTEKEIVDYVASQVTTAKKLRGGVVF	485	518	0.693
							IVDYVASQVTTAKKLRGGVVF	498	518	0.7298
							VASQVTTAKKLRGGVVF	502	518	0.6488	0.6022

## Sheet: FL50 RNC vs FLuc (ΔDa)
FL50 RNC minus FLuc ΔDa in common peptides (Figure 3G)							FL50 RNC %RFU
Sequence	Start	End	ΔDa at 3 min	ΔDa at 3 min SD			Sequence	Start	End	%RFU at 3 min	%RFU at MAX
IKKGPAPFYPLEDGTAGEQL	7	26	0.331055	0.303805			MDYKDHDGDYKDHDIDY	-38	-22	0.2529	0.1348
DGTAGEQLHKAMKRYALVPGTIAF	19	42	-0.064094	0.210709			DYKDHDGDYKDHDIDY	-37	-22	0.2252
HKAMKRYALVPGTIAF	27	42	0.095955	0.121711			MDYKDHDGDYKDHDIDYKDD	-38	-19	0.2711
HKAMKRYALVPGTIAFT	27	43	-0.047937	0.174779			YKDHDIDYKDDDDK	-29	-16	0.007
HKAMKRYALVPGTIAFTDA	27	45	-0.199356	0.186664			YKDDDDK	-22	-16	0.0721	0.2886
IAFTDA	40	45	1.33272	0.164801			SLEVLFQGPGSGSMEDAKNIK	-12	8	0.0514	0.2502
FTDAHIEVD	42	50	-0.087026	0.119985			FQGPGSGSMEDAKNIKKGPAPFYPLEDGTAGEQL	-7	26	0.3572	0.4733
ITYAEY	51	56	0.052359	0.039784			DAKNIKKGPAPFYPLEDGTAGEQL	3	26	0.3455	0.4953
FEMSV	57	61	0.008779	0.060407			IKKGPAPFYPLEDGTAGEQL	7	26	0.3477	0.5393
SVRLAEAMKRYGLNTNHRIVV	60	80	-0.166801	0.113234			DAKNIKKGPAPFYPLEDGTAGEQLHKAMKRYALVPGTIAF	3	42	0.2083	0.5815
SVRLAEAMKRYGLNTNHRIVVCSE	60	83	-0.337754	0.303288			NIKKGPAPFYPLEDGTAGEQLHKAMKRYALVPGT	6	39	0.3948
VRLAEAMKRYGLNTNHRIVV	61	80	-0.145663	0.192297			DGTAGEQLHKAMKRYALVPGTIAF	19	42	0.1467
AEAMKRYGLNTNHRIVV	64	80	-0.254285	0.151368			HKAMKRYALVPGTIAF	27	42	0.1578	0.4797
MKRYGLNTNHRIVVCSE	67	83	-0.116124	0.269082			HKAMKRYALVPGTIAFT	27	43	0.1516	0.4956
QFFMPVL	87	93	-0.056167	0.038958			AMKRYALVPGTIAF	29	42	0.1054
FFMPVL	88	93	0.0612	0.090613			HKAMKRYALVPGTIAFTDA	27	45	0.1312
FFMPVLGA	88	95	-0.0151	0.066366			IAFTDA	40	45	0.3602	0.5435
FMPVL	89	93	0.077001	0.056437			FTDAHIEVD	42	50	0.1395	0.4757
FIGVAVAPANDIYNE	97	111	-0.247288	0.078413			ITYAEY	51	56	0.2188	0.614
IGVAVAPAND	98	107	0.016649	0.134636			FEMSV	57	61	0.0569	0.5795
IGVAVAPANDIYNE	98	111	0.398122	0.153446			EMSVRLAEAMKR	58	69	0.2101	0.3585
IGVAVAPANDIYNERELL	98	115	-0.028017	0.303675			SVRLAEAMKRYGLNTNHRIVV	60	80	0.0299	0.3835
VAVAPANDIYNE	100	111	-0.104572	0.160514			VRLAEAMKRYGLNTNHRIVV	61	80	0.0306
VAVAPANDIYNERE	100	113	0.502888	0.402555			SVRLAEAMKRYGLNTNHRIVVCSE	60	83	0.057
VAVAPANDIYNERELL	100	115	-0.301524	0.218271			AEAMKRYGLNTNHRIVV	64	80	0.0344	0.426
RELLNSMGISQPTVVF	112	127	-0.87031	0.19997			MKRYGLNTNHRIVVCSE	67	83	0.0775	0.4125
LLNSMGISQPTVVF	114	127	-0.707473	0.163388			QFFMPVL	87	93	0.0053
NSMGISQPTVVF	116	127	-0.533576	0.217679			FFMPVL	88	93	0.0362	0.5962
MGISQPTVVF	118	127	-0.270816	0.106985			FMPVL	89	93	0.0232	0.5681
ISQPTVVF	120	127	-0.051169	0.061336			FFMPVLGA	88	95	0.0343	0.6026
SQPTVVF	121	127	-0.268612	0.065307			IGVAVAPAND	98	107	0.2079	0.7211
KIIIMDSKTDYQGFQSM	148	164	-0.334189	0.178687			FIGVAVAPANDIYNE	97	111	0.284
IIIMDSKTDYQGFQSM	149	164	-0.47562	0.117815			IGVAVAPANDIYNE	98	111	0.3699	0.6358
DSKTDYQGFQSM	153	164	0.035283	0.208496			VAVAPANDIYNE	100	111	0.4277	0.6556
YTFVTSHLPPGF	165	176	-0.139313	0.087061			IGVAVAPANDIYNERELL	98	115	0.2964
YTFVTSHLPPGFN	165	177	-0.307336	0.180698			VAVAPANDIYNERE	100	113	0.5082	0.7156
YTFVTSHLPPGFNE	165	178	-0.357029	0.176532			VAVAPANDIYNERELL	100	115	0.3674
YTFVTSHLPPGFNEY	165	179	-0.522844	0.148514			RELLNSMGISQPTVVF	112	127	0.2386	0.6012
YTFVTSHLPPGFNEYD	165	180	-0.819262	0.132791			LLNSMGISQPTVVF	114	127	0.1921	0.5481
YTFVTSHLPPGFNEYDFVPESF	165	186	-1.18138	0.252911			NSMGISQPTVVF	116	127	0.2157	0.6229
FVTSHLPPGF	167	176	-0.005256	0.177386			MGISQPTVVF	118	127	0.2013	0.6252
FVTSHLPPGFNE	167	178	-0.162794	0.135047			ISQPTVVF	120	127	0.1176	0.6968
FVTSHLPPGFNEY	167	179	-4.4e-05	0.205938			SQPTVVF	121	127	0.2478	0.7021
FVTSHLPPGFNEYD	167	180	-0.209533	0.181569			KIIIMDSKTDYQGFQSM	148	164	0.2275
VTSHLPPGFNE	168	178	0.378154	0.1412			IIIMDSKTDYQGFQSM	149	164	0.2467
VTSHLPPGFNEY	168	179	0.124196	0.088178			DSKTDYQGFQSM	153	164	0.3823	0.6038
VTSHLPPGFNEYD	168	180	0.16347	0.229229			YTFVTSHLPPGF	165	176	0.2954	0.408
EYDFVPESF	178	186	-0.261297	0.127357			YTFVTSHLPPGFN	165	177	0.3224
YDFVPESFDRDKTIAL	179	194	-0.418625	0.286384			YTFVTSHLPPGFNE	165	178	0.3026
DFVPESF	180	186	0.034032	0.085339			FVTSHLPPGF	167	176	0.3261	0.4156
DFVPESFDRDKTIAL	180	194	-0.492887	0.205852			YTFVTSHLPPGFNEY	165	179	0.3294	0.4497
FVPESF	181	186	-0.012764	0.042014			YTFVTSHLPPGFNEYD	165	180	0.2846
PESFDRDKTIAL	183	194	0.145463	0.239841			FVTSHLPPGFNE	167	178	0.3636	0.4427
LIMNSSGSTGLPKGVALPHRTAC	194	216	-0.366236	0.272205			FVTSHLPPGFNEY	167	179	0.3917	0.4482
IMNSSGSTGLPKGVALPHRTAC	195	216	-0.510695	0.246922			VTSHLPPGFNE	168	178	0.453	0.4839
VRFSHARDPIFGNQIIPDTAI	217	237	-0.127271	0.234064			FVTSHLPPGFNEYD	167	180	0.3501	0.4197
VRFSHARDPIFGNQIIPDTAIL	217	238	-0.182585	0.231909			VTSHLPPGFNEY	168	179	0.4478	0.4708
RFSHARDPIFGNQIIPDTAIL	218	238	-0.444847	0.314199			VTSHLPPGFNEYD	168	180	0.4016	0.4639
PIFGNQIIPDTAIL	225	238	-0.685475	0.177225			YTFVTSHLPPGFNEYDFVPESF	165	186	0.3308
NQIIPDTAIL	229	238	0.194206	0.061995			EYDFVPESF	178	186	0.2998	0.4203
SVVPFHHGFGM	239	249	0.120458	0.144998			DFVPESF	180	186	0.3807	0.54
SVVPFHHGFGMF	239	250	-0.089197	0.15743			FVPESF	181	186	0.3199	0.561
VPFHHGFGMF	241	250	-0.041006	0.110787			YDFVPESFDRDKTIAL	179	194	0.3067
PFHHGFGMF	242	250	0.051944	0.108368			DFVPESFDRDKTIAL	180	194	0.3123	0.4493
HGFGMFTTLGYL	245	256	0.151534	0.290794			PESFDRDKTIAL	183	194	0.3454
FTTLGYL	250	256	-0.091149	0.060069			LIMNSSGSTGLPKGVALPHRTAC	194	216	0.2853	0.4742
TTLGYL	251	256	-0.070685	0.129942			IMNSSGSTGLPKGVALPHRTAC	195	216	0.2831	0.4621
TTLGYLICG	251	259	-0.015198	0.076252			VRFSHARDPIFGNQIIPDTAI	217	237	0.2388
TTLGYLICGF	251	260	-0.054637	0.056009			VRFSHARDPIFGNQIIPDTAIL	217	238	0.23	0.4039
GYLICG	254	259	-0.139174	0.071031			RFSHARDPIFGNQIIPDTAIL	218	238	0.2125
YLICGF	255	260	0.016449	0.052584			PIFGNQIIPDTAIL	225	238	0.361	0.6565
LICGF	256	260	-0.045372	0.111836			NQIIPDTAIL	229	238	0.3932	0.6808
FRVVLM	260	265	-0.025947	0.096448			SVVPFHHGFGM	239	249	0.1643	0.3272
MYRFEEEL	265	272	-0.27061	0.146904			SVVPFHHGFGMF	239	250	0.1262	0.3343
YRFEEE	266	271	0.29927	0.162347			VPFHHGFGMF	241	250	0.1225	0.232
YRFEEELF	266	273	-0.200427	0.140917			PFHHGFGMF	242	250	0.0592	0.1163
EEELF	269	273	-0.023928	0.053881			HGFGMFTTLGYL	245	256	0.1154
LFLRSLQD	272	279	-0.152712	0.1265			FTTLGYL	250	256	0.0188
FLRSLQD	273	279	0.090868	0.122263			TTLGYL	251	256	0.0159
FLRSLQDYKIQSAL	273	286	-0.310055	0.247734			TTLGYLICG	251	259	0.0376
YKIQSALL	280	287	-0.089574	0.05831			TTLGYLICGF	251	260	0.0307
LLVPTL	286	291	-0.026277	0.059316			GYLICG	254	259	0.0189
LVPTL	287	291	-0.011958	0.104023			YLICGF	255	260	0.0483	0.5725
FFAKSTL	294	300	-0.200367	0.214689			LICGF	256	260	0.0379	0.4139
IDKYDLSN	301	308	0.54459	0.24536			FRVVLM	260	265	0.0312	0.6688
IDKYDLSNL	301	309	-0.013488	0.103084			MYRFEEEL	265	272	0.3702	0.74
HEIASGGAPLSKEVGEA	310	326	0.02383	0.221168			YRFEEE	266	271	0.4211	0.5017
HEIASGGAPLSKEVGEAVAKRFHLPGIRQGYG	310	341	-0.452868	0.891839			YRFEEELF	266	273	0.3406
IASGGAPLSKEVGEA	312	326	0.416798	0.125935			EEELF	269	273	0.3173
VGEAVAKRFHLPGIRQGYGLTETTSA	323	348	0.048036	0.634176			LFLRSLQD	272	279	0.0958	0.5911
AVAKRFHLPGIRQGYGLTETTSAIL	326	350	-1.05	0.263775			FLRSLQD	273	279	0.1455	0.5898
VAKRFHLPGIRQGYGLTETTS	327	347	-0.058952	0.472016			FLRSLQDYKIQSAL	273	286	0.0965
ILITPEGDDKPGAVGKVVPFF	349	369	0.020517	0.184371			YKIQSALL	280	287	0.0843	0.6824
ILITPEGDDKPGAVGKVVPFFE	349	370	-0.112515	0.231195			LLVPTL	286	291	0.4251	0.6603
ILITPEGDDKPGAVGKVVPFFEA	349	371	-0.367024	0.307365			LVPTL	287	291	0.55	0.617
LITPEGDDKPGAVGKVVPFF	350	369	-0.198361	0.208698			FFAKSTL	294	300	0.5101	0.5257
ITPEGDDKPGAVGKVVPFF	351	369	-0.17531	0.235007			IDKYDLSN	301	308	0.4934	0.5251
ITPEGDDKPGAVGKVVPFFEA	351	371	0.282963	0.319442			IDKYDLSNL	301	309	0.4944	0.5335
ITPEGDDKPGAVGKVVPFFEAKV	351	373	-0.282352	0.470064			HEIASGGAPLSKEVGEA	310	326	0.57	0.6235
EAKVVDLDTGKTLGVNQRGEL	370	390	0.183559	0.285592			IASGGAPLSKEVGEA	312	326	0.6656	0.6475
AKVVDLDTGKTLGVNQRGEL	371	390	-0.10617	0.25785			HEIASGGAPLSKEVGEAVAKRFHLPGIRQGYG	310	341	0.4481	0.5291
KVVDLDTGKTLGVNQRGEL	372	390	0.248027	0.253345			VGEAVAKRFHLPGIRQGYGLTETTSA	323	348	0.4176	0.4963
VDLDTGKTLGVNQRGEL	374	390	-0.16831	0.10153			VAKRFHLPGIRQGYGLTETTS	327	347	0.3806	0.4407
LDTGKTLGVNQRGEL	376	390	-0.227544	0.259789			AVAKRFHLPGIRQGYGLTETTSAIL	326	350	0.3161
DTGKTLGVNQRGEL	377	390	-0.216224	0.200311			ILITPEGDDKPGAVGKVVPFF	349	369	0.3044	0.4492
CVRGPMIM	391	398	0.233289	0.087597			ILITPEGDDKPGAVGKVVPFFE	349	370	0.2947	0.474
CVRGPMIMSG	391	400	0.113583	0.226269			LITPEGDDKPGAVGKVVPFF	350	369	0.3206	0.5033
YVNNPEATNA	401	410	0.464984	0.105388			ILITPEGDDKPGAVGKVVPFFEA	349	371	0.2827	0.482
YVNNPEATNAL	401	411	-0.017299	0.11322			ITPEGDDKPGAVGKVVPFF	351	369	0.3004	0.4642
ALIDKDGWLHSGDIAY	410	425	-0.166095	0.244037			ITPEGDDKPGAVGKVVPFFEA	351	371	0.2851	0.4962
LIDKDGWLHSGDIAY	411	425	-0.129937	0.204648			ITPEGDDKPGAVGKVVPFFEAKV	351	373	0.2514
IDKDGWLHSGD	412	422	0.028441	0.13247			EAKVVDLDTGKTLGVNQRGEL	370	390	0.2529	0.6021
IDKDGWLHSGDIAY	412	425	0.113119	0.159408			AKVVDLDTGKTLGVNQRGEL	371	390	0.2399	0.5071
IDKDGWLHSGDIAYWDEDEHF	412	432	-0.108705	0.22633			KVVDLDTGKTLGVNQRGEL	372	390	0.2666	0.5275
IAYWDEDEHF	423	432	-0.164658	0.128256			VDLDTGKTLGVNQRGEL	374	390	0.3023	0.5764
WDEDEHF	426	432	0.00347	0.125239			LDTGKTLGVNQRGEL	376	390	0.28	0.607
WDEDEHFF	426	433	-0.200165	0.070594			DTGKTLGVNQRGEL	377	390	0.2638	0.6416
FIVDRL	433	438	0.10758	0.095639			CVRGPMIM	391	398	0.5508	0.6783
FIVDRLKSLIKYKGYQVAPAEL	433	454	0.072901	0.396134			CVRGPMIMSG	391	400	0.5951	0.6898
IVDRL	434	438	0.023225	0.058208			YVNNPEATNA	401	410	0.7735
IVDRLKSL	434	441	0.406016	0.196898			YVNNPEATNAL	401	411	0.6982	0.6745
KSLIKYKGYQVAPAEL	439	454	0.736047	0.397892			IDKDGWLHSGD	412	422	0.1502	0.3184
ILLQHPNIF	457	465	0.09802	0.241997			ALIDKDGWLHSGDIAY	410	425	0.0983	0.3453
ILLQHPNIFDAGVAGLPDDDAGEL	457	480	-0.681946	0.454166			LIDKDGWLHSGDIAY	411	425	0.0812	0.2859
ILLQHPNIFDAGVAGLPDDDAGELPAA	457	483	0.403448	0.216635			IDKDGWLHSGDIAY	412	425	0.0887	0.3282
ILLQHPNIFDAGVAGLPDDDAGELPAAV	457	484	0.535111	0.373206			IDKDGWLHSGDIAYWDEDEHF	412	432	0.0536
LQHPNIF	459	465	0.122095	0.111806			IAYWDEDEHF	423	432	0.0864
LQHPNIFDAGVAGLPDDDAGEL	459	480	0.523807	0.233674			WDEDEHF	426	432	0.0776	0.1923
LQHPNIFDAGVAGLPDDDAGELPAA	459	483	0.516455	0.251302			WDEDEHFF	426	433	0.023
DAGVAGLPDDDAGELPAA	466	483	-0.369818	0.205399			FIVDRL	433	438	0.4441	0.5279
DAGVAGLPDDDAGELPAAV	466	484	0.577298	0.175816			IVDRL	434	438	0.4623	0.5618
VVVLEHGKTMTEKE	484	497	0.663111	0.162998			IVDRLKSL	434	441	0.5722
VVVLEHGKTMTEKEIVD	484	500	0.708374	0.217242			FIVDRLKSLIKYKGYQVAPAEL	433	454	0.6111
VVLEHGKTMTEKEIVDYVASQVTTAKKLRGGVVF	485	518	-0.343217	0.574473			KSLIKYKGYQVAPAEL	439	454	0.6709	0.6362
IVDYVASQVTTAKKLRGGVVF	498	518	0.475992	0.29253			ILLQHPNIF	457	465	0.1536	0.5164
VASQVTTAKKLRGGVVF	502	518	0.501097	0.357665			LQHPNIF	459	465	0.157	0.3956
VDEVPKGLTGKL	519	530	0.296491	0.12443			ILLQHPNIFDAGVAGLPDDDAGEL	457	480	0.1325
VDEVPKGLTGKLDA	519	532	-0.044025	0.238112			LQHPNIFDAGVAGLPDDDAGEL	459	480	0.2025	0.4411
VDEVPKGLTGKLDARKIREIL	519	539	-0.458844	0.410956			ILLQHPNIFDAGVAGLPDDDAGELPAA	457	483	0.2021
DEVPKGLTGKLDA	520	532	0.919653	0.211024			ILLQHPNIFDAGVAGLPDDDAGELPAAV	457	484	0.2068
DEVPKGLTGKLDARKIREIL	520	539	-0.938728	0.273304			LQHPNIFDAGVAGLPDDDAGELPAA	459	483	0.2082	0.437
							DAGVAGLPDDDAGELPAA	466	483	0.2265	0.398
							DAGVAGLPDDDAGELPAAV	466	484	0.2669
							VVVLEHGKTMTEKE	484	497	0.4066	0.4962
							VVLEHGKTMTEKE	485	497	0.4142	0.5059
							VLEHGKTMTEKE	486	497	0.4647	0.4787
							VVVLEHGKTMTEKEIVD	484	500	0.3268
							VVLEHGKTMTEKEIVDYVASQVTTAKKLRGGVVF	485	518	0.458
							IVDYVASQVTTAKKLRGGVVF	498	518	0.5785
							VASQVTTAKKLRGGVVF	502	518	0.6094	0.6105
							VDEVPKGLTGKL	519	530	0.598	0.5789
							VDEVPKGLTGKLDA	519	532	0.569	0.5557
							DEVPKGLTGKLDA	520	532	0.5665	0.5525
							VDEVPKGLTGKLDARKIREIL	519	539	0.4255
							DEVPKGLTGKLDARKIREIL	520	539	0.4224

## Sheet: FL50 RNC vs FL50 3C (ΔDa)
FL50 3C treated RNC minus FL50 RNC ΔDa in common peptides (Figure S5A)							FL50 3C treated RNC %RFU
Sequence	Start	End	ΔDa at 3 min	ΔDa at 3 min SD			Sequence	Start	End	%RFU at 3 min	%RFU at MAX
MDYKDHDGDYKDHDIDY	-38	-22	0.155945	0.179539			MDYKDHDGDYKDHDIDY	-38	-22	0.2626	0.1348
MDYKDHDGDYKDHDIDYKDD	-38	-19	-0.066248	0.310098			DYKDHDGDYKDHDIDY	-37	-22	0.2397
DYKDHDGDYKDHDIDY	-37	-22	0.216573	0.183549			MDYKDHDGDYKDHDIDYKDD	-38	-19	0.2676
YKDHDIDYKDDDDK	-29	-16	0.011835	0.087896			YKDHDIDYKDDDDK	-29	-16	0.0079
YKDDDDK	-22	-16	-0.051232	0.072369			YKDDDDK	-22	-16	0.0636	0.2886
SLEVLFQGPGSGSMEDAKNIK	-12	8	0.04289	0.108355			SLEVLFQGPGSGSMEDAKNIK	-12	8	0.0536	0.2502
FQGPGSGSMEDAKNIKKGPAPFYPLEDGTAGEQL	-7	26	-0.058845	0.245729			FQGPGSGSMEDAKNIKKGPAPFYPLEDGTAGEQL	-7	26	0.3552	0.4733
DAKNIKKGPAPFYPLEDGTAGEQL	3	26	-0.164403	0.168707			DAKNIKKGPAPFYPLEDGTAGEQL	3	26	0.3372	0.4953
DAKNIKKGPAPFYPLEDGTAGEQLHKAMKRYALVPGTIAF	3	42	0.058485	0.443378			IKKGPAPFYPLEDGTAGEQL	7	26	0.3435	0.534
NIKKGPAPFYPLEDGTAGEQLHKAMKRYALVPGT	6	39	-0.52247	0.29092			DAKNIKKGPAPFYPLEDGTAGEQLHKAMKRYALVPGTIAF	3	42	0.2099	0.5815
IKKGPAPFYPLEDGTAGEQL	7	26	-0.066898	0.324281			NIKKGPAPFYPLEDGTAGEQLHKAMKRYALVPGT	6	39	0.3768
DGTAGEQLHKAMKRYALVPGTIAF	19	42	-0.406721	0.107587			DGTAGEQLHKAMKRYALVPGTIAF	19	42	0.1282
HKAMKRYALVPGTIAF	27	42	0.064157	0.122371			HKAMKRYALVPGTIAF	27	42	0.1624	0.4797
HKAMKRYALVPGTIAFT	27	43	-0.045627	0.187154			HKAMKRYALVPGTIAFT	27	43	0.1486	0.4956
HKAMKRYALVPGTIAFTDA	27	45	-0.049173	0.26491			AMKRYALVPGTIAF	29	42	0.103
AMKRYALVPGTIAF	29	42	-0.029089	0.440811			HKAMKRYALVPGTIAFTDA	27	45	0.1283
FTDAHIEVD	42	50	0.165296	0.111161			FTDAHIEVD	42	50	0.1601	0.4757
ITYAEY	51	56	0.006163	0.025629			ITYAEY	51	56	0.2201	0.614
FEMSV	57	61	-0.051666	0.035556			FEMSV	57	61	0.044	0.5795
EMSVRLAEAMKR	58	69	0.049329	0.081644			EMSVRLAEAMKR	58	69	0.2146	0.3585
SVRLAEAMKRYGLNTNHRIVV	60	80	-0.071359	0.123066			SVRLAEAMKRYGLNTNHRIVV	60	80	0.0263	0.3835
SVRLAEAMKRYGLNTNHRIVVCSE	60	83	0.023136	0.131065			VRLAEAMKRYGLNTNHRIVV	61	80	0.033
VRLAEAMKRYGLNTNHRIVV	61	80	0.045489	0.040279			SVRLAEAMKRYGLNTNHRIVVCSE	60	83	0.058
AEAMKRYGLNTNHRIVV	64	80	0.134368	0.152544			AEAMKRYGLNTNHRIVV	64	80	0.0428	0.426
MKRYGLNTNHRIVVCSE	67	83	0.011726	0.308793			MKRYGLNTNHRIVVCSE	67	83	0.0782	0.4125
QFFMPVL	87	93	0.005364	0.026275			QFFMPVL	87	93	0.0064
FFMPVL	88	93	-0.029828	0.006986			FFMPVL	88	93	0.0287	0.5962
FFMPVLGA	88	95	-0.06099	0.070201			FMPVL	89	93	0.0229	0.5681
FMPVL	89	93	-0.000964	0.03762			FFMPVLGA	88	95	0.0241	0.6026
FIGVAVAPANDIYNE	97	111	-0.119129	0.140768			IGVAVAPAND	98	107	0.2208	0.7211
IGVAVAPAND	98	107	0.103523	0.057351			FIGVAVAPANDIYNE	97	111	0.2748
IGVAVAPANDIYNE	98	111	-0.272424	0.147931			IGVAVAPANDIYNE	98	111	0.3472	0.6358
IGVAVAPANDIYNERELL	98	115	-0.149598	0.196			VAVAPANDIYNE	100	111	0.4281	0.6556
VAVAPANDIYNE	100	111	0.003999	0.172608			IGVAVAPANDIYNERELL	98	115	0.2871
VAVAPANDIYNERE	100	113	-0.133324	0.288591			VAVAPANDIYNERE	100	113	0.4971	0.7156
VAVAPANDIYNERELL	100	115	-0.004105	0.149922			VAVAPANDIYNERELL	100	115	0.3671
RELLNSMGISQPTVVF	112	127	-0.153578	0.161631			RELLNSMGISQPTVVF	112	127	0.2276	0.6012
LLNSMGISQPTVVF	114	127	-0.098734	0.046944			LLNSMGISQPTVVF	114	127	0.1839	0.5481
NSMGISQPTVVF	116	127	-0.180798	0.128644			NSMGISQPTVVF	116	127	0.1976	0.6229
MGISQPTVVF	118	127	-0.126131	0.104769			MGISQPTVVF	118	127	0.1856	0.6252
ISQPTVVF	120	127	-0.058513	0.038292			ISQPTVVF	120	127	0.1078	0.6968
KIIIMDSKTDYQGFQSM	148	164	0.079337	0.186733			KIIIMDSKTDYQGFQSM	148	164	0.2324
IIIMDSKTDYQGFQSM	149	164	0.10131	0.100462			IIIMDSKTDYQGFQSM	149	164	0.2535
DSKTDYQGFQSM	153	164	0.12075	0.214343			DSKTDYQGFQSM	153	164	0.3932	0.6038
YTFVTSHLPPGF	165	176	-0.05023	0.12656			YTFVTSHLPPGF	165	176	0.2898	0.408
YTFVTSHLPPGFN	165	177	0.046817	0.108672			YTFVTSHLPPGFN	165	177	0.3271
YTFVTSHLPPGFNE	165	178	0.046733	0.105853			YTFVTSHLPPGFNE	165	178	0.3068
YTFVTSHLPPGFNEY	165	179	0.041498	0.126201			FVTSHLPPGF	167	176	0.3408	0.4156
YTFVTSHLPPGFNEYD	165	180	-0.031017	0.13197			YTFVTSHLPPGFNEY	165	179	0.3329	0.4497
YTFVTSHLPPGFNEYDFVPESF	165	186	0.182356	0.265559			YTFVTSHLPPGFNEYD	165	180	0.2822
FVTSHLPPGF	167	176	0.103153	0.113004			FVTSHLPPGFNE	167	178	0.3601	0.4427
FVTSHLPPGFNE	167	178	-0.031126	0.123228			FVTSHLPPGFNEY	167	179	0.3924	0.4482
FVTSHLPPGFNEY	167	179	0.00693	0.081272			VTSHLPPGFNE	168	178	0.4367	0.4839
FVTSHLPPGFNEYD	167	180	-0.019725	0.140472			FVTSHLPPGFNEYD	167	180	0.3483	0.4197
VTSHLPPGFNE	168	178	-0.130167	0.110673			VTSHLPPGFNEY	168	179	0.449	0.4708
VTSHLPPGFNEY	168	179	0.010623	0.067439			VTSHLPPGFNEYD	168	180	0.4073	0.4639
VTSHLPPGFNEYD	168	180	0.056418	0.121502			YTFVTSHLPPGFNEYDFVPESF	165	186	0.3409
EYDFVPESF	178	186	0.048139	0.111786			EYDFVPESF	178	186	0.3067	0.4203
YDFVPESFDRDKTIAL	179	194	-0.006312	0.17155			DFVPESF	180	186	0.3847	0.54
DFVPESF	180	186	0.019749	0.063507			FVPESF	181	186	0.322	0.561
DFVPESFDRDKTIAL	180	194	0.089389	0.202103			YDFVPESFDRDKTIAL	179	194	0.3062
FVPESF	181	186	0.008625	0.036354			DFVPESFDRDKTIAL	180	194	0.3191	0.4692
PESFDRDKTIAL	183	194	-0.423711	0.071215			PESFDRDKTIAL	183	194	0.303
LIMNSSGSTGLPKGVALPHRTAC	194	216	-0.093942	0.238806			LIMNSSGSTGLPKGVALPHRTAC	194	216	0.2806	0.4742
IMNSSGSTGLPKGVALPHRTAC	195	216	-0.011504	0.170644			IMNSSGSTGLPKGVALPHRTAC	195	216	0.2825	0.4621
VRFSHARDPIFGNQIIPDTAI	217	237	-0.285449	0.160718			VRFSHARDPIFGNQ	217	230	0.1859
VRFSHARDPIFGNQIIPDTAIL	217	238	-0.110011	0.261018			VRFSHARDPIFGNQIIPDTAI	217	237	0.2229	0.3815
RFSHARDPIFGNQIIPDTAIL	218	238	0.015937	0.620534			VRFSHARDPIFGNQIIPDTAIL	217	238	0.2243	0.4039
PIFGNQIIPDTAIL	225	238	0.012455	0.248613			RFSHARDPIFGNQIIPDTAIL	218	238	0.2134
SVVPFHHGFGM	239	249	0.040076	0.090406			PIFGNQIIPDTAIL	225	238	0.3621	0.6565
SVVPFHHGFGMF	239	250	0.00614	0.111918			SVVPFHHGFGM	239	249	0.1687	0.3272
VPFHHGFGMF	241	250	-0.050621	0.058106			SVVPFHHGFGMF	239	250	0.1268	0.3343
PFHHGFGMF	242	250	-0.204735	0.185737			VPFHHGFGM	241	249	0.2076
FTTLGYL	250	256	-0.016177	0.021197			VPFHHGFGMF	241	250	0.1162	0.232
TTLGYL	251	256	-0.008956	0.02114			PFHHGFGMF	242	250	0.0299	0.1163
TTLGYLICG	251	259	-0.036858	0.036951			FTTLGYL	250	256	0.0161
TTLGYLICGF	251	260	-0.066037	0.029874			TTLGYL	251	256	0.0142
GYLICG	254	259	0.022301	0.036113			TTLGYLICG	251	259	0.033
YLICGF	255	260	-0.091352	0.027771			TTLGYLICGF	251	260	0.0234
LICGF	256	260	-0.05598	0.090702			GYLICG	254	259	0.0234
FRVVLM	260	265	0.036078	0.042895			YLICGF	255	260	0.03	0.5725
MYRFEEEL	265	272	-0.075384	0.084701			LICGF	256	260	0.0239	0.4139
YRFEEE	266	271	0.054887	0.169587			FRVVLM	260	265	0.0384	0.6688
YRFEEELF	266	273	0.063629	0.094958			MYRFEEEL	265	272	0.3594	0.74
EEELF	269	273	-0.012992	0.03917			YRFEEE	266	271	0.4321	0.5017
LFLRSLQD	272	279	-0.126167	0.066305			YRFEEELF	266	273	0.3497
FLRSLQD	273	279	-0.001692	0.112995			EEELF	269	273	0.3141
FLRSLQDYKIQSAL	273	286	-0.144707	0.112674			LFLRSLQD	272	279	0.0777	0.5911
YKIQSALL	280	287	-0.195201	0.204565			FLRSLQD	273	279	0.1452	0.5924
LLVPTL	286	291	-0.007515	0.040413			FLRSLQDYKIQSAL	273	286	0.0854
LVPTL	287	291	-0.050079	0.068969			YKIQSALL	280	287	0.0564	0.6824
FFAKSTL	294	300	0.182812	0.204151			LLVPTL	286	291	0.4232	0.6603
IDKYDLSN	301	308	-0.142796	0.065423			LVPTL	287	291	0.5333	0.617
IDKYDLSNL	301	309	-0.03716	0.083533			FFAKSTL	294	300	0.5406	0.5257
HEIASGGAPLSKEVGEA	310	326	-0.073243	0.228492			IDKYDLSN	301	308	0.473	0.5251
HEIASGGAPLSKEVGEAVAKRFHLPGIRQGYG	310	341	-0.301593	0.702721			IDKYDLSNL	301	309	0.4897	0.5335
IASGGAPLSKEVGEA	312	326	-0.125046	0.048454			HEIASGGAPLSKEVGEA	310	326	0.5652	0.6235
VGEAVAKRFHLPGIRQGYGLTETTSA	323	348	-0.365503	0.465663			IASGGAPLSKEVGEA	312	326	0.656	0.636
AVAKRFHLPGIRQGYGLTETTSAIL	326	350	-0.193428	0.398662			HEIASGGAPLSKEVGEAVAKRFHLPGIRQGYG	310	341	0.4377	0.5291
VAKRFHLPGIRQGYGLTETTS	327	347	-0.295889	0.288805			VGEAVAKRFHLPGIRQGYGLTETTSA	323	348	0.4024	0.4963
ILITPEGDDKPGAVGKVVPFF	349	369	-0.283761	0.210621			VAKRFHLPGIRQGYGLTETTS	327	347	0.365	0.4407
ILITPEGDDKPGAVGKVVPFFE	349	370	-0.33686	0.156037			AVAKRFHLPGIRQGYGLTETTSAIL	326	350	0.3077
ILITPEGDDKPGAVGKVVPFFEA	349	371	-0.262293	0.206868			ILITPEGDDKPGAVGKVVPFF	349	369	0.2877	0.4492
LITPEGDDKPGAVGKVVPFF	350	369	-0.017196	0.17685			ILITPEGDDKPGAVGKVVPFFE	349	370	0.276	0.474
ITPEGDDKPGAVGKVVPFF	351	369	-0.116636	0.24226			LITPEGDDKPGAVGKVVPFF	350	369	0.3195	0.5033
ITPEGDDKPGAVGKVVPFFEA	351	371	-0.190371	0.226558			ILITPEGDDKPGAVGKVVPFFEA	349	371	0.2689	0.4833
ITPEGDDKPGAVGKVVPFFEAKV	351	373	-0.148889	0.370087			ITPEGDDKPGAVGKVVPFF	351	369	0.2927	0.4642
EAKVVDLDTGKTLGVNQRGEL	370	390	-0.119224	0.201033			ITPEGDDKPGAVGKVVPFFEA	351	371	0.2739	0.4962
AKVVDLDTGKTLGVNQRGEL	371	390	0.018477	0.198304			ITPEGDDKPGAVGKVVPFFEAKV	351	373	0.2435
KVVDLDTGKTLGVNQRGEL	372	390	-0.060323	0.176552			EAKVVDLDTGKTLGVNQRGEL	370	390	0.247	0.6021
VDLDTGKTLGVNQRGEL	374	390	0.254981	0.105297			AKVVDLDTGKTLGVNQRGEL	371	390	0.2409	0.5071
LDTGKTLGVNQRGEL	376	390	0.025346	0.292099			KVVDLDTGKTLGVNQRGEL	372	390	0.2632	0.5275
DTGKTLGVNQRGEL	377	390	0.044205	0.280694			VDLDTGKTLGVNQRGEL	374	390	0.3183	0.5764
CVRGPMIMSG	391	400	-0.022235	0.277496			LDTGKTLGVNQRGEL	376	390	0.2818	0.607
YVNNPEATNA	401	410	-0.32854	0.163779			DTGKTLGVNQRGEL	377	390	0.2672	0.6416
YVNNPEATNAL	401	411	0.0241	0.136812			CVRGPMIMSG	391	400	0.5924	0.6929
ALIDKDGWLHSGDIAY	410	425	-0.080243	0.12387			YVNNPEATNA	401	410	0.7324
LIDKDGWLHSGDIAY	411	425	0.013305	0.253788			YVNNPEATNAL	401	411	0.7008	0.6745
IDKDGWLHSGD	412	422	-0.023297	0.114961			IDKDGWLHSGD	412	422	0.1478	0.3184
IDKDGWLHSGDIAY	412	425	0.233481	0.173389			ALIDKDGWLHSGDIAY	410	425	0.093	0.3453
IDKDGWLHSGDIAYWDEDEHF	412	432	0.090654	0.149536			LIDKDGWLHSGDIAY	411	425	0.0822	0.2859
IAYWDEDEHF	423	432	-0.053217	0.086292			IDKDGWLHSGDIAY	412	425	0.1067	0.3279
WDEDEHF	426	432	0.087871	0.184009			IDKDGWLHSGDIAYWDEDEHF	412	432	0.0581
WDEDEHFF	426	433	0.115657	0.073711			IAYWDEDEHF	423	432	0.0805
FIVDRL	433	438	-0.060049	0.09886			WDEDEHF	426	432	0.0922	0.1923
FIVDRLKSLIKYKGYQVAPAEL	433	454	-0.063451	0.309452			WDEDEHFF	426	433	0.0395	0.1462
IVDRL	434	438	0.03787	0.043934			FIVDRL	433	438	0.4321	0.5253
IVDRLKSL	434	441	0.05871	0.088571			IVDRL	434	438	0.4717	0.5618
KSLIKYKGYQVAPAEL	439	454	0.064405	0.323937			FIVDRLKSL	433	441	0.5632
ILLQHPNIF	457	465	-0.10499	0.254052			IVDRLKSL	434	441	0.5806
ILLQHPNIFDAGVAGLPDDDAGEL	457	480	-0.32217	0.26127			FIVDRLKSLIKYKGYQVAPAEL	433	454	0.6079
ILLQHPNIFDAGVAGLPDDDAGELPAA	457	483	-0.21574	0.326422			KSLIKYKGYQVAPAEL	439	454	0.6755	0.6362
ILLQHPNIFDAGVAGLPDDDAGELPAAV	457	484	-0.365794	0.288176			ILLQHPNIF	457	465	0.1386	0.5164
LQHPNIF	459	465	-0.082254	0.057949			LQHPNIF	459	465	0.1405	0.3956
LQHPNIFDAGVAGLPDDDAGEL	459	480	-0.200265	0.238987			ILLQHPNIFDAGVAGLPDDDAGEL	457	480	0.1171	0.1832
LQHPNIFDAGVAGLPDDDAGELPAA	459	483	-0.222848	0.20892			LQHPNIFDAGVAGLPDDDAGEL	459	480	0.192	0.4411
DAGVAGLPDDDAGELPAA	466	483	-0.437558	0.329306			ILLQHPNIFDAGVAGLPDDDAGELPAA	457	483	0.1927
DAGVAGLPDDDAGELPAAV	466	484	-0.682309	0.22551			ILLQHPNIFDAGVAGLPDDDAGELPAAV	457	484	0.1916
VVVLEHGKTMTEKE	484	497	0.130178	0.140057			LQHPNIFDAGVAGLPDDDAGELPAA	459	483	0.1976	0.437
VVVLEHGKTMTEKEIVD	484	500	-0.115409	0.186863			DAGVAGLPDDDAGELPAA	466	483	0.1973	0.398
VVLEHGKTMTEKE	485	497	0.094953	0.160271			DAGVAGLPDDDAGELPAAV	466	484	0.2243	0.36
VVLEHGKTMTEKEIVDYVASQVTTAKKLRGGVVF	485	518	0.536067	0.833563			VVVLEHGKTMTEKE	484	497	0.4166	0.4962
VLEHGKTMTEKE	486	497	-0.314245	0.074923			VVLEHGKTMTEKE	485	497	0.4221	0.5059
IVDYVASQVTTAKKLRGGVVF	498	518	0.084797	0.371123			VLEHGKTMTEKE	486	497	0.4361	0.4787
VASQVTTAKKLRGGVVF	502	518	-0.256914	0.24422			VVVLEHGKTMTEKEIVD	484	500	0.3196
VDEVPKGLTGKL	519	530	0.166388	0.120536			VVLEHGKTMTEKEIVDYVASQVTTAKKLRGGVVF	485	518	0.4743
VDEVPKGLTGKLDA	519	532	0.08866	0.211576			IVDYVASQVTTAKKLRGGVVF	498	518	0.5828
VDEVPKGLTGKLDARKIREIL	519	539	-0.121448	0.376435			VASQVTTAKKLRGGVVF	502	518	0.5933	0.6105
DEVPKGLTGKLDA	520	532	0.302289	0.263501			VDEVPKGLTGKL	519	530	0.6146	0.5789
DEVPKGLTGKLDARKIREIL	520	539	0.541203	0.51915			VDEVPKGLTGKLDA	519	532	0.5764	0.5557
							DEVPKGLTGKLDA	520	532	0.5939	0.5525
							VDEVPKGLTGKLDARKIREIL	519	539	0.4191
							DEVPKGLTGKLDARKIREIL	520	539	0.4525

[truncated: 2 more sheets: ATP and PBT bound controls (ΔDa, Ns and isolated NS (1-190)]
