# Supplementary material for: The human ribosome modulates multidomain protein biogenesis by delaying cotranslational domain docking
Source: Nat Struct Mol Biol. 2025 Sep 19;32(11):2296–307. doi: 10.1038/s41594-025-01676-5 (PMC12618258; doi:10.1038/s41594-025-01676-5)
Supplement: Supplementary file 7 — MS analysis of bRNC composition. [file 41594_2025_1676_MOESM7_ESM.xlsx]

## Sheet: Sample List
Raw file	Replicate	RNC length	Purification condition
iBAQ_1	1	1-135 (1/2NS)	High-salt
iBAQ_2	2
iBAQ_3	3
iBAQ_4	1	1-220 (NS)	High-salt
iBAQ_5	2
iBAQ_6	3
iBAQ_7	1	1-400 (1/2NL)	High-salt
iBAQ_8	2
iBAQ_9	3
iBAQ_10	1	1-470 (NL)	High-salt
iBAQ_11	2
iBAQ_12	3
iBAQ_13	1	1-540 (TM)	High-salt
iBAQ_14	2
iBAQ_15	3
iBAQ_16	1	550+50GS (FL50)	High-salt
iBAQ_17	2
iBAQ_18	3
iBAQ_19	1	70S ribosomes	NEB commercial
iBAQ_20	2
iBAQ_21	3

## Sheet: 50S
iBAQ 1	iBAQ 2	iBAQ 3	iBAQ 4	iBAQ 5	iBAQ 6	iBAQ 7	iBAQ 8	iBAQ 9	iBAQ 10	iBAQ 11	iBAQ 12	iBAQ 13	iBAQ 14	iBAQ 15	iBAQ 16	iBAQ 17	iBAQ 18	iBAQ 19	iBAQ 20	iBAQ 21	C: Only identified by site	C: Reverse	C: Potential contaminant	N: Peptides	N: Razor + unique peptides	N: Unique peptides	N: Sequence coverage [%]	N: Unique + razor sequence coverage [%]	N: Unique sequence coverage [%]	N: Mol. weight [kDa]	N: Q-value	N: Score	N: Intensity	N: iBAQ peptides	N: MS/MS count	T: Protein IDs	T: Majority protein IDs	T: Protein names	T: Gene names	T: id
938730000	1098700000	1101200000	1145000000	1562500000	1607200000	80515000	77457000	68825000	83129000	99982000	87591000	78139000	60370000	57589000	65710000	70011000	70335000	1134400000	721070000	732920000				13	13	13	63.2	63.2	63.2	14.98	0	323.31	94704000000	8	1300	P02413	P02413	50S ribosomal protein L15	rplO	43
2088100000	1867500000	1489800000	1152900000	1800400000	1705300000	1299600000	1119200000	1265400000	1385200000	1548700000	1322200000	1019500000	995280000	973270000	806040000	835690000	751520000	1647100000	812400000	984920000				24	24	24	91.5	91.5	91.5	17.711	0	323.31	235670000000	8	3110	P0A7J3	P0A7J3	50S ribosomal protein L10	rplJ	110
849190000	773120000	722000000	819790000	1110300000	1063800000	327900000	320400000	308570000	385720000	422790000	422440000	341700000	294930000	340200000	270190000	270860000	296550000	702060000	729220000	577600000				11	11	11	56.3	56.3	56.3	14.875	0	246.26	121570000000	9	1280	P0A7J7	P0A7J7	50S ribosomal protein L11	rplK	111
1903400000	1698100000	1350200000	1862500000	2263300000	2047600000	970550000	750640000	784150000	771810000	744880000	708770000	618950000	577280000	586960000	626810000	636930000	630710000	1110500000	1192200000	979690000				21	21	21	99.2	99.2	99.2	12.295	0	323.31	219550000000	7	6998	P0A7K2	P0A7K2	50S ribosomal protein L7/L12	rplL	112
655300000	627710000	258650000	651450000	576480000	643880000	102740000	120740000	124600000	174240000	151090000	194150000	108880000	132210000	124970000	78886000	93528000	78997000	352300000	393910000	549100000				13	13	13	73.9	73.9	73.9	13.133	0	323.31	72404000000	7	2391	P0A7K6	P0A7K6	50S ribosomal protein L19	rplS	113
1532700000	1346400000	1220500000	1468100000	1756600000	1653500000	769960000	613000000	704370000	816840000	845280000	788980000	576210000	531850000	481970000	521090000	538650000	550320000	1262600000	1016600000	922450000				30	30	30	85.5	85.5	85.5	24.729	0	323.31	288100000000	14	6875	P0A7L0	P0A7L0	50S ribosomal protein L1	rplA	114
797570000	793190000	682270000	701620000	837430000	897090000	112330000	133070000	130100000	211100000	204920000	193820000	144810000	115890000	140510000	136280000	130680000	178610000	573370000	639140000	547460000				13	13	13	50	50	50	13.497	0	55.931	51695000000	6	872	P0A7L3	P0A7L3	50S ribosomal protein L20	rplT	115
280240000	287950000	200910000	346960000	400250000	381590000	212970000	316370000	261540000	293260000	395350000	329730000	268340000	307990000	363240000	284910000	322020000	304070000	199710000	153950000	157840000				8	8	8	56.5	56.5	56.5	9.1244	0	261.42	35873000000	4	1900	P0A7L8	P0A7L8	50S ribosomal protein L27	rpmA	116
1071100000	643830000	662540000	958810000	599920000	804310000	311890000	236140000	423190000	437890000	330100000	233350000	291160000	273760000	377240000	182170000	320200000	184970000	763930000	525980000	462420000				10	10	10	69.2	69.2	69.2	9.0064	0	71.51	60592000000	6	603	P0A7M2	P0A7M2	50S ribosomal protein L28	rpmB	117
50294000	61086000	35595000	79465000	122750000	117390000	78072000	80898000	84779000	106410000	125360000	111420000	106190000	129030000	109610000	111520000	183180000	143260000	21465000	13520000	12220000				4	4	4	61.9	61.9	61.9	7.2734	0	323.31	5764000000	2	460	P0A7M6	P0A7M6	50S ribosomal protein L29	rpmC	118
95594000	100250000	118380000	106640000	166750000	133830000	164470000	141000000	164250000	161460000	171220000	151860000	149010000	161430000	159630000	147940000	157550000	144850000	76508000	57711000	36439000				7	7	7	81.4	81.4	81.4	7.871	0	258.73	17637000000	5	582	P0A7M9	P0A7M9	50S ribosomal protein L31	rpmE	119
455600	366580	351770	249970	157420	151560	168490	519060	272770	286880	184270	363300	557890	391020	397370	372990	0	450620	585940	102160	450620				3	3	3	49.4	49.4	49.4	9.9201	0	6.2224	46527000	5	13	P0A7N1	P0A7N1	50S ribosomal protein L31 type B	ykgM	120
166000000	53348000	27935000	237770000	127720000	195670000	83713000	57277000	20973000	125590000	138850000	84522000	115940000	77409000	104780000	64424000	100190000	66112000	85876000	52654000	86906000				7	7	7	71.9	71.9	71.9	6.4463	0	323.31	10250000000	3	2763	P0A7N4	P0A7N4	50S ribosomal protein L32	rpmF	121
304610000	320050000	253650000	317190000	458460000	457880000	350540000	289630000	310430000	619980000	684400000	593490000	647440000	553390000	640830000	568390000	616760000	617530000	90261000	64271000	48320000				6	6	6	76.4	76.4	76.4	6.3715	0	199.96	13092000000	1	476	P0A7N9	P0A7N9	50S ribosomal protein L33	rpmG	122
253000000	230150000	321770000	299740000	373290000	348460000	222400000	185500000	200260000	367810000	444710000	455410000	324570000	290730000	272350000	234200000	211630000	310380000	140210000	145720000	134230000				3	3	3	21.7	21.7	21.7	5.3803	0	4.8736	5766500000	1	115	P0A7P5	P0A7P5	50S ribosomal protein L34	rpmH	123
1796000	36177000	27750000	5103000	46548000	48702000	12572000	9315100	12451000	40743000	41433000	40131000	43922000	12044000	38698000	0	54004000	12512000	27845000	23832000	26082000				2	2	2	27.7	27.7	27.7	7.2888	0	29.833	561660000	1	41	P0A7Q1	P0A7Q1	50S ribosomal protein L35	rpmI	124
1476000000	1592100000	1283600000	1169100000	1511700000	1622700000	538140000	551510000	640930000	763650000	932910000	831600000	479940000	571140000	512860000	495460000	471940000	483570000	1020500000	958650000	842780000				24	24	24	100	100	100	15.769	0	323.31	220460000000	11	5322	P0A7R1	P0A7R1	50S ribosomal protein L9	rplI	125
625230000	703870000	521520000	679120000	836460000	858700000	557680000	798160000	587560000	508520000	577910000	481200000	536530000	456970000	413020000	456780000	445580000	505100000	455510000	352820000	369580000				21	21	21	81	81	81	16.018	0	323.31	136080000000	9	3080	P0AA10	P0AA10	50S ribosomal protein L13	rplM	203
1300500000	895180000	624400000	824910000	1058700000	1028000000	242600000	322350000	314770000	385260000	416110000	432540000	308860000	240050000	225360000	225170000	221740000	237330000	638720000	428470000	497280000				10	10	10	64.2	64.2	64.2	13.541	0	323.31	97570000000	7	2800	P0ADY3	P0ADY3	50S ribosomal protein L14	rplN	261
1089600000	975280000	745170000	1642800000	1894000000	1582400000	891440000	907550000	865410000	724590000	818330000	823300000	616230000	673290000	683390000	669170000	584420000	820820000	604630000	421390000	428100000				10	10	10	63.2	63.2	63.2	15.281	0	323.31	77386000000	4	1964	P0ADY7	P0ADY7	50S ribosomal protein L16	rplP	262
638670000	464040000	796190000	501670000	363270000	875730000	164810000	498930000	528040000	315380000	596640000	389120000	637440000	397660000	319860000	253130000	299810000	83854000	475230000	494770000	998770000				12	12	12	69	69	69	11.199	0	323.31	70656000000	5	930	P0ADZ0	P0ADZ0	50S ribosomal protein L23	rplW	263
1749900000	1792600000	1449300000	1425300000	2273600000	1578500000	1183700000	1658000000	1912400000	1539400000	2177200000	1794500000	1561200000	1317800000	1631800000	1039300000	1332100000	1084800000	1147700000	1120700000	1346400000				13	13	13	53.5	53.5	53.5	14.364	0	181.77	204510000000	6	2015	P0AG44	P0AG44	50S ribosomal protein L17	rplQ	303
1027800000	1096100000	640830000	928220000	817220000	1153300000	188250000	214470000	200070000	295250000	233900000	219920000	197870000	175680000	173760000	157690000	169680000	141520000	750930000	831740000	658540000				12	12	12	78.6	78.6	78.6	11.564	0	323.31	62813000000	6	1376	P0AG48	P0AG48	50S ribosomal protein L21	rplU	304
175860000	167000000	170250000	281990000	333880000	293820000	122390000	104770000	112950000	182370000	206440000	192490000	144500000	151330000	134550000	96521000	104640000	106600000	167780000	99204000	140850000				9	9	9	81.4	81.4	81.4	6.5417	0	135.31	17433000000	4	702	P0AG51	P0AG51	50S ribosomal protein L30	rpmD	305
1467100000	1306900000	1116000000	1313900000	1887700000	1820700000	845200000	889660000	847860000	866960000	1072800000	921860000	770670000	716720000	692820000	662350000	753260000	593540000	1098900000	1065500000	905590000				16	16	16	84.2	84.2	84.2	18.904	0	323.31	206250000000	9	3485	P0AG55	P0AG55	50S ribosomal protein L6	rplF	306
726670000	692140000	636260000	796870000	1011700000	940310000	993140000	1159100000	1205600000	1001900000	1049700000	648700000	1060200000	913370000	858410000	1137100000	1256800000	1076100000	608080000	581580000	409420000				14	14	14	80.3	80.3	80.3	12.769	0	315.4	120260000000	6	824	P0C018	P0C018	50S ribosomal protein L18	rplR	317
768110000	792870000	621700000	682730000	897690000	784670000	51485000	45295000	49852000	74562000	97484000	98622000	49906000	43061000	46898000	52276000	55885000	53671000	565030000	684340000	601490000				24	24	24	74	74	74	29.86	0	323.31	146240000000	15	3566	P60422	P60422	50S ribosomal protein L2	rplB	401
1099200000	1028400000	559850000	994510000	1045600000	1150900000	99612000	114540000	96430000	141100000	218800000	147770000	117540000	118170000	85759000	102020000	95054000	114280000	860230000	826820000	713850000				25	25	25	85.6	85.6	85.6	22.243	0	323.31	168960000000	14	2454	P60438	P60438	50S ribosomal protein L3	rplC	402
364410000	319010000	370990000	474850000	608420000	651250000	294110000	415140000	309110000	379190000	538840000	393900000	335500000	303130000	328240000	133450000	376930000	361880000	204590000	141060000	132690000				18	18	18	88.5	88.5	88.5	11.316	0	323.31	52866000000	6	3503	P60624	P60624	50S ribosomal protein L24	rplX	403
1668500000	1156200000	634070000	1047100000	1661800000	1599900000	1049100000	829570000	896660000	791740000	606120000	1053600000	733510000	702360000	638210000	640740000	723630000	718660000	561420000	863020000	821150000				23	23	23	83.6	83.6	83.6	22.086	0	323.31	262360000000	10	4755	P60723	P60723	50S ribosomal protein L4	rplD	405
646500000	560580000	534670000	609620000	799660000	722430000	398760000	428510000	440290000	484580000	807930000	526680000	454630000	392960000	355770000	340200000	372920000	527870000	415600000	343100000	275550000				14	14	14	69.1	69.1	69.1	12.226	0	323.31	91623000000	5	4339	P61175	P61175	50S ribosomal protein L22	rplV	408
486590000	443380000	357850000	436730000	605660000	578470000	285850000	243830000	258030000	350470000	413450000	444590000	256570000	229370000	259390000	241210000	265550000	313330000	280880000	256020000	240050000				25	25	25	91.1	91.1	91.1	20.301	0	323.31	176130000000	10	8492	P62399	P62399	50S ribosomal protein L5	rplE	412
117770000	148520000	123980000	171410000	225790000	179730000	185640000	143230000	131480000	109320000	150040000	129120000	109520000	95694000	117740000	97011000	124520000	148380000	97479000	73351000	50731000				13	13	13	81.9	81.9	81.9	10.693	0	323.31	30345000000	6	3069	P68919	P68919	50S ribosomal protein L25	rplY	424
8.005e+08	7.29458e+08	5.95762e+08	7.31337e+08	9.10173e+08	8.94784e+08	3.99767e+08	4.17448e+08	4.3217e+08	4.51385e+08	5.23147e+08	4.62053e+08	4.0018e+08	3.64022e+08	3.71215e+08	3.30258e+08	3.69586e+08	3.54924e+08	5.49755e+08	4.87419e+08	4.75511e+08

## Sheet: 50S rel. to 70S
iBAQ 1	iBAQ 2	iBAQ 3	iBAQ 4	iBAQ 5	iBAQ 6	iBAQ 7	iBAQ 8	iBAQ 9	iBAQ 10	iBAQ 11	iBAQ 12	iBAQ 13	iBAQ 14	iBAQ 15	iBAQ 16	iBAQ 17	iBAQ 18	iBAQ 19	iBAQ 20	iBAQ 21	C: Only identified by site	C: Reverse	C: Potential contaminant	N: Peptides	N: Razor + unique peptides	N: Unique peptides	N: Sequence coverage [%]	N: Unique + razor sequence coverage [%]	N: Unique sequence coverage [%]	N: Mol. weight [kDa]	N: Q-value	N: Score	N: Intensity	N: iBAQ peptides	N: MS/MS count	T: Protein IDs	T: Majority protein IDs	T: Protein names	T: Gene names	T: id
1.17268	1.50619	1.84839	1.56563	1.71671	1.79619	0.201405	0.185549	0.159255	0.184164	0.191116	0.189569	0.19526	0.165841	0.155137	0.198966	0.189431	0.198169	2.06346	1.47936	1.54133				13	13	13	63.2	63.2	63.2	14.98	0	323.31	94704000000	8	1300	P02413	P02413	50S ribosomal protein L15	rplO	43
2.6085	2.56012	2.50066	1.57643	1.97809	1.90582	3.2509	2.68105	2.92802	3.06878	2.96035	2.86158	2.5476	2.73412	2.62185	2.44064	2.26115	2.11741	2.99606	1.66674	2.07129				24	24	24	91.5	91.5	91.5	17.711	0	323.31	235670000000	8	3110	P0A7J3	P0A7J3	50S ribosomal protein L10	rplJ	110
1.06082	1.05986	1.21189	1.12095	1.21988	1.18889	0.820229	0.767521	0.714002	0.854525	0.808167	0.914268	0.853866	0.810197	0.916451	0.818118	0.732874	0.835532	1.27704	1.49609	1.21469				11	11	11	56.3	56.3	56.3	14.875	0	246.26	121570000000	9	1280	P0A7J7	P0A7J7	50S ribosomal protein L11	rplK	111
2.37776	2.32789	2.26634	2.54671	2.48667	2.28837	2.42779	1.79817	1.81445	1.70987	1.42384	1.53396	1.54668	1.58584	1.58119	1.89794	1.72336	1.77703	2.01999	2.44595	2.06029				21	21	21	99.2	99.2	99.2	12.295	0	323.31	219550000000	7	6998	P0A7K2	P0A7K2	50S ribosomal protein L7/L12	rplL	112
0.818614	0.860516	0.43415	0.890766	0.633374	0.719593	0.257	0.289234	0.288313	0.386012	0.28881	0.42019	0.272078	0.363192	0.336652	0.238862	0.253061	0.222575	0.64083	0.808155	1.15476				13	13	13	73.9	73.9	73.9	13.133	0	323.31	72404000000	7	2391	P0A7K6	P0A7K6	50S ribosomal protein L19	rplS	113
1.91468	1.84576	2.04864	2.00742	1.92996	1.84793	1.92602	1.46845	1.62985	1.80963	1.61576	1.70755	1.43988	1.46104	1.29836	1.57783	1.45744	1.55053	2.29666	2.08568	1.93991				30	30	30	85.5	85.5	85.5	24.729	0	323.31	288100000000	14	6875	P0A7L0	P0A7L0	50S ribosomal protein L1	rplA	114
0.99634	1.08737	1.14521	0.959366	0.920078	1.00258	0.280989	0.318771	0.301039	0.467672	0.391706	0.419476	0.361862	0.31836	0.378514	0.412647	0.353585	0.503235	1.04295	1.31128	1.15131				13	13	13	50	50	50	13.497	0	55.931	51695000000	6	872	P0A7L3	P0A7L3	50S ribosomal protein L20	rplT	115
0.350081	0.394745	0.337232	0.474419	0.439752	0.426461	0.532736	0.757868	0.605179	0.649689	0.755715	0.71362	0.670549	0.846074	0.978518	0.862689	0.871299	0.856719	0.363271	0.315848	0.331938				8	8	8	56.5	56.5	56.5	9.1244	0	261.42	35873000000	4	1900	P0A7L8	P0A7L8	50S ribosomal protein L27	rpmA	116
1.33804	0.882615	1.11209	1.31104	0.659128	0.898888	0.78018	0.565676	0.979222	0.970103	0.630989	0.505029	0.727573	0.752042	1.01623	0.551599	0.866375	0.521154	1.38958	1.07911	0.972469				10	10	10	69.2	69.2	69.2	9.0064	0	71.51	60592000000	6	603	P0A7M2	P0A7M2	50S ribosomal protein L28	rpmB	117
0.0628283	0.0837417	0.0597471	0.108657	0.134864	0.131194	0.195294	0.193792	0.196171	0.235741	0.239627	0.241141	0.265356	0.354456	0.295274	0.337675	0.495635	0.403636	0.0390446	0.027738	0.0256987				4	4	4	61.9	61.9	61.9	7.2734	0	323.31	5764000000	2	460	P0A7M6	P0A7M6	50S ribosomal protein L29	rpmC	118
0.119418	0.137431	0.198704	0.145815	0.183207	0.149567	0.411415	0.337767	0.380059	0.357699	0.327288	0.328664	0.372358	0.443462	0.430021	0.447953	0.426288	0.408116	0.139167	0.118401	0.0766312				7	7	7	81.4	81.4	81.4	7.871	0	258.73	17637000000	5	582	P0A7M9	P0A7M9	50S ribosomal protein L31	rpmE	119
0.000569145	0.000502538	0.000590454	0.000341799	0.000172956	0.000169382	0.000421471	0.00124341	0.000631164	0.000635555	0.000352234	0.000786274	0.0013941	0.00107416	0.00107046	0.00112939	0	0.00126963	0.00106582	0.000209594	0.000947654				3	3	3	49.4	49.4	49.4	9.9201	0	6.2224	46527000	5	13	P0A7N1	P0A7N1	50S ribosomal protein L31 type B	ykgM	120
0.20737	0.0731338	0.0468896	0.325117	0.140325	0.218679	0.209405	0.137208	0.0485295	0.278232	0.265413	0.182927	0.28972	0.212649	0.282263	0.195072	0.271087	0.186271	0.156208	0.108026	0.182763				7	7	7	71.9	71.9	71.9	6.4463	0	323.31	10250000000	3	2763	P0A7N4	P0A7N4	50S ribosomal protein L32	rpmF	121
0.380525	0.438751	0.425758	0.433713	0.503706	0.511721	0.876862	0.693812	0.718306	1.37351	1.30824	1.28446	1.61787	1.52021	1.72631	1.72105	1.66879	1.7399	0.164184	0.13186	0.101617				6	6	6	76.4	76.4	76.4	6.3715	0	199.96	13092000000	1	476	P0A7N9	P0A7N9	50S ribosomal protein L33	rpmG	122
0.316053	0.315508	0.540099	0.409852	0.410131	0.389435	0.556325	0.444367	0.463383	0.814847	0.850067	0.985623	0.81106	0.79866	0.733673	0.709143	0.572613	0.874498	0.255041	0.298963	0.282286				3	3	3	21.7	21.7	21.7	5.3803	0	4.8736	5766500000	1	115	P0A7P5	P0A7P5	50S ribosomal protein L34	rpmH	123
0.0022436	0.0495944	0.046579	0.00697763	0.0511419	0.0544288	0.0314484	0.0223144	0.0288104	0.0902622	0.0791995	0.0868537	0.109756	0.0330859	0.104247	0	0.14612	0.0352526	0.0506498	0.0488943	0.0548504				2	2	2	27.7	27.7	27.7	7.2888	0	29.833	561660000	1	41	P0A7Q1	P0A7Q1	50S ribosomal protein L35	rpmI	124
1.84385	2.18258	2.15455	1.59858	1.66089	1.81351	1.34614	1.32115	1.48305	1.69179	1.78327	1.79979	1.19931	1.56897	1.38157	1.50022	1.27694	1.36246	1.85628	1.96679	1.77237				24	24	24	100	100	100	15.769	0	323.31	220460000000	11	5322	P0A7R1	P0A7R1	50S ribosomal protein L9	rplI	125
0.78105	0.964923	0.875384	0.928601	0.919012	0.959673	1.39501	1.912	1.35956	1.12658	1.10468	1.04144	1.34072	1.25533	1.11262	1.3831	1.20562	1.42312	0.828568	0.723854	0.777227				21	21	21	81	81	81	16.018	0	323.31	136080000000	9	3080	P0AA10	P0AA10	50S ribosomal protein L13	rplM	203
1.62461	1.22719	1.04807	1.12795	1.16319	1.14888	0.606854	0.772193	0.728348	0.853506	0.795398	0.936127	0.771803	0.659437	0.607088	0.6818	0.599968	0.668679	1.16183	0.87906	1.04578				10	10	10	64.2	64.2	64.2	13.541	0	323.31	97570000000	7	2800	P0ADY3	P0ADY3	50S ribosomal protein L14	rplN	261
1.36115	1.33699	1.25079	2.2463	2.08092	1.76847	2.2299	2.17405	2.00248	1.60526	1.56424	1.78183	1.53988	1.84958	1.84096	2.0262	1.58128	2.31267	1.09982	0.864534	0.900294				10	10	10	63.2	63.2	63.2	15.281	0	323.31	77386000000	4	1964	P0ADY7	P0ADY7	50S ribosomal protein L16	rplP	262
0.797839	0.636144	1.33642	0.685963	0.399122	0.978706	0.412266	1.19519	1.22183	0.698694	1.14048	0.842155	1.59288	1.09241	0.861658	0.766462	0.811205	0.236259	0.864439	1.01508	2.10041				12	12	12	69	69	69	11.199	0	323.31	70656000000	5	930	P0ADZ0	P0ADZ0	50S ribosomal protein L23	rplW	263
2.18601	2.45744	2.43268	1.9489	2.49799	1.76411	2.96098	3.97176	4.42511	3.41039	4.16174	3.88376	3.90125	3.62011	4.39584	3.14693	3.6043	3.05643	2.08766	2.29926	2.83148				13	13	13	53.5	53.5	53.5	14.364	0	181.77	204510000000	6	2015	P0AG44	P0AG44	50S ribosomal protein L17	rplQ	303
1.28395	1.50262	1.07565	1.26921	0.897873	1.28891	0.4709	0.513765	0.462943	0.654098	0.447102	0.475963	0.494453	0.482608	0.468085	0.477475	0.459108	0.398734	1.36593	1.70642	1.38491				12	12	12	78.6	78.6	78.6	11.564	0	323.31	62813000000	6	1376	P0AG48	P0AG48	50S ribosomal protein L21	rplU	304
0.219688	0.228937	0.285769	0.385582	0.366831	0.32837	0.306154	0.250978	0.261356	0.404023	0.394612	0.416597	0.361088	0.415716	0.362459	0.292259	0.283128	0.300346	0.30519	0.203529	0.296208				9	9	9	81.4	81.4	81.4	6.5417	0	135.31	17433000000	4	702	P0AG51	P0AG51	50S ribosomal protein L30	rpmD	305
1.83273	1.79161	1.87323	1.79657	2.074	2.03479	2.11423	2.13119	1.96187	1.92067	2.05067	1.99514	1.92581	1.96889	1.86636	2.00555	2.03812	1.6723	1.99889	2.18601	1.90446				16	16	16	84.2	84.2	84.2	18.904	0	323.31	206250000000	9	3485	P0AG55	P0AG55	50S ribosomal protein L6	rplF	306
0.907771	0.948842	1.06798	1.08961	1.11155	1.05088	2.4843	2.77664	2.78964	2.21961	2.00651	1.40395	2.64931	2.5091	2.31244	3.44307	3.40056	3.03192	1.10609	1.19318	0.86101				14	14	14	80.3	80.3	80.3	12.769	0	315.4	120260000000	6	824	P0C018	P0C018	50S ribosomal protein L18	rplR	317
0.959538	1.08693	1.04354	0.933537	0.986285	0.876938	0.128788	0.108505	0.115353	0.165185	0.186341	0.213443	0.124709	0.118292	0.126337	0.158288	0.15121	0.151218	1.02778	1.40401	1.26493				24	24	24	74	74	74	29.86	0	323.31	146240000000	15	3566	P60422	P60422	50S ribosomal protein L2	rplB	401
1.37314	1.40981	0.939722	1.35985	1.14879	1.28623	0.249175	0.274382	0.22313	0.312593	0.418238	0.319812	0.293718	0.324623	0.231023	0.30891	0.25719	0.321985	1.56475	1.69632	1.50123				25	25	25	85.6	85.6	85.6	22.243	0	323.31	168960000000	14	2454	P60438	P60438	50S ribosomal protein L3	rplC	402
0.455228	0.437325	0.622716	0.64929	0.668466	0.727829	0.735704	0.994472	0.715251	0.840059	1.03	0.8525	0.838373	0.832723	0.884232	0.404078	1.01987	1.0196	0.372147	0.289402	0.279047				18	18	18	88.5	88.5	88.5	11.316	0	323.31	52866000000	6	3503	P60624	P60624	50S ribosomal protein L24	rplX	403
2.08432	1.58501	1.0643	1.43176	1.82581	1.78803	2.62428	1.98724	2.07479	1.75402	1.1586	2.28026	1.83295	1.92944	1.71925	1.94012	1.95795	2.02483	1.02122	1.77059	1.72688				23	23	23	83.6	83.6	83.6	22.086	0	323.31	262360000000	10	4755	P60723	P60723	50S ribosomal protein L4	rplD	405
0.807621	0.768489	0.897456	0.833569	0.87858	0.807379	0.997482	1.0265	1.01879	1.07354	1.54436	1.13987	1.13606	1.07949	0.958394	1.0301	1.00902	1.48728	0.755972	0.703912	0.579482				14	14	14	69.1	69.1	69.1	12.226	0	323.31	91623000000	5	4339	P61175	P61175	50S ribosomal protein L22	rplV	408
0.607858	0.607822	0.60066	0.597167	0.665434	0.646491	0.715042	0.584097	0.597057	0.776432	0.790313	0.962206	0.641137	0.630099	0.69876	0.730369	0.718506	0.882809	0.510918	0.525257	0.504825				25	25	25	91.1	91.1	91.1	20.301	0	323.31	176130000000	10	8492	P62399	P62399	50S ribosomal protein L5	rplE	412
0.147121	0.203603	0.208103	0.234379	0.248074	0.200864	0.464371	0.343109	0.304232	0.242188	0.286803	0.279449	0.273677	0.262879	0.317175	0.293743	0.336917	0.418062	0.177313	0.150489	0.106687				13	13	13	81.9	81.9	81.9	10.693	0	323.31	30345000000	6	3069	P68919	P68919	50S ribosomal protein L25	rplY	424

## Sheet: 30S
iBAQ 1	iBAQ 2	iBAQ 3	iBAQ 4	iBAQ 5	iBAQ 6	iBAQ 7	iBAQ 8	iBAQ 9	iBAQ 10	iBAQ 11	iBAQ 12	iBAQ 13	iBAQ 14	iBAQ 15	iBAQ 16	iBAQ 17	iBAQ 18	iBAQ 19	iBAQ 20	iBAQ 21	C: Only identified by site	C: Reverse	C: Potential contaminant	N: Peptides	N: Razor + unique peptides	N: Unique peptides	N: Sequence coverage [%]	N: Unique + razor sequence coverage [%]	N: Unique sequence coverage [%]	N: Mol. weight [kDa]	N: Q-value	N: Score	N: Intensity	N: iBAQ peptides	N: MS/MS count	T: Protein IDs	T: Majority protein IDs	T: Protein names	T: Gene names	T: id
745210000	867890000	655250000	660660000	707280000	772280000	351820000	358470000	361840000	355850000	376340000	343730000	384830000	348370000	337170000	370710000	416000000	383350000	766980000	720700000	697920000				12	12	12	71.1	71.1	71.1	15.703	0	323.31	87358000000	7	2564	P02358	P02358	30S ribosomal protein S6;30S ribosomal protein S6, fully modified isoform;30S ribosomal protein S6, non-modified isoform	rpsF	41
724440000	669880000	571700000	833920000	1008900000	1023700000	701630000	703560000	802890000	632890000	875150000	785960000	603570000	768970000	439920000	722580000	805980000	717970000	473940000	357870000	352000000				17	17	17	64.8	64.8	64.8	20.019	0	323.31	219820000000	9	4701	P02359	P02359	30S ribosomal protein S7	rpsG	42
733740000	747540000	626620000	662290000	836220000	1031800000	639560000	557740000	515600000	440560000	464340000	492820000	546660000	521170000	504780000	460820000	466850000	498010000	419160000	407840000	379990000				14	14	14	81.6	81.6	81.6	11.735	0	323.31	92895000000	6	2526	P0A7R5	P0A7R5	30S ribosomal protein S10	rpsJ	126
609690000	580090000	458800000	524120000	796710000	737260000	644730000	650650000	612330000	458620000	469660000	499370000	557900000	587600000	490000000	499520000	499770000	483080000	409980000	418110000	346280000				8	8	8	61.2	61.2	61.2	13.845	0	179.99	75049000000	6	2098	P0A7R9	P0A7R9	30S ribosomal protein S11	rpsK	127
546880000	495360000	525300000	533810000	725320000	721710000	961860000	752890000	609880000	582560000	637080000	683560000	685590000	652610000	649750000	558500000	579410000	613530000	523050000	574830000	569460000				11	11	11	68.5	68.5	68.5	13.737	0	98.056	93054000000	6	756	P0A7S3	P0A7S3	30S ribosomal protein S12	rpsL	128
599750000	529500000	502240000	610620000	817230000	810960000	534810000	545010000	477980000	425080000	528790000	470610000	395260000	360380000	365860000	492110000	540060000	465440000	296830000	231450000	183430000				16	16	16	71.2	71.2	71.2	13.099	0	323.31	125570000000	7	3788	P0A7S9	P0A7S9	30S ribosomal protein S13	rpsM	129
135140000	122560000	94697000	132590000	222000000	216180000	189560000	176070000	173330000	130610000	157830000	169780000	200880000	193730000	193860000	175650000	183430000	170860000	59545000	28796000	24336000				8	8	8	70.7	70.7	70.7	9.1904	0	294.7	22040000000	3	1790	P0A7T3	P0A7T3	30S ribosomal protein S16	rpsP	130
618040000	556800000	678500000	791120000	935790000	918220000	813450000	775620000	812550000	660550000	915390000	742730000	622390000	791120000	692300000	820220000	754870000	788920000	523340000	406340000	365130000				8	8	8	57.3	57.3	57.3	8.9863	0	323.31	67060000000	3	1858	P0A7T7	P0A7T7	30S ribosomal protein S18	rpsR	131
157840000	121930000	116980000	141290000	266260000	251210000	470810000	537280000	435990000	313060000	272490000	284020000	412670000	288940000	300270000	374190000	354470000	364280000	83927000	77493000	93450000				8	8	8	69.6	69.6	69.6	10.43	0	323.31	43293000000	5	2333	P0A7U3	P0A7U3	30S ribosomal protein S19	rpsS	132
424760000	411050000	384400000	533200000	707230000	695000000	919180000	929350000	901430000	946390000	947880000	897700000	1037600000	814220000	953730000	1005300000	868010000	885090000	299660000	285830000	218810000				8	8	8	46	46	46	9.6843	0	307.12	49558000000	3	1865	P0A7U7	P0A7U7	30S ribosomal protein S20	rpsT	133
528540000	457610000	443020000	408450000	573710000	579630000	283070000	250960000	256770000	274450000	323820000	330870000	261980000	216750000	224610000	225200000	237150000	227730000	344700000	281730000	235660000				30	30	30	91.7	91.7	91.7	26.743	0	323.31	132660000000	14	5596	P0A7V0	P0A7V0	30S ribosomal protein S2	rpsB	134
669560000	718540000	549380000	820640000	1128700000	1073300000	28777000	35447000	34471000	30373000	33520000	35700000	20195000	17234000	17379000	23485000	24568000	24435000	662320000	664610000	537950000				26	26	26	84.5	84.5	84.5	25.983	0	323.31	123440000000	13	2548	P0A7V3	P0A7V3	30S ribosomal protein S3	rpsC	135
875160000	736220000	763790000	890640000	1138200000	1213400000	511310000	465930000	538820000	524860000	579900000	582470000	445750000	503490000	403390000	372400000	474140000	443110000	832250000	746590000	600050000				23	23	23	72.3	72.3	72.3	23.469	0	323.31	184220000000	12	3440	P0A7V8	P0A7V8	30S ribosomal protein S4	rpsD	136
680090000	648020000	421240000	662570000	867050000	800940000	276080000	325910000	314480000	450000000	531810000	479420000	359350000	398970000	274280000	280130000	239660000	306310000	295850000	253110000	378900000				17	17	17	85.6	85.6	85.6	17.603	0	323.31	112420000000	11	2570	P0A7W1	P0A7W1	30S ribosomal protein S5	rpsE	137
434450000	428460000	390540000	416720000	504170000	553280000	188590000	167050000	184250000	251030000	285580000	253460000	212820000	181720000	195460000	164970000	172060000	165730000	349300000	365320000	404040000				18	18	18	85.4	85.4	85.4	14.126	0	318.04	66678000000	10	3148	P0A7W7	P0A7W7	30S ribosomal protein S8	rpsH	138
782170000	787140000	697690000	681880000	946750000	898620000	866370000	828330000	782770000	790950000	754540000	793840000	618130000	565690000	581970000	696710000	742600000	929970000	633530000	623530000	530020000				14	14	14	64.6	64.6	64.6	14.856	0	323.31	117500000000	7	2004	P0A7X3	P0A7X3	30S ribosomal protein S9	rpsI	139
567130000	482680000	613390000	592150000	625190000	782200000	930690000	642990000	693260000	613280000	1091300000	578390000	615870000	747050000	664260000	590910000	693220000	626740000	487470000	543780000	436640000				7	7	7	69.7	69.7	69.7	10.269	0	83.648	63738000000	4	993	P0ADZ4	P0ADZ4	30S ribosomal protein S15	rpsO	264
235450000	242160000	204490000	225160000	470950000	403990000	133310000	238940000	232810000	198870000	280060000	249330000	174110000	172250000	184510000	226580000	231760000	245560000	21831000	44117000	67571000				11	11	11	68.3	68.3	68.3	11.58	0	203.23	24885000000	3	1538	P0AG59	P0AG59	30S ribosomal protein S14	rpsN	307
474530000	632510000	678170000	707970000	628460000	535090000	442020000	301000000	534370000	461870000	637800000	547790000	537780000	432220000	536630000	466690000	640610000	494780000	665760000	377460000	611600000				5	5	5	59.5	59.5	59.5	9.7043	0	89.975	35999000000	3	837	P0AG63	P0AG63	30S ribosomal protein S17	rpsQ	308
388480000	349200000	226930000	359900000	413360000	403040000	18985000	20653000	23091000	14518000	18072000	15040000	9079600	9132800	11551000	9983000	7798000	7874600	340820000	285990000	268600000				65	65	65	88.3	88.3	88.3	61.157	0	323.31	133620000000	27	8499	P0AG67	P0AG67	30S ribosomal protein S1	rpsA	309
282880000	275010000	286720000	384380000	430950000	451380000	398320000	565710000	609840000	445450000	469800000	442010000	549970000	451740000	455280000	511050000	437670000	471770000	178050000	87676000	115900000				10	10	10	47.9	47.9	47.9	8.4999	0	196.13	35355000000	3	967	P68679	P68679	30S ribosomal protein S21	rpsU	423

## Sheet: 30S rel. to 70S
iBAQ 1	iBAQ 2	iBAQ 3	iBAQ 4	iBAQ 5	iBAQ 6	iBAQ 7	iBAQ 8	iBAQ 9	iBAQ 10	iBAQ 11	iBAQ 12	iBAQ 13	iBAQ 14	iBAQ 15	iBAQ 16	iBAQ 17	iBAQ 18	iBAQ 19	iBAQ 20	iBAQ 21	C: Only identified by site	C: Reverse	C: Potential contaminant	N: Peptides	N: Razor + unique peptides	N: Unique peptides	N: Sequence coverage [%]	N: Unique + razor sequence coverage [%]	N: Unique sequence coverage [%]	N: Mol. weight [kDa]	N: Q-value	N: Score	N: Intensity	N: iBAQ peptides	N: MS/MS count	T: Protein IDs	T: Majority protein IDs	T: Protein names	T: Gene names	T: id
0.930931	1.18977	1.09985	0.903359	0.777083	0.863091	0.880064	0.858719	0.837264	0.788351	0.719377	0.743919	0.961643	0.957002	0.908289	1.12249	1.12558	1.08009	1.39513	1.47861	1.46773				12	12	12	71.1	71.1	71.1	15.703	0	323.31	87358000000	7	2564	P02358	P02358	30S ribosomal protein S6;30S ribosomal protein S6, fully modified isoform;30S ribosomal protein S6, non-modified isoform	rpsF	41
0.904985	0.918326	0.959612	1.14027	1.10847	1.14408	1.7551	1.68539	1.85781	1.40211	1.67286	1.70102	1.50825	2.11242	1.18508	2.18793	2.18076	2.02289	0.862092	0.734215	0.740256				17	17	17	64.8	64.8	64.8	20.019	0	323.31	219820000000	9	4701	P02359	P02359	30S ribosomal protein S7	rpsG	42
0.916602	1.02479	1.0518	0.905588	0.918749	1.15313	1.59983	1.33607	1.19305	0.976018	0.88759	1.06659	1.36604	1.4317	1.35981	1.39533	1.26317	1.40315	0.762448	0.836735	0.799119				14	14	14	81.6	81.6	81.6	11.735	0	323.31	92895000000	6	2526	P0A7R5	P0A7R5	30S ribosomal protein S10	rpsJ	126
0.761637	0.795235	0.770107	0.71666	0.875339	0.823953	1.61277	1.55864	1.41687	1.01603	0.897759	1.08076	1.39412	1.61419	1.31999	1.51251	1.35224	1.36108	0.74575	0.857805	0.728227				8	8	8	61.2	61.2	61.2	13.845	0	179.99	75049000000	6	2098	P0A7R9	P0A7R9	30S ribosomal protein S11	rpsK	127
0.683173	0.67908	0.881729	0.72991	0.796904	0.806575	2.40605	1.80356	1.4112	1.29061	1.21778	1.4794	1.7132	1.79277	1.75034	1.6911	1.56773	1.72863	0.951423	1.17934	1.19757				11	11	11	68.5	68.5	68.5	13.737	0	98.056	93054000000	6	756	P0A7S3	P0A7S3	30S ribosomal protein S12	rpsL	128
0.74922	0.725882	0.843022	0.834937	0.897884	0.90632	1.33781	1.30558	1.106	0.941723	1.01079	1.01852	0.987706	0.989994	0.985575	1.49008	1.46126	1.31138	0.539931	0.474848	0.385753				16	16	16	71.2	71.2	71.2	13.099	0	323.31	125570000000	7	3788	P0A7S9	P0A7S9	30S ribosomal protein S13	rpsM	129
0.16882	0.168015	0.158951	0.181298	0.24391	0.2416	0.474177	0.421777	0.401069	0.289354	0.301693	0.367447	0.501974	0.532193	0.522232	0.531857	0.496312	0.481399	0.108312	0.0590786	0.0511786				8	8	8	70.7	70.7	70.7	9.1904	0	294.7	22040000000	3	1790	P0A7T3	P0A7T3	30S ribosomal protein S16	rpsP	130
0.772068	0.763307	1.13888	1.08174	1.02815	1.02619	2.03481	1.85801	1.88016	1.46338	1.74978	1.60746	1.55528	2.17327	1.86496	2.48357	2.04247	2.22279	0.951951	0.833657	0.767868				8	8	8	57.3	57.3	57.3	8.9863	0	323.31	67060000000	3	1858	P0A7T7	P0A7T7	30S ribosomal protein S18	rpsR	131
0.197177	0.167152	0.196354	0.193194	0.292538	0.280749	1.17771	1.28706	1.00884	0.693554	0.520867	0.614692	1.03121	0.793742	0.808885	1.13302	0.9591	1.02636	0.152662	0.158987	0.196525				8	8	8	69.6	69.6	69.6	10.43	0	323.31	43293000000	5	2333	P0A7U3	P0A7U3	30S ribosomal protein S19	rpsS	132
0.530619	0.563501	0.645225	0.729076	0.777028	0.776724	2.29929	2.22627	2.08582	2.09664	1.81188	1.94285	2.59283	2.23673	2.56921	3.04398	2.3486	2.49375	0.545079	0.586416	0.460157				8	8	8	46	46	46	9.6843	0	307.12	49558000000	3	1865	P0A7U7	P0A7U7	30S ribosomal protein S20	rpsT	133
0.660263	0.627329	0.74362	0.558498	0.630331	0.647788	0.708088	0.601177	0.594141	0.608017	0.618985	0.716087	0.654656	0.59543	0.605068	0.681891	0.641664	0.641631	0.627006	0.578004	0.495593				30	30	30	91.7	91.7	91.7	26.743	0	323.31	132660000000	14	5596	P0A7V0	P0A7V0	30S ribosomal protein S2	rpsB	134
0.836428	0.985033	0.922147	1.12211	1.24009	1.19951	0.0719845	0.0849136	0.0797626	0.0672884	0.0640738	0.0772639	0.0504648	0.0473432	0.0468166	0.0711111	0.0664744	0.0688458	1.20475	1.36353	1.13131				26	26	26	84.5	84.5	84.5	25.983	0	323.31	123440000000	13	2548	P0A7V3	P0A7V3	30S ribosomal protein S3	rpsC	135
1.09327	1.00927	1.28204	1.21782	1.25053	1.35608	1.27902	1.11614	1.24678	1.16278	1.10848	1.26061	1.11387	1.38313	1.08668	1.1276	1.28289	1.24847	1.51385	1.53172	1.26191				23	23	23	72.3	72.3	72.3	23.469	0	323.31	184220000000	12	3440	P0A7V8	P0A7V8	30S ribosomal protein S4	rpsD	136
0.849582	0.888359	0.707061	0.905971	0.952621	0.895121	0.690603	0.780721	0.727677	0.996931	1.01656	1.03759	0.897971	1.096	0.738872	0.848216	0.648455	0.863031	0.538148	0.519287	0.796827				17	17	17	85.6	85.6	85.6	17.603	0	323.31	112420000000	11	2570	P0A7W1	P0A7W1	30S ribosomal protein S5	rpsE	137
0.542724	0.587368	0.655531	0.569806	0.553928	0.618339	0.47175	0.40017	0.426337	0.556133	0.545889	0.548552	0.531811	0.4992	0.526542	0.499519	0.465548	0.466945	0.635373	0.749499	0.849696				18	18	18	85.4	85.4	85.4	14.126	0	318.04	66678000000	10	3148	P0A7W7	P0A7W7	30S ribosomal protein S8	rpsH	138
0.977102	1.07908	1.17109	0.932375	1.04019	1.00429	2.16719	1.98427	1.81126	1.75227	1.44231	1.71807	1.54463	1.554	1.56775	2.10959	2.00927	2.6202	1.15239	1.27925	1.11463				14	14	14	64.6	64.6	64.6	14.856	0	323.31	117500000000	7	2004	P0A7X3	P0A7X3	30S ribosomal protein S9	rpsI	139
0.70847	0.661697	1.02959	0.809682	0.686891	0.874178	2.32808	1.54029	1.60414	1.35866	2.08603	1.25178	1.53898	2.05221	1.78942	1.78924	1.87567	1.76584	0.886703	1.11563	0.918254				7	7	7	69.7	69.7	69.7	10.269	0	83.648	63738000000	4	993	P0ADZ4	P0ADZ4	30S ribosomal protein S15	rpsO	264
0.294129	0.331973	0.343241	0.307875	0.517429	0.451495	0.33347	0.572383	0.5387	0.440577	0.535337	0.539614	0.435079	0.473185	0.497044	0.68607	0.62708	0.691867	0.0397104	0.0905115	0.142102				11	11	11	68.3	68.3	68.3	11.58	0	203.23	24885000000	3	1538	P0AG59	P0AG59	30S ribosomal protein S14	rpsN	307
0.592792	0.867096	1.13832	0.968049	0.690484	0.59801	1.1057	0.721049	1.23648	1.02323	1.21916	1.18556	1.34385	1.18734	1.44561	1.41311	1.73332	1.39405	1.21101	0.774406	1.28619				5	5	5	59.5	59.5	59.5	9.7043	0	89.975	35999000000	3	837	P0AG63	P0AG63	30S ribosomal protein S17	rpsQ	308
0.485297	0.478712	0.380907	0.492112	0.454155	0.450433	0.0474902	0.0494745	0.0534304	0.0321632	0.0345448	0.0325504	0.0226888	0.0250886	0.0311168	0.0302279	0.0210993	0.0221867	0.619948	0.586744	0.564866				65	65	65	88.3	88.3	88.3	61.157	0	323.31	133620000000	27	8499	P0AG67	P0AG67	30S ribosomal protein S1	rpsA	309
0.353379	0.377006	0.481266	0.525585	0.473481	0.504457	0.996381	1.35516	1.41111	0.986851	0.898027	0.956622	1.37431	1.24097	1.22646	1.54743	1.18422	1.32922	0.323871	0.179878	0.243738				10	10	10	47.9	47.9	47.9	8.4999	0	196.13	35355000000	3	967	P68679	P68679	30S ribosomal protein S21	rpsU	423

## Sheet: All hits
iBAQ 1	iBAQ 2	iBAQ 3	iBAQ 4	iBAQ 5	iBAQ 6	iBAQ 7	iBAQ 8	iBAQ 9	iBAQ 10	iBAQ 11	iBAQ 12	iBAQ 13	iBAQ 14	iBAQ 15	iBAQ 16	iBAQ 17	iBAQ 18	iBAQ 19	iBAQ 20	iBAQ 21	C: Only identified by site	C: Reverse	C: Potential contaminant	N: Peptides	N: Razor + unique peptides	N: Unique peptides	N: Sequence coverage [%]	N: Unique + razor sequence coverage [%]	N: Unique sequence coverage [%]	N: Mol. weight [kDa]	N: Q-value	N: Score	N: Intensity	N: iBAQ peptides	N: MS/MS count	T: Protein IDs	T: Majority protein IDs	T: Protein names	T: Gene names	T: id
163840000	167330000	75834000	217640000	275790000	298550000	32258000	30325000	28876000	21669000	27873000	24565000	14991000	17239000	16030000	9590900	11439000	11243000	25268	7959.4	46346				41	41	41	64.4	64.4	64.4	71.867	0	323.31	43155000000	24	2025	FLAGFLuc50AASecM	FLAGFLuc50AASecM			29
77493	88749	56687	29427	49751	59680	0	20248	0	0	21572	29495	0	12002	0	7151.6	8872.1	5428.3	117730	61389	91393				8	8	8	23.3	23.3	23.3	51.481	0	11.576	17690000	24	15	P00350	P00350	6-phosphogluconate dehydrogenase, decarboxylating	gnd	30
784420	1014100	585710	25147	26053	78608	0	0	0	0	0	0	0	0	0	0	0	13417	12413	0	0				7	7	7	26.7	26.7	26.7	47.358	0	114.77	75374000	24	28	P00393	P00393	NADH dehydrogenase	ndh	31
20368	0	11678	0	29649	41445	0	0	0	0	0	0	0	0	0	0	0	0	0	18832	11805				3	3	3	7	7	7	90.521	0.0069606	2.6092	7977400	50	3	P00490	P00490	Maltodextrin phosphorylase	malP	32
172920	215740	141070	35950	51347	64480	0	0	0	0	7696.9	0	0	0	0	4778.6	4699.1	14454	208620	268930	215050				10	10	10	34.1	34.1	34.1	43.573	0	11.634	35143000	25	23	P00509	P00509	Aspartate aminotransferase	aspC	33
6557.7	0	0	13720	14545	13354	0	0	0	0	0	0	0	0	0	0	0	0	0	0	0				1	1	1	1.9	1.9	1.9	88.887	0.0047847	2.7104	1975200	41	3	P00562	P00562	Bifunctional aspartokinase/homoserine dehydrogenase 2;Aspartokinase;Homoserine dehydrogenase	metL	34
48204	50842	0	58332	97195	138790	94288	0	0	0	0	0	0	0	0	22192	0	18926	16565	24797	0				4	4	4	4.9	4.9	4.9	104.3	0.0092166	2.5584	29077000	51	5	P00956	P00956	Isoleucine--tRNA ligase	ileS	35
10455	10421	0	0	14311	0	76731	0	0	0	0	0	0	0	0	0	0	0	0	0	16312000				5	5	5	6.8	6.8	6.8	96.031	0	3.768	837640000	51	6	P00957	P00957	Alanine--tRNA ligase	alaS	36
20950	21094	13150	0	0	0	0	0	0	0	0	0	0	0	0	0	0	0	0	0	0				1	1	1	3.8	3.8	3.8	76.254	0	6.2829	2042200	37	1	P00959	P00959	Methionine--tRNA ligase	metG	37
74694	69169	48523	100150	99643	112840	0	0	0	52800	83193	57208	58478	47433	33565	29262	31595	33410	0	0	0				1	1	1	6.3	6.3	6.3	34.774	0.0024331	2.7679	11184000	12	9	P00960	P00960	Glycine--tRNA ligase alpha subunit	glyQ	38
0	8084.2	36056	0	42547	32869	0	0	0	0	0	0	0	0	0	0	0	0	0	0	0				2	2	2	5.1	5.1	5.1	76.812	0	29.231	4782200	40	1	P00961	P00961	Glycine--tRNA ligase beta subunit	glyS	39
115700	105730	93051	82384	166400	96871	44129	48819	59657	50533	47660	62656	36639	72160	46078	35406	40860	34799	15530	13510	26561				6	6	6	7.9	7.9	7.9	117.84	0	64.422	68642000	53	12	P00968	P00968	Carbamoyl-phosphate synthase large chain	carB	40
281140	154000	89622	0	0	0	0	0	9990.9	49382	93252	76522	10495	17660	20126	14501	0	0	0	0	0				7	7	7	21.9	21.9	21.9	53.74	0	13.846	24240000	24	14	P02930	P02930	Outer membrane protein TolC	tolC	44
27612000	24833000	23072000	9296000	12438000	12122000	7013600	5401300	7034700	19510000	23021000	20396000	4401000	3792400	3853600	4089500	4350800	3308600	1163700	0	0				22	22	22	82.6	82.6	82.6	39.333	0	323.31	3758200000	17	513	P02931	P02931	Outer membrane protein F	ompF	45
19693	0	45071	313220	304710	313210	20680	68385	35059	70132	26870	24534	35298	16979	12640	24936	14618	61223	0	0	0				7	7	7	24.2	24.2	24.2	52.55	0	65.62	54373000	28	26	P03004	P03004	Chromosomal replication initiator protein DnaA	dnaA	46
21339	89794	0	0	0	33687	0	39825	21820	133730	83105	152440	104850	31526	78731	74400	24398	68683	0	0	0				4	4	4	12.2	12.2	12.2	38.59	0	6.7595	16291000	17	12	P03023	P03023	Lactose operon repressor	lacI	47
55087	29030	17896	13115	0	21542	0	0	0	0	0	0	0	0	0	0	0	0	0	19424	0				1	1	1	4.4	4.4	4.4	58.679	0	4.2433	4526800	29	9	P04079	P04079	GMP synthase [glutamine-hydrolyzing]	guaA	48
473430	405250	411310	204220	285150	292470	176050	1246.1	13455	80451	221290	1418100	28315	892640	29128	0	850010	757750	53821	76496	37529				16	16	16	34.6	34.6	34.6	77.1	0	67.619	244090000	30	59	P05055	P05055	Polyribonucleotide nucleotidyltransferase	pnp	49
0	0	0	0	0	0	0	0	0	0	0	0	0	0	0	0	0	0	70101	5497.4	74161				5	5	5	12.8	12.8	12.8	65.531	0	22.223	4193300	28	6	P05791	P05791	Dihydroxy-acid dehydratase	ilvD	50
17602	0	14594	16649	14765	19604	0	0	0	4015.3	0	0	0	0	0	0	29341	0	0	0	0				3	3	3	9.5	9.5	9.5	64.612	0.0091116	2.4541	6102100	39	5	P06149	P06149	D-lactate dehydrogenase	dld	51
0	0	0	45885	103720	0	0	0	0	0	0	0	0	0	0	0	0	0	0	0	0				1	1	1	5.3	5.3	5.3	33.81	0.0047059	2.6578	2094500	14	1	P06616	P06616	GTPase Era	era	52
0	0	50696	29809	78446	63682	24963	26045	55060	46349	0	40637	22916	34349	22224	23830	30046	25375	0	66327	0				2	2	2	9.7	9.7	9.7	35.312	0	5.8267	17939000	17	9	P06709	P06709	Bifunctional ligase/repressor BirA	birA	53
1008800	850330	515350	762810	893670	757080	133530	118050	181140	77370	241050	214010	111690	28896	25669	107640	89733	111260	139000	151500	0				5	5	5	16.2	16.2	16.2	50.657	0	23.283	110820000	17	38	P06720	P06720	Alpha-galactosidase	melA	54
0	847450	0	0	0	0	1674700	0	1241300	0	965420	0	0	0	0	0	0	0	0	0	886140				1	1	1	3.9	3.9	3.9	25.527	0.0090293	2.3052	39305000	7	5	P06722	P06722	DNA mismatch repair protein MutH	mutH	55
4514200	4045100	3589200	965820	1071800	1100100	307530	426240	336880	1175800	1619700	1941800	244520	215200	201340	244240	343550	124410	7890100	8473200	7283700				36	36	36	63.7	63.7	63.7	66.095	0	323.31	1698300000	35	381	P06959	P06959	Dihydrolipoyllysine-residue acetyltransferase component of pyruvate dehydrogenase complex	aceF	56
0	0	6931.6	0	0	0	0	0	0	87460	44562	68987	49221	23009	43464	103890	66566	116280	2065100	1854100	1427900				11	11	11	34	34	34	41.25	0	201.85	108230000	18	58	P07012	P07012	Peptide chain release factor 2	prfB	57
696560	534660	630380	46545	46666	80095	0	26548	0	361800	568260	638830	24942	29499	0	80634	114330	65739	0	22589	0				4	4	4	19.3	19.3	19.3	26.77	0	12.282	63489000	16	18	P07014	P07014	Succinate dehydrogenase iron-sulfur subunit	sdhB	58
366860	118290	79792	149860	160040	233400	88699	92467	124910	99842	62396	23145	55702	90761	102860	55153	91200	81096	783990	781250	760030				9	9	9	29.1	29.1	29.1	45.756	0	57.274	105640000	24	42	P08200	P08200	Isocitrate dehydrogenase [NADP]	icd	59
20023	9213.3	0	36030	30779	23039	0	0	0	24081	0	0	0	0	0	0	0	0	0	0	0				2	2	2	16	16	16	36.364	0	19.304	3529800	12	11	P08390	P08390	USG-1 protein	usg	60
2606000	2406300	3145500	8965000	13180000	12259000	13804000	16099000	16465000	10872000	12095000	12015000	8091600	6867600	6870700	2156800	2278500	2057900	0	0	0				22	22	22	76.9	76.9	76.9	41.1	0	323.31	3266600000	14	743	P08622	P08622	Chaperone protein DnaJ	dnaJ	61
253950	256190	219760	85985	107860	94042	0	0	20656	41540	0	21222	17316	14666	7530	25375	5656.5	24383	64177	155100	156170				9	9	9	25.7	25.7	25.7	63.561	0	44.091	50140000	31	35	P08839	P08839	Phosphoenolpyruvate-protein phosphotransferase	ptsI	62
0	0	0	0	0	0	0	0	0	0	0	0	0	0	0	0	0	0	0	0	23556				1	1	1	4.3	4.3	4.3	60.273	0	5.7753	636000	27	3	P08997	P08997	Malate synthase A	aceB	63
74658	22093	50160	0	0	0	0	0	0	96475	101120	83249	0	0	0	10812	15236	12448	0	0	0				5	5	5	20.4	20.4	20.4	42.962	0	8.9396	10257000	22	16	P09127	P09127	Putative uroporphyrinogen-III C-methyltransferase	hemX	64
34716	34430	100950	0	0	194690	93321	38824	0	33565	49929	53086	23907	28100	148170	35879	31026	346000	0	0	0				2	2	2	25.4	25.4	25.4	21.798	0	45.817	32219000	9	56	P09372	P09372	Protein GrpE	grpE	65
17963	17968	14736	0	18276	10757	0	0	0	0	0	0	0	0	0	0	0	0	14694	0	0				1	1	1	3.3	3.3	3.3	85.356	0.0024752	2.975	3775800	40	2	P09373	P09373	Formate acetyltransferase 1	pflB	66
0	0	0	0	0	0	0	0	0	36494	38369	44773	0	0	0	22171	0	47246	0	0	0				1	1	1	7.5	7.5	7.5	40.843	0	3.9054	3592000	19	5	P09394	P09394	Glycerophosphoryl diester phosphodiesterase	glpQ	67
27311	42116	29339	15453	43483	17565	0	0	0	0	0	0	3458.5	0	0	0	0	0	0	0	0				6	6	6	9	9	9	143.81	0	12.521	12895000	62	13	P09546	P09546	Bifunctional protein PutA;Proline dehydrogenase;Delta-1-pyrroline-5-carboxylate dehydrogenase	putA	68
49525	35522	54317	35303	70850	55717	0	0	0	0	0	27186	23854	0	16849	26610	34291	28148	0	0	0				2	2	2	9.8	9.8	9.8	43.29	0	11.346	11355000	17	17	P0A6A3	P0A6A3	Acetate kinase	ackA	69
2298700	2663600	2428400	1424300	2717400	2155600	1703600	1675600	1495800	2755900	3618100	2992100	1654900	1911300	1666200	2557400	4430400	6735000	1821200	543590	291080				3	3	3	33.3	33.3	33.3	8.6394	0	37.877	154650000	3	38	P0A6A8	P0A6A8	Acyl carrier protein	acpP	70
0	0	0	0	53530	33108	0	0	0	0	25645	0	0	13504	9120.7	0	0	0	0	0	0				5	5	5	16.1	16.1	16.1	45.089	0	9.7619	3102900	23	5	P0A6B7	P0A6B7	Cysteine desulfurase IscS	iscS	71
0	0	0	0	0	0	0	0	0	0	0	0	0	0	0	0	0	0	12587	0	0				1	1	1	7.8	7.8	7.8	27.159	0.006993	2.624	176220	14	1	P0A6C8	P0A6C8	Acetylglutamate kinase	argB	72
0	0	13613	0	0	0	77266	0	49883	32328	58227	41810	0	0	69740	62951	0	62532	1206900	1295200	1130600				7	7	7	46.8	46.8	46.8	19.538	0	11.482	45112000	11	23	P0A6D7	P0A6D7	Shikimate kinase 1	aroK	73
0	0	0	96065	81290	50246	0	0	0	0	0	0	0	0	0	0	0	0	0	0	0				2	2	2	10.5	10.5	10.5	41.431	0	12.447	3186400	14	3	P0A6F1	P0A6F1	Carbamoyl-phosphate synthase small chain	carA	74
451710	401110	306250	174710	223820	167800	0	0	10875	0	0	0	0	0	0	0	4028.5	6057.3	0	0	0				8	8	8	24.9	24.9	24.9	56.23	0	41.234	48898000	28	29	P0A6F3	P0A6F3	Glycerol kinase	glpK	75
49887000	39104000	37359000	34273000	42803000	45145000	575380000	475530000	488480000	194380000	197410000	194250000	305490000	273830000	245290000	104160000	117000000	112510000	5691700	4365600	3745600				56	56	56	90.7	90.7	90.7	57.328	0	323.31	131460000000	30	8747	P0A6F5	P0A6F5	60 kDa chaperonin	groL	76
501220	362400	387710	447200	264440	0	1279700	656230	808290	1027000	1034200	1188700	759010	534510	686410	1239600	1040800	1079900	241660	185900	0				3	3	3	42.3	42.3	42.3	10.387	0	8.9659	101270000	6	37	P0A6F9	P0A6F9	10 kDa chaperonin	groS	77
92036	95328	103130	157600	154470	122930	96074	81124	103800	580640	127130	142030	134410	78914	48731	85310	148430	59350	0	0	0				8	8	8	34.7	34.7	34.7	46.355	0	35.55	61696000	24	24	P0A6H1	P0A6H1	ATP-dependent Clp protease ATP-binding subunit ClpX	clpX	78
569730	341230	408570	485470	665680	616140	766830	702150	569160	689940	605340	568420	366270	310370	219960	159970	147910	200370	585380	359360	451780				11	11	11	28.7	28.7	28.7	49.593	0	110.47	264330000	27	141	P0A6H5	P0A6H5	ATP-dependent protease ATPase subunit HslU	hslU	79
98250	50626	114300	108650	160540	120420	0	0	0	7182.7	0	0	0	0	0	0	0	0	0	0	16085				4	4	4	16.9	16.9	16.9	47.607	0	15.017	15549000	23	11	P0A6J5	P0A6J5	D-amino acid dehydrogenase	dadA	80
0	0	0	106740	202120	173020	33414	30461	36359	33512	95871	0	0	0	0	0	53703	46172	0	0	0				2	2	2	13.4	13.4	13.4	31.27	0	42.543	9736500	12	13	P0A6L2	P0A6L2	4-hydroxy-tetrahydrodipicolinate synthase	dapA	81
3941800	3420100	2705700	2372700	3215100	3429600	95441	154440	58539	116320	130130	105440	52876	24815	28327	17187	8469.1	0	938310	588420	474300				30	30	30	63.5	63.5	63.5	77.58	0	323.31	1008100000	35	290	P0A6M8	P0A6M8	Elongation factor G	fusA	82
136070	155120	0	69490	0	261240	155990	205310	134410	214200	212640	283330	51462	101010	84078	394890	307940	340330	0	0	0				2	2	2	17	17	17	20.591	0	3.3049	18645000	6	9	P0A6N4	P0A6N4	Elongation factor P	efp	83
724300	601930	780560	291210	387130	498600	295990	283520	294830	781760	837840	493900	428090	510100	429780	828910	512220	531900	948630	639670	443750				14	14	14	53.4	53.4	53.4	30.423	0	31.772	265080000	20	112	P0A6P1	P0A6P1	Elongation factor Ts	tsf	84
34006	27517	36270	122780	238130	261440	0	0	0	10818	11200	0	0	0	0	5443.3	4393.3	0	0	0	0				7	7	7	23.9	23.9	23.9	55.035	0	88.245	26381000	27	21	P0A6P5	P0A6P5	GTPase Der	der	85
3205700	3396700	2146300	1372000	1624300	1661300	1668500	1363300	1676900	2968300	3247100	3072300	1280100	1872700	1476900	3090300	3350100	2382600	2831000	2606600	2074100				17	17	17	59	59	59	45.654	0	323.31	970910000	18	326	P0A6P9	P0A6P9	Enolase	eno	86
731200	500820	780140	338690	0	0	0	0	0	0	0	773850	781860	583520	808790	396040	1405100	0	912400	1037900	1051100				2	2	2	19.4	19.4	19.4	13.811	0	6.767	20203000	2	8	P0A6T9	P0A6T9	Glycine cleavage system H protein	gcvH	87
91605	156650	130460	101570	105490	236000	0	0	65088	49660	70493	61235	118310	63432	0	167610	207240	61922	0	0	0				1	1	1	3	3	3	69.52	0.0046838	2.6457	47229000	28	16	P0A6U3	P0A6U3	tRNA uridine 5-carboxymethylaminomethyl modification enzyme MnmG	mnmG	88
0	0	0	0	0	0	107280	57009	218760	0	232930	187330	189200	140200	240690	0	18306	0	0	0	0				2	2	2	15.9	15.9	15.9	23.431	0	5.4159	15309000	11	13	P0A6U5	P0A6U5	Ribosomal RNA small subunit methyltransferase G	rsmG	89
1006700	459820	217500	4427000	5743700	5124400	6034200	5308400	7114600	9817400	11847000	10107000	4159400	5617400	3869500	5743600	5781300	6060200	2196800	2053400	1779100				7	7	7	53.9	53.9	53.9	11.166	0	84.209	488040000	4	122	P0A6X3	P0A6X3	RNA-binding protein Hfq	hfq	90
1096100	649240	336760	364440	602950	808040	1003400	1133700	744640	580290	697850	534140	388350	409320	294880	48028	20725	29724	0	26628	0				7	7	7	38	38	38	32.534	0	30.861	139350000	12	46	P0A6Y5	P0A6Y5	33 kDa chaperonin	hslO	91
16003000	15072000	11014000	8094600	9432500	9602100	9080100	9067000	9722100	5701800	6552700	6788600	4756200	4601000	4200000	2309900	2546500	2442400	538570	347010	582060				51	51	51	80.7	80.7	80.7	69.114	0	323.31	6279400000	35	1451	P0A6Y8	P0A6Y8	Chaperone protein DnaK	dnaK	92
437400	449020	351470	96525	216310	220340	147900	171290	157480	320180	328930	342920	142460	75874	128670	124730	74139	131220	15368	0	0				14	14	14	30	30	30	71.422	0	106.35	158750000	38	94	P0A6Z3	P0A6Z3	Chaperone protein HtpG	htpG	93
188690	167860	0	0	55023	0	0	0	0	0	0	0	0	0	0	0	0	0	0	0	0				1	1	1	14.3	14.3	14.3	15.094	0.0024213	2.7362	1646300	4	2	P0A6Z6	P0A6Z6	Nickel-responsive regulator	nikR	94
227910	193470	127120	582090	516490	546780	16847	0	15189	21953	25936	16589	0	4750.8	4815.6	4974.3	0	4370.4	0	0	0				19	19	19	33.7	33.7	33.7	97.349	0	151.37	136240000	44	65	P0A705	P0A705	Translation initiation factor IF-2	infB	95
385510	388240	469780	188540	409650	491970	196420	233220	364330	594230	675950	538960	567410	159840	169800	1154900	1235500	1125300	825460	2013000	325370				7	7	7	49.4	49.4	49.4	20.564	0	67.58	158460000	8	81	P0A707	P0A707	Translation initiation factor IF-3;Translation initiation factor IF-3, N-terminally processed;Translation initiation factor IF-3S	infC	96
0	37729	0	0	64422	84094	0	0	0	48492	50594	59012	0	0	15451	59074	61087	49800	17761	0	0				2	2	2	15.8	15.8	15.8	30.832	0	4.9877	9307800	17	14	P0A715	P0A715	2-dehydro-3-deoxyphosphooctonate aldolase	kdsA	97
256190	429780	191650	77511	0	95916	0	0	0	0	185620	193500	42089	58156	15987	93918	63016	139000	0	0	0				3	3	3	14.3	14.3	14.3	34.218	0	4.0064	23951000	13	7	P0A717	P0A717	Ribose-phosphate pyrophosphokinase	prs	98
11267	9755.6	5569.6	9731.5	14923	14517	0	0	0	0	0	0	0	0	0	0	0	0	0	0	0				1	1	1	5.7	5.7	5.7	44.817	0	4.7071	1446800	22	7	P0A749	P0A749	UDP-N-acetylglucosamine 1-carboxyvinyltransferase	murA	99
291800	58165	136320	0	0	0	81429	0	37103	73443	74010	0	89375	45765	41905	143540	278300	97249	0	0	0				3	3	3	37.8	37.8	37.8	15.463	0	6.1157	12424000	7	5	P0A763	P0A763	Nucleoside diphosphate kinase	ndk	100
272030	0	377690	0	85164	0	208760	232840	204110	165130	182270	173710	166080	0	68907	173410	272480	274190	0	0	0				3	3	3	21.6	21.6	21.6	15.689	0	4.1033	22854000	8	5	P0A780	P0A780	N utilization substance protein B	nusB	101
846880	635200	870330	536340	651540	603640	382730	332990	275370	559180	544110	522150	251180	344620	397050	595680	807130	558520	995770	529440	663950				15	15	15	53.5	53.5	53.5	41.118	0	133.79	287740000	19	179	P0A799	P0A799	Phosphoglycerate kinase	pgk	102
479640	321610	86579	51347	0	0	144950	342610	304940	203300	144110	155160	90296	258420	319390	117080	204910	176690	200870	201700	528750				5	5	5	26.1	26.1	26.1	19.703	0	5.9569	44236000	10	14	P0A7A9	P0A7A9	Inorganic pyrophosphatase	ppa	103
25925	23882	20679	51101	192280	13715	0	0	0	59651	79542	12667	36425	9547.1	13928	13445	18433	71798	0	0	0				3	3	3	11.1	11.1	11.1	47.344	0	4.5786	14789000	23	7	P0A7D4	P0A7D4	Adenylosuccinate synthetase	purA	104
49378	0	27579	0	0	0	0	0	0	81839	85771	112390	0	39593	25639	0	67206	0	0	0	0				2	2	2	13.1	13.1	13.1	26.995	0.0069284	2.6011	6362100	13	3	P0A7D7	P0A7D7	Phosphoribosylaminoimidazole-succinocarboxamide synthase	purC	105
30200	33016	25153	0	0	0	0	0	0	0	0	0	0	0	0	0	0	0	0	0	0				2	2	2	10.4	10.4	10.4	36.774	0	3.2501	1944100	22	4	P0A7E1	P0A7E1	Dihydroorotate dehydrogenase (quinone)	pyrD	106
51622	30999	80552	0	97652	0	0	7367.9	0	0	0	12932	0	0	0	0	0	0	0	0	0				2	2	2	3.9	3.9	3.9	60.373	0	3.5608	8433700	30	5	P0A7E5	P0A7E5	CTP synthase	pyrG	107
202410	136500	253140	100500	123000	128280	86588	237800	141090	869260	697680	395680	357160	199230	165750	447050	288100	500490	1712500	843160	816690				7	7	7	63.9	63.9	63.9	15.154	0	14.212	106260000	9	49	P0A7G2	P0A7G2	Ribosome-binding factor A	rbfA	108
4576100	4183500	3965700	3712200	4627700	4005700	0	0	36602	160040	73993	147850	0	19734	11072	0	8252.3	0	0	6379.3	0				13	13	13	49.9	49.9	49.9	37.973	0	243.83	509240000	18	116	P0A7G6	P0A7G6	Protein RecA	recA	109
0	0	0	0	0	0	0	0	0	0	0	0	14056	0	0	48230	57923	59916	0	0	0				1	1	1	11.5	11.5	11.5	20.605	0	3.5778	1801200	10	4	P0A7X6	P0A7X6	Ribosome maturation factor RimM	rimM	140
46720	32050	0	0	0	0	0	51515	40789	53128	59885	37594	76535	58119	61743	98469	116800	78832	0	0	0				2	2	2	16.8	16.8	16.8	25.55	0	13.702	11370000	14	10	P0A7Y0	P0A7Y0	Ribonuclease 3	rnc	141
69157	174330	154570	0	0	0	0	0	34567	193900	261250	256070	58060	44282	0	55976	127170	120210	0	0	36391				2	2	2	13.7	13.7	13.7	22.86	0	3.6575	14273000	9	11	P0A7Z0	P0A7Z0	Ribose-5-phosphate isomerase A	rpiA	142
841660	699170	420910	639370	956400	702810	1137200	937350	989160	2374400	2833100	2906800	967370	994130	714810	736040	752120	704400	35649	24487	36474				15	15	15	56.2	56.2	56.2	36.511	0	152.02	559840000	18	189	P0A7Z4	P0A7Z4	DNA-directed RNA polymerase subunit alpha	rpoA	143
0	93677	0	569220	378320	89639	172860	164610	183410	216220	321530	271640	204220	168630	142700	178230	200100	189300	0	0	0				2	2	2	41.8	41.8	41.8	10.236	0	49.942	26116000	7	21	P0A800	P0A800	DNA-directed RNA polymerase subunit omega	rpoZ	144
0	102640	0	0	271530	106510	696730	409460	411250	546530	679240	699960	350440	390560	406960	887530	941880	920490	361070	238990	173740				5	5	5	39.5	39.5	39.5	20.638	0	216.03	119090000	11	78	P0A805	P0A805	Ribosome-recycling factor	frr	145
57264	57959	54201	90155	117590	115190	20402	19169	17193	19893	46039	23945	22626	11897	0	9043.8	7555.4	8359.7	17165	0	0				6	6	6	29.4	29.4	29.4	41.951	0	15.851	27329000	21	11	P0A817	P0A817	S-adenosylmethionine synthase	metK	146
420930	309230	50045	865710	960500	966170	1195300	874080	910940	733750	674930	1162700	306790	884610	416340	192480	82426	98957	972150	1346600	1298600				17	17	17	45.3	45.3	45.3	45.316	0	234.31	380550000	21	135	P0A825	P0A825	Serine hydroxymethyltransferase	glyA	147
1992100	2356700	1928900	3779400	3263400	1990000	1226200	991240	1474100	1423000	850360	1261300	1751000	1313000	1238400	1014300	1084800	1072900	14104000	10411000	8112900				4	4	4	33.1	33.1	33.1	18.269	0	60.579	433940000	6	97	P0A832	P0A832	SsrA-binding protein	smpB	148
327800	600210	211040	152790	277970	242830	0	28657	76310	15302	89570	67818	12344	30592	58565	99513	48988	43035	430270	326450	313460				8	8	8	27.8	27.8	27.8	41.392	0	73.75	85281000	24	42	P0A836	P0A836	Succinyl-CoA ligase [ADP-forming] subunit beta	sucC	149
238000	167120	0	30820	245770	430640	164420	0	19369	18740000	0	291890	15567000	0	0	2990.2	14800000	4860.6	51860000	45717000	23256000				34	34	34	72.2	72.2	72.2	48.192	0	323.31	4196400000	24	287	P0A850	P0A850	Trigger factor	tig	150
104590	132720	18999	0	0	35864	74292	90098	133580	141900	120920	140320	173240	97387	54623	243290	289860	202550	242360	301810	49101				6	6	6	34.5	34.5	34.5	26.972	0	10.758	31002000	11	9	P0A858	P0A858	Triosephosphate isomerase	tpiA	151
942040	768550	789710	654790	743110	746360	598450	313400	309750	544040	760760	564990	213240	217840	189220	428600	350720	589560	50416	0	0				5	5	5	58.3	58.3	58.3	17.835	0	42.391	85715000	7	18	P0A862	P0A862	Thiol peroxidase	tpx	152
534600	403250	488270	490090	568410	735030	470760	415560	430050	1151500	1129700	1153000	840410	525120	478490	635290	944000	834430	460520	389600	453190				13	13	13	45.4	45.4	45.4	35.219	0	29.774	275270000	20	125	P0A870	P0A870	Transaldolase B	talB	153
0	0	0	0	118910	147240	0	74096	31371	0	37783	0	0	35234	0	0	19641	0	0	0	0				1	1	1	6	6	6	42.983	0	4.9601	8356900	18	4	P0A879	P0A879	Tryptophan synthase beta chain	trpB	154
102660	0	0	0	0	225430	0	64000	0	87824	0	0	68399	60902	0	0	0	0	0	0	0				2	2	2	21.3	21.3	21.3	21.013	0	9.1515	6701400	11	4	P0A8B2	P0A8B2	UPF0115 protein YfcN	yfcN	155
201970	211590	174800	81499	0	116570	0	0	60661	0	0	0	0	0	0	0	0	0	106100	0	0				1	1	1	18.3	18.3	18.3	12.015	0	15.364	6672400	7	20	P0A8B5	P0A8B5	Nucleoid-associated protein YbaB	ybaB	156
129520	73739	38699	36379	28256	0	117860	45184	58771	103560	142750	150940	47702	53879	49223	299870	404700	312130	25772	17505	0				3	3	3	25.2	25.2	25.2	18.344	0	131.77	21364000	10	21	P0A8E7	P0A8E7	UPF0234 protein YajQ	yajQ	157
82881	0	0	55779	149100	161530	0	0	0	135830	57497	57067	18309	26309	0	52094	25454	733670	0	0	0				3	3	3	22.1	22.1	22.1	22.533	0	3.5738	17111000	11	7	P0A8F0	P0A8F0	Uracil phosphoribosyltransferase	upp	158
37195	38187	16647	0	0	0	0	0	0	0	0	0	0	0	0	0	0	0	0	0	0				2	2	2	7.8	7.8	7.8	47.125	0	4.6418	2208700	24	3	P0A8J8	P0A8J8	ATP-dependent RNA helicase RhlB	rhlB	159
0	8142.6	4053.6	0	0	12103	0	0	0	0	0	0	0	0	0	0	0	0	29558	0	0				3	3	3	12.4	12.4	12.4	52.57	0	4.088	1346400	25	3	P0A8M0	P0A8M0	Asparagine--tRNA ligase	asnS	160
25228	23919	0	0	47088	38270	0	0	0	14516	10816	8416.2	0	8654.8	0	0	0	0	0	0	0				1	1	1	1.9	1.9	1.9	74.013	0.0091533	2.5017	6722500	38	6	P0A8M3	P0A8M3	Threonine--tRNA ligase	thrS	161
278920	276790	194420	41261	53043	45469	0	0	7843.7	0	0	0	0	0	0	0	0	0	0	0	0				4	4	4	13.5	13.5	13.5	57.826	0	32.766	31328000	27	15	P0A8N5;P0A8N3	P0A8N5	Lysine--tRNA ligase, heat inducible	lysU	162
292220	277370	232700	667850	800250	778130	115720	196910	118070	51168	152670	102450	148590	116750	119570	56938	26126	32530	65507	82123	62482				30	30	30	33.8	33.8	33.8	155.16	0	323.31	385180000	75	119	P0A8T7	P0A8T7	DNA-directed RNA polymerase subunit beta	rpoC	163
447620	429910	261560	408810	612780	645800	46898	43862	3022.3	103060	100840	81970	1780	2380.4	4681.4	0	641.34	0	2299.9	66516	4965.8				30	30	30	33.9	33.9	33.9	150.63	0	281.1	298520000	68	166	P0A8V2	P0A8V2	DNA-directed RNA polymerase subunit beta	rpoB	164
0	0	0	0	0	0	0	0	0	0	51152	55538	0	0	0	22673	16698	0	0	0	0				1	1	1	13.9	13.9	13.9	20.686	0.0090498	2.3094	1460600	10	2	P0A8W5	P0A8W5	UPF0301 protein YqgE	yqgE	165
24467	25648	0	50917	59576	70633	202610	149630	146250	206520	214530	249640	126830	125100	139070	135400	144710	156600	357410	300910	160980				4	4	4	29	29	29	21.359	0	8.4285	31479000	10	33	P0A8X0	P0A8X0	UPF0307 protein YjgA	yjgA	166
0	64002	0	0	0	0	0	0	0	46757	53355	0	0	0	0	0	0	0	0	0	0				2	2	2	8.7	8.7	8.7	36.842	0	17.233	2954000	18	4	P0A903	P0A903	Outer membrane protein assembly factor BamC	bamC	167
1127000	1169100	1025600	738150	964320	891690	0	79376	54503	1255900	1855400	1647800	254830	252600	192250	61352	189290	183370	0	0	0				5	5	5	41.9	41.9	41.9	15.601	0	39.464	47770000	4	36	P0A905	P0A905	Outer membrane lipoprotein SlyB	slyB	168
15260000	14661000	14789000	3746400	5245500	5144900	2135900	2520200	2912000	11287000	10045000	11351000	2776100	3094900	2088200	2733600	2625300	2784500	320480	125210	208930				15	15	15	56.6	56.6	56.6	37.2	0	272.33	2151300000	16	393	P0A910	P0A910	Outer membrane protein A	ompA	169
5312000	5233600	3605400	1333500	1767100	3117200	176750	177240	133510	3357800	3655700	2810100	440410	371640	334180	193250	166290	376210	0	0	55355				6	6	6	50.9	50.9	50.9	18.824	0	79.287	325650000	7	108	P0A912	P0A912	Peptidoglycan-associated lipoprotein	pal	170
5033400	3982700	3092400	2725300	3887900	3771400	1568700	1455800	1599700	4586200	6168000	6923900	1299500	1281400	1228700	1883300	2415400	2566500	0	0	71575				9	9	9	53.8	53.8	53.8	18.602	0	179.39	505340000	7	196	P0A917	P0A917	Outer membrane protein X	ompX	171
101340	0	112540	0	0	0	0	0	0	0	25251	0	0	0	0	0	0	0	0	0	0				1	1	1	4.1	4.1	4.1	33.589	0.0089888	2.2748	2391300	10	2	P0A927	P0A927	Nucleoside-specific channel-forming protein tsx	tsx	172
94755	85566	90638	13357	16033	33642	0	0	0	0	0	0	0	0	0	0	0	0	0	0	0				6	6	6	10.4	10.4	10.4	90.552	0	14.413	13694000	41	19	P0A940	P0A940	Outer membrane protein assembly factor BamA	bamA	173
0	21605	19235	16789	0	27529	0	0	0	50940	83929	54224	12302	31095	46590	78554	130060	30775	63665	66907	0				2	2	2	27.7	27.7	27.7	22.284	0	3.7368	9783000	11	12	P0A955	P0A955	KHG/KDPG aldolase;4-hydroxy-2-oxoglutarate aldolase;2-dehydro-3-deoxy-phosphogluconate aldolase	eda	174
65965	37209	36205	454460	599230	507220	230210	195050	146430	49164	61924	35597	16145	36316	61884	54797	102330	21135	0	0	0				5	5	5	18	18	18	45.517	0	21.751	54225000	20	32	P0A959	P0A959	Glutamate-pyruvate aminotransferase AlaA	alaA	175
0	0	0	0	0	0	0	0	0	0	0	0	0	0	0	0	0	0	74942	0	0				1	1	1	6	6	6	38.109	0	4.1592	1274000	17	3	P0A991	P0A991	Fructose-bisphosphate aldolase class 1	fbaB	176
51592	53466	28046	0	0	119930	70286	50497	0	48914	83050	64773	36843	43138	54699	0	28982	0	0	0	0				3	3	3	18.4	18.4	18.4	36.833	0.0047506	2.7025	11013000	15	3	P0A993	P0A993	Fructose-1,6-bisphosphatase class 1	fbp	177
1267400	1243100	888220	496130	1971800	1539900	1872100	1905500	1889300	6329700	5943600	6592000	1403200	2112900	2116000	2604400	2932300	2881200	0	344650	270390				8	8	8	57	57	57	19.424	0	289.05	367180000	7	128	P0A998	P0A998	Bacterial non-heme ferritin	ftnA	178
82753	109160	29467	856160	993280	835600	142530	309850	342540	723810	853810	578190	254900	310920	263950	172700	142850	83467	0	0	0				13	13	13	50.4	50.4	50.4	40.323	0	56.915	159510000	22	48	P0A9A6	P0A9A6	Cell division protein FtsZ	ftsZ	179
0	0	0	0	0	0	0	28836	0	139760	0	0	0	0	36469	197710	177950	168930	0	0	0				2	2	2	16.9	16.9	16.9	16.795	0.0046729	2.6441	6746900	9	1	P0A9A9	P0A9A9	Ferric uptake regulation protein	fur	180
2256200	1950300	1909200	763860	1230500	1182200	426000	305510	310130	566580	531730	440980	401730	339260	422480	678270	645870	552140	8550800	6011000	5997900				20	20	20	79.5	79.5	79.5	35.532	0	179.43	881170000	22	251	P0A9B2	P0A9B2	Glyceraldehyde-3-phosphate dehydrogenase A	gapA	181
43479	31781	17826	95599	114270	102940	16138	0	12368	0	0	16706	10038	8464.4	7741	0	5241.4	0	0	0	0				3	3	3	10.3	10.3	10.3	58.958	0	10.404	14960000	31	11	P0A9C0	P0A9C0	Anaerobic glycerol-3-phosphate dehydrogenase subunit A	glpA	182
179750	85740	132750	56617	114510	76243	0	0	0	0	0	0	4861.5	0	6085.3	17970	10493	0	354650	235450	200460				5	5	5	23.4	23.4	23.4	29.892	0	10.332	20658000	14	19	P0A9D8	P0A9D8	2,3,4,5-tetrahydropyridine-2,6-dicarboxylate N-succinyltransferase	dapD	183
255820	170810	184960	344760	445340	492150	260820	231180	239650	408480	421410	461890	140780	157090	192870	77183	145370	100950	0	0	8821				10	10	10	44.5	44.5	44.5	39.038	0	74.003	125510000	18	90	P0A9K3	P0A9K3	PhoH-like protein	ybeZ	184
1642700	1686600	946880	1969900	2491900	2198100	868180	806780	1557000	796690	1200800	979460	324320	187290	284210	555020	688110	905680	0	0	0				4	4	4	40.8	40.8	40.8	20.853	0	43.516	204570000	5	64	P0A9K9	P0A9K9	FKBP-type peptidyl-prolyl cis-trans isomerase SlyD	slyD	185
678870	635550	603510	160260	148120	129820	228750	131490	114400	274460	409290	119070	147660	199200	173670	0	38588	43103	0	0	0				4	4	4	25.2	25.2	25.2	22.216	0	14.74	38122000	9	14	P0A9L3	P0A9L3	FKBP-type 22 kDa peptidyl-prolyl cis-trans isomerase	fklB	186
599580	502900	473870	211720	333520	367460	68661	12170	32117	121070	123860	67009	19642	5557.3	8136.8	15825	7278	11700	0	0	0				20	20	20	35.8	35.8	35.8	87.437	0	96.528	183150000	40	109	P0A9M0	P0A9M0	Lon protease	lon	187
0	51141	34201	0	44715	44653	0	0	0	0	0	0	50300	0	0	23095	35145	0	0	0	0				1	1	1	9.6	9.6	9.6	20.115	0.0091954	2.5194	2549200	9	2	P0A9M2	P0A9M2	Hypoxanthine phosphoribosyltransferase	hpt	188
26513	17707	41597	42992	49356	27865	0	0	51570	0	0	0	0	0	28344	0	0	0	0	0	0				5	5	5	12	12	12	77.171	0	16.221	15257000	33	10	P0A9M8	P0A9M8	Phosphate acetyltransferase	pta	189
1150000	843200	610130	263580	480770	407400	0	5881.7	0	88559	143410	110160	0	0	0	0	26653	11810	1951900	1673100	1435900				12	12	12	35.4	35.4	35.4	50.688	0	137.04	197000000	21	96	P0A9P0	P0A9P0	Dihydrolipoyl dehydrogenase	lpdA	190
14179	8403.4	11154	19567	27574	24542	0	0	0	0	0	0	0	0	0	5454.9	0	0	0	0	0				2	2	2	5.6	5.6	5.6	70.545	0	3.4877	2993600	27	4	P0A9P6	P0A9P6	ATP-dependent RNA helicase DeaD	deaD	192
422710	308380	111150	1993700	2464800	2253600	392720	263230	279800	659560	727020	345890	144650	146980	170550	104580	141370	174750	513520	210790	0				12	12	12	57.6	57.6	57.6	27.292	0	32.824	227560000	12	64	P0A9Q1	P0A9Q1	Aerobic respiration control protein ArcA	arcA	193
65917	83443	106030	67628	159860	144310	0	35172	36088	115450	96863	226510	55526	0	20079	21975	28232	32049	0	0	0				4	4	4	17.1	17.1	17.1	33.322	0	37.59	31827000	18	17	P0A9Q5	P0A9Q5	Acetyl-coenzyme A carboxylase carboxyl transferase subunit beta	accD	194
321440	278810	269310	100700	211920	311290	0	13533	14609	40338	60787	27388	0	0	0	0	9557.1	0	86699	75263	102620				8	8	8	13.5	13.5	13.5	96.126	0	97.845	86739000	43	35	P0A9Q7	P0A9Q7	Aldehyde-alcohol dehydrogenase;Alcohol dehydrogenase;Acetaldehyde dehydrogenase [acetylating];Pyruvate-formate-lyase deactivase	adhE	195
196520	176330	62110	299350	354910	460020	155100	75574	70376	254340	134240	232650	61843	119960	45602	23915	30583	28737	0	0	0				4	4	4	28.4	28.4	28.4	24.439	0	88.511	80875000	11	48	P0A9R7	P0A9R7	Cell division ATP-binding protein FtsE	ftsE	196
408180	306720	324200	98095	45534	87837	0	0	0	0	32042	0	0	0	0	0	0	0	46859	0	0				4	4	4	15.9	15.9	15.9	37.39	0	5.5716	16194000	12	9	P0A9S3	P0A9S3	Galactitol-1-phosphate 5-dehydrogenase	gatD	197
337640	611720	492280	1519000	1279400	1558800	337360	389280	363900	564130	711820	774630	181950	310980	163500	27309	25279	72641	0	0	0				10	10	10	48.5	48.5	48.5	26.8	0	42.962	334490000	15	108	P0A9V1	P0A9V1	Lipopolysaccharide export system ATP-binding protein LptB	lptB	198
0	1337400	0	1520200	1176800	1150600	0	445340	357840	550940	443260	440280	0	295140	341880	0	0	0	0	0	0				2	2	2	27.1	27.1	27.1	11.033	0	4.9653	47107000	5	7	P0A9V5	P0A9V5	Uncharacterized HTH-type transcriptional regulator YiaG	yiaG	199
126170	154460	70420	122890	172030	102090	35932	25667	59497	78318	105100	68973	34308	23010	28494	37476	20694	11296	3800.4	0	0				6	6	6	17.7	17.7	17.7	62.442	0	120.47	44909000	33	42	P0A9W3	P0A9W3	Energy-dependent translational throttle protein EttA	ettA	200
983660	1073300	1085500	1728100	2423000	2562500	96875	87872	110610	121300	278210	120400	22028	25994	65615	0	17937	0	0	0	0				12	12	12	47.3	47.3	47.3	36.952	0	84.183	196690000	16	67	P0A9X4	P0A9X4	Rod shape-determining protein MreB	mreB	201
0	0	0	0	0	151270	181790	0	67565	0	0	0	0	0	113070	644350	1083600	688430	1593400	484950	366470				2	2	2	42	42	42	7.4023	0	62.787	21500000	4	25	P0A9Y6	P0A9Y6	Cold shock-like protein CspC	cspC	202
285100	445680	368860	475970	595580	538870	72906	191820	194150	573190	778330	533000	166260	87998	222380	321880	120090	140760	0	0	0				5	5	5	33.1	33.1	33.1	27.353	0	16.009	104680000	13	33	P0AA16	P0AA16	Transcriptional regulatory protein OmpR	ompR	204
687420	666590	447830	193090	243080	214310	351940	242630	339340	528370	490210	619050	414520	496390	248830	463430	607100	491330	158900	74826	84306				4	4	4	47.7	47.7	47.7	11.806	0	22.966	64440000	7	25	P0AA25	P0AA25	Thioredoxin-1	trxA	205
0	0	11663	67624	0	0	0	0	0	71867	0	28844	0	0	0	0	0	0	0	0	0				2	2	2	8.5	8.5	8.5	55.603	0	3.0464	3960000	22	2	P0AAB4	P0AAB4	3-octaprenyl-4-hydroxybenzoate carboxy-lyase	ubiD	206
43886	40748	0	97276	130750	99238	0	68144	0	53006	35943	54137	44796	36491	32357	14431	14943	29579	0	0	0				1	1	1	8.9	8.9	8.9	29.027	0	74.216	11936000	15	17	P0AAH0	P0AAH0	Phosphate import ATP-binding protein PstB	pstB	207
192360	169230	175200	26201	0	0	0	0	0	52896	98754	100610	0	9794	9063.7	11623	11909	16977	0	0	0				8	8	8	17.2	17.2	17.2	70.707	0	21.796	31487000	36	19	P0AAI3	P0AAI3	ATP-dependent zinc metalloprotease FtsH	ftsH	208
103730	100640	63743	76405	235660	188490	27613	0	45534	35153	64666	33449	0	0	0	32210	16924	0	0	0	0				4	4	4	21.1	21.1	21.1	43.045	0	7.2643	26724000	18	8	P0AAI5	P0AAI5	3-oxoacyl-[acyl-carrier-protein] synthase 2	fabF	209
0	97265	37733	0	267560	137080	0	0	18493	159680	98581	100110	20864	17315	0	20800	0	0	0	0	0				4	4	4	15.7	15.7	15.7	33.1	0	4.0401	13657000	14	6	P0AAJ5	P0AAJ5	Formate dehydrogenase-O iron-sulfur subunit	fdoH	210
0	0	0	0	0	0	0	0	0	0	0	0	0	0	0	0	0	0	328960	225170	147830				1	1	1	16.5	16.5	16.5	13.364	0	8.6241	2807800	4	3	P0AAQ2	P0AAQ2	Uncharacterized protein YajD	yajD	211
1030300	222660	358600	392340	567150	826420	929300	710260	544260	455880	414470	539790	49729	66322	0	36885	86890	70259	676490	541950	330220				7	7	7	87.6	87.6	87.6	11.582	0	45.127	94236000	4	64	P0AAT6	P0AAT6	Ribosomal silencing factor RsfS	rsfS	212
249570	172830	286050	121460	36883	51966	98509	53932	71968	106540	161980	131460	132780	126470	90152	235670	218630	220780	347960	414570	674940				7	7	7	28.7	28.7	28.7	39.147	0	64.981	68726000	13	51	P0AB71	P0AB71	Fructose-bisphosphate aldolase class 2	fbaA	213
2714800	2994400	2798200	417090	449420	584760	377020	255360	265170	3491800	3573800	3366500	599640	407020	358130	747270	695680	600130	0	0	0				9	9	9	59	59	59	17.264	0	289.83	268780000	10	61	P0ABA0	P0ABA0	ATP synthase subunit b	atpF	214
411480	516210	750820	785410	784830	750520	198320	49096	192450	678430	966390	1013400	0	204760	165140	221190	276050	240330	54976	0	0				7	7	7	54.2	54.2	54.2	19.332	0	258.18	107140000	10	52	P0ABA4	P0ABA4	ATP synthase subunit delta	atpH	215
798220	698410	414550	198340	165190	159400	115240	134100	98891	743770	706870	509550	84455	184750	95817	219940	248550	143620	0	0	0				9	9	9	38.3	38.3	38.3	31.577	0	71.166	97691000	17	60	P0ABA6	P0ABA6	ATP synthase gamma chain	atpG	216
3045800	2582900	2100300	786800	803190	1053900	77407	37349	48678	250590	194180	197730	60909	75011	63684	52566	61830	43822	134810	85665	68262				22	22	22	54	54	54	55.221	0	323.31	401080000	27	133	P0ABB0	P0ABB0	ATP synthase subunit alpha	atpA	217
6359200	5919500	4445000	6251600	9186700	8230900	1442600	1410400	1383000	1995800	2268900	1949300	512530	510850	532670	329370	268410	327310	0	0	0				27	27	27	87.8	87.8	87.8	50.325	0	323.31	1655600000	24	467	P0ABB4	P0ABB4	ATP synthase subunit beta	atpD	218
121530	111060	25826	0	0	0	27720	0	28433	78993	104710	123620	0	0	0	10270	13061	10251	0	0	0				3	3	3	15.6	15.6	15.6	37.649	0	18.034	11799000	18	17	P0ABC3	P0ABC3	Modulator of FtsH protease HflC	hflC	219
377450	256570	248950	7852	17161	0	18643	16415	14215	206290	308110	247760	13291	18754	0	25306	41956	41316	0	0	0				6	6	6	17.4	17.4	17.4	45.544	0	39.54	42781000	23	28	P0ABC7	P0ABC7	Modulator of FtsH protease HflK	hflK	220
0	0	0	36838	0	53652	96371	47225	72144	24587	140020	27361	97766	125600	142330	330530	282760	333730	89532	0	0				3	3	3	26.6	26.6	26.6	18.495	0	4.1188	19004000	10	8	P0ABD3	P0ABD3	Bacterioferritin	bfr	221
253540	250520	226140	467360	401370	742960	471480	513990	480830	616470	686260	530700	471730	588380	497330	377950	322570	343500	0	0	0				8	8	8	39.5	39.5	39.5	35.241	0	83.925	160280000	19	92	P0ABD5	P0ABD5	Acetyl-coenzyme A carboxylase carboxyl transferase subunit alpha	accA	222
203090	78431	156430	78901	240260	207450	0	0	0	0	30619	22771	0	0	0	0	0	0	11871	0	0				5	5	5	27.4	27.4	27.4	45.329	0	6.0299	20349000	19	5	P0ABH0	P0ABH0	Cell division protein FtsA	ftsA	223
152870	226630	232740	28328	81324	72049	0	0	56499	48455	28011	18409	63047	0	44386	78865	30018	44148	738520	263740	271140				6	6	6	17.6	17.6	17.6	48.014	0	12.148	51868000	19	28	P0ABH7	P0ABH7	Citrate synthase	gltA	224
10462	0	7512.7	50229	329420	38925	0	0	0	31410	20683	33995	0	0	0	0	34256	0	0	0	0				4	4	4	30.7	30.7	30.7	36.589	0	11.09	14836000	13	7	P0ABI4	P0ABI4	Magnesium transport protein CorA	corA	225
0	393710	311300	78485	123080	140770	0	0	0	98405	0	139190	25485	40960	0	0	67051	41797	0	0	0				2	2	2	13	13	13	34.911	0	10.825	21903000	15	6	P0ABJ1	P0ABJ1	Cytochrome bo(3) ubiquinol oxidase subunit 2	cyoA	226
2602700	2783200	1671000	241430	418920	341050	0	0	22756	109040	343750	155570	0	0	0	68508	60771	57549	18196	5506.3	0				6	6	6	14.9	14.9	14.9	58.204	0	39.419	154910000	16	48	P0ABJ9	P0ABJ9	Cytochrome bd-I ubiquinol oxidase subunit 1	cydA	227
1876000	1227200	1720400	0	195620	281660	0	0	0	0	0	0	0	0	0	0	0	0	0	0	0				1	1	1	3.7	3.7	3.7	42.453	0	5.8431	21204000	4	7	P0ABK2	P0ABK2	Cytochrome bd-I ubiquinol oxidase subunit 2	cydB	228
1085200	850010	1238500	3500200	4343000	4007500	425990	262120	587150	465920	545480	348780	334510	338910	264380	283350	504100	282670	19942	0	0				16	16	16	81.1	81.1	81.1	34.489	0	113.32	380670000	14	92	P0ABK5	P0ABK5	Cysteine synthase A	cysK	229
72072	14137	0	0	0	0	30942	23044	0	225720	124310	113890	0	41379	38494	61692	94971	71371	520560	460490	416020				5	5	5	40.1	40.1	40.1	18.695	0	10.973	30464000	12	26	P0ABT2	P0ABT2	DNA protection during starvation protein	dps	230
46395	49354	19038	11336	19779	49183	0	0	0	0	86163	59250	12252	13005	12344	11627	22789	13727	13161	13166	9538.3				4	4	4	18.5	18.5	18.5	39.667	0	5.0047	9865700	19	7	P0ABU2	P0ABU2	Ribosome-binding ATPase YchF	ychF	231
0	0	0	0	0	0	0	0	0	0	179780	289390	34688	0	0	61236	81538	80621	0	0	0				1	1	1	12.4	12.4	12.4	22.981	0	7.6772	6545300	9	8	P0ABU5	P0ABU5	Enhancing lycopene biosynthesis protein 2	elbB	232
102370	103100	0	0	0	0	0	0	0	0	84594	72352	0	0	0	0	0	0	0	0	0				1	1	1	6.5	6.5	6.5	25.597	0	4.7422	3624100	10	3	P0ABU9	P0ABU9	Protein TolQ	tolQ	233
172990	122280	89384	0	52591	67501	0	0	0	43152	100820	43520	0	0	0	0	15578	0	0	12593	0				2	2	2	13.5	13.5	13.5	27.829	0	5.2942	11526000	16	3	P0AC02	P0AC02	Outer membrane protein assembly factor BamD	bamD	234
0	0	24283	0	0	0	0	0	0	35348	0	0	0	0	0	0	0	0	0	0	0				1	1	1	6.2	6.2	6.2	38.543	0	3.9368	1013700	17	1	P0AC30	P0AC30	Cell division protein FtsX	ftsX	235
23570	20909	24954	0	0	0	0	0	0	0	0	0	0	0	0	0	0	0	0	25998	26638				3	3	2	9.7	9.7	5.5	60.298	0	9.674	4394400	36	10	P0AC33	P0AC33	Fumarate hydratase class I, aerobic	fumA	236
265750	289300	197550	31021	58542	64684	0	0	0	16893	0	4612.3	0	0	0	0	0	0	0	0	0				4	4	4	8.2	8.2	8.2	64.421	0	48.098	29707000	32	16	P0AC41	P0AC41	Succinate dehydrogenase flavoprotein subunit	sdhA	237
1164600	1254300	555100	149170	318070	246630	441740	226040	308510	328050	1127400	672200	354650	266980	0	499620	428700	0	0	0	0				5	5	5	53.9	53.9	53.9	12.879	0	21.837	58392000	7	20	P0AC69	P0AC69	Glutaredoxin-4	grxD	238
0	114920	138580	246860	226720	81148	0	0	86570	173370	182640	62330	94566	66088	84254	74577	80242	71772	0	0	0				3	3	3	25	25	25	24.305	0	3.0558	23981000	10	6	P0ACA3	P0ACA3	Stringent starvation protein A	sspA	240
199450	140210	197140	397680	534870	570110	108340	141420	88002	60664	76648	27288	56222	38244	18443	16234	22071	23492	0	3824	0				7	7	7	24.2	24.2	24.2	52.389	0	51.189	78890000	29	47	P0ACB0	P0ACB0	Replicative DNA helicase	dnaB	241
0	25776	17274	0	0	0	0	0	0	0	42930	20943	0	0	0	0	0	0	0	0	0				2	2	2	6.8	6.8	6.8	45.244	0	3.269	2031600	19	3	P0ACB7	P0ACB7	Protein HemY	hemY	242
83327	65607	83169	292260	350620	293060	80273	73328	0	118890	104210	111680	86386	0	48267	32140	42633	0	0	0	0				8	8	8	25.9	25.9	25.9	62.49	0	52.677	93014000	28	49	P0ACE0	P0ACE0	Hydrogenase-2 large chain	hybC	243
0	0	0	0	0	110610	227350	0	160400	74122	0	0	0	0	0	77764	56837	58272	0	0	0				2	2	2	32.8	32.8	32.8	13.241	0	3.4438	5175300	6	2	P0ACE7	P0ACE7	HIT-like protein HinT	hinT	244
0	0	0	0	0	0	0	0	0	145770	128170	125560	0	0	0	135320	209140	224720	67165	0	0				1	1	1	16.7	16.7	16.7	9.5349	0.0024096	2.7299	4143400	4	7	P0ACF0	P0ACF0	DNA-binding protein HU-alpha	hupA	245
1251400	1147500	847810	557780	469060	598560	1519100	1563200	2637400	2131400	2298500	1499900	1638200	1887300	1753300	2846800	3529300	4377600	0	0	0				7	7	7	60.6	60.6	60.6	15.539	0	89.209	290320000	8	115	P0ACF8	P0ACF8	DNA-binding protein H-NS	hns	246
340170	236330	215660	396140	161400	368470	117440	140850	133330	786370	662190	673040	239370	266750	299590	163240	188950	100140	0	0	0				7	7	7	33.8	33.8	33.8	23.64	0	20.857	89474000	15	38	P0ACJ8	P0ACJ8	cAMP-activated global transcriptional regulator CRP	crp	248
52671	0	0	7292	93630	96649	80729	70504	131370	76037	82208	57269	38512	35067	32500	0	0	0	0	0	0				4	4	4	24.6	24.6	24.6	37.999	0	6.913	14521000	16	5	P0ACP1	P0ACP1	Catabolite repressor/activator	cra	249
938960	511090	485180	477660	865810	609420	0	0	71849	37372	38280	40402	0	25538	33488	32791	0	70003	304320	291440	291910				3	3	3	6.1	6.1	6.1	48.273	0.0069767	2.6227	107370000	14	7	P0AD03	P0AD03	Inner membrane protein YebS	yebS	250
0	29501	15219	0	99110	92597	80782	77872	59429	39845	37784	43876	0	0	0	43474	0	42090	0	0	0				1	1	1	18.1	18.1	18.1	9.1225	0.0090909	2.3495	3307900	5	2	P0AD10	P0AD10	Uncharacterized protein YecJ	yecJ	251
147050	116280	0	219240	183840	184400	0	0	0	0	0	0	75879	0	86417	0	0	0	17901000	14843000	12604000				7	7	7	64.6	64.6	64.6	12.784	0	46.528	278800000	6	19	P0AD49	P0AD49	Ribosome-associated inhibitor A	raiA	252
138890	84450	93002	49906	0	35227	0	17349	0	0	0	50731	6892.7	0	23642	0	8398.7	8772.6	84725	183970	201190				4	4	4	16	16	16	50.729	0	35.426	26653000	27	26	P0AD61	P0AD61	Pyruvate kinase I	pykF	253
370940	324480	201360	55396	37366	45638	0	0	0	125480	204230	222640	15666	32098	18676	0	22764	0	0	0	0				3	3	3	25	25	25	20.95	0	8.1062	12783000	7	15	P0ADA5	P0ADA5	Uncharacterized lipoprotein YajG	yajG	254
0	0	0	0	0	547060	0	0	0	1091800	1050400	831230	0	0	0	0	0	0	0	0	0				1	1	1	39.6	39.6	39.6	4.8095	0	4.611	7040900	2	4	P0ADB7	P0ADB7	Entericidin B	ecnB	255
0	38625	66081	0	24281	38319	0	0	0	41840	0	0	0	0	0	0	0	0	0	0	0				2	2	2	17.1	17.1	17.1	21.356	0	8.0181	2509800	12	8	P0ADC1	P0ADC1	LPS-assembly lipoprotein LptE	lptE	256
0	0	214750	0	0	0	0	0	0	666960	586480	559680	78026	47431	38354	86430	223430	120810	0	0	0				2	2	2	15.7	15.7	15.7	25.663	0	8.7327	20979000	8	6	P0ADK0	P0ADK0	Uncharacterized protein YiaF	yiaF	257
339600	0	0	0	0	249240	0	0	0	279880	197040	209610	0	0	0	0	0	0	0	0	0				1	1	1	34.3	34.3	34.3	7.1771	0.0024814	2.985	5101500	4	2	P0ADN6	P0ADN6	Uncharacterized lipoprotein YifL	yifL	258
382130	371980	480590	0	45245	0	0	0	22602	537850	744720	806870	115520	19130	51434	59424	164550	191760	0	0	0				3	3	3	31.1	31.1	31.1	14.961	0	64.383	44234000	9	32	P0ADW3	P0ADW3	Inner membrane protein YhcB	yhcB	259
361950	210480	226110	0	28297	80579	13998	10814	0	145940	168720	151710	27469	20288	6817.9	8428.7	38314	63672	0	0	0				11	11	11	28.7	28.7	28.7	68.149	0	42.932	61402000	33	41	P0ADY1	P0ADY1	Peptidyl-prolyl cis-trans isomerase D	ppiD	260
908410	803610	922900	0	226240	0	88262	108880	70586	638260	772990	619530	130550	173140	117310	178020	202380	271470	0	0	0				2	2	2	26.4	26.4	26.4	11.887	0.0047393	2.6944	26013000	4	10	P0ADZ7	P0ADZ7	UPF0092 membrane protein YajC	yajC	265
632510	547550	527770	38995	0	47110	0	0	0	224450	372560	203670	13897	62155	0	24715	39139	19394	0	0	0				10	10	10	46.9	46.9	46.9	42.196	0	276.67	64489000	22	28	P0AE06	P0AE06	Multidrug efflux pump subunit AcrA	acrA	266
2352100	1950200	1631900	231910	118510	489260	978020	512810	403960	1245200	1158400	1208000	519170	278100	320900	813660	966410	977690	0	66204	37447				10	10	10	62	62	62	20.761	0	45.899	186490000	10	79	P0AE08	P0AE08	Alkyl hydroperoxide reductase subunit C	ahpC	267
87055	79603	60600	0	0	37974	34000	38936	33286	0	0	70537	49768	89360	36170	64403	69084	50890	59436	0	85582				1	1	1	12.8	12.8	12.8	17.634	0	4.5581	10414000	11	17	P0AE52	P0AE52	Putative peroxiredoxin bcp	bcp	268
49161	64592	0	0	295540	195430	147920	0	27265	237200	365990	364610	0	69949	106850	0	140350	161050	0	0	0				3	3	3	28.9	28.9	28.9	26.312	0	23.588	22259000	10	12	P0AE88	P0AE88	Transcriptional regulatory protein CpxR	cpxR	269
71098	77459	109980	220620	171270	189140	21193	30801	0	163110	270910	326570	70188	77517	52602	61919	72273	59623	216780	207120	169650				4	4	4	12.9	12.9	12.9	44.443	0	5.2848	63356000	24	7	P0AEB2	P0AEB2	D-alanyl-D-alanine carboxypeptidase DacA	dacA	270
0	0	0	429020	661860	791330	0	0	0	0	860720	449440	285320	0	340090	56527	0	0	0	0	0				2	2	2	41	41	41	16.066	0	31.892	27446000	5	13	P0AED0	P0AED0	Universal stress protein A	uspA	271
461640	988880	602100	0	109590	127490	0	0	47320	1577200	1512100	1178100	0	51126	99942	285870	251900	263210	0	0	0				5	5	5	42.7	42.7	42.7	19.787	0	28.535	68008000	9	28	P0AEE1	P0AEE1	Protein DcrB	dcrB	272
0	0	10004	44400	34755	92953	0	0	0	0	0	7302.8	6085.9	0	0	5174.9	0	0	0	0	0				3	3	3	13.1	13.1	13.1	53.662	0	39.596	6012900	27	5	P0AEI1	P0AEI1	tRNA-2-methylthio-N(6)-dimethylallyladenosine synthase	miaB	273
49025	46326	13753	85041	199730	169230	0	0	0	0	61971	12353	54077	0	24587	0	0	0	0	0	0				4	4	4	15.4	15.4	15.4	49.581	0	6.5842	17187000	22	12	P0AEI4	P0AEI4	Ribosomal protein S12 methylthiotransferase RimO	rimO	274
156450	137940	239580	197470	164060	158560	0	56240	39022	157740	114340	193360	114190	74182	63412	62544	112790	124660	33609	77460	0				2	2	2	14.3	14.3	14.3	25.56	0	6.9632	25054000	11	12	P0AEK2	P0AEK2	3-oxoacyl-[acyl-carrier-protein] reductase FabG	fabG	275
49490	64911	68978	156750	142780	165490	0	0	0	34395	42268	42591	0	19466	0	104540	16605	48291	328980	186770	101050				4	4	4	25.2	25.2	25.2	27.864	0	15.278	21774000	13	22	P0AEK4	P0AEK4	Enoyl-[acyl-carrier-protein] reductase [NADH] FabI	fabI	276
0	0	0	0	0	0	0	0	0	0	0	0	0	0	0	0	17097	29004	55508	130310	11584				2	2	2	10.9	10.9	10.9	27.19	0	4.0929	3652500	15	5	P0AEQ3	P0AEQ3	Glutamine-binding periplasmic protein	glnH	277
477950	338840	399330	1074800	1638700	1464800	49631	92234	35295	142940	164640	308100	20201	11613	20394	6162.2	15191	16846	0	0	0				19	19	19	41.3	41.3	41.3	89.949	0	217.35	336420000	41	119	P0AES6	P0AES6	DNA gyrase subunit B	gyrB	278
0	0	0	0	0	0	0	0	0	133580	0	30682	0	0	0	46697	72489	73073	63800	37279	22974				3	3	3	17.7	17.7	17.7	28.483	0	4.5232	7208700	15	7	P0AEU0	P0AEU0	Histidine-binding periplasmic protein	hisJ	279
134910	102630	140320	612110	844610	917270	13267000	14903000	15070000	3011700	4075800	3150400	2562500	2161200	2060900	2407500	2743900	2841800	522760	622400	558440				9	9	9	50.3	50.3	50.3	17.688	0	227.36	620270000	7	158	P0AEU7	P0AEU7	Chaperone protein Skp	skp	280
757690	832420	1020200	1205400	1282800	1520200	46552	100570	146150	283340	447390	232540	93634	54389	96293	28128	77295	142640	0	0	0				7	7	7	38.1	38.1	38.1	29.614	0	64.581	117150000	14	46	P0AEZ3	P0AEZ3	Septum site-determining protein MinD	minD	281
0	60008	77333	16373	30905	22966	0	265010	0	0	96000	61683	16098	24301	29865	47622	11809	56382	11622	0	38110				4	4	4	39.2	39.2	39.2	27.163	0.0024155	2.7324	10885000	11	4	P0AF24	P0AF24	Ribonucleotide monophosphatase NagD	nagD	282
202250	0	72882	0	0	0	0	0	0	340190	261340	353020	0	0	0	0	0	0	0	0	0				1	1	1	16.2	16.2	16.2	11.958	0	4.1674	4918700	4	5	P0AF70	P0AF70	Uncharacterized protein YjeI	yjeI	283
555840	397360	133880	46183	69886	0	281890	503960	535550	551070	0	308020	335820	413470	425030	648370	466380	789700	622240	0	0				3	3	3	37.5	37.5	37.5	13.611	0	20.273	48205000	6	16	P0AF93	P0AF93	2-iminobutanoate/2-iminopropanoate deaminase	ridA	284
1068500	712220	686450	0	0	0	0	0	0	170400	126250	0	0	0	0	0	0	0	0	0	0				3	3	3	24.5	24.5	24.5	16.457	0	5.047	13819000	5	15	P0AFC3	P0AFC3	NADH-quinone oxidoreductase subunit A	nuoA	285
392990	386960	292710	0	130170	63125	35998	84615	62882	489000	392690	281980	34283	121080	20791	46251	61397	47624	0	0	0				4	4	4	16.4	16.4	16.4	25.056	0	14.694	40790000	13	16	P0AFC7	P0AFC7	NADH-quinone oxidoreductase subunit B	nuoB	286
94505	70150	80980	0	0	0	0	41180	0	68431	21978	117490	0	0	0	0	0	0	0	0	0				1	1	1	8.3	8.3	8.3	20.538	0	10.056	8654100	12	4	P0AFD6	P0AFD6	NADH-quinone oxidoreductase subunit I	nuoI	287
189860	171310	126790	0	19610	26785	0	0	0	0	0	0	0	0	0	0	0	0	0	0	0				2	2	2	8.5	8.5	8.5	43.475	0	7.2687	8015300	15	5	P0AFF2	P0AFF2	Nucleoside permease NupC	nupC	288
84088	63973	72088	23284	104160	27686	0	0	14164	76176	68005	75352	58490	32994	37503	80756	54727	88533	0	0	0				5	5	5	20.4	20.4	20.4	54.87	0	12.567	29868000	26	30	P0AFF6	P0AFF6	Transcription termination/antitermination protein NusA	nusA	289
683920	556470	400390	902170	1102600	1017200	951680	822540	862260	1833600	2373100	1988600	791080	932200	679280	826800	742590	796020	30970	0	0				7	7	7	58	58	58	20.531	0	35.366	198180000	10	77	P0AFG0	P0AFG0	Transcription termination/antitermination protein NusG	nusG	290
51864	111220	38312	53037	67149	59591	0	0	0	0	0	0	0	0	0	0	4245.1	0	0	0	0				9	9	9	16.1	16.1	16.1	105.06	0	13.252	31359000	45	17	P0AFG3	P0AFG3	2-oxoglutarate dehydrogenase E1 component	sucA	291
1049500	1012100	1058500	219360	244970	236650	65466	0	23570	131490	245120	224420	22560	9473.8	6396.5	117820	48279	9032.1	61110	62303	77374				8	8	8	23.5	23.5	23.5	44.011	0	93.429	107130000	20	50	P0AFG6	P0AFG6	Dihydrolipoyllysine-residue succinyltransferase component of 2-oxoglutarate dehydrogenase complex	sucB	292
2634100	2294700	1665700	606210	837370	767150	215910	198690	181770	536660	646380	473430	91696	102030	135250	169140	127690	196310	4387700	3448100	2723000				40	40	40	54.3	54.3	54.3	99.667	0	323.31	1122300000	47	452	P0AFG8	P0AFG8	Pyruvate dehydrogenase E1 component	aceE	293
477290	491930	431390	318150	529040	416930	49391	138340	145070	116850	123260	126660	0	127610	113970	44837	34679	50029	257490	171880	128470				2	2	2	12.6	12.6	12.6	25.493	0.0091743	2.5031	62233000	13	5	P0AFM6	P0AFM6	Phage shock protein A	pspA	294
23866	0	0	84141	75752	86252	77598	54370	55912	71203	72160	0	38410	49725	37431	51079	45093	78632	69273	60477	43930				1	1	1	8.3	8.3	8.3	23.211	0	3.097	8602400	8	13	P0AFR4	P0AFR4	Uncharacterized protein YciO	yciO	295
0	0	0	0	0	0	0	0	0	51764	0	0	0	0	0	0	0	0	11566000	8521300	8275700				3	3	3	34.7	34.7	34.7	10.75	0	24.029	85244000	3	29	P0AFX0	P0AFX0	Ribosome hibernation promoting factor	hpf	296
0	0	0	0	0	0	44075	49504	56768	100150	119110	123210	0	76866	81963	0	0	0	0	0	0				4	4	4	30.9	30.9	30.9	20.315	0	12.664	9790000	10	14	P0AFY8	P0AFY8	Negative modulator of initiation of replication	seqA	297
43575	42315	0	0	0	0	0	0	0	0	27877	29270	0	0	0	0	0	0	0	0	0				1	1	1	5.5	5.5	5.5	39.489	0.002439	2.7688	2574700	18	4	P0AG00	P0AG00	Lipopolysaccharide biosynthesis protein WzzE	wzzE	298
12177	10967	0	0	0	0	0	0	0	0	0	0	0	0	0	0	0	0	0	0	0				1	1	1	5.7	5.7	5.7	39.366	0.0024691	2.8928	416600	18	1	P0AG14	P0AG14	Probable protease SohB	sohB	299
0	0	0	61070	62994	39005	25401	0	0	0	0	0	0	0	0	0	0	0	0	0	0				3	3	3	11.3	11.3	11.3	56.487	0	9.6768	4993700	23	6	P0AG16	P0AG16	Amidophosphoribosyltransferase	purF	300
357040	323900	193540	0	212650	0	0	175990	161750	322510	261150	260380	51657	0	0	13733	81831	19334	267690	222570	314050				2	2	2	13.3	13.3	13.3	15.596	0.0024631	2.8748	25918000	8	9	P0AG27	P0AG27	Uncharacterized protein YibN	yibN	301
1871000	1869500	1604200	6186100	8355800	8771800	1605500	1120400	1199400	1197200	1572900	1300100	503810	446980	495690	212860	216310	233640	5204	0	0				23	23	23	57	57	57	47.004	0	323.31	1154200000	23	341	P0AG30	P0AG30	Transcription termination factor Rho	rho	302
3907500	3542600	2217100	2412100	4338400	4122900	5166300	4623800	3793800	6555700	8181400	8168000	2135500	2202300	1870900	2223600	2577700	2485000	339200	273140	354240				5	5	5	60	60	60	17.277	0	323.31	504890000	5	171	P0AG86	P0AG86	Protein-export protein SecB	secB	310
207370	241370	174440	16173	0	0	0	0	0	0	0	0	0	0	0	0	0	0	0	22897	0				6	6	6	16.7	16.7	16.7	66.631	0	23.33	21798000	31	14	P0AG90	P0AG90	Protein translocase subunit SecD	secD	311
222450	211180	254210	0	240900	261590	0	78190	190120	614460	676600	554050	0	0	0	210890	0	255890	0	0	0				1	1	1	16.4	16.4	16.4	11.365	0	62.181	18853000	5	14	P0AG99	P0AG99	Protein-export membrane protein SecG	secG	312
1227000	1134400	1270900	829320	409120	495330	715920	397270	526910	1153600	1440300	1327900	911060	910140	550380	2224200	2702100	778040	1873900	1353100	727130				6	6	6	49.2	49.2	49.2	21.265	0	58.048	233500000	9	51	P0AGD3	P0AGD3	Superoxide dismutase [Fe]	sodB	313
485660	389180	290870	108060	506540	85936	0	7817.3	204120	129800	64513	20384	26185	25390	35892	26566	33560	35979	223700	117470	252570				14	14	14	42.8	42.8	42.8	49.787	0	23.932	88296000	23	51	P0AGD7	P0AGD7	Signal recognition particle protein	ffh	314
1642600	1314300	1730000	4475100	5588500	5421900	0	578400	505550	0	455510	451190	947470	566930	621820	0	1016500	1492100	4131300	4051700	4343900				1	1	1	12.4	12.4	12.4	10.784	0	25.437	118000000	3	24	P0AGK4	P0AGK4	RNA-binding protein YhbY	yhbY	315
19078	0	18513	0	0	0	51673	0	42946	60028	70064	0	29984	29188	0	15558	22561	25552	0	0	0				1	1	1	13.6	13.6	13.6	17.336	0	13.937	3851400	10	11	P0AGK8	P0AGK8	HTH-type transcriptional regulator IscR	iscR	316
20565	0	0	0	26403	0	0	22894	51582	181840	277390	263800	0	0	67299	0	0	0	0	0	0				2	2	2	14.6	14.6	14.6	15.774	0	3.0945	10006000	8	8	P0C054	P0C054	Small heat shock protein IbpA	ibpA	318
209960	56592	0	0	0	0	0	0	0	0	72696	47268	0	79114	49923	118260	120820	106730	0	0	0				3	3	3	15	15	15	30.896	0	3.0933	9474900	11	3	P0C0S1	P0C0S1	Small-conductance mechanosensitive channel	mscS	319
78610	108980	37688	42150	77351	63318	0	21642	0	18864	21785	0	0	30002	17445	17438	19225	13569	22623	27167	29072				3	3	3	9.5	9.5	9.5	49.354	0	7.1977	12292000	19	5	P0C0V0	P0C0V0	Periplasmic serine endoprotease DegP	degP	320
161880	96779	133870	167790	436150	475980	0	0	0	36018	69782	50651	17492	25879	0	41033	40755	35729	0	0	0				7	7	7	25	25	25	47.108	0	14.687	32729000	17	13	P0C8J8	P0C8J8	D-tagatose-1,6-bisphosphate aldolase subunit GatZ	gatZ	321
0	0	51716	0	27245	0	0	0	0	0	0	0	0	0	0	0	0	0	0	0	0				1	1	1	3.1	3.1	3.1	66.609	0	3.2315	2289900	29	1	P0CB39	P0CB39	Phosphoethanolamine transferase EptC	eptC	322
16744000	16157000	11275000	15343000	22334000	21258000	6686900	5906300	5818100	6459100	7766000	7762600	3712100	3421300	2833200	3978300	3843300	3420300	3843200	2676600	2275200				20	20	20	66.2	66.2	66.2	43.313	0	323.31	5149900000	24	933	P0CE48;P0CE47	P0CE48;P0CE47	Elongation factor Tu 2;Elongation factor Tu 1	tufB;tufA	323
172440	83302	96869	238210	505740	436550	0	0	0	0	21654	0	0	0	0	0	4048.1	0	0	10504	0				7	7	7	18.8	18.8	18.8	67.355	0	49.683	52046000	23	34	P0DTT0	P0DTT0			324
11801	14103	8347.5	7478.2	25924	23188	0	28229	92998	19699	25328	20813	11094	8818.8	7440.9	8096	10914	25436	0	0	0				5	5	5	20.1	20.1	20.1	54.513	0	17.954	39633000	22	20	P10121	P10121	Signal recognition particle receptor FtsY	ftsY	325
81929	53423	87225	0	0	0	0	0	14878	45787	60841	15960	0	21105	0	0	0	0	0	0	0				3	3	3	18	18	18	46.161	0	12.767	9124900	20	8	P11557	P11557	Cell division protein DamX	damX	326
33687	18487	9534.8	31737	47496	31261	0	0	16998	26774	47624	15725	24024	0	0	26777	17471	9998	6184.2	9400.6	200150				3	3	3	4.2	4.2	4.2	64.682	0.0048077	2.721	37103000	33	11	P11875	P11875	Arginine--tRNA ligase	argS	327
49469	64255	59603	0	49253	29585	0	0	0	0	0	0	0	0	0	0	0	0	140350	115810	144750				2	2	2	12.6	12.6	12.6	27.159	0	4.4835	9056900	11	3	P12758	P12758	Uridine phosphorylase	udp	328
214960	183110	175050	276500	427220	329110	0	0	0	5914.8	0	0	0	0	0	0	0	0	0	0	0				17	17	17	23	23	23	136	0	182.89	121170000	63	61	P13009	P13009	Methionine synthase	metH	329
152070	143650	86813	0	42601	34024	0	0	0	0	0	17050	0	5963.8	10601	13008	29673	23119	0	0	7418.9				8	8	8	20.2	20.2	20.2	80.023	0	61.311	24520000	37	22	P13029	P13029	Catalase-peroxidase	katG	330
299290	215600	110940	635480	852940	894540	0	11217	6928.5	0	20650	0	0	0	0	9661.8	0	0	0	0	0				14	14	14	46.1	46.1	46.1	56.75	0	182.63	258690000	31	93	P13035	P13035	Aerobic glycerol-3-phosphate dehydrogenase	glpD	331
8083.2	6383.5	5102.8	12360	16403	12517	0	0	0	11358	18956	13627	19824	6398.9	6338.7	8817.8	15486	33465	0	0	0				2	2	2	8.6	8.6	8.6	49.815	0.0047962	2.7183	3902400	20	7	P15034	P15034	Xaa-Pro aminopeptidase	pepP	332
28925	0	0	0	0	0	0	0	0	19143000	18480	0	11889	11824000	8350.3	12934	14608	10498000	67079	16430	0				4	4	4	9.5	9.5	9.5	52.915	0	3.5924	832880000	20	9	P15288	P15288	Cytosol non-specific dipeptidase	pepD	333
72473	15579	16531	13266	0	73793	0	0	0	0	0	0	34234	0	0	16851	30516	0	0	0	0				3	3	3	8.4	8.4	8.4	63.692	0	4.1643	7924100	29	6	P16659	P16659	Proline--tRNA ligase	proS	334
0	0	0	23835	20393	20122	0	0	0	9860.9	0	0	0	0	0	0	0	0	0	0	0				1	1	1	6.3	6.3	6.3	41.058	0	4.1376	1558400	21	3	P16676	P16676	Sulfate/thiosulfate import ATP-binding protein CysA	cysA	335
0	248250	211600	245420	1349700	1083200	95221	1690900	1151200	96331	1413900	132950	116530	114670	1578100	67507	83598	55998	240840	0	0				2	2	2	12.4	12.4	12.4	20.729	0.0069444	2.6028	333270000	9	6	P16690	P16690	Ribose 1,5-bisphosphate phosphokinase PhnN	phnN	336
82168	25696	52708	31266	37966	65577	0	0	22561	21225	25083	24965	0	0	0	0	0	0	0	0	0				4	4	4	12.2	12.2	12.2	66.894	0	11.4	10898000	28	7	P17169	P17169	Glutamine--fructose-6-phosphate aminotransferase [isomerizing]	glmS	337
0	0	0	0	0	107860	0	0	0	0	0	0	0	0	0	0	0	0	0	0	0				1	1	1	5.1	5.1	5.1	53.625	0	36.734	2157200	20	3	P17952	P17952	UDP-N-acetylmuramate--L-alanine ligase	murC	338
7539500	9366000	6962900	4627900	7455600	6359600	3779400	3741700	4379400	3920200	4029100	2938500	2719700	2375900	2664000	2081600	2487200	1774300	0	0	0				13	13	13	56.3	56.3	56.3	29.617	0	203.17	1307700000	13	272	P21338	P21338	Ribonuclease I	rna	339
7485.6	34246	0	0	10445	12945	0	0	0	0	0	0	0	0	0	0	0	0	200420	161490	141290				5	5	5	7.7	7.7	7.7	92.108	0	9.7298	24438000	43	15	P21499	P21499	Ribonuclease R	rnr	340
147780	80333	163210	25486	50996	33475	7781.4	7109.9	9653.5	64024	53637	70750	15420	12690	8451.4	15043	8256.8	16122	0	20056	0				5	5	5	9.4	9.4	9.4	118.2	0	323.31	38295000	45	46	P21513	P21513	Ribonuclease E	rne	341
683000	625730	0	0	0	0	1586600	0	0	0	872510	576050	31164	558020	759450	460530	495300	714470	635920	0	0				3	3	3	7	7	7	62.658	0	3.2326	247960000	31	6	P22106	P22106	Asparagine synthetase B [glutamine-hydrolyzing]	asnB	342
71683	78725	82469	361870	663710	740600	1589000	2043300	1327000	702500	434260	625120	566570	440610	344620	145470	157670	120300	0	0	0				7	7	7	44.7	44.7	44.7	36.397	0	50.67	205020000	14	92	P22333	P22333	Adenosine deaminase	add	343
0	0	12204	9136.9	10953	2223.1	0	0	0	0	6439.6	9398.9	0	11446	0	0	0	0	0	0	0				4	4	4	4.8	4.8	4.8	170.23	0	11.889	6347800	81	6	P22523	P22523	Chromosome partition protein MukB	mukB	344
19220	30892	25081	62399	92202	72561	0	0	0	0	0	0	0	0	0	0	0	0	0	23070	17008				2	2	2	4	4	4	87.434	0	9.9367	12670000	37	11	P23538	P23538	Phosphoenolpyruvate synthase	ppsA	345
0	0	0	0	16886	41963	58958	0	0	0	0	56177	0	0	0	44998	54938	0	192220	142560	105620				5	5	5	19.6	19.6	19.6	39.783	0	6.211	12858000	18	7	P23721	P23721	Phosphoserine aminotransferase	serC	346
1577900	1354400	1245500	1490100	1982100	1789200	0	12451	14921	81546	50065	74950	14229	0	22221	0	0	0	107600	56623	42176				14	14	14	43	43	43	52.801	0	288.25	388490000	26	138	P23830	P23830	CDP-diacylglycerol--serine O-phosphatidyltransferase	pssA	347
0	0	0	0	0	0	0	0	0	9636.4	0	14193	11922	0	6731.6	14369	0	34337	0	0	0				3	3	3	12.9	12.9	12.9	33.175	0.002457	2.8473	1732600	19	5	P23839	P23839	UPF0701 protein YicC	yicC	348
0	0	0	0	0	0	0	0	0	0	0	0	0	0	0	0	0	0	88904	45901	46892				1	1	1	3.7	3.7	3.7	60.898	0	22.756	5269200	29	6	P23843	P23843	Periplasmic oligopeptide-binding protein	oppA	349
73963	130290	0	0	0	0	0	0	0	0	0	0	0	0	0	0	0	0	0	0	0				1	1	1	10.4	10.4	10.4	18.153	0	3.1467	1634000	8	4	P23869	P23869	Peptidyl-prolyl cis-trans isomerase B	ppiB	350
150680	129940	286600	468300	794650	680250	0	145460	35855	75872	106740	65839	95661	0	36858	75735	86343	0	0	0	0				4	4	4	14.8	14.8	14.8	45.366	0	42.616	48522000	15	19	P23893	P23893	Glutamate-1-semialdehyde 2,1-aminomutase	hemL	351
0	39650	0	0	162700	207820	0	0	13534	0	0	0	0	0	0	0	0	0	0	0	0				3	3	3	9.4	9.4	9.4	49.32	0	4.9155	10169000	24	6	P24182	P24182	Biotin carboxylase	accC	352
495380	423840	553150	1284800	1977300	1988700	0	12862	0	25874	32820	14375	29133	38559	33717	52336	0	0	0	0	0				15	15	15	50.9	50.9	50.9	49.472	0	319.91	188610000	24	72	P24554	P24554	DNA repair protein RadA	radA	353
0	0	0	68305	0	0	0	0	0	0	0	0	19813	42585	0	0	0	0	6168.9	4993.3	0				2	2	2	3.9	3.9	3.9	97.676	0.0047733	2.7095	5816500	41	3	P25516	P25516	Aconitate hydratase A	acnA	354
0	6842.3	20657	0	0	0	0	0	0	0	0	0	0	0	0	17933	0	0	133670	236920	54680				4	4	4	6.4	6.4	6.4	84.672	0	141.63	15533000	33	12	P25665	P25665	5-methyltetrahydropteroyltriglutamate--homocysteine methyltransferase	metE	355
122360	103750	81241	20070	35899	41787	0	0	0	26981	35604	37796	0	0	0	0	0	0	0	0	0				2	2	2	7.7	7.7	7.7	61.525	0	13.839	10678000	17	7	P25714	P25714	Membrane protein insertase YidC	yidC	356
8909.9	10700	10197	50538	82216	100240	0	0	0	0	0	0	0	0	0	0	0	0	0	0	0				4	4	4	12.2	12.2	12.2	81.439	0	24.196	16865000	40	12	P27296	P27296	Probable ATP-dependent helicase DinG	dinG	357
0	137930	31717	0	0	0	0	0	0	0	0	0	0	0	0	0	0	0	215830	200920	54195				4	4	4	7.5	7.5	7.5	72.211	0	16.208	17961000	26	5	P27302	P27302	Transketolase 1	tktA	358
225510	253290	760940	144710	126530	0	73098	0	152640	401850	445550	341630	0	0	282530	0	0	0	0	106400	0				3	3	3	11.2	11.2	11.2	51.56	0	6.8339	79552000	24	4	P27306	P27306	Soluble pyridine nucleotide transhydrogenase	sthA	359
0	41560	19948	0	0	0	0	0	0	0	80632	113880	37373	42412	0	40353	30896	49431	0	0	0				2	2	2	8.3	8.3	8.3	36.191	0	3.547	4826500	10	5	P27434	P27434	Cytoskeleton protein RodZ	rodZ	360
352980	445670	182500	157210	475100	430250	20272	22391	19161	37147	75358	55460	25608	23927	15650	25628	27330	24594	146490	62898	46788				6	6	6	16.6	16.6	16.6	72.093	0	4.8734	91760000	33	8	P27550	P27550	Acetyl-coenzyme A synthetase	acs	361
825570	799460	706260	176180	244270	247520	48415	38112	38935	790760	1037100	968980	48979	71503	114780	158010	179580	223740	161780	80315	70755				8	8	8	45.8	45.8	45.8	29.431	0	214.69	107430000	14	93	P28635	P28635	D-methionine-binding lipoprotein MetQ	metQ	362
0	0	0	143190	441040	228730	0	0	0	0	0	0	0	0	0	0	0	0	0	0	0				2	2	2	17.1	17.1	17.1	25.031	0	3.8071	13930000	8	2	P30843	P30843	Transcriptional regulatory protein BasR	basR	363
0	0	0	0	0	0	0	0	0	0	0	0	0	0	0	0	0	0	0	0	0				1	1	1	3.7	3.7	3.7	61.666	0	30.553	0	19	2	P30845	P30845	Phosphoethanolamine transferase EptA	eptA	364
77118	50173	61612	28841	48367	64040	0	0	0	0	0	0	0	0	0	0	0	0	455690	312180	298630				9	9	9	21	21	21	72.49	0	35.95	47486000	34	23	P30850	P30850	Exoribonuclease 2	rnb	365
0	0	0	0	0	0	0	0	0	0	0	0	0	0	0	12110	0	0	65153	31546	0				2	2	2	17.3	17.3	17.3	26.929	0	3.3773	1523300	14	2	P30859	P30859	Putative ABC transporter arginine-binding protein 2	artI	366
18065	12196	15390	0	0	0	0	0	0	0	0	0	0	0	0	0	0	0	0	0	0				2	2	2	4.6	4.6	4.6	89.67	0	8.1803	2008700	44	3	P31554	P31554	LPS-assembly protein LptD	lptD	367
0	0	0	0	0	0	0	0	0	65184	40850	0	0	0	0	0	0	0	0	0	0				2	2	2	14	14	14	23.575	0	3.0912	954300	9	3	P31802	P31802	Nitrate/nitrite response regulator protein NarP	narP	368
97215	86616	105350	3484.3	3853.7	158540	0	22107	17289	0	0	0	0	30182000	0	0	18903	14219	2413.1	3199.9	0				5	5	5	14.4	14.4	14.4	49.292	0	8.6011	737170000	24	14	P31979	P31979	NADH-quinone oxidoreductase subunit F	nuoF	369
59026	24973	33292	12750	18908	17018	0	13759	0	0	0	0	0	0	0	0	0	0	0	0	0				5	5	5	9.5	9.5	9.5	112.55	0	7.8509	8806600	49	17	P32176	P32176	Formate dehydrogenase-O major subunit	fdoG	370
0	0	0	0	0	0	210370	207770	0	218050	245030	288360	77630	96595	0	0	176750	188570	0	0	0				1	1	1	10.8	10.8	10.8	18.081	0	4.5842	5127400	3	9	P33012	P33012	DNA gyrase inhibitor	sbmC	371
32558	31400	50820	0	10325	12051	0	0	0	0	0	0	0	0	0	0	0	0	96394	69482	54454				4	4	4	7.2	7.2	7.2	104.38	0	15.614	13942000	39	13	P33195	P33195	Glycine dehydrogenase (decarboxylating)	gcvP	372
137050	122290	375790	4350.3	0	0	140460	139340	128690	117400	137840	130100	111670	131080	104030	114830	125580	108850	0	0	0				3	3	3	6.8	6.8	6.8	94.455	0	2.9976	97310000	45	3	P33225	P33225	Trimethylamine-N-oxide reductase 1	torA	373
696690	706720	828810	170390	433210	381820	101370	172490	111330	297290	315140	277360	89778	68644	111870	44044	104190	153850	47011	37959	15551				8	8	8	28	28	28	42.728	0	112.28	121510000	22	48	P33232	P33232	L-lactate dehydrogenase	lldD	374
328680	285550	305320	598500	507440	342840	189050	66338	151930	69237	114030	75238	1469.1	21217	19665	5574.5	19447	8757.4	6678.4	3977.5	0				13	13	13	29.5	29.5	29.5	68.235	0	86.617	161280000	34	66	P33599	P33599	NADH-quinone oxidoreductase subunit C/D	nuoC	375
221050	200240	162230	32614	37489	83164	0	16800	0	0	0	13516	0	0	0	13478	13273	12572	9824.7	0	0				8	8	8	16.2	16.2	16.2	100.3	0	90.547	59603000	45	31	P33602	P33602	NADH-quinone oxidoreductase subunit G	nuoG	376
5730000	5999300	4826600	1275700	1512400	1263900	0	0	0	0	0	0	0	0	0	0	0	0	0	0	0				3	3	3	11.8	11.8	11.8	51.08	0	5.0684	206080000	10	4	P36672	P36672	PTS system trehalose-specific EIIBC component;Trehalose-specific phosphotransferase enzyme IIB component;Trehalose permease IIC component	treB	377
258010	395650	185430	401870	138480	116560	0	539040	432230	456150	361630	271500	109680	477070	384350	319940	286230	736410	253520	300050	288570				1	1	1	1.6	1.6	1.6	69.361	0.0090703	2.3444	127530000	19	12	P36682	P36682	Uncharacterized protein YacH	yacH	378
130450	89734	110810	46690	24854	46178	22836	0	9233.4	13787	10020	12249	10696	12848	0	4287.8	3945.6	3008.9	44010	33979	28264				6	6	6	11	11	11	93.497	0	37.759	33577000	46	26	P36683	P36683	Aconitate hydratase B	acnB	379
0	0	23299	176900	154720	264920	0	23486	0	0	0	20411	0	0	0	0	0	0	0	0	0				4	4	4	10.9	10.9	10.9	43.085	0	14.204	13938000	21	9	P36979	P36979	Dual-specificity RNA methyltransferase RlmN	rlmN	380
0	0	0	0	152890	136420	0	0	0	0	33606	22154	0	0	0	0	0	0	69481	60992	59239				3	3	3	11.7	11.7	11.7	46.18	0	3.5447	12835000	24	3	P37095	P37095	Peptidase B	pepB	382
285020	206890	122010	0	560490	0	0	124070	93085	271230	292910	252000	0	73569	88533	0	34746	103610	0	0	0				3	3	3	54.3	54.3	54.3	10.222	0.0024272	2.7403	16020000	5	2	P37188	P37188	Galactitol-specific phosphotransferase enzyme IIB component	gatB	383
41882	174500	71236	47409	61578	30898	0	0	0	36307	41557	22154	7150.3	0	0	9319.4	12551	21430	0	0	0				3	3	3	13.6	13.6	13.6	51.448	0	55.855	18360000	22	26	P37349	P37349	PTS-dependent dihydroxyacetone kinase, phosphotransferase subunit DhaM;Phosphocarrier protein HPr;Phosphotransferase enzyme IIA component	dhaM	384
0	0	0	0	0	0	0	0	0	0	0	0	0	0	0	0	0	0	224690	415850	0				1	1	1	15.9	15.9	15.9	9.8704	0.002451	2.8293	1921600	3	4	P37590	P37590	Signal transduction protein PmrD	pmrD	385
390260	481170	410410	164610	111660	132910	48110	0	34400	317650	233820	302020	28159	41585	0	27065	36707	0	0	0	0				2	2	2	16.4	16.4	16.4	22.197	0	6.8419	22084000	8	12	P37665	P37665	Probable lipoprotein YiaD	yiaD	386
111720	101100	0	99397	0	0	0	145750	108750	0	0	0	0	98459	0	74860	0	0	0	72447	83578				2	2	2	7.6	7.6	7.6	33.42	0.002445	2.8168	11649000	13	4	P37902	P37902	Glutamate/aspartate periplasmic-binding protein	gltI	387
0	0	61009	0	0	0	0	0	0	237130	0	0	0	24784	0	0	0	0	0	0	0				1	1	1	11.1	11.1	11.1	16.016	0.004717	2.6578	1937500	6	1	P37903	P37903	Universal stress protein F	uspF	388
2645600	2313100	3047900	1641800	542800	1920900	767740	843150	735580	937600	427960	925160	427750	619820	431410	546220	240050	821440	11929000	12832000	9251200				4	4	4	33.3	33.3	33.3	12.88	0	323.31	366360000	6	170	P38521	P38521	Uncharacterized protein YggL	yggL	389
0	0	0	0	0	0	0	0	0	0	0	0	0	0	0	0	0	0	0	28738	32052				1	1	1	4.4	4.4	4.4	47.204	0	3.9571	1215800	20	1	P39099	P39099	Periplasmic pH-dependent serine endoprotease DegQ	degQ	390
94773	93814	68660	107540	125730	143970	1069200	777120	914540	1042200	1540900	1189200	381410	431980	434200	517530	502150	619020	0	0	38189				6	6	6	58.5	58.5	58.5	15.935	0	38.841	85577000	7	90	P39177	P39177	Universal stress protein G	uspG	391
865910	950150	1122100	1626600	2164000	1762100	1220300	744170	1785700	2238800	2323000	2488600	1535800	1760200	1888300	1227800	794720	1268800	1132100	787190	1267000				1	1	1	3.6	3.6	3.6	54.796	0	3.2043	309540000	10	13	P39263	P39263	Uncharacterized protein YfcC	yfcC	393
0	0	0	148730	193780	141070	30847	0	0	135900	155540	127090	0	60424	54831	0	0	0	0	0	0				3	3	3	21.4	21.4	21.4	27.249	0	9.3296	10482000	10	12	P39831	P39831	NADP-dependent 3-hydroxy acid dehydrogenase YdfG	ydfG	394
98678	83932	66383	18261	77492	18033	38438	22481	54837	140210	151330	153540	62648	66595	54005	59468	99055	69450	0	0	0				4	4	4	19.5	19.5	19.5	43.285	0	15.074	35096000	17	37	P42641	P42641	GTPase ObgE/CgtA	obgE	395
0	0	0	0	0	0	324640	349910	266370	0	0	0	0	0	0	0	0	0	0	0	0				1	1	1	5.9	5.9	5.9	28.882	0	57.834	13173000	14	1	P45523	P45523	FKBP-type peptidyl-prolyl cis-trans isomerase FkpA	fkpA	396
0	0	0	0	0	0	40825	0	0	0	0	0	0	0	0	134530	99107	0	335050	350200	149700				3	3	3	19.4	19.4	19.4	25.892	0	11.605	20279000	13	12	P45577	P45577	RNA chaperone ProQ	proQ	397
13703	16256	0	34440	0	0	28087	27561	29358	30185	19433	21298	47168	16756	0	39920	34919	30574	0	0	0				1	1	1	4.1	4.1	4.1	36.909	0.0046948	2.6507	7403500	19	8	P45766	P45766	Putative amino-acid ABC transporter-binding protein YhdW	yhdW	398
75704	66081	96131	130240	304090	339080	523030	0	0	3586.8	7286.4	17835	4141.1	0	0	3636.4	2633.7	0	0	0	0				18	18	18	32.3	32.3	32.3	85.119	0	88.496	176550000	45	64	P46837	P46837	Protein YhgF	yhgF	399
2601600	158890	0	0	1359300	0	41346	2320900	106240	175140	274720	0	163570	1408800	0	37418	3109900	2650300	126970	64826	0				2	2	2	10.2	10.2	10.2	34.877	0.009009	2.2901	211620000	13	15	P60390	P60390	Ribosomal RNA small subunit methyltransferase H	rsmH	400
39211	0	39090	58237	112490	72756	329550	570850	248300	323050	287150	391610	320490	274390	70594	100350	185190	71722	0	0	0				6	6	6	22.1	22.1	22.1	36.071	0	12.961	72746000	17	30	P60716	P60716	Lipoyl synthase	lipA	404
0	0	20350	0	87146	9088.3	0	0	0	0	0	0	0	0	0	0	0	0	0	0	0				2	2	2	6	6	6	64.46	0	10.027	3147800	27	5	P60752	P60752	Lipid A export ATP-binding/permease protein MsbA	msbA	406
49377	32341	0	184060	305350	215280	0	0	0	0	0	0	0	0	0	0	0	0	76584	0	0				6	6	6	16.5	16.5	16.5	66.57	0	99.212	26390000	26	17	P60785	P60785	Elongation factor 4	lepA	407
425790	446270	158840	84040	263830	194020	72447	0	0	91271	327040	233500	53869	60775	142870	81216	98820	69451	312110	1587400	1536400				4	4	4	46.8	46.8	46.8	16.156	0	8.7625	43782000	6	37	P61714	P61714	6,7-dimethyl-8-ribityllumazine synthase	ribE	409
417250	495780	641040	321470	284480	353710	475860	184270	204850	277330	443790	388770	286160	210170	214470	338410	458680	582240	503700	499510	375480				8	8	8	45.2	45.2	45.2	32.337	0	41.866	155530000	14	103	P61889	P61889	Malate dehydrogenase	mdh	410
0	0	92290	179310	0	0	0	177120	155900	212130	222060	167730	148460	0	0	220030	260880	0	0	60381	0				1	1	1	10.8	10.8	10.8	19.737	0	37.714	13274000	7	8	P61949	P61949	Flavodoxin-1	fldA	411
41281	95869	38267	219490	301380	301560	104680	40761	27553	54581	172860	87920	37039	22516	81543	43987	36581	40285	0	0	0				6	6	6	25	25	25	40.683	0	28.105	41956000	24	42	P62620	P62620	4-hydroxy-3-methylbut-2-en-1-yl diphosphate synthase (flavodoxin)	ispG	413
0	0	0	15998	0	16655	0	0	0	82353	20415	40065	0	0	0	11064	0	0	0	0	0				3	3	3	16.1	16.1	16.1	34.774	0	5.4833	4088300	18	5	P62623	P62623	4-hydroxy-3-methylbut-2-enyl diphosphate reductase	ispH	414
119350	88622	211690	45987	72045	62091	256600	166830	311390	275890	468980	332000	283590	26301	25620	481110	456420	450170	327120	315770	213900				4	4	4	19.6	19.6	19.6	28.556	0	6.5169	64889000	13	19	P62707	P62707	2,3-bisphosphoglycerate-dependent phosphoglycerate mutase	gpmA	415
33399	28677	22124	0	45219	0	55837	28128	40069	44987	246310	162430	57312	0	34222	133380	229770	46308	0	0	0				2	2	2	15.1	15.1	15.1	20.815	0	8.5882	14498000	12	10	P63224	P63224	Phosphoheptose isomerase	gmhA	416
415320	278350	299310	272310	471630	480930	120310	79252	131340	343370	404610	386490	132040	88972	61786	105080	135020	118490	17204	0	0				19	19	19	32.6	32.6	32.6	95.584	0	171.24	221960000	50	124	P63284	P63284	Chaperone protein ClpB	clpB	417
87375	102350	92592	0	0	0	0	0	0	183980	252460	215520	0	0	0	53959	0	85607	0	0	0				3	3	3	30.1	30.1	30.1	19.576	0	32.693	18360000	11	15	P64604	P64604	Probable phospholipid ABC transporter-binding protein MlaD	mlaD	418
0	0	0	0	0	0	2228800	1466600	1907300	660470	676060	63056	22529	535640	535660	63932	58184	53749	27560	0	0				2	2	2	26.1	26.1	26.1	20.376	0	4.5045	77802000	7	5	P65556	P65556	Uncharacterized Nudix hydrolase YfcD	yfcD	419
15398	0	8190.3	8362.8	9945.8	13270	0	0	0	18233	24935	17924	7472.6	11676	7481.8	11758	12701	12628	5002.5	0	0				1	1	1	5.6	5.6	5.6	31.348	0	3.5986	3144700	17	10	P67087	P67087	Ribosomal RNA small subunit methyltransferase I	rsmI	420
74562	72830	42670	23081	34433	45426	21613	17230	21814	48090	137950	96672	21803	0	14136	46578	49672	22534	0	0	0				4	4	4	19.4	19.4	19.4	34.893	0	5.0531	15031000	19	12	P67910	P67910	ADP-L-glycero-D-manno-heptose-6-epimerase	hldD	421
217240	217090	366240	445040	600590	810320	0	34847	0	0	0	0	0	0	0	0	0	0	0	0	0				8	8	8	36.1	36.1	36.1	40.99	0	164.44	60926000	18	36	P68187	P68187	Maltose/maltodextrin import ATP-binding protein MalK	malK	422
252900	322760	349480	136000	200020	237280	76517	65170	85146	396440	177740	500390	0	0	0	59152	0	0	0	0	0				2	2	2	29.1	29.1	29.1	14.163	0	13.56	22872000	8	12	P69411	P69411	Outer membrane lipoprotein RcsF	rcsF	425
64592	0	47762	0	0	0	0	0	0	155780	207490	142620	0	0	0	15785	21180	0	0	0	0				2	2	2	15.2	15.2	15.2	18.421	0	8.6196	6552100	10	4	P69425	P69425	Sec-independent protein translocase protein TatB	tatB	426
261520	441270	549230	103640	150160	105450	90780	0	0	1087300	1406900	1077000	82722	121560	0	247050	197860	265660	0	0	0				4	4	4	55.1	55.1	55.1	9.6639	0	7.7735	31581000	5	16	P69428	P69428	Sec-independent protein translocase protein TatA	tatA	427
62403	0	44306	28394	50241	0	15157	0	51026	127600	146010	151720	72110	0	20788	232580	236650	206390	0	0	0				4	4	4	24.8	24.8	24.8	23.586	0	3.1379	24325000	16	7	P69441	P69441	Adenylate kinase	adk	428
79193000	60283000	77365000	46365000	46273000	39029000	49792000	36192000	40201000	322990000	207670000	330340000	64302000	66385000	54919000	47697000	57366000	51884000	777080	801840	731090				9	9	9	62.8	62.8	62.8	8.3234	0	233.75	9064400000	5	277	P69776	P69776	Major outer membrane lipoprotein Lpp	lpp	429
198040	263950	226270	81219	106010	112780	147840	153690	194940	568170	662990	839880	107650	468060	121180	286110	260200	321070	60531	119540	80594				4	4	4	35.5	35.5	35.5	18.251	0	23.92	61168000	9	35	P69783	P69783	Glucose-specific phosphotransferase enzyme IIA component	crr	430
271790	337930	274120	37094	50951	0	0	0	17415	46782	56258	64708	9348.6	7215.9	6591.8	9033.4	13724	12565	0	0	0				3	3	3	13.9	13.9	13.9	35.047	0	118.36	20664000	17	27	P69797	P69797	PTS system mannose-specific EIIAB component;Mannose-specific phosphotransferase enzyme IIA component;Mannose-specific phosphotransferase enzyme IIB component	manX	431
1947500	1122000	1907900	236780	0	0	0	0	0	0	0	0	0	0	0	0	0	0	0	0	0				2	2	2	11.7	11.7	11.7	27.635	0	4.0356	15643000	3	7	P69801	P69801	Mannose permease IIC component	manY	432
339000	279010	0	0	0	0	0	0	0	41257	0	48562	0	0	0	0	0	0	0	0	0				3	3	3	18.7	18.7	18.7	30.955	0	5.2618	9580800	13	8	P69805	P69805	Mannose permease IID component	manZ	433
261350	275090	262770	453780	519830	956730	122090	113780	109930	133340	193750	180330	82541	62189	66811	44904	47672	47878	27659	13914	0				4	4	4	33.3	33.3	33.3	16.907	0	130.69	46429000	9	33	P69828	P69828	Galactitol-specific phosphotransferase enzyme IIA component	gatA	434
24204	0	26630	0	0	49427	0	0	0	22923	0	0	0	0	0	0	12757	0	0	0	0				1	1	1	5.6	5.6	5.6	43.517	0.0091324	2.4545	2582900	19	4	P69924	P69924	Ribonucleoside-diphosphate reductase 1 subunit beta	nrdB	435
33563	31982	25376	0	0	0	0	0	0	0	0	0	0	0	0	0	0	0	0	0	0				1	1	1	5.6	5.6	5.6	38.085	0.0047619	2.704	1363800	15	3	P75821	P75821	Uncharacterized protein YbjS	ybjS	437
0	36583	0	78468	92044	149060	36670	0	114810	310190	246110	300590	141510	131470	129490	37505	73421	143490	0	0	0				2	2	2	16.3	16.3	16.3	20.724	0	5.1407	18193000	9	7	P75915	P75915	Chaperone protein YcdY	ycdY	438
0	0	28871	32498	0	0	0	0	0	0	0	0	0	0	0	0	0	0	83114	81132	73493				2	2	2	9.9	9.9	9.9	32.397	0	5.2816	4486600	15	5	P75948	P75948	Thiamine kinase	thiK	439
0	0	21057	0	0	0	0	0	0	0	0	0	0	0	0	0	0	0	0	0	0				1	1	1	5.1	5.1	5.1	38.215	0	27.677	357970	17	0	P76015	P76015	PTS-dependent dihydroxyacetone kinase, dihydroxyacetone-binding subunit DhaK	dhaK	440
0	0	70890	67410	0	0	0	0	0	150820	135590	103430	31668	27558	0	35473	46836	17832	0	0	0				3	3	3	15.3	15.3	15.3	36.454	0	35.868	12796000	16	5	P76372	P76372	Chain length determinant protein	wzzB	441
0	0	0	0	0	38580	40069	0	75758	0	0	0	34843	0	18822	0	0	0	0	0	0				3	3	3	22.2	22.2	22.2	28.633	0	4.6836	4282000	14	7	P76422	P76422	Hydroxymethylpyrimidine/phosphomethylpyrimidine kinase	thiD	442
0	0	0	198540	291130	270520	0	0	0	0	0	0	0	0	0	0	0	0	0	0	0				5	5	5	33.4	33.4	33.4	33.111	0	15.479	14292000	13	17	P76472	P76472	Probable 4-deoxy-4-formamido-L-arabinose-phosphoundecaprenol deformylase ArnD	arnD	443
1224300	1224400	570960	383830	304600	322090	0	0	0	90913	0	106220	0	0	0	0	0	0	0	0	0				2	2	2	11.2	11.2	11.2	24.855	0	3.7179	29591000	7	7	P76561	P76561	Esterase YpfH	ypfH	444
87469	120870	55167	0	90833	0	0	0	0	27435	11662	565430	0	0	0	37552	0	39251	0	0	0				3	3	3	30.6	30.6	30.6	22.176	0	13.105	21566000	12	25	P76576	P76576	UPF0070 protein YfgM	yfgM	445
0	0	4146900	5874800	0	0	427900	655310	544820	569650	665670	830400	358480	365000	368080	352380	0	411040	5874200	5777800	0				3	3	3	5.2	5.2	5.2	123.83	0	3.4958	1498900000	55	11	P76585	P76585	Uncharacterized protein YphG	yphG	446
24819	0	36968	0	38664	29767	0	0	0	0	0	0	0	0	0	0	0	0	0	0	0				2	2	2	6.7	6.7	6.7	51.05	0	4.9986	3385700	26	3	P76658	P76658	Bifunctional protein HldE;D-beta-D-heptose 7-phosphate kinase;D-beta-D-heptose 1-phosphate adenylyltransferase	hldE	447
132940	149790	50636	80710	55175	0	0	139640	41054	242740	303150	295420	48864	58741	90411	0	56649	18360	0	0	0				3	3	3	21.3	21.3	21.3	26.004	0	16.409	24700000	14	15	P77252	P77252	Uncharacterized protein YkgE	ykgE	448
1623000	1422100	1010400	294840	591230	390300	0	74297	73983	366540	470250	365810	125650	32500	84190	0	0	0	0	0	0				2	2	2	37.1	37.1	37.1	10.447	0	6.8001	35252000	5	19	P77330	P77330	Lipoprotein bor homolog from lambdoid prophage DLP12	borD	449
533370	460280	584310	144440	204210	231350	23717000	20884000	19899000	4556600	5869900	6094300	5934000	7380300	6377900	3167200	2268400	2725100	0	0	0				19	19	19	85.2	85.2	85.2	31.791	0	323.31	1898100000	12	486	P77395	P77395	Uncharacterized protein YbbN	ybbN	450
34106	0	72287	20621	0	0	30347	17261	20900	136010	134490	143290	43758	23174	37701	12558	0	0	0	0	0				2	2	2	12.6	12.6	12.6	25.212	0	6.9839	11624000	16	7	P77433	P77433	Uncharacterized protein YkgG	ykgG	451
0	0	26914	91261	52838	63718	271710	282010	280690	225300	254820	243910	111210	213400	199350	82506	70748	47136	0	0	0				2	2	2	19.7	19.7	19.7	20.78	0	14.319	33972000	9	21	P77475	P77475	Fructose-1-phosphate phosphatase YqaB	yqaB	452
56482	49320	43315	0	0	0	0	0	0	0	0	0	0	0	0	0	0	0	0	0	0				2	2	2	9.6	9.6	9.6	36.339	0	4.5178	1640300	11	3	P77757	P77757	Undecaprenyl-phosphate 4-deoxy-4-formamido-L-arabinose transferase	arnC	453
182950	148970	104550	38064	48861	95871	0	0	0	0	13836	0	0	0	0	0	0	0	0	0	0				3	3	3	10.7	10.7	10.7	41.887	0	8.9975	10763000	17	8	P77774	P77774	Outer membrane protein assembly factor BamB	bamB	454

## Sheet: All hits rel. to 70S
iBAQ 1	iBAQ 2	iBAQ 3	iBAQ 4	iBAQ 5	iBAQ 6	iBAQ 7	iBAQ 8	iBAQ 9	iBAQ 10	iBAQ 11	iBAQ 12	iBAQ 13	iBAQ 14	iBAQ 15	iBAQ 16	iBAQ 17	iBAQ 18	iBAQ 19	iBAQ 20	iBAQ 21	C: Only identified by site	C: Reverse	C: Potential contaminant	N: Peptides	N: Razor + unique peptides	N: Unique peptides	N: Sequence coverage [%]	N: Unique + razor sequence coverage [%]	N: Unique sequence coverage [%]	N: Mol. weight [kDa]	N: Q-value	N: Score	N: Intensity	N: iBAQ peptides	N: MS/MS count	T: Protein IDs	T: Majority protein IDs	T: Protein names	T: Gene names	T: id
0.204672	0.22939	0.127289	0.297592	0.303008	0.333656	0.0806921	0.0726438	0.0668163	0.0480056	0.0532795	0.0531649	0.0374607	0.047357	0.0431826	0.0290406	0.0309508	0.0316772	4.59623e-05	1.63297e-05	9.74656e-05				41	41	41	64.4	64.4	64.4	71.867	0	323.31	43155000000	24	2025	FLAGFLuc50AASecM	FLAGFLuc50AASecM			29
9.68058e-05	0.000121664	9.51505e-05	4.02373e-05	5.4661e-05	6.66977e-05	0	4.85043e-05	0	0	4.12351e-05	6.38347e-05	0	3.29705e-05	0	2.16546e-05	2.40055e-05	1.52943e-05	0.00021415	0.000125947	0.000192199				8	8	8	23.3	23.3	23.3	51.481	0	11.576	17690000	24	15	P00350	P00350	6-phosphogluconate dehydrogenase, decarboxylating	gnd	30
0.000979913	0.00139021	0.000983128	3.4385e-05	2.86242e-05	8.78514e-05	0	0	0	0	0	0	0	0	0	0	0	3.78025e-05	2.25791e-05	0	0				7	7	7	26.7	26.7	26.7	47.358	0	114.77	75374000	24	28	P00393	P00393	NADH dehydrogenase	ndh	31
2.54441e-05	0	1.96018e-05	0	3.25751e-05	4.63185e-05	0	0	0	0	0	0	0	0	0	0	0	0	0	3.86362e-05	2.48259e-05				3	3	3	7	7	7	90.521	0.0069606	2.6092	7977400	50	3	P00490	P00490	Maltodextrin phosphorylase	malP	32
0.000216015	0.000295754	0.000236789	4.91566e-05	5.64146e-05	7.20621e-05	0	0	0	0	1.47127e-05	0	0	0	0	1.44693e-05	1.27145e-05	4.07242e-05	0.000379478	0.000551743	0.00045225				10	10	10	34.1	34.1	34.1	43.573	0	11.634	35143000	25	23	P00509	P00509	Aspartate aminotransferase	aspC	33
8.19201e-06	0	0	1.87602e-05	1.59805e-05	1.49243e-05	0	0	0	0	0	0	0	0	0	0	0	0	0	0	0				1	1	1	1.9	1.9	1.9	88.887	0.0047847	2.7104	1975200	41	3	P00562	P00562	Bifunctional aspartokinase/homoserine dehydrogenase 2;Aspartokinase;Homoserine dehydrogenase	metL	34
6.02174e-05	6.96984e-05	0	7.97608e-05	0.000106787	0.00015511	0.000235858	0	0	0	0	0	0	0	0	6.7196e-05	0	5.33241e-05	3.01316e-05	5.08741e-05	0				4	4	4	4.9	4.9	4.9	104.3	0.0092166	2.5584	29077000	51	5	P00956	P00956	Isoleucine--tRNA ligase	ileS	35
1.30606e-05	1.4286e-05	0	0	1.57234e-05	0	0.00019194	0	0	0	0	0	0	0	0	0	0	0	0	0	0.0343041				5	5	5	6.8	6.8	6.8	96.031	0	3.768	837640000	51	6	P00957	P00957	Alanine--tRNA ligase	alaS	36
2.61712e-05	2.89174e-05	2.20726e-05	0	0	0	0	0	0	0	0	0	0	0	0	0	0	0	0	0	0				1	1	1	3.8	3.8	3.8	76.254	0	6.2829	2042200	37	1	P00959	P00959	Methionine--tRNA ligase	metG	37
9.33092e-05	9.48225e-05	8.1447e-05	0.000136941	0.000109477	0.000126109	0	0	0	0.000116973	0.000159024	0.000123813	0.000146129	0.000130302	9.04194e-05	8.86035e-05	8.54875e-05	9.41329e-05	0	0	0				1	1	1	6.3	6.3	6.3	34.774	0.0024331	2.7679	11184000	12	9	P00960	P00960	Glycine--tRNA ligase alpha subunit	glyQ	38
0	1.10825e-05	6.05209e-05	0	4.67461e-05	3.6734e-05	0	0	0	0	0	0	0	0	0	0	0	0	0	0	0				2	2	2	5.1	5.1	5.1	76.812	0	29.231	4782200	40	1	P00961	P00961	Glycine--tRNA ligase beta subunit	glyS	39
0.000144535	0.000144943	0.000156188	0.000112648	0.000182822	0.000108262	0.000110387	0.000116946	0.000138041	0.000111951	9.11025e-05	0.000135604	9.15563e-05	0.00019823	0.000124128	0.000107207	0.000110556	9.80464e-05	2.82489e-05	2.77174e-05	5.58578e-05				6	6	6	7.9	7.9	7.9	117.84	0	64.422	68642000	53	12	P00968	P00968	Carbamoyl-phosphate synthase large chain	carB	40
0.000351206	0.000211116	0.000150433	0	0	0	0	0	2.3118e-05	0.000109401	0.000178252	0.000165613	2.62257e-05	4.85135e-05	5.42166e-05	4.39081e-05	0	0	0	0	0				7	7	7	21.9	21.9	21.9	53.74	0	13.846	24240000	24	14	P02930	P02930	Outer membrane protein TolC	tolC	44
0.0344935	0.0340431	0.0387269	0.012711	0.0136655	0.0135474	0.0175442	0.0129389	0.0162776	0.0432225	0.0440048	0.0441422	0.0109976	0.010418	0.0103811	0.0123827	0.0117721	0.009322	0.00211676	0	0				22	22	22	82.6	82.6	82.6	39.333	0	323.31	3758200000	17	513	P02931	P02931	Outer membrane protein F	ompF	45
2.46009e-05	0	7.56527e-05	0.000428284	0.000334783	0.00035004	5.17302e-05	0.000163817	8.11232e-05	0.000155371	5.13622e-05	5.30978e-05	8.82053e-05	4.66427e-05	3.40504e-05	7.55046e-05	3.95524e-05	0.000172496	0	0	0				7	7	7	24.2	24.2	24.2	52.55	0	65.62	54373000	28	26	P03004	P03004	Chromosomal replication initiator protein DnaA	dnaA	46
2.66571e-05	0.000123097	0	0	0	3.76482e-05	0	9.54012e-05	5.04894e-05	0.000296266	0.000158856	0.000329919	0.000262007	8.66046e-05	0.00021209	0.000225278	6.60144e-05	0.000193515	0	0	0				4	4	4	12.2	12.2	12.2	38.59	0	6.7595	16291000	17	12	P03023	P03023	Lactose operon repressor	lacI	47
6.88158e-05	3.97967e-05	3.00389e-05	1.79329e-05	0	2.40751e-05	0	0	0	0	0	0	0	0	0	0	0	0	0	3.98508e-05	0				1	1	1	4.4	4.4	4.4	58.679	0	4.2433	4526800	29	9	P04079	P04079	GMP synthase [glutamine-hydrolyzing]	guaA	48
0.000591418	0.00055555	0.000690394	0.000279242	0.000313292	0.000326861	0.000440382	2.98505e-06	3.11336e-05	0.000178231	0.000422998	0.00306913	7.07557e-05	0.00245216	7.84667e-05	0	0.0022999	0.00213497	9.78999e-05	0.000156941	7.89235e-05				16	16	16	34.6	34.6	34.6	77.1	0	67.619	244090000	30	59	P05055	P05055	Polyribonucleotide nucleotidyltransferase	pnp	49
0	0	0	0	0	0	0	0	0	0	0	0	0	0	0	0	0	0	0.000127513	1.12786e-05	0.000155961				5	5	5	12.8	12.8	12.8	65.531	0	22.223	4193300	28	6	P05791	P05791	Dihydroxy-acid dehydratase	ilvD	50
2.19888e-05	0	2.44964e-05	2.27652e-05	1.62222e-05	2.19092e-05	0	0	0	8.89551e-06	0	0	0	0	0	0	7.93888e-05	0	0	0	0				3	3	3	9.5	9.5	9.5	64.612	0.0091116	2.4541	6102100	39	5	P06149	P06149	D-lactate dehydrogenase	dld	51
0	0	0	6.27413e-05	0.000113956	0	0	0	0	0	0	0	0	0	0	0	0	0	0	0	0				1	1	1	5.3	5.3	5.3	33.81	0.0047059	2.6578	2094500	14	1	P06616	P06616	GTPase Era	era	52
0	0	8.50944e-05	4.07596e-05	8.6188e-05	7.11703e-05	6.24439e-05	6.23911e-05	0.000127404	0.000102682	0	8.79488e-05	5.72643e-05	9.43596e-05	5.98683e-05	7.21557e-05	8.12963e-05	7.14942e-05	0	0.000136078	0				2	2	2	9.7	9.7	9.7	35.312	0	5.8267	17939000	17	9	P06709	P06709	Bifunctional ligase/repressor BirA	birA	53
0.00126021	0.0011657	0.000865027	0.00104304	0.000981868	0.000846104	0.00033402	0.00028279	0.000419141	0.000171406	0.000460769	0.000463172	0.0002791	7.93797e-05	6.91487e-05	0.000325927	0.000242793	0.000313476	0.00025284	0.000310821	0				5	5	5	16.2	16.2	16.2	50.657	0	23.283	110820000	17	38	P06720	P06720	Alpha-galactosidase	melA	54
0	0.00116175	0	0	0	0	0.00418919	0	0.00287225	0	0.00184541	0	0	0	0	0	0	0	0	0	0.00186355				1	1	1	3.9	3.9	3.9	25.527	0.0090293	2.3052	39305000	7	5	P06722	P06722	DNA mismatch repair protein MutH	mutH	55
0.00563923	0.00554535	0.00602456	0.00132062	0.00117758	0.00122946	0.000769274	0.00102106	0.000779508	0.00260487	0.00309607	0.00420255	0.000611025	0.000591172	0.000542382	0.000739543	0.000929553	0.000350526	0.014352	0.0173838	0.0153176				36	36	36	63.7	63.7	63.7	66.095	0	323.31	1698300000	35	381	P06959	P06959	Dihydrolipoyllysine-residue acetyltransferase component of pyruvate dehydrogenase complex	aceF	56
0	0	1.16349e-05	0	0	0	0	0	0	0.000193759	8.51806e-05	0.000149305	0.000122997	6.32076e-05	0.000117086	0.000314572	0.00018011	0.00032762	0.0037564	0.00380392	0.00300287				11	11	11	34	34	34	41.25	0	201.85	108230000	18	58	P07012	P07012	Peptide chain release factor 2	prfB	57
0.000870156	0.000732956	0.00105811	6.36437e-05	5.12716e-05	8.95132e-05	0	6.3596e-05	0	0.000801533	0.00108623	0.00138259	6.2327e-05	8.10362e-05	0	0.000244155	0.000309346	0.00018522	0	4.63441e-05	0				4	4	4	19.3	19.3	19.3	26.77	0	12.282	63489000	16	18	P07014	P07014	Succinate dehydrogenase iron-sulfur subunit	sdhB	58
0.000458289	0.000162162	0.000133933	0.000204912	0.000175835	0.000260845	0.000221877	0.000221506	0.00028903	0.00022119	0.00011927	5.00917e-05	0.000139192	0.000249328	0.00027709	0.000167	0.000246763	0.000228489	0.00142607	0.00160283	0.00159834				9	9	9	29.1	29.1	29.1	45.756	0	57.274	105640000	24	42	P08200	P08200	Isocitrate dehydrogenase [NADP]	icd	59
2.50131e-05	1.26303e-05	0	4.92659e-05	3.38167e-05	2.57481e-05	0	0	0	5.33491e-05	0	0	0	0	0	0	0	0	0	0	0				2	2	2	16	16	16	36.364	0	19.304	3529800	12	11	P08390	P08390	USG-1 protein	usg	60
0.00325547	0.00329875	0.0052798	0.0122584	0.0144808	0.0137005	0.0345301	0.0385653	0.0380985	0.0240859	0.0231197	0.0260035	0.0202199	0.0188659	0.0185087	0.00653065	0.006165	0.00579815	0	0	0				22	22	22	76.9	76.9	76.9	41.1	0	323.31	3266600000	14	743	P08622	P08622	Chaperone protein DnaJ	dnaJ	61
0.000317239	0.000351206	0.000368872	0.000117572	0.000118505	0.0001051	0	0	4.7796e-05	9.20278e-05	0	4.59298e-05	4.32705e-05	4.02887e-05	2.02848e-05	7.68339e-05	1.5305e-05	6.86993e-05	0.000116737	0.000318207	0.000328426				9	9	9	25.7	25.7	25.7	63.561	0	44.091	50140000	31	35	P08839	P08839	Phosphoenolpyruvate-protein phosphotransferase	ptsI	62
0	0	0	0	0	0	0	0	0	0	0	0	0	0	0	0	0	0	0	0	4.95383e-05				1	1	1	4.3	4.3	4.3	60.273	0	5.7753	636000	27	3	P08997	P08997	Malate synthase A	aceB	63
9.32642e-05	3.02869e-05	8.41948e-05	0	0	0	0	0	0	0.000213731	0.000193292	0.000180172	0	0	0	3.27381e-05	4.12245e-05	3.50723e-05	0	0	0				5	5	5	20.4	20.4	20.4	42.962	0	8.9396	10257000	22	16	P09127	P09127	Putative uroporphyrinogen-III C-methyltransferase	hemX	64
4.33679e-05	4.71995e-05	0.000169447	0	0	0.000217583	0.000233439	9.30033e-05	0	7.436e-05	9.54397e-05	0.000114892	5.97406e-05	7.71931e-05	0.000399149	0.000108639	8.3948e-05	0.000974857	0	0	0				2	2	2	25.4	25.4	25.4	21.798	0	45.817	32219000	9	56	P09372	P09372	Protein GrpE	grpE	65
2.24397e-05	2.4632e-05	2.47347e-05	0	2.00797e-05	1.20219e-05	0	0	0	0	0	0	0	0	0	0	0	0	2.67282e-05	0	0				1	1	1	3.3	3.3	3.3	85.356	0.0024752	2.975	3775800	40	2	P09373	P09373	Formate acetyltransferase 1	pflB	66
0	0	0	0	0	0	0	0	0	8.08489e-05	7.33427e-05	9.69002e-05	0	0	0	6.71324e-05	0	0.000133116	0	0	0				1	1	1	7.5	7.5	7.5	40.843	0	3.9054	3592000	19	5	P09394	P09394	Glycerophosphoryl diester phosphodiesterase	glpQ	67
3.41174e-05	5.77361e-05	4.92462e-05	2.11298e-05	4.77744e-05	1.96304e-05	0	0	0	0	0	0	8.64236e-06	0	0	0	0	0	0	0	0				6	6	6	9	9	9	143.81	0	12.521	12895000	62	13	P09546	P09546	Bifunctional protein PutA;Proline dehydrogenase;Delta-1-pyrroline-5-carboxylate dehydrogenase	putA	68
6.18676e-05	4.86965e-05	9.11724e-05	4.82719e-05	7.78424e-05	6.22687e-05	0	0	0	0	0	5.88374e-05	5.96082e-05	0	4.53888e-05	8.05734e-05	9.27822e-05	7.93072e-05	0	0	0				2	2	2	9.8	9.8	9.8	43.29	0	11.346	11355000	17	17	P0A6A3	P0A6A3	Acetate kinase	ackA	69
0.00287158	0.00365148	0.00407613	0.00194753	0.00298559	0.00240907	0.00426149	0.00401392	0.00346114	0.00610543	0.00691603	0.00647567	0.00413539	0.0052505	0.00448851	0.00774364	0.0119875	0.0189759	0.00331275	0.00111524	0.000612141				3	3	3	33.3	33.3	33.3	8.6394	0	37.877	154650000	3	38	P0A6A8	P0A6A8	Acyl carrier protein	acpP	70
0	0	0	0	5.8813e-05	3.70011e-05	0	0	0	0	4.90206e-05	0	0	3.70966e-05	2.45699e-05	0	0	0	0	0	0				5	5	5	16.1	16.1	16.1	45.089	0	9.7619	3102900	23	5	P0A6B7	P0A6B7	Cysteine desulfurase IscS	iscS	71
0	0	0	0	0	0	0	0	0	0	0	0	0	0	0	0	0	0	2.28956e-05	0	0				1	1	1	7.8	7.8	7.8	27.159	0.006993	2.624	176220	14	1	P0A6C8	P0A6C8	Acetylglutamate kinase	argB	72
0	0	2.28497e-05	0	0	0	0.000193278	0	0.000115425	7.16195e-05	0.000111301	9.04875e-05	0	0	0.00018787	0.000190612	0	0.000176184	0.00219534	0.00265726	0.00237765				7	7	7	46.8	46.8	46.8	19.538	0	11.482	45112000	11	23	P0A6D7	P0A6D7	Shikimate kinase 1	aroK	73
0	0	0	0.000131355	8.93127e-05	5.61544e-05	0	0	0	0	0	0	0	0	0	0	0	0	0	0	0				2	2	2	10.5	10.5	10.5	41.431	0	12.447	3186400	14	3	P0A6F1	P0A6F1	Carbamoyl-phosphate synthase small chain	carA	74
0.000564285	0.000549874	0.000514048	0.000238891	0.000245909	0.000187531	0	0	2.51637e-05	0	0	0	0	0	0	0	1.09e-05	1.70665e-05	0	0	0				8	8	8	24.9	24.9	24.9	56.23	0	41.234	48898000	28	29	P0A6F3	P0A6F3	Glycerol kinase	glpK	75
0.0623198	0.053607	0.062708	0.0468635	0.0470273	0.0504535	1.43929	1.13914	1.1303	0.43063	0.377351	0.420407	0.763382	0.752234	0.660777	0.31539	0.31657	0.316998	0.0103531	0.00895657	0.007877				56	56	56	90.7	90.7	90.7	57.328	0	323.31	131460000000	30	8747	P0A6F5	P0A6F5	60 kDa chaperonin	groL	76
0.000626134	0.000496808	0.00065078	0.000611483	0.000290538	0	0.00320112	0.00157201	0.00187031	0.00227522	0.00197688	0.00257265	0.00189667	0.00146834	0.00184909	0.00375343	0.00281612	0.00304263	0.000439577	0.000381397	0				3	3	3	42.3	42.3	42.3	10.387	0	8.9659	101270000	6	37	P0A6F9	P0A6F9	10 kDa chaperonin	groS	77
0.000114973	0.000130683	0.000173106	0.000215496	0.000169715	0.000137385	0.000240325	0.000194333	0.000240183	0.00128635	0.00024301	0.000307389	0.000335874	0.000216783	0.000131274	0.000258313	0.000401611	0.000167219	0	0	0				8	8	8	34.7	34.7	34.7	46.355	0	35.55	61696000	24	24	P0A6H1	P0A6H1	ATP-dependent Clp protease ATP-binding subunit ClpX	clpX	78
0.000711718	0.000467786	0.000685794	0.000663812	0.000731378	0.000688591	0.00191819	0.00168201	0.00131698	0.0015285	0.00115711	0.00123021	0.000915263	0.000852612	0.000592541	0.000484379	0.000400204	0.000564544	0.0010648	0.000737272	0.000950093				11	11	11	28.7	28.7	28.7	49.593	0	110.47	264330000	27	141	P0A6H5	P0A6H5	ATP-dependent protease ATPase subunit HslU	hslU	79
0.000122736	6.94023e-05	0.000191855	0.000148564	0.000176384	0.00013458	0	0	0	1.59126e-05	0	0	0	0	0	0	0	0	0	0	3.38268e-05				4	4	4	16.9	16.9	16.9	47.607	0	15.017	15549000	23	11	P0A6J5	P0A6J5	D-amino acid dehydrogenase	dadA	80
0	0	0	0.000145952	0.000222068	0.000193365	8.35838e-05	7.29696e-05	8.41313e-05	7.42426e-05	0.000183258	0	0	0	0	0	0.000145306	0.00013009	0	0	0				2	2	2	13.4	13.4	13.4	31.27	0	42.543	9736500	12	13	P0A6L2	P0A6L2	4-hydroxy-tetrahydrodipicolinate synthase	dapA	81
0.00492417	0.00468855	0.00454158	0.00324433	0.00353241	0.00383288	0.000238742	0.000369963	0.000135454	0.000257696	0.000248745	0.000228199	0.000132131	6.81689e-05	7.6309e-05	5.20411e-05	2.29151e-05	0	0.00170678	0.00120722	0.000997453				30	30	30	63.5	63.5	63.5	77.58	0	323.31	1008100000	35	290	P0A6M8	P0A6M8	Elongation factor G	fusA	82
0.000169981	0.000212651	0	9.50178e-05	0	0.000291959	0.000390203	0.000491822	0.000311012	0.000474539	0.000406463	0.000613198	0.000128597	0.000277483	0.000226494	0.0011957	0.000833202	0.000958882	0	0	0				2	2	2	17	17	17	20.591	0	3.3049	18645000	6	9	P0A6N4	P0A6N4	Elongation factor P	efp	83
0.00090481	0.000825175	0.00131019	0.000398189	0.000425337	0.00055723	0.000740407	0.000679175	0.000682209	0.00173191	0.00160154	0.00106893	0.00106974	0.00140129	0.00115777	0.00250989	0.00138593	0.00149863	0.00172555	0.00131236	0.000933206				14	14	14	53.4	53.4	53.4	30.423	0	31.772	265080000	20	112	P0A6P1	P0A6P1	Elongation factor Ts	tsf	84
4.2481e-05	3.77226e-05	6.08801e-05	0.000167884	0.000261632	0.000292182	0	0	0	2.39662e-05	2.14089e-05	0	0	0	0	1.6482e-05	1.18871e-05	0	0	0	0				7	7	7	23.9	23.9	23.9	55.035	0	88.245	26381000	27	21	P0A6P5	P0A6P5	GTPase Der	der	85
0.00400462	0.00465647	0.00360262	0.00187602	0.00178461	0.00185665	0.00417369	0.0032658	0.00388019	0.00657598	0.00620686	0.00664924	0.00319881	0.00514446	0.00397856	0.00935723	0.00906446	0.00671299	0.00514956	0.00534776	0.00436183				17	17	17	59	59	59	45.654	0	323.31	970910000	18	326	P0A6P9	P0A6P9	Enolase	eno	86
0.000913429	0.000686565	0.00130948	0.000463111	0	0	0	0	0	0	0	0.00167481	0.00195377	0.00160298	0.00217877	0.00119918	0.00380182	0	0.00165965	0.00212938	0.00221046				2	2	2	19.4	19.4	19.4	13.811	0	6.767	20203000	2	8	P0A6T9	P0A6T9	Glycine cleavage system H protein	gcvH	87
0.000114435	0.000214749	0.00021898	0.000138883	0.000115901	0.000263751	0	0	0.000150607	0.000110017	0.000134748	0.000132528	0.000295642	0.000174253	0	0.000507512	0.000560735	0.000174466	0	0	0				1	1	1	3	3	3	69.52	0.0046838	2.6457	47229000	28	16	P0A6U3	P0A6U3	tRNA uridine 5-carboxymethylaminomethyl modification enzyme MnmG	mnmG	88
0	0	0	0	0	0	0.000268357	0.000136566	0.00050619	0	0.000445248	0.00040543	0.000472787	0.000385141	0.000648385	0	4.95311e-05	0	0	0	0				2	2	2	15.9	15.9	15.9	23.431	0	5.4159	15309000	11	13	P0A6U5	P0A6U5	Ribosomal RNA small subunit methyltransferase G	rsmG	89
0.00125759	0.000630359	0.000365079	0.0060533	0.00631056	0.00572697	0.0150943	0.0127163	0.0164625	0.0217495	0.0226456	0.0218741	0.0103938	0.0154315	0.0104239	0.0173913	0.0156426	0.0170747	0.00399596	0.00421281	0.00374145				7	7	7	53.9	53.9	53.9	11.166	0	84.209	488040000	4	122	P0A6X3	P0A6X3	RNA-binding protein Hfq	hfq	90
0.00136927	0.000890031	0.00056526	0.00049832	0.000662457	0.000903056	0.00250996	0.00271579	0.00172303	0.00128558	0.00133395	0.00115602	0.000970439	0.00112444	0.000794365	0.000145426	5.60762e-05	8.37476e-05	0	5.46307e-05	0				7	7	7	38	38	38	32.534	0	30.861	139350000	12	46	P0A6Y5	P0A6Y5	33 kDa chaperonin	hslO	91
0.0199913	0.0206619	0.0184873	0.0110682	0.0103634	0.0107312	0.0227135	0.0217201	0.022496	0.0126318	0.0125255	0.0146923	0.0118852	0.0126393	0.0113142	0.00699423	0.00689014	0.00688148	0.000979654	0.000711934	0.00122407				51	51	51	80.7	80.7	80.7	69.114	0	323.31	6279400000	35	1451	P0A6Y8	P0A6Y8	Chaperone protein DnaK	dnaK	92
0.000546409	0.000615553	0.000589951	0.000131984	0.000237658	0.000246249	0.000369966	0.000410327	0.000364394	0.000709328	0.000628752	0.000742166	0.00035599	0.000208432	0.000346619	0.000377675	0.0002006	0.000369713	2.79542e-05	0	0				14	14	14	30	30	30	71.422	0	106.35	158750000	38	94	P0A6Z3	P0A6Z3	Chaperone protein HtpG	htpG	93
0.000235715	0.000230116	0	0	6.04533e-05	0	0	0	0	0	0	0	0	0	0	0	0	0	0	0	0				1	1	1	14.3	14.3	14.3	15.094	0.0024213	2.7362	1646300	4	2	P0A6Z6	P0A6Z6	Nickel-responsive regulator	nikR	94
0.00028471	0.000265224	0.000213374	0.000795926	0.000567464	0.000611075	4.21421e-05	0	3.51459e-05	4.86347e-05	4.95769e-05	3.59028e-05	0	1.30508e-05	1.29726e-05	1.50619e-05	0	1.23136e-05	0	0	0				19	19	19	33.7	33.7	33.7	97.349	0	151.37	136240000	44	65	P0A705	P0A705	Translation initiation factor IF-2	infB	95
0.000481587	0.000532231	0.000788537	0.000257802	0.000450079	0.00054982	0.000491337	0.000558681	0.000843025	0.00131646	0.00129208	0.00116645	0.00141789	0.000439094	0.000457417	0.00349696	0.00334293	0.00317054	0.0015015	0.00412992	0.000684253				7	7	7	49.4	49.4	49.4	20.564	0	67.58	158460000	8	81	P0A707	P0A707	Translation initiation factor IF-3;Translation initiation factor IF-3, N-terminally processed;Translation initiation factor IF-3S	infC	96
0	5.1722e-05	0	0	7.078e-05	9.39825e-05	0	0	0	0.000107429	9.67109e-05	0.000127717	0	0	4.16228e-05	0.000178872	0.000165285	0.000140312	3.23071e-05	0	0				2	2	2	15.8	15.8	15.8	30.832	0	4.9877	9307800	17	14	P0A715	P0A715	2-dehydro-3-deoxyphosphooctonate aldolase	kdsA	97
0.000320038	0.000589178	0.000321689	0.000105985	0	0.000107195	0	0	0	0	0.000354814	0.000418783	0.000105175	0.000159759	4.30667e-05	0.000284378	0.000170504	0.000391633	0	0	0				3	3	3	14.3	14.3	14.3	34.218	0	4.0064	23951000	13	7	P0A717	P0A717	Ribose-phosphate pyrophosphokinase	prs	98
1.4075e-05	1.33738e-05	9.34871e-06	1.33065e-05	1.63958e-05	1.6224e-05	0	0	0	0	0	0	0	0	0	0	0	0	0	0	0				1	1	1	5.7	5.7	5.7	44.817	0	4.7071	1446800	22	7	P0A749	P0A749	UDP-N-acetylglucosamine 1-carboxyvinyltransferase	murA	99
0.000364522	7.97373e-05	0.000228816	0	0	0	0.000203691	0	8.58528e-05	0.000162706	0.000141471	0	0.000223337	0.00012572	0.000112886	0.00043463	0.000753004	0.000274	0	0	0				3	3	3	37.8	37.8	37.8	15.463	0	6.1157	12424000	7	5	P0A763	P0A763	Nucleoside diphosphate kinase	ndk	100
0.000339825	0	0.000633962	0	9.3569e-05	0	0.000522205	0.000557771	0.000472291	0.000365829	0.000348411	0.000375953	0.000415013	0	0.000185626	0.000525074	0.000737257	0.000772532	0	0	0				3	3	3	21.6	21.6	21.6	15.689	0	4.1033	22854000	8	5	P0A780	P0A780	N utilization substance protein B	nusB	101
0.00105794	0.000870784	0.00146087	0.000733369	0.000715842	0.000674621	0.000957384	0.000797681	0.00063718	0.00123881	0.00104007	0.00113007	0.000627668	0.0009467	0.0010696	0.00180368	0.00218388	0.00157363	0.0018113	0.00108621	0.00139629				15	15	15	53.5	53.5	53.5	41.118	0	133.79	287740000	19	179	P0A799	P0A799	Phosphoglycerate kinase	pgk	102
0.000599176	0.000440889	0.000145325	7.02098e-05	0	0	0.000362587	0.000820726	0.000705602	0.000450391	0.000275467	0.000335806	0.000225639	0.000709901	0.000860392	0.000354511	0.000554431	0.000497825	0.000365381	0.000413813	0.00111196				5	5	5	26.1	26.1	26.1	19.703	0	5.9569	44236000	10	14	P0A7A9	P0A7A9	Inorganic pyrophosphatase	ppa	103
3.2386e-05	3.27394e-05	3.47102e-05	6.98734e-05	0.000211257	1.53277e-05	0	0	0	0.000132151	0.000152045	2.74146e-05	9.10216e-05	2.62267e-05	3.75201e-05	4.07106e-05	4.98747e-05	0.000202291	0	0	0				3	3	3	11.1	11.1	11.1	47.344	0	4.5786	14789000	23	7	P0A7D4	P0A7D4	Adenylosuccinate synthetase	purA	104
6.1684e-05	0	4.6292e-05	0	0	0	0	0	0	0.000181306	0.000163952	0.000243241	0	0.000108765	6.90679e-05	0	0.000181841	0	0	0	0				2	2	2	13.1	13.1	13.1	26.995	0.0069284	2.6011	6362100	13	3	P0A7D7	P0A7D7	Phosphoribosylaminoimidazole-succinocarboxamide synthase	purC	105
3.77264e-05	4.5261e-05	4.22199e-05	0	0	0	0	0	0	0	0	0	0	0	0	0	0	0	0	0	0				2	2	2	10.4	10.4	10.4	36.774	0	3.2501	1944100	22	4	P0A7E1	P0A7E1	Dihydroorotate dehydrogenase (quinone)	pyrD	106
6.44872e-05	4.2496e-05	0.000135208	0	0.00010729	0	0	1.76499e-05	0	0	0	2.79881e-05	0	0	0	0	0	0	0	0	0				2	2	2	3.9	3.9	3.9	60.373	0	3.5608	8433700	30	5	P0A7E5	P0A7E5	CTP synthase	pyrG	107
0.000252855	0.000187125	0.000424902	0.00013742	0.000135139	0.000143364	0.000216596	0.000569652	0.000326469	0.00192576	0.00133362	0.000856353	0.000892499	0.000547301	0.000446507	0.00135364	0.000779521	0.00141013	0.00311502	0.00172985	0.0017175				7	7	7	63.9	63.9	63.9	15.154	0	14.212	106260000	9	49	P0A7G2	P0A7G2	Ribosome-binding factor A	rbfA	108
0.00571655	0.00573508	0.00665652	0.00507591	0.00508442	0.00447672	0	0	8.46936e-05	0.000354553	0.000141438	0.000319985	0	5.4211e-05	2.98264e-05	0	2.23285e-05	0	0	1.30879e-05	0				13	13	13	49.9	49.9	49.9	37.973	0	243.83	509240000	18	116	P0A7G6	P0A7G6	Protein RecA	recA	109
0	0	0	0	0	0	0	0	0	0	0	0	3.51242e-05	0	0	0.000146037	0.000156724	0.000168814	0	0	0				1	1	1	11.5	11.5	11.5	20.605	0	3.5778	1801200	10	4	P0A7X6	P0A7X6	Ribosome maturation factor RimM	rimM	140
5.83635e-05	4.39368e-05	0	0	0	0	0	0.000123405	9.43819e-05	0.0001177	0.000114471	8.1363e-05	0.000191252	0.000159658	0.000166327	0.000298158	0.000316029	0.00022211	0	0	0				2	2	2	16.8	16.8	16.8	25.55	0	13.702	11370000	14	10	P0A7Y0	P0A7Y0	Ribonuclease 3	rnc	141
8.63923e-05	0.000238986	0.000259449	0	0	0	0	0	7.99848e-05	0.000429567	0.000499382	0.000554201	0.000145085	0.000121646	0	0.000169492	0.000344088	0.000338693	0	0	7.65303e-05				2	2	2	13.7	13.7	13.7	22.86	0	3.6575	14273000	9	11	P0A7Z0	P0A7Z0	Ribose-5-phosphate isomerase A	rpiA	142
0.00105142	0.000958479	0.000706507	0.000874248	0.00105079	0.000785452	0.00284466	0.00224543	0.00228882	0.00526025	0.00541549	0.00629106	0.00241734	0.00273096	0.0019256	0.00222868	0.00203503	0.00198465	6.48452e-05	5.02381e-05	7.67048e-05				15	15	15	56.2	56.2	56.2	36.511	0	152.02	559840000	18	189	P0A7Z4	P0A7Z4	DNA-directed RNA polymerase subunit alpha	rpoA	143
0	0.00012842	0	0.000778328	0.000415657	0.00010018	0.000432402	0.000394325	0.000424393	0.000479014	0.000614607	0.000587898	0.000510321	0.000463241	0.000384414	0.000539669	0.000541416	0.000533354	0	0	0				2	2	2	41.8	41.8	41.8	10.236	0	49.942	26116000	7	21	P0A800	P0A800	DNA-directed RNA polymerase subunit omega	rpoZ	144
0	0.000140707	0	0	0.000298328	0.000119034	0.00174284	0.000980866	0.000951594	0.00121078	0.00129837	0.00151489	0.000875706	0.0010729	0.00109629	0.00268738	0.00254847	0.00259349	0.000656783	0.000490318	0.000365375				5	5	5	39.5	39.5	39.5	20.638	0	216.03	119090000	11	78	P0A805	P0A805	Ribosome-recycling factor	frr	145
7.15353e-05	7.94549e-05	9.09777e-05	0.000123274	0.000129195	0.000128735	5.10348e-05	4.59195e-05	3.9783e-05	4.4071e-05	8.80039e-05	5.18231e-05	5.65396e-05	3.26821e-05	0	2.73841e-05	2.04429e-05	2.35535e-05	3.1223e-05	0	0				6	6	6	29.4	29.4	29.4	41.951	0	15.851	27329000	21	11	P0A817	P0A817	S-adenosylmethionine synthase	metK	146
0.000525834	0.000423918	8.40017e-05	0.00118374	0.00105529	0.00107978	0.00298999	0.00209387	0.00210783	0.00162555	0.00129013	0.00251638	0.00076663	0.0024301	0.00112156	0.000582817	0.000223022	0.000278812	0.00176833	0.00276272	0.00273096				17	17	17	45.3	45.3	45.3	45.316	0	234.31	380550000	21	135	P0A825	P0A825	Serine hydroxymethyltransferase	glyA	147
0.00248857	0.00323076	0.0032377	0.0051678	0.00358547	0.002224	0.00306729	0.00237453	0.00341093	0.00315252	0.00162547	0.00272978	0.00437553	0.00360692	0.00333608	0.00307124	0.00293518	0.0030229	0.025655	0.0213595	0.0170614				4	4	4	33.1	33.1	33.1	18.269	0	60.579	433940000	6	97	P0A832	P0A832	SsrA-binding protein	smpB	148
0.000409494	0.000822817	0.000354236	0.000208919	0.000305404	0.000271384	0	6.86481e-05	0.000176574	3.39001e-05	0.000171214	0.000146775	3.08461e-05	8.40388e-05	0.000157766	0.000301319	0.000132548	0.000121251	0.000782657	0.000669753	0.000659206				8	8	8	27.8	27.8	27.8	41.392	0	73.75	85281000	24	42	P0A836	P0A836	Succinyl-CoA ligase [ADP-forming] subunit beta	sucC	149
0.000297314	0.000229102	0	4.2142e-05	0.000270026	0.000481278	0.00041129	0	4.4818e-05	0.0415166	0	0.000631724	0.0389	0	0	9.05414e-06	0.0400448	1.36948e-05	0.0943329	0.0937941	0.0489074				34	34	34	72.2	72.2	72.2	48.192	0	323.31	4196400000	24	287	P0A850	P0A850	Trigger factor	tig	150
0.000130656	0.000181943	3.18903e-05	0	0	4.00812e-05	0.000185838	0.000215831	0.000309091	0.000314366	0.00023114	0.000303688	0.000432905	0.00026753	0.000147147	0.000736667	0.000784283	0.000570686	0.000440851	0.000619201	0.000103259				6	6	6	34.5	34.5	34.5	26.972	0	10.758	31002000	11	9	P0A858	P0A858	Triosephosphate isomerase	tpiA	151
0.00117681	0.00105359	0.00132555	0.000895333	0.000816449	0.000834123	0.001497	0.000750753	0.000716732	0.00120527	0.0014542	0.00122278	0.00053286	0.000598425	0.000509732	0.00129777	0.000948953	0.00166109	9.17062e-05	0	0				5	5	5	58.3	58.3	58.3	17.835	0	42.391	85715000	7	18	P0A862	P0A862	Thiol peroxidase	tpx	152
0.000667833	0.000552808	0.000819573	0.000670129	0.000624508	0.000821461	0.00117759	0.000995478	0.000995095	0.00255104	0.00215943	0.00249539	0.00210008	0.00144255	0.00128898	0.00192362	0.00255421	0.00235101	0.000837682	0.000799313	0.000953059				13	13	13	45.4	45.4	45.4	35.219	0	29.774	275270000	20	125	P0A870	P0A870	Transaldolase B	talB	153
0	0	0	0	0.000130646	0.000164554	0	0.000177498	7.25895e-05	0	7.22225e-05	0	0	9.67907e-05	0	0	5.31432e-05	0	0	0	0				1	1	1	6	6	6	42.983	0	4.9601	8356900	18	4	P0A879	P0A879	Tryptophan synthase beta chain	trpB	154
0.000128245	0	0	0	0	0.000251938	0	0.000153313	0	0.000194566	0	0	0.000170921	0.000167303	0	0	0	0	0	0	0				2	2	2	21.3	21.3	21.3	21.013	0	9.1515	6701400	11	4	P0A8B2	P0A8B2	UPF0115 protein YfcN	yfcN	155
0.000252305	0.000290065	0.000293406	0.000111438	0	0.000130277	0	0	0.000140364	0	0	0	0	0	0	0	0	0	0.000192995	0	0				1	1	1	18.3	18.3	18.3	12.015	0	15.364	6672400	7	20	P0A8B5	P0A8B5	Nucleoid-associated protein YbaB	ybaB	156
0.000161799	0.000101087	6.49572e-05	4.97431e-05	3.10447e-05	0	0.000294822	0.000108239	0.000135991	0.000229427	0.000272868	0.000326673	0.000119201	0.00014801	0.0001326	0.000907987	0.00109501	0.000879428	4.6879e-05	3.59137e-05	0				3	3	3	25.2	25.2	25.2	18.344	0	131.77	21364000	10	21	P0A8E7	P0A8E7	UPF0234 protein YajQ	yajQ	157
0.000103537	0	0	7.62699e-05	0.000163815	0.000180524	0	0	0	0.000300918	0.000109906	0.000123508	4.57519e-05	7.2273e-05	0	0.000157737	6.88716e-05	0.00206712	0	0	0				3	3	3	22.1	22.1	22.1	22.533	0	3.5738	17111000	11	7	P0A8F0	P0A8F0	Uracil phosphoribosyltransferase	upp	158
4.64647e-05	5.23499e-05	2.79424e-05	0	0	0	0	0	0	0	0	0	0	0	0	0	0	0	0	0	0				2	2	2	7.8	7.8	7.8	47.125	0	4.6418	2208700	24	3	P0A8J8	P0A8J8	ATP-dependent RNA helicase RhlB	rhlB	159
0	1.11625e-05	6.80406e-06	0	0	1.35262e-05	0	0	0	0	0	0	0	0	0	0	0	0	5.37657e-05	0	0				3	3	3	12.4	12.4	12.4	52.57	0	4.088	1346400	25	3	P0A8M0	P0A8M0	Asparagine--tRNA ligase	asnS	160
3.15153e-05	3.27901e-05	0	0	5.17352e-05	4.27701e-05	0	0	0	3.21588e-05	2.06749e-05	1.82148e-05	0	2.37755e-05	0	0	0	0	0	0	0				1	1	1	1.9	1.9	1.9	74.013	0.0091533	2.5017	6722500	38	6	P0A8M3	P0A8M3	Threonine--tRNA ligase	thrS	161
0.000348432	0.000379446	0.000326339	5.64186e-05	5.82779e-05	5.08156e-05	0	0	1.81496e-05	0	0	0	0	0	0	0	0	0	0	0	0				4	4	4	13.5	13.5	13.5	57.826	0	32.766	31328000	27	15	P0A8N5;P0A8N3	P0A8N5	Lysine--tRNA ligase, heat inducible	lysU	162
0.000365047	0.000380241	0.000390592	0.000913191	0.000879229	0.000869629	0.000289469	0.0004717	0.000273203	0.000113358	0.00029183	0.000221728	0.000371308	0.000320722	0.000322105	0.000172405	7.06899e-05	9.16535e-05	0.000119157	0.000168486	0.0001314				30	30	30	33.8	33.8	33.8	155.16	0	323.31	385180000	75	119	P0A8T7	P0A8T7	DNA-directed RNA polymerase subunit beta	rpoC	163
0.000559176	0.000589356	0.000439035	0.00055899	0.000673257	0.000721739	0.000117313	0.000105072	6.99332e-06	0.000228319	0.000192757	0.000177404	4.448e-06	6.53916e-06	1.2611e-05	0	1.73529e-06	0	4.1835e-06	0.000136466	1.04431e-05				30	30	30	33.9	33.9	33.9	150.63	0	281.1	298520000	68	166	P0A8V2	P0A8V2	DNA-directed RNA polymerase subunit beta	rpoB	164
0	0	0	0	0	0	0	0	0	0	9.77775e-05	0.000120198	0	0	0	6.86524e-05	4.51803e-05	0	0	0	0				1	1	1	13.9	13.9	13.9	20.686	0.0090498	2.3094	1460600	10	2	P0A8W5	P0A8W5	UPF0301 protein YqgE	yqgE	165
3.05647e-05	3.51604e-05	0	6.96218e-05	6.54557e-05	7.89386e-05	0.000506821	0.00035844	0.000338409	0.000457525	0.000410076	0.000540285	0.000316933	0.00034366	0.000374635	0.000409983	0.000391546	0.000441222	0.000650125	0.000617354	0.000338541				4	4	4	29	29	29	21.359	0	8.4285	31479000	10	33	P0A8X0	P0A8X0	UPF0307 protein YjgA	yjgA	166
0	8.77392e-05	0	0	0	0	0	0	0	0.000103586	0.000101989	0	0	0	0	0	0	0	0	0	0				2	2	2	8.7	8.7	8.7	36.842	0	17.233	2954000	18	4	P0A903	P0A903	Outer membrane protein assembly factor BamC	bamC	167
0.00140787	0.0016027	0.00172149	0.00100932	0.00105949	0.000996542	0	0.000190146	0.000126115	0.00278232	0.00354661	0.00356626	0.000636789	0.000693913	0.000517895	0.00018577	0.000512168	0.000516646	0	0	0				5	5	5	41.9	41.9	41.9	15.601	0	39.464	47770000	4	36	P0A905	P0A905	Outer membrane lipoprotein SlyB	slyB	168
0.0190631	0.0200985	0.0248237	0.00512267	0.00576319	0.00574988	0.00534287	0.00603716	0.00673809	0.0250053	0.0192011	0.0245665	0.00693713	0.00850195	0.00562532	0.00827717	0.00710335	0.00784535	0.00058295	0.000256884	0.00043938				15	15	15	56.6	56.6	56.6	37.2	0	272.33	2151300000	16	393	P0A910	P0A910	Outer membrane protein A	ompA	169
0.00663586	0.00717465	0.00605175	0.00182337	0.0019415	0.00348375	0.000442133	0.00042458	0.00030893	0.00743888	0.0069879	0.00608177	0.00110053	0.00102093	0.000900234	0.000585149	0.000449936	0.00105997	0	0	0.000116412				6	6	6	50.9	50.9	50.9	18.824	0	79.287	325650000	7	108	P0A912	P0A912	Peptidoglycan-associated lipoprotein	pal	170
0.00628782	0.00545981	0.00519067	0.00372646	0.00427161	0.00421487	0.00392404	0.00348738	0.00370155	0.0101603	0.0117902	0.0149851	0.00324729	0.00352011	0.00330995	0.00570251	0.00653542	0.00723113	0	0	0.000150522				9	9	9	53.8	53.8	53.8	18.602	0	179.39	505340000	7	196	P0A917	P0A917	Outer membrane protein X	ompX	171
0.000126596	0	0.000188901	0	0	0	0	0	0	0	4.82675e-05	0	0	0	0	0	0	0	0	0	0				1	1	1	4.1	4.1	4.1	33.589	0.0089888	2.2748	2391300	10	2	P0A927	P0A927	Nucleoside-specific channel-forming protein tsx	tsx	172
0.00011837	0.000117301	0.000152138	1.82638e-05	1.76153e-05	3.75979e-05	0	0	0	0	0	0	0	0	0	0	0	0	0	0	0				6	6	6	10.4	10.4	10.4	90.552	0	14.413	13694000	41	19	P0A940	P0A940	Outer membrane protein assembly factor BamA	bamA	173
0	2.96179e-05	3.22864e-05	2.29566e-05	0	3.07661e-05	0	0	0	0.000112853	0.000160431	0.000117355	3.07412e-05	8.54206e-05	0.000125507	0.000237857	0.000351907	8.67088e-05	0.000115806	0.000137268	0				2	2	2	27.7	27.7	27.7	22.284	0	3.7368	9783000	11	12	P0A955	P0A955	KHG/KDPG aldolase;4-hydroxy-2-oxoglutarate aldolase;2-dehydro-3-deoxy-phosphogluconate aldolase	eda	174
8.24048e-05	5.10091e-05	6.0771e-05	0.00062141	0.000658369	0.000566863	0.000575861	0.000467244	0.000338825	0.000108918	0.000118368	7.7041e-05	4.03444e-05	9.97631e-05	0.000166707	0.000165922	0.000276877	5.9548e-05	0	0	0				5	5	5	18	18	18	45.517	0	21.751	54225000	20	32	P0A959	P0A959	Glutamate-pyruvate aminotransferase AlaA	alaA	175
0	0	0	0	0	0	0	0	0	0	0	0	0	0	0	0	0	0	0.000136319	0	0				1	1	1	6	6	6	38.109	0	4.1592	1274000	17	3	P0A991	P0A991	Fructose-bisphosphate aldolase class 1	fbaB	176
6.44497e-05	7.32956e-05	4.70759e-05	0	0	0.000134032	0.000175818	0.000120966	0	0.000108364	0.000158751	0.000140185	9.20661e-05	0.000118504	0.000147351	0	7.84174e-05	0	0	0	0				3	3	3	18.4	18.4	18.4	36.833	0.0047506	2.7025	11013000	15	3	P0A993	P0A993	Fructose-1,6-bisphosphatase class 1	fbp	177
0.00158326	0.00170414	0.0014909	0.000678388	0.0021664	0.00172097	0.00468298	0.00456464	0.00437166	0.0140228	0.0113612	0.0142668	0.00350642	0.00580431	0.00570021	0.00788596	0.00793401	0.0081178	0	0.000707092	0.00056863				8	8	8	57	57	57	19.424	0	289.05	367180000	7	128	P0A998	P0A998	Bacterial non-heme ferritin	ftnA	178
0.000103377	0.000149645	4.94611e-05	0.00117068	0.00109131	0.000933857	0.000356533	0.000742249	0.000792605	0.00160353	0.00163206	0.00125135	0.000636964	0.000854123	0.000711044	0.000522925	0.000386513	0.000235169	0	0	0				13	13	13	50.4	50.4	50.4	40.323	0	56.915	159510000	22	48	P0A9A6	P0A9A6	Cell division protein FtsZ	ftsZ	179
0	0	0	0	0	0	0	6.90769e-05	0	0.000309625	0	0	0	0	9.82424e-05	0.000598653	0.000481485	0.000475961	0	0	0				2	2	2	16.9	16.9	16.9	16.795	0.0046729	2.6441	6746900	9	1	P0A9A9	P0A9A9	Ferric uptake regulation protein	fur	180
0.00281849	0.00267363	0.00320464	0.00104447	0.00135194	0.00132121	0.00106562	0.000731852	0.000717611	0.0012552	0.00101641	0.000954393	0.00100387	0.000931976	0.0011381	0.00205376	0.00174755	0.00155566	0.0155538	0.0123323	0.0126136				20	20	20	79.5	79.5	79.5	35.532	0	179.43	881170000	22	251	P0A9B2	P0A9B2	Glyceraldehyde-3-phosphate dehydrogenase A	gapA	181
5.43148e-05	4.3568e-05	2.99214e-05	0.000130718	0.000125548	0.000115045	4.03686e-05	0	2.86184e-05	0	0	3.6156e-05	2.50837e-05	2.32524e-05	2.08532e-05	0	1.41818e-05	0	0	0	0				3	3	3	10.3	10.3	10.3	58.958	0	10.404	14960000	31	11	P0A9C0	P0A9C0	Anaerobic glycerol-3-phosphate dehydrogenase subunit A	glpA	182
0.000224547	0.000117539	0.000222824	7.74158e-05	0.000125811	8.52083e-05	0	0	0	0	0	0	1.21483e-05	0	1.63929e-05	5.4412e-05	2.83912e-05	0	0.000645105	0.000483055	0.000421567				5	5	5	23.4	23.4	23.4	29.892	0	10.332	20658000	14	19	P0A9D8	P0A9D8	2,3,4,5-tetrahydropyridine-2,6-dicarboxylate N-succinyltransferase	dapD	183
0.000319575	0.00023416	0.00031046	0.000471411	0.000489292	0.000550021	0.000652431	0.000553794	0.000554527	0.000904948	0.000805529	0.000999648	0.000351792	0.000431539	0.000519565	0.000233705	0.000393332	0.000284427	0	0	1.85506e-05				10	10	10	44.5	44.5	44.5	39.038	0	74.003	125510000	18	90	P0A9K3	P0A9K3	PhoH-like protein	ybeZ	184
0.00205209	0.00231213	0.00158936	0.00269356	0.00273783	0.00245657	0.00217172	0.00193265	0.00360275	0.00176499	0.00229534	0.0021198	0.000810436	0.000514501	0.000765622	0.00168057	0.00186184	0.00255176	0	0	0				4	4	4	40.8	40.8	40.8	20.853	0	43.516	204570000	5	64	P0A9K9	P0A9K9	FKBP-type peptidyl-prolyl cis-trans isomerase SlyD	slyD	185
0.000848058	0.000871264	0.00101301	0.000219133	0.000162738	0.000145085	0.000572209	0.000314986	0.000264711	0.000608039	0.000782361	0.000257698	0.000368984	0.000547219	0.000467843	0	0.000104409	0.000121443	0	0	0				4	4	4	25.2	25.2	25.2	22.216	0	14.74	38122000	9	14	P0A9L3	P0A9L3	FKBP-type 22 kDa peptidyl-prolyl cis-trans isomerase	fklB	186
0.000749007	0.000689416	0.000795402	0.000289497	0.000366436	0.000410669	0.000171753	2.91534e-05	7.43157e-05	0.000268219	0.000236759	0.000145025	4.90829e-05	1.52664e-05	2.19194e-05	4.79171e-05	1.96923e-05	3.29648e-05	0	0	0				20	20	20	35.8	35.8	35.8	87.437	0	96.528	183150000	40	109	P0A9M0	P0A9M0	Lon protease	lon	187
0	7.01083e-05	5.74072e-05	0	4.9128e-05	4.99037e-05	0	0	0	0	0	0	0.000125693	0	0	6.99302e-05	9.50929e-05	0	0	0	0				1	1	1	9.6	9.6	9.6	20.115	0.0091954	2.5194	2549200	9	2	P0A9M2	P0A9M2	Hypoxanthine phosphoribosyltransferase	hpt	188
3.31206e-05	2.42742e-05	6.98216e-05	5.87855e-05	5.42271e-05	3.11416e-05	0	0	0.000119328	0	0	0	0	0	7.63548e-05	0	0	0	0	0	0				5	5	5	12	12	12	77.171	0	16.221	15257000	33	10	P0A9M8	P0A9M8	Phosphate acetyltransferase	pta	189
0.0014366	0.00115593	0.00102412	0.000360408	0.000528218	0.000455306	0	1.40897e-05	0	0.000196194	0.000274129	0.000238414	0	0	0	0	7.21158e-05	3.32748e-05	0.00355049	0.00343257	0.0030197				12	12	12	35.4	35.4	35.4	50.688	0	137.04	197000000	21	96	P0A9P0	P0A9P0	Dihydrolipoyl dehydrogenase	lpdA	190
1.77127e-05	1.15201e-05	1.87223e-05	2.67551e-05	3.02953e-05	2.74279e-05	0	0	0	0	0	0	0	0	0	1.65171e-05	0	0	0	0	0				2	2	2	5.6	5.6	5.6	70.545	0	3.4877	2993600	27	4	P0A9P6	P0A9P6	ATP-dependent RNA helicase DeaD	deaD	192
0.000528058	0.000422753	0.000186568	0.0027261	0.00270806	0.0025186	0.000982373	0.00063057	0.000647431	0.00146119	0.0013897	0.000748594	0.000361462	0.000403766	0.000459438	0.000316662	0.000382509	0.000492359	0.000934088	0.000432462	0				12	12	12	57.6	57.6	57.6	27.292	0	32.824	227560000	12	64	P0A9Q1	P0A9Q1	Aerobic respiration control protein ArcA	arcA	193
8.23448e-05	0.00011439	0.000177974	9.24717e-05	0.000175637	0.000161279	0	8.42549e-05	8.35042e-05	0.000255768	0.000185154	0.000490225	0.000138753	0	5.409e-05	6.65389e-05	7.63881e-05	9.02983e-05	0	0	0				4	4	4	17.1	17.1	17.1	33.322	0	37.59	31827000	18	17	P0A9Q5	P0A9Q5	Acetyl-coenzyme A carboxylase carboxyl transferase subunit beta	accD	194
0.000401549	0.000382216	0.000452043	0.000137693	0.000232835	0.000347894	0	3.24184e-05	3.38038e-05	8.93649e-05	0.000116195	5.92746e-05	0	0	0	0	2.58589e-05	0	0.000157705	0.000154411	0.00021581				8	8	8	13.5	13.5	13.5	96.126	0	97.845	86739000	43	35	P0A9Q7	P0A9Q7	Aldehyde-alcohol dehydrogenase;Alcohol dehydrogenase;Acetaldehyde dehydrogenase [acetylating];Pyruvate-formate-lyase deactivase	adhE	195
0.000245497	0.000241728	0.000104253	0.000409319	0.000389937	0.000514113	0.000387976	0.000181038	0.000162843	0.000563466	0.000256601	0.000503514	0.000154538	0.00032954	0.000122845	7.24131e-05	8.27493e-05	8.09667e-05	0	0	0				4	4	4	28.4	28.4	28.4	24.439	0	88.511	80875000	11	48	P0A9R7	P0A9R7	Cell division ATP-binding protein FtsE	ftsE	196
0.000509907	0.000420477	0.000544177	0.000134131	5.00279e-05	9.81656e-05	0	0	0	0	6.12486e-05	0	0	0	0	0	0	0	8.52361e-05	0	0				4	4	4	15.9	15.9	15.9	37.39	0	5.5716	16194000	12	9	P0A9S3	P0A9S3	Galactitol-1-phosphate 5-dehydrogenase	gatD	197
0.000421787	0.000838596	0.000826304	0.00207702	0.00140567	0.0017421	0.000843892	0.000932524	0.00084203	0.00124978	0.00136065	0.0016765	0.000454671	0.000854288	0.000440446	8.26899e-05	6.83981e-05	0.000204667	0	0	0				10	10	10	48.5	48.5	48.5	26.8	0	42.962	334490000	15	108	P0A9V1	P0A9V1	Lipopolysaccharide export system ATP-binding protein LptB	lptB	198
0	0.00183342	0	0.00207866	0.00129294	0.0012859	0	0.00106682	0.000828008	0.00122055	0.000847295	0.000952878	0	0.000810774	0.000920977	0	0	0	0	0	0				2	2	2	27.1	27.1	27.1	11.033	0	4.9653	47107000	5	7	P0A9V5	P0A9V5	Uncharacterized HTH-type transcriptional regulator YiaG	yiaG	199
0.000157614	0.000211746	0.000118202	0.000168035	0.000189008	0.000114095	8.98824e-05	6.14856e-05	0.00013767	0.000173506	0.0002009	0.000149275	8.57315e-05	6.32104e-05	7.67588e-05	0.000113475	5.59924e-05	3.18266e-05	6.91289e-06	0	0				6	6	6	17.7	17.7	17.7	62.442	0	120.47	44909000	33	42	P0A9W3	P0A9W3	Energy-dependent translational throttle protein EttA	ettA	200
0.00122881	0.00147137	0.00182204	0.00236293	0.00266213	0.00286382	0.000242329	0.000210498	0.000255941	0.000268728	0.000531801	0.000260576	5.50453e-05	7.14077e-05	0.000176758	0	4.85327e-05	0	0	0	0				12	12	12	47.3	47.3	47.3	36.952	0	84.183	196690000	16	67	P0A9X4	P0A9X4	Rod shape-determining protein MreB	mreB	201
0	0	0	0	0	0.000169058	0.00045474	0	0.000156339	0	0	0	0	0	0.000304595	0.00195105	0.00293193	0.00193966	0.00289838	0.000994935	0.000770686				2	2	2	42	42	42	7.4023	0	62.787	21500000	4	25	P0A9Y6	P0A9Y6	Cold shock-like protein CspC	cspC	202
0.000356153	0.000610975	0.00061914	0.000650822	0.000654359	0.000602235	0.000182371	0.000459507	0.000449245	0.00126985	0.00148778	0.00115355	0.000415463	0.000241738	0.000599061	0.000974632	0.000324931	0.000396592	0	0	0				5	5	5	33.1	33.1	33.1	27.353	0	16.009	104680000	13	33	P0AA16	P0AA16	Transcriptional regulatory protein OmpR	ompR	204
0.000858739	0.000913816	0.000751693	0.000264023	0.00026707	0.00023951	0.000880364	0.000581223	0.000785201	0.00117055	0.000937041	0.00133978	0.00103583	0.00136362	0.000670313	0.00140324	0.00164265	0.00138433	0.000289038	0.000153515	0.000177296				4	4	4	47.7	47.7	47.7	11.806	0	22.966	64440000	7	25	P0AA25	P0AA25	Thioredoxin-1	trxA	205
0	0	1.95766e-05	9.24663e-05	0	0	0	0	0	0.000159214	0	6.24258e-05	0	0	0	0	0	0	0	0	0				2	2	2	8.5	8.5	8.5	55.603	0	3.0464	3960000	22	2	P0AAB4	P0AAB4	3-octaprenyl-4-hydroxybenzoate carboxy-lyase	ubiD	206
5.48233e-05	5.58607e-05	0	0.000133011	0.000143654	0.000110907	0	0.00016324	0	0.00011743	6.87053e-05	0.000117166	0.00011194	0.000100244	8.71652e-05	4.36962e-05	4.04317e-05	8.3339e-05	0	0	0				1	1	1	8.9	8.9	8.9	29.027	0	74.216	11936000	15	17	P0AAH0	P0AAH0	Phosphate import ATP-binding protein PstB	pstB	207
0.0002403	0.000231994	0.000294077	3.58262e-05	0	0	0	0	0	0.000117186	0.000188769	0.000217746	0	2.69049e-05	2.44163e-05	3.51937e-05	3.22225e-05	4.78328e-05	0	0	0				8	8	8	17.2	17.2	17.2	70.707	0	21.796	31487000	36	19	P0AAI3	P0AAI3	ATP-dependent zinc metalloprotease FtsH	ftsH	208
0.000129582	0.000137966	0.000106994	0.000104473	0.000258918	0.000210654	6.90728e-05	0	0.000105361	7.78781e-05	0.00012361	7.23922e-05	0	0	0	9.75298e-05	4.57918e-05	0	0	0	0				4	4	4	21.1	21.1	21.1	43.045	0	7.2643	26724000	18	8	P0AAI5	P0AAI5	3-oxoacyl-[acyl-carrier-protein] synthase 2	fabF	209
0	0.000133339	6.33357e-05	0	0.000293966	0.000153199	0	0	4.27911e-05	0.000353756	0.000188438	0.000216664	5.21366e-05	4.75658e-05	0	6.29811e-05	0	0	0	0	0				4	4	4	15.7	15.7	15.7	33.1	0	4.0401	13657000	14	6	P0AAJ5	P0AAJ5	Formate dehydrogenase-O iron-sulfur subunit	fdoH	210
0	0	0	0	0	0	0	0	0	0	0	0	0	0	0	0	0	0	0.000598375	0.000461964	0.000310886				1	1	1	16.5	16.5	16.5	13.364	0	8.6241	2807800	4	3	P0AAQ2	P0AAQ2	Uncharacterized protein YajD	yajD	211
0.00128707	0.000305241	0.000601919	0.00053647	0.000623123	0.000923597	0.00232461	0.00170144	0.00125937	0.00100996	0.000792263	0.00116824	0.000124267	0.000182192	0	0.000111685	0.000235101	0.000197955	0.00123053	0.00111188	0.000694453				7	7	7	87.6	87.6	87.6	11.582	0	45.127	94236000	4	64	P0AAT6	P0AAT6	Ribosomal silencing factor RsfS	rsfS	212
0.000311768	0.000236929	0.000480142	0.000166079	4.05231e-05	5.80766e-05	0.000246416	0.000129195	0.000166527	0.000236029	0.000309626	0.000284513	0.000331801	0.000347424	0.000242857	0.000713594	0.000591554	0.000622049	0.000632936	0.000850542	0.0014194				7	7	7	28.7	28.7	28.7	39.147	0	64.981	68726000	13	51	P0AB71	P0AB71	Fructose-bisphosphate aldolase class 2	fbaA	213
0.00339138	0.00410497	0.00469685	0.000570312	0.000493774	0.000653521	0.0009431	0.000611717	0.000613578	0.00773574	0.00683135	0.00728597	0.00149843	0.00111812	0.000964752	0.00226269	0.00188232	0.00169087	0	0	0				9	9	9	59	59	59	17.264	0	289.83	268780000	10	61	P0ABA0	P0ABA0	ATP synthase subunit b	atpF	214
0.000514029	0.000707663	0.00126027	0.00107394	0.000862287	0.000838773	0.000496089	0.00011761	0.000445311	0.001503	0.00184726	0.00219326	0	0.000562493	0.000444864	0.000669749	0.000746917	0.000677131	0.000100001	0	0				7	7	7	54.2	54.2	54.2	19.332	0	258.18	107140000	10	52	P0ABA4	P0ABA4	ATP synthase subunit delta	atpH	215
0.000997152	0.000957438	0.000695832	0.000271202	0.000181493	0.000178144	0.000288268	0.000321238	0.000228824	0.00164775	0.00135119	0.0011028	0.000211043	0.000507524	0.000258118	0.000665964	0.000672509	0.00040465	0	0	0				9	9	9	38.3	38.3	38.3	31.577	0	71.166	97691000	17	60	P0ABA6	P0ABA6	ATP synthase gamma chain	atpG	216
0.00380487	0.00354085	0.0035254	0.00107584	0.000882459	0.00117783	0.00019363	8.94699e-05	0.000112636	0.000555158	0.000371177	0.000427938	0.000152204	0.000206061	0.000171556	0.000159167	0.000167295	0.000123469	0.000245218	0.000175752	0.000143555				22	22	22	54	54	54	55.221	0	323.31	401080000	27	133	P0ABB0	P0ABB0	ATP synthase subunit alpha	atpA	217
0.00794404	0.00811493	0.00746104	0.00854818	0.0100934	0.00919876	0.00360861	0.00337863	0.00320013	0.0044215	0.00433702	0.00421878	0.00128075	0.00140335	0.00143494	0.000997311	0.000726245	0.000922198	0	0	0				27	27	27	87.8	87.8	87.8	50.325	0	323.31	1655600000	24	467	P0ABB4	P0ABB4	ATP synthase subunit beta	atpD	218
0.000151818	0.00015225	4.33496e-05	0	0	0	6.93405e-05	0	6.57913e-05	0.000175001	0.000200154	0.000267545	0	0	0	3.10969e-05	3.53395e-05	2.88823e-05	0	0	0				3	3	3	15.6	15.6	15.6	37.649	0	18.034	11799000	18	17	P0ABC3	P0ABC3	Modulator of FtsH protease HflC	hflC	219
0.000471518	0.000351727	0.000417869	1.07365e-05	1.88547e-05	0	4.66347e-05	3.93223e-05	3.28922e-05	0.000457015	0.000588955	0.000536216	3.32126e-05	5.15188e-05	0	7.6625e-05	0.000113522	0.000116408	0	0	0				6	6	6	17.4	17.4	17.4	45.544	0	39.54	42781000	23	28	P0ABC7	P0ABC7	Modulator of FtsH protease HflK	hflK	220
0	0	0	5.03708e-05	0	5.99609e-05	0.000241068	0.000113128	0.000166934	5.44701e-05	0.000267649	5.92162e-05	0.000244305	0.000345034	0.000383417	0.00100082	0.000765072	0.000940287	0.000162858	0	0				3	3	3	26.6	26.6	26.6	18.495	0	4.1188	19004000	10	8	P0ABD3	P0ABD3	Bacterioferritin	bfr	221
0.000316727	0.000343433	0.000379581	0.000639049	0.000440982	0.000830324	0.00117939	0.00123127	0.0011126	0.00136573	0.00131179	0.00114857	0.00117879	0.00161633	0.00133974	0.00114441	0.000872787	0.000967814	0	0	0				8	8	8	39.5	39.5	39.5	35.241	0	83.925	160280000	19	92	P0ABD5	P0ABD5	Acetyl-coenzyme A carboxylase carboxyl transferase subunit alpha	accA	222
0.000253704	0.00010752	0.000262571	0.000107886	0.000263972	0.000231844	0	0	0	0	5.85285e-05	4.92823e-05	0	0	0	0	0	0	2.15932e-05	0	0				5	5	5	27.4	27.4	27.4	45.329	0	6.0299	20349000	19	5	P0ABH0	P0ABH0	Cell division protein FtsA	ftsA	223
0.000190968	0.000310683	0.00039066	3.87345e-05	8.93501e-05	8.05211e-05	0	0	0.000130733	0.000107347	5.35433e-05	3.98418e-05	0.000157547	0	0.00011957	0.000238798	8.12206e-05	0.000124387	0.00134336	0.000541095	0.000570207				6	6	6	17.6	17.6	17.6	48.014	0	12.148	51868000	19	28	P0ABH7	P0ABH7	Citrate synthase	gltA	224
1.30693e-05	0	1.26102e-05	6.86811e-05	0.000361931	4.35021e-05	0	0	0	6.95858e-05	3.95357e-05	7.35739e-05	0	0	0	0	9.26875e-05	0	0	0	0				4	4	4	30.7	30.7	30.7	36.589	0	11.09	14836000	13	7	P0ABI4	P0ABI4	Magnesium transport protein CorA	corA	225
0	0.00053973	0.000522524	0.000107317	0.000135227	0.000157323	0	0	0	0.000218007	0	0.000301243	6.36839e-05	0.000112521	0	0	0.000181422	0.000117763	0	0	0				2	2	2	13	13	13	34.911	0	10.825	21903000	15	6	P0ABJ1	P0ABJ1	Cytochrome bo(3) ubiquinol oxidase subunit 2	cyoA	226
0.00325134	0.00381544	0.00280481	0.000330121	0.000460264	0.000381154	0	0	5.26552e-05	0.000241568	0.000657081	0.000336693	0	0	0	0.000207438	0.00016443	0.000162145	3.30984e-05	1.12969e-05	0				6	6	6	14.9	14.9	14.9	58.204	0	39.419	154910000	16	48	P0ABJ9	P0ABJ9	Cytochrome bd-I ubiquinol oxidase subunit 1	cydA	227
0.00234354	0.00168235	0.00288773	0	0.000214926	0.00031478	0	0	0	0	0	0	0	0	0	0	0	0	0	0	0				1	1	1	3.7	3.7	3.7	42.453	0	5.8431	21204000	4	7	P0ABK2	P0ABK2	Cytochrome bd-I ubiquinol oxidase subunit 2	cydB	228
0.00135565	0.00116526	0.00207885	0.00478603	0.00477162	0.00447874	0.0010656	0.000627911	0.00135861	0.0010322	0.00104269	0.000754849	0.000835899	0.000931014	0.000712203	0.000857966	0.00136396	0.000796425	3.62743e-05	0	0				16	16	16	81.1	81.1	81.1	34.489	0	113.32	380670000	14	92	P0ABK5	P0ABK5	Cysteine synthase A	cysK	229
9.00338e-05	1.93802e-05	0	0	0	0	7.74002e-05	5.52021e-05	0	0.000500061	0.00023762	0.000246487	0	0.000113672	0.000103697	0.000186799	0.000256966	0.000201088	0.000946894	0.000944753	0.00087489				5	5	5	40.1	40.1	40.1	18.695	0	10.973	30464000	12	26	P0ABT2	P0ABT2	DNA protection during starvation protein	dps	230
5.79575e-05	6.76585e-05	3.19557e-05	1.55004e-05	2.1731e-05	5.49664e-05	0	0	0	0	0.000164701	0.000128232	3.06162e-05	3.57258e-05	3.3253e-05	3.52058e-05	6.16609e-05	3.86759e-05	2.39397e-05	2.70117e-05	2.0059e-05				4	4	4	18.5	18.5	18.5	39.667	0	5.0047	9865700	19	7	P0ABU2	P0ABU2	Ribosome-binding ATPase YchF	ychF	231
0	0	0	0	0	0	0	0	0	0	0.000343651	0.000626314	8.6681e-05	0	0	0.000185419	0.00022062	0.00022715	0	0	0				1	1	1	12.4	12.4	12.4	22.981	0	7.6772	6545300	9	8	P0ABU5	P0ABU5	Enhancing lycopene biosynthesis protein 2	elbB	232
0.000127883	0.000141338	0	0	0	0	0	0	0	0	0.000161702	0.000156588	0	0	0	0	0	0	0	0	0				1	1	1	6.5	6.5	6.5	25.597	0	4.7422	3624100	10	3	P0ABU9	P0ABU9	Protein TolQ	tolQ	233
0.000216103	0.000167631	0.000150033	0	5.77813e-05	7.54383e-05	0	0	0	9.55991e-05	0.000192718	9.41884e-05	0	0	0	0	4.21499e-05	0	0	2.58361e-05	0				2	2	2	13.5	13.5	13.5	27.829	0	5.2942	11526000	16	3	P0AC02	P0AC02	Outer membrane protein assembly factor BamD	bamD	234
0	0	4.07596e-05	0	0	0	0	0	0	7.83101e-05	0	0	0	0	0	0	0	0	0	0	0				1	1	1	6.2	6.2	6.2	38.543	0	3.9368	1013700	17	1	P0AC30	P0AC30	Cell division protein FtsX	ftsX	235
2.94441e-05	2.86638e-05	4.18859e-05	0	0	0	0	0	0	0	0	0	0	0	0	0	0	0	0	5.33381e-05	5.60197e-05				3	3	2	9.7	9.7	5.5	60.298	0	9.674	4394400	36	10	P0AC33	P0AC33	Fumarate hydratase class I, aerobic	fumA	236
0.00033198	0.000396596	0.000331592	4.24168e-05	6.43196e-05	7.22901e-05	0	0	0	3.74248e-05	0	9.98219e-06	0	0	0	0	0	0	0	0	0				4	4	4	8.2	8.2	8.2	64.421	0	48.098	29707000	32	16	P0AC41	P0AC41	Succinate dehydrogenase flavoprotein subunit	sdhA	237
0.00145484	0.0017195	0.000931749	0.000203969	0.000349461	0.000275631	0.00110499	0.000541481	0.000713863	0.000726763	0.00215503	0.00145481	0.000886227	0.000733416	0	0.00151282	0.00115995	0	0	0	0				5	5	5	53.9	53.9	53.9	12.879	0	21.837	58392000	7	20	P0AC69	P0AC69	Glutaredoxin-4	grxD	238
0	0.000157542	0.00023261	0.000337546	0.000249096	9.06901e-05	0	0	0.000200315	0.000384084	0.000349118	0.000134898	0.000236309	0.000181549	0.000226968	0.000225814	0.000217113	0.000202218	0	0	0				3	3	3	25	25	25	24.305	0	3.0558	23981000	10	6	P0ACA3	P0ACA3	Stringent starvation protein A	sspA	240
0.000249157	0.000192211	0.000330904	0.000543771	0.000587658	0.000637148	0.000271008	0.000338773	0.000203628	0.000134395	0.000146513	5.90582e-05	0.000140492	0.000105059	4.96829e-05	4.91555e-05	5.97182e-05	6.61889e-05	0	7.84541e-06	0				7	7	7	24.2	24.2	24.2	52.389	0	51.189	78890000	29	47	P0ACB0	P0ACB0	Replicative DNA helicase	dnaB	241
0	3.53358e-05	2.89948e-05	0	0	0	0	0	0	0	8.20611e-05	4.5326e-05	0	0	0	0	0	0	0	0	0				2	2	2	6.8	6.8	6.8	45.244	0	3.269	2031600	19	3	P0ACB7	P0ACB7	Protein HemY	hemY	242
0.000104094	8.99394e-05	0.000139601	0.000399624	0.000385224	0.00032752	0.0002008	0.000175658	0	0.000263389	0.000199198	0.000241704	0.000215868	0	0.000130025	9.73179e-05	0.000115353	0	0	0	0				8	8	8	25.9	25.9	25.9	62.49	0	52.677	93014000	28	49	P0ACE0	P0ACE0	Hydrogenase-2 large chain	hybC	243
0	0	0	0	0	0.000123616	0.000568707	0	0.00037115	0.00016421	0	0	0	0	0	0.000235464	0.000153786	0.000164182	0	0	0				2	2	2	32.8	32.8	32.8	13.241	0	3.4438	5175300	6	2	P0ACE7	P0ACE7	HIT-like protein HinT	hinT	244
0	0	0	0	0	0	0	0	0	0.000322939	0.000244998	0.000271744	0	0	0	0.00040974	0.000565876	0.00063315	0.000122173	0	0				1	1	1	16.7	16.7	16.7	9.5349	0.0024096	2.7299	4143400	4	7	P0ACF0	P0ACF0	DNA-binding protein HU-alpha	hupA	245
0.00156327	0.00157309	0.00142307	0.000762685	0.000515353	0.000668944	0.00379997	0.00374466	0.00610269	0.00472191	0.0043936	0.00324617	0.00409366	0.00518457	0.00472314	0.00861993	0.00954933	0.0123339	0	0	0				7	7	7	60.6	60.6	60.6	15.539	0	89.209	290320000	8	115	P0ACF8	P0ACF8	DNA-binding protein H-NS	hns	246
0.000424947	0.00032398	0.00036199	0.000541666	0.000177329	0.000411798	0.000293771	0.000337408	0.000308513	0.00174213	0.00126578	0.00145663	0.000598156	0.000732785	0.000807053	0.00049428	0.000511248	0.000282145	0	0	0				7	7	7	33.8	33.8	33.8	23.64	0	20.857	89474000	15	38	P0ACJ8	P0ACJ8	cAMP-activated global transcriptional regulator CRP	crp	248
6.57977e-05	0	0	9.97078e-06	0.000102871	0.000108014	0.00020194	0.000168893	0.000303978	0.000168453	0.000157141	0.000123945	9.62367e-05	9.6332e-05	8.75504e-05	0	0	0	0	0	0				4	4	4	24.6	24.6	24.6	37.999	0	6.913	14521000	16	5	P0ACP1	P0ACP1	Catabolite repressor/activator	cra	249
0.00117297	0.000700644	0.000814386	0.000653133	0.000951259	0.000681081	0	0	0.000166252	8.2794e-05	7.31725e-05	8.74402e-05	0	7.0155e-05	9.0212e-05	9.92891e-05	0	0.000197234	0.000553555	0.000597925	0.000613887				3	3	3	6.1	6.1	6.1	48.273	0.0069767	2.6227	107370000	14	7	P0AD03	P0AD03	Inner membrane protein YebS	yebS	250
0	4.04424e-05	2.55455e-05	0	0.000108891	0.000103485	0.000202073	0.000186543	0.000137513	8.82727e-05	7.22244e-05	9.49589e-05	0	0	0	0.000131637	0	0.000118589	0	0	0				1	1	1	18.1	18.1	18.1	9.1225	0.0090909	2.3495	3307900	5	2	P0AD10	P0AD10	Uncharacterized protein YecJ	yecJ	251
0.000183698	0.000159406	0	0.00029978	0.000201984	0.000206083	0	0	0	0	0	0	0.000189612	0	0.000232795	0	0	0	0.0325618	0.0304523	0.0265062				7	7	7	64.6	64.6	64.6	12.784	0	46.528	278800000	6	19	P0AD49	P0AD49	Ribosome-associated inhibitor A	raiA	252
0.000173504	0.000115771	0.000156106	6.82394e-05	0	3.93693e-05	0	4.15597e-05	0	0	0	0.000109795	1.7224e-05	0	6.36882e-05	0	2.27246e-05	2.47169e-05	0.000154114	0.000377437	0.000423103				4	4	4	16	16	16	50.729	0	35.426	26653000	27	26	P0AD61	P0AD61	Pyruvate kinase I	pykF	253
0.000463386	0.000444824	0.000337988	7.57462e-05	4.10537e-05	5.10045e-05	0	0	0	0.000277989	0.000390387	0.00048185	3.91474e-05	8.81759e-05	5.03105e-05	0	6.15932e-05	0	0	0	0				3	3	3	25	25	25	20.95	0	8.1062	12783000	7	15	P0ADA5	P0ADA5	Uncharacterized lipoprotein YajG	yajG	254
0	0	0	0	0	0.000611388	0	0	0	0.00241878	0.00200785	0.00179899	0	0	0	0	0	0	0	0	0				1	1	1	39.6	39.6	39.6	4.8095	0	4.611	7040900	2	4	P0ADB7	P0ADB7	Entericidin B	ecnB	255
0	5.29503e-05	0.000110919	0	2.66773e-05	4.28249e-05	0	0	0	9.26925e-05	0	0	0	0	0	0	0	0	0	0	0				2	2	2	17.1	17.1	17.1	21.356	0	8.0181	2509800	12	8	P0ADC1	P0ADC1	LPS-assembly lipoprotein LptE	lptE	256
0	0	0.000360463	0	0	0	0	0	0	0.00147759	0.00112106	0.00121129	0.000194977	0.000130297	0.00010332	0.000261705	0.000604541	0.000340383	0	0	0				2	2	2	15.7	15.7	15.7	25.663	0	8.7327	20979000	8	6	P0ADK0	P0ADK0	Uncharacterized protein YiaF	yiaF	257
0.000424235	0	0	0	0	0.000278548	0	0	0	0.000620047	0.000376644	0.00045365	0	0	0	0	0	0	0	0	0				1	1	1	34.3	34.3	34.3	7.1771	0.0024814	2.985	5101500	4	2	P0ADN6	P0ADN6	Uncharacterized lipoprotein YifL	yifL	258
0.000477364	0.000509941	0.000806682	0	4.97103e-05	0	0	0	5.22989e-05	0.00119155	0.00142354	0.00174627	0.00028867	5.25517e-05	0.000138556	0.000179932	0.000445228	0.000540285	0	0	0				3	3	3	31.1	31.1	31.1	14.961	0	64.383	44234000	9	32	P0ADW3	P0ADW3	Inner membrane protein YhcB	yhcB	259
0.000452155	0.000288543	0.000379531	0	3.10897e-05	9.00542e-05	3.50154e-05	2.5905e-05	0	0.000323316	0.00032251	0.000328339	6.86416e-05	5.57328e-05	1.83665e-05	2.55216e-05	0.000103667	0.000179396	0	0	0				11	11	11	28.7	28.7	28.7	68.149	0	42.932	61402000	33	41	P0ADY1	P0ADY1	Peptidyl-prolyl cis-trans isomerase D	ppiD	260
0.0011348	0.00110165	0.00154911	0	0.000248568	0	0.000220784	0.000260823	0.000163329	0.001414	0.00147758	0.00134082	0.000326228	0.00047563	0.000316017	0.000539033	0.000547585	0.000764869	0	0	0				2	2	2	26.4	26.4	26.4	11.887	0.0047393	2.6944	26013000	4	10	P0ADZ7	P0ADZ7	UPF0092 membrane protein YajC	yajC	265
0.000790144	0.000750626	0.000885875	5.33202e-05	0	5.26496e-05	0	0	0	0.000497247	0.000712152	0.000440794	3.47269e-05	0.000170745	0	7.48355e-05	0.0001059	5.46427e-05	0	0	0				10	10	10	46.9	46.9	46.9	42.196	0	276.67	64489000	22	28	P0AE06	P0AE06	Multidrug efflux pump subunit AcrA	acrA	266
0.00293829	0.00267349	0.00273918	0.000317104	0.000130206	0.000546791	0.00244648	0.00122844	0.000934725	0.00275862	0.00221429	0.00261442	0.00129734	0.000763964	0.00086446	0.00246371	0.00261484	0.00275465	0	0.000135826	7.8751e-05				10	10	10	62	62	62	20.761	0	45.899	186490000	10	79	P0AE08	P0AE08	Alkyl hydroperoxide reductase subunit C	ahpC	267
0.000108751	0.000109126	0.000101719	0	0	4.24393e-05	8.50496e-05	9.32716e-05	7.70207e-05	0	0	0.00015266	0.000124364	0.000245479	9.74369e-05	0.000195008	0.000186923	0.000143383	0.000108114	0	0.000179979				1	1	1	12.8	12.8	12.8	17.634	0	4.5581	10414000	11	17	P0AE52	P0AE52	Putative peroxiredoxin bcp	bcp	268
6.14129e-05	8.8548e-05	0	0	0.000324708	0.00021841	0.000370016	0	6.30886e-05	0.000525494	0.000699593	0.000789109	0	0.000192156	0.000287839	0	0.000379749	0.00045376	0	0	0				3	3	3	28.9	28.9	28.9	26.312	0	23.588	22259000	10	12	P0AE88	P0AE88	Transcriptional regulatory protein CpxR	cpxR	269
8.8817e-05	0.000106187	0.000184604	0.000301667	0.000188173	0.000211381	5.30134e-05	7.37841e-05	0	0.000361354	0.000517847	0.000706781	0.000175391	0.000212946	0.000141702	0.000187487	0.000195551	0.000167988	0.000394321	0.000424932	0.000356774				4	4	4	12.9	12.9	12.9	44.443	0	5.2848	63356000	24	7	P0AEB2	P0AEB2	D-alanyl-D-alanine carboxypeptidase DacA	dacA	270
0	0	0	0.000586624	0.000727181	0.000884381	0	0	0	0	0.00164527	0.000972703	0.000712979	0	0.000916155	0.00017116	0	0	0	0	0				2	2	2	41	41	41	16.066	0	31.892	27446000	5	13	P0AED0	P0AED0	Universal stress protein A	uspA	271
0.00057669	0.00135564	0.00101064	0	0.000120406	0.000142481	0	0	0.000109494	0.00349413	0.00289039	0.00254971	0	0.000140447	0.00026923	0.000865596	0.000681573	0.000741596	0	0	0				5	5	5	42.7	42.7	42.7	19.787	0	28.535	68008000	9	28	P0AEE1	P0AEE1	Protein DcrB	dcrB	272
0	0	1.6792e-05	6.07107e-05	3.81851e-05	0.000103883	0	0	0	0	0	1.58051e-05	1.52079e-05	0	0	1.56693e-05	0	0	0	0	0				3	3	3	13.1	13.1	13.1	53.662	0	39.596	6012900	27	5	P0AEI1	P0AEI1	tRNA-2-methylthio-N(6)-dimethylallyladenosine synthase	miaB	273
6.1243e-05	6.35075e-05	2.30847e-05	0.000116282	0.000219442	0.000189129	0	0	0	0	0.000118458	2.6735e-05	0.000135132	0	6.62339e-05	0	0	0	0	0	0				4	4	4	15.4	15.4	15.4	49.581	0	6.5842	17187000	22	12	P0AEI4	P0AEI4	Ribosomal protein S12 methylthiotransferase RimO	rimO	274
0.00019544	0.000189099	0.000402141	0.000270012	0.000180251	0.000177205	0	0.000134723	9.02932e-05	0.000349458	0.000218562	0.00041848	0.000285347	0.000203784	0.000170823	0.000189379	0.000305179	0.00035123	6.11345e-05	0.000158919	0				2	2	2	14.3	14.3	14.3	25.56	0	6.9632	25054000	11	12	P0AEK2	P0AEK2	3-oxoacyl-[acyl-carrier-protein] reductase FabG	fabG	275
6.18239e-05	8.89853e-05	0.000115781	0.000214334	0.000156871	0.00018495	0	0	0	7.61988e-05	8.07956e-05	9.21778e-05	0	5.34747e-05	0	0.00031654	4.49286e-05	0.00013606	0.000598412	0.000383182	0.000212508				4	4	4	25.2	25.2	25.2	27.864	0	15.278	21774000	13	22	P0AEK4	P0AEK4	Enoyl-[acyl-carrier-protein] reductase [NADH] FabI	fabI	276
0	0	0	0	0	0	0	0	0	0	0	0	0	0	0	0	4.62599e-05	8.1719e-05	0.000100969	0.000267347	2.43612e-05				2	2	2	10.9	10.9	10.9	27.19	0	4.0929	3652500	15	5	P0AEQ3	P0AEQ3	Glutamine-binding periplasmic protein	glnH	277
0.000597065	0.00046451	0.000670285	0.00146964	0.00180043	0.00163704	0.00012415	0.000220947	8.16693e-05	0.00031667	0.000314711	0.000666807	5.04798e-05	3.19019e-05	5.49386e-05	1.86588e-05	4.11027e-05	4.74637e-05	0	0	0				19	19	19	41.3	41.3	41.3	89.949	0	217.35	336420000	41	119	P0AES6	P0AES6	DNA gyrase subunit B	gyrB	278
0	0	0	0	0	0	0	0	0	0.000295934	0	6.64037e-05	0	0	0	0.000141396	0.000196136	0.000205884	0.000116052	7.64825e-05	4.83143e-05				3	3	3	17.7	17.7	17.7	28.483	0	4.5232	7208700	15	7	P0AEU0	P0AEU0	Histidine-binding periplasmic protein	hisJ	279
0.000168532	0.000140694	0.00023553	0.000836974	0.000927967	0.00102513	0.0331869	0.0357003	0.0348706	0.00667213	0.00779093	0.00681827	0.00640337	0.005937	0.00555178	0.00728976	0.00742425	0.00800679	0.000950896	0.00127693	0.0011744				9	9	9	50.3	50.3	50.3	17.688	0	227.36	620270000	7	158	P0AEU7	P0AEU7	Chaperone protein Skp	skp	280
0.000946521	0.00114115	0.00171243	0.00164821	0.0014094	0.00169896	0.000116448	0.000240916	0.000338177	0.000627712	0.00085519	0.000503276	0.00023398	0.000149411	0.0002594	8.51698e-05	0.000209139	0.000401889	0	0	0				7	7	7	38.1	38.1	38.1	29.614	0	64.581	117150000	14	46	P0AEZ3	P0AEZ3	Septum site-determining protein MinD	minD	281
0	8.22639e-05	0.000129805	2.23878e-05	3.39551e-05	2.56665e-05	0	0.000634834	0	0	0.000183505	0.000133498	4.02269e-05	6.67569e-05	8.04521e-05	0.000144196	3.1952e-05	0.000158857	2.11403e-05	0	8.01453e-05				4	4	4	39.2	39.2	39.2	27.163	0.0024155	2.7324	10885000	11	4	P0AF24	P0AF24	Ribonucleotide monophosphatase NagD	nagD	282
0.000252655	0	0.000122334	0	0	0	0	0	0	0.000753658	0.000499554	0.000764025	0	0	0	0	0	0	0	0	0				1	1	1	16.2	16.2	16.2	11.958	0	4.1674	4918700	4	5	P0AF70	P0AF70	Uncharacterized protein YjeI	yjeI	283
0.000694366	0.000544734	0.000224721	6.31487e-05	7.67832e-05	0	0.000705136	0.00120724	0.00123921	0.00122084	0	0.000666634	0.000839173	0.00113584	0.00114497	0.00196322	0.0012619	0.00222499	0.00113185	0	0				3	3	3	37.5	37.5	37.5	13.611	0	20.273	48205000	6	16	P0AF93	P0AF93	2-iminobutanoate/2-iminopropanoate deaminase	ridA	284
0.00133479	0.000976369	0.00115222	0	0	0	0	0	0	0.000377505	0.000241328	0	0	0	0	0	0	0	0	0	0				3	3	3	24.5	24.5	24.5	16.457	0	5.047	13819000	5	15	P0AFC3	P0AFC3	NADH-quinone oxidoreductase subunit A	nuoA	285
0.000490931	0.000530476	0.000491321	0	0.000143017	7.05478e-05	9.00475e-05	0.000202696	0.000145503	0.00108333	0.00075063	0.000610277	8.5669e-05	0.000332617	5.6008e-05	0.000140045	0.000166124	0.000134181	0	0	0				4	4	4	16.4	16.4	16.4	25.056	0	14.694	40790000	13	16	P0AFC7	P0AFC7	NADH-quinone oxidoreductase subunit B	nuoB	286
0.000118058	9.61674e-05	0.000135927	0	0	0	0	9.86471e-05	0	0.000151602	4.20111e-05	0.000254278	0	0	0	0	0	0	0	0	0				1	1	1	8.3	8.3	8.3	20.538	0	10.056	8654100	12	4	P0AFD6	P0AFD6	NADH-quinone oxidoreductase subunit I	nuoI	287
0.000237177	0.000234846	0.00021282	0	2.15454e-05	2.99346e-05	0	0	0	0	0	0	0	0	0	0	0	0	0	0	0				2	2	2	8.5	8.5	8.5	43.475	0	7.2687	8015300	15	5	P0AFF2	P0AFF2	Nucleoside permease NupC	nupC	288
0.000105044	8.76994e-05	0.000121001	3.18376e-05	0.00011444	3.09416e-05	0	0	3.27742e-05	0.000168761	0.000129992	0.000163081	0.000146159	9.06373e-05	0.000101028	0.000244524	0.000148076	0.000249442	0	0	0				5	5	5	20.4	20.4	20.4	54.87	0	12.567	29868000	26	30	P0AFF6	P0AFF6	Transcription termination/antitermination protein NusA	nusA	289
0.000854366	0.000762855	0.000672064	0.00123359	0.00121142	0.00113681	0.00238059	0.0019704	0.00199519	0.00406216	0.0045362	0.00430384	0.00197681	0.00256083	0.00182988	0.0025035	0.00200925	0.00224279	5.63341e-05	0	0				7	7	7	58	58	58	20.531	0	35.366	198180000	10	77	P0AFG0	P0AFG0	Transcription termination/antitermination protein NusG	nusG	290
6.47895e-05	0.000152469	6.43076e-05	7.25206e-05	7.37761e-05	6.65982e-05	0	0	0	0	0	0	0	0	0	0	1.14861e-05	0	0	0	0				9	9	9	16.1	16.1	16.1	105.06	0	13.252	31359000	45	17	P0AFG3	P0AFG3	2-oxoglutarate dehydrogenase E1 component	sucA	291
0.00131106	0.00138747	0.00177672	0.000299944	0.000269147	0.000264477	0.000163761	0	5.45388e-05	0.000291303	0.000468549	0.000485702	5.63747e-05	2.60253e-05	1.72313e-05	0.000356751	0.00013063	2.5448e-05	0.000111159	0.000127822	0.000162718				8	8	8	23.5	23.5	23.5	44.011	0	93.429	107130000	20	50	P0AFG6	P0AFG6	Dihydrolipoyllysine-residue succinyltransferase component of 2-oxoglutarate dehydrogenase complex	sucB	292
0.00329057	0.00314576	0.00279592	0.000828907	0.000920012	0.000857358	0.00054009	0.000475964	0.000420599	0.00118892	0.00123556	0.00102462	0.000229137	0.000280285	0.000364345	0.000512145	0.000345495	0.000553105	0.00798119	0.00707421	0.00572647				40	40	40	54.3	54.3	54.3	99.667	0	323.31	1122300000	47	452	P0AFG8	P0AFG8	Pyruvate dehydrogenase E1 component	aceE	293
0.00059624	0.000674378	0.000724098	0.000435025	0.000581252	0.000465956	0.00012355	0.000331395	0.000335678	0.00025887	0.000235613	0.000274125	0	0.000350555	0.000307019	0.000135764	9.3832e-05	0.000140957	0.000468372	0.000352633	0.000270172				2	2	2	12.6	12.6	12.6	25.493	0.0091743	2.5031	62233000	13	5	P0AFM6	P0AFM6	Phage shock protein A	pspA	294
2.98139e-05	0	0	0.000115051	8.32281e-05	9.63942e-05	0.000194108	0.000130244	0.000129375	0.000157743	0.000137934	0	9.59818e-05	0.000136599	0.000100834	0.000154664	0.000122009	0.000221546	0.000126007	0.000124076	9.23848e-05				1	1	1	8.3	8.3	8.3	23.211	0	3.097	8602400	8	13	P0AFR4	P0AFR4	Uncharacterized protein YciO	yciO	295
0	0	0	0	0	0	0	0	0	0.000114678	0	0	0	0	0	0	0	0	0.0210384	0.0174825	0.0174038				3	3	3	34.7	34.7	34.7	10.75	0	24.029	85244000	3	29	P0AFX0	P0AFX0	Ribosome hibernation promoting factor	hpf	296
0	0	0	0	0	0	0.000110252	0.000118587	0.000131356	0.000221873	0.00022768	0.000266658	0	0.000211157	0.000220797	0	0	0	0	0	0				4	4	4	30.9	30.9	30.9	20.315	0	12.664	9790000	10	14	P0AFY8	P0AFY8	Negative modulator of initiation of replication	seqA	297
5.44347e-05	5.80089e-05	0	0	0	0	0	0	0	0	5.32871e-05	6.33478e-05	0	0	0	0	0	0	0	0	0				1	1	1	5.5	5.5	5.5	39.489	0.002439	2.7688	2574700	18	4	P0AG00	P0AG00	Lipopolysaccharide biosynthesis protein WzzE	wzzE	298
1.52117e-05	1.50345e-05	0	0	0	0	0	0	0	0	0	0	0	0	0	0	0	0	0	0	0				1	1	1	5.7	5.7	5.7	39.366	0.0024691	2.8928	416600	18	1	P0AG14	P0AG14	Probable protease SohB	sohB	299
0	0	0	8.35046e-05	6.9211e-05	4.35915e-05	6.35396e-05	0	0	0	0	0	0	0	0	0	0	0	0	0	0				3	3	3	11.3	11.3	11.3	56.487	0	9.6768	4993700	23	6	P0AG16	P0AG16	Amidophosphoribosyltransferase	purF	300
0.000446021	0.000444029	0.000324862	0	0.000233637	0	0	0.000421586	0.000374274	0.00071449	0.00049919	0.000563529	0.000129084	0	0	4.15827e-05	0.000221413	5.44737e-05	0.000486926	0.00045663	0.000660447				2	2	2	13.3	13.3	13.3	15.596	0.0024631	2.8748	25918000	8	9	P0AG27	P0AG27	Uncharacterized protein YibN	yibN	301
0.00233729	0.00256286	0.00269269	0.00845862	0.00918045	0.00980326	0.00401609	0.00268393	0.0027753	0.00265228	0.00300661	0.00281375	0.00125896	0.00122789	0.00133532	0.000644527	0.000585276	0.000658282	9.46603e-06	0	0				23	23	23	57	57	57	47.004	0	323.31	1154200000	23	341	P0AG30	P0AG30	Transcription termination factor Rho	rho	302
0.00488133	0.00485649	0.00372146	0.00329821	0.00476657	0.00460771	0.0129233	0.0110764	0.00877849	0.0145235	0.0156388	0.0176776	0.00533635	0.0060499	0.00503994	0.00673292	0.00697456	0.00700151	0.000617002	0.000560381	0.000744967				5	5	5	60	60	60	17.277	0	323.31	504890000	5	171	P0AG86	P0AG86	Protein-export protein SecB	secB	310
0.000259051	0.00033089	0.000292802	2.21143e-05	0	0	0	0	0	0	0	0	0	0	0	0	0	0	0	4.6976e-05	0				6	6	6	16.7	16.7	16.7	66.631	0	23.33	21798000	31	14	P0AG90	P0AG90	Protein translocase subunit SecD	secD	311
0.000277889	0.000289503	0.000426698	0	0.000264675	0.00029235	0	0.000187305	0.00043992	0.00136128	0.00129333	0.00119911	0	0	0	0.000638562	0	0.000720972	0	0	0				1	1	1	16.4	16.4	16.4	11.365	0	62.181	18853000	5	14	P0AG99	P0AG99	Protein-export membrane protein SecG	secG	312
0.00153279	0.00155513	0.00213324	0.00113398	0.000449497	0.000553575	0.00179085	0.000951664	0.00121922	0.00255569	0.00275315	0.00287391	0.00227663	0.00250023	0.00148265	0.00673474	0.00731115	0.00219213	0.00340861	0.00277605	0.00152915				6	6	6	49.2	49.2	49.2	21.265	0	58.048	233500000	9	51	P0AGD3	P0AGD3	Superoxide dismutase [Fe]	sodB	313
0.000606696	0.00053352	0.000488232	0.000147757	0.000556532	9.60411e-05	0	1.87264e-05	0.000472314	0.000287559	0.000123317	4.41162e-05	6.54331e-05	6.97485e-05	9.6688e-05	8.04402e-05	9.08043e-05	0.000101371	0.000406908	0.000241004	0.000531155				14	14	14	42.8	42.8	42.8	49.787	0	23.932	88296000	23	51	P0AGD7	P0AGD7	Signal recognition particle protein	ffh	314
0.00205197	0.00180175	0.00290385	0.00611907	0.00614004	0.00605945	0	0.00138556	0.00116979	0	0.000870711	0.00097649	0.00236761	0.0015574	0.0016751	0	0.00275037	0.004204	0.0075148	0.00831257	0.00913522				1	1	1	12.4	12.4	12.4	10.784	0	25.437	118000000	3	24	P0AGK4	P0AGK4	RNA-binding protein YhbY	yhbY	315
2.38326e-05	0	3.10745e-05	0	0	0	0.000129258	0	9.9373e-05	0.000132986	0.000133928	0	7.49263e-05	8.01819e-05	0	4.71086e-05	6.1044e-05	7.19929e-05	0	0	0				1	1	1	13.6	13.6	13.6	17.336	0	13.937	3851400	10	11	P0AGK8	P0AGK8	HTH-type transcriptional regulator IscR	iscR	316
2.56902e-05	0	0	0	2.90088e-05	0	0	5.48428e-05	0.000119356	0.000402849	0.000530233	0.000570931	0	0	0.000181294	0	0	0	0	0	0				2	2	2	14.6	14.6	14.6	15.774	0	3.0945	10006000	8	8	P0C054	P0C054	Small heat shock protein IbpA	ibpA	318
0.000262286	7.75809e-05	0	0	0	0	0	0	0	0	0.000138959	0.0001023	0	0.000217333	0.000134486	0.000358084	0.000326906	0.000300713	0	0	0				3	3	3	15	15	15	30.896	0	3.0933	9474900	11	3	P0C0S1	P0C0S1	Small-conductance mechanosensitive channel	mscS	319
9.82012e-05	0.000149399	6.32602e-05	5.76342e-05	8.4985e-05	7.07635e-05	0	5.18436e-05	0	4.17914e-05	4.16422e-05	0	0	8.2418e-05	4.69944e-05	5.28012e-05	5.20176e-05	3.82308e-05	4.1151e-05	5.57365e-05	6.11384e-05				3	3	3	9.5	9.5	9.5	49.354	0	7.1977	12292000	19	5	P0C0V0	P0C0V0	Periplasmic serine endoprotease DegP	degP	320
0.000202224	0.000132673	0.000224704	0.000229429	0.000479195	0.00053195	0	0	0	7.97944e-05	0.000133389	0.000109622	4.37103e-05	7.10918e-05	0	0.000124245	0.000110272	0.000100667	0	0	0				7	7	7	25	25	25	47.108	0	14.687	32729000	17	13	P0C8J8	P0C8J8	D-tagatose-1,6-bisphosphate aldolase subunit GatZ	gatZ	321
0	0	8.68065e-05	0	2.99339e-05	0	0	0	0	0	0	0	0	0	0	0	0	0	0	0	0				1	1	1	3.1	3.1	3.1	66.609	0	3.2315	2289900	29	1	P0CB39	P0CB39	Phosphoethanolamine transferase EptC	eptC	322
0.0209169	0.0221493	0.0189254	0.0209794	0.0245382	0.0237577	0.016727	0.0141486	0.0134625	0.0143095	0.0148448	0.0168002	0.00927608	0.0093986	0.00763224	0.012046	0.0103989	0.00963672	0.00699074	0.00549138	0.00478475				20	20	20	66.2	66.2	66.2	43.313	0	323.31	5149900000	24	933	P0CE48;P0CE47	P0CE48;P0CE47	Elongation factor Tu 2;Elongation factor Tu 1	tufB;tufA	323
0.000215415	0.000114197	0.000162597	0.000325719	0.000555653	0.000487883	0	0	0	0	4.13918e-05	0	0	0	0	0	1.09531e-05	0	0	2.15503e-05	0				7	7	7	18.8	18.8	18.8	67.355	0	49.683	52046000	23	34	P0DTT0	P0DTT0			324
1.4742e-05	1.93335e-05	1.40115e-05	1.02254e-05	2.84825e-05	2.59146e-05	0	6.76229e-05	0.000215189	4.36412e-05	4.84147e-05	4.50446e-05	2.77225e-05	2.4226e-05	2.00447e-05	2.45142e-05	2.95303e-05	7.16661e-05	0	0	0				5	5	5	20.1	20.1	20.1	54.513	0	17.954	39633000	22	20	P10121	P10121	Signal recognition particle receptor FtsY	ftsY	325
0.000102347	7.32366e-05	0.000146409	0	0	0	0	0	3.44263e-05	0.000101437	0.000116298	3.45415e-05	0	5.79772e-05	0	0	0	0	0	0	0				3	3	3	18	18	18	46.161	0	12.767	9124900	20	8	P11557	P11557	Cell division protein DamX	damX	326
4.20825e-05	2.53435e-05	1.60044e-05	4.33959e-05	5.21835e-05	3.49369e-05	0	0	3.93318e-05	5.93152e-05	9.10337e-05	3.40329e-05	6.0033e-05	0	0	8.10791e-05	4.72718e-05	2.81694e-05	1.1249e-05	1.92865e-05	0.000420915				3	3	3	4.2	4.2	4.2	64.682	0.0048077	2.721	37103000	33	11	P11875	P11875	Arginine--tRNA ligase	argS	327
6.17977e-05	8.8086e-05	0.000100045	0	5.41139e-05	3.30639e-05	0	0	0	0	0	0	0	0	0	0	0	0	0.000255295	0.000237599	0.000304409				2	2	2	12.6	12.6	12.6	27.159	0	4.4835	9056900	11	3	P12758	P12758	Uridine phosphorylase	udp	328
0.000268532	0.000251022	0.000293826	0.000378075	0.000469383	0.00036781	0	0	0	1.31037e-05	0	0	0	0	0	0	0	0	0	0	0				17	17	17	23	23	23	136	0	182.89	121170000	63	61	P13009	P13009	Methionine synthase	metH	329
0.000189969	0.000196927	0.000145718	0	4.68054e-05	3.80248e-05	0	0	0	0	0	3.69006e-05	0	1.63831e-05	2.85576e-05	3.93874e-05	8.02871e-05	6.51379e-05	0	0	1.56019e-05				8	8	8	20.2	20.2	20.2	80.023	0	61.311	24520000	37	22	P13029	P13029	Catalase-peroxidase	katG	330
0.000373879	0.000295562	0.000186215	0.000868929	0.000937119	0.000999728	0	2.68704e-05	1.60319e-05	0	3.94726e-05	0	0	0	0	2.92553e-05	0	0	0	0	0				14	14	14	46.1	46.1	46.1	56.75	0	182.63	258690000	31	93	P13035	P13035	Aerobic glycerol-3-phosphate dehydrogenase	glpD	331
1.00977e-05	8.75102e-06	8.56517e-06	1.69006e-05	1.80219e-05	1.39889e-05	0	0	0	2.51625e-05	3.62346e-05	2.94923e-05	4.95377e-05	1.75783e-05	1.70756e-05	2.66997e-05	4.19009e-05	9.42879e-05	0	0	0				2	2	2	8.6	8.6	8.6	49.815	0.0047962	2.7183	3902400	20	7	P15034	P15034	Xaa-Pro aminopeptidase	pepP	332
3.61337e-05	0	0	0	0	0	0	0	0	0.0424095	3.53247e-05	0	2.97091e-05	0.0324815	2.24945e-05	3.91633e-05	3.95253e-05	0.0295782	0.000122016	3.37082e-05	0				4	4	4	9.5	9.5	9.5	52.915	0	3.5924	832880000	20	9	P15288	P15288	Cytosol non-specific dipeptidase	pepD	333
9.05347e-05	2.1357e-05	2.77477e-05	1.81394e-05	0	8.24702e-05	0	0	0	0	0	0	8.55465e-05	0	0	5.10238e-05	8.2568e-05	0	0	0	0				3	3	3	8.4	8.4	8.4	63.692	0	4.1643	7924100	29	6	P16659	P16659	Proline--tRNA ligase	proS	334
0	0	0	3.2591e-05	2.24056e-05	2.24881e-05	0	0	0	2.18459e-05	0	0	0	0	0	0	0	0	0	0	0				1	1	1	6.3	6.3	6.3	41.058	0	4.1376	1558400	21	3	P16676	P16676	Sulfate/thiosulfate import ATP-binding protein CysA	cysA	335
0	0.000340321	0.000355176	0.000335577	0.00148291	0.00121057	0.000238191	0.00405057	0.00266377	0.000213412	0.00270268	0.000287738	0.000291194	0.000315008	0.00425118	0.000204407	0.000226194	0.000157775	0.000438086	0	0				2	2	2	12.4	12.4	12.4	20.729	0.0069444	2.6028	333270000	9	6	P16690	P16690	Ribose 1,5-bisphosphate phosphokinase PhnN	phnN	336
0.000102646	3.52262e-05	8.84716e-05	4.27518e-05	4.1713e-05	7.32881e-05	0	0	5.2204e-05	4.70219e-05	4.79464e-05	5.40306e-05	0	0	0	0	0	0	0	0	0				4	4	4	12.2	12.2	12.2	66.894	0	11.4	10898000	28	7	P17169	P17169	Glutamine--fructose-6-phosphate aminotransferase [isomerizing]	glmS	337
0	0	0	0	0	0.000120543	0	0	0	0	0	0	0	0	0	0	0	0	0	0	0				1	1	1	5.1	5.1	5.1	53.625	0	36.734	2157200	20	3	P17952	P17952	UDP-N-acetylmuramate--L-alanine ligase	murC	338
0.00941849	0.0128397	0.0116874	0.006328	0.00819141	0.00710742	0.00945402	0.00896328	0.0101335	0.00868482	0.00770166	0.00635966	0.00679619	0.0065268	0.00717644	0.00630295	0.00672969	0.0049991	0	0	0				13	13	13	56.3	56.3	56.3	29.617	0	203.17	1307700000	13	272	P21338	P21338	Ribonuclease I	rna	339
9.35116e-06	4.69472e-05	0	0	1.14758e-05	1.44672e-05	0	0	0	0	0	0	0	0	0	0	0	0	0.000364562	0.000331317	0.000297133				5	5	5	7.7	7.7	7.7	92.108	0	9.7298	24438000	43	15	P21499	P21499	Ribonuclease R	rnr	340
0.00018461	0.000110127	0.000273952	3.48485e-05	5.60289e-05	3.74113e-05	1.94649e-05	1.70318e-05	2.23373e-05	0.000141839	0.000102528	0.000153121	3.85327e-05	3.48605e-05	2.27669e-05	4.55492e-05	2.23407e-05	4.54238e-05	0	4.11474e-05	0				5	5	5	9.4	9.4	9.4	118.2	0	323.31	38295000	45	46	P21513	P21513	Ribonuclease E	rne	341
0.000853217	0.000857802	0	0	0	0	0.00396882	0	0	0	0.00166781	0.00124672	7.7875e-05	0.00153293	0.00204585	0.00139446	0.00134015	0.00201302	0.00115673	0	0				3	3	3	7	7	7	62.658	0	3.2326	247960000	31	6	P22106	P22106	Asparagine synthetase B [glutamine-hydrolyzing]	asnB	342
8.95478e-05	0.000107923	0.000138426	0.000494806	0.000729213	0.000827686	0.00397482	0.00489475	0.00307055	0.00155632	0.000830092	0.00135292	0.00141579	0.00121039	0.000928358	0.000440474	0.000426612	0.000338946	0	0	0				7	7	7	44.7	44.7	44.7	36.397	0	50.67	205020000	14	92	P22333	P22333	Adenosine deaminase	add	343
0	0	2.04847e-05	1.24934e-05	1.2034e-05	2.48451e-06	0	0	0	0	1.23093e-05	2.03416e-05	0	3.14431e-05	0	0	0	0	0	0	0				4	4	4	4.8	4.8	4.8	170.23	0	11.889	6347800	81	6	P22523	P22523	Chromosome partition protein MukB	mukB	344
2.401e-05	4.23493e-05	4.20991e-05	8.53218e-05	0.000101302	8.10933e-05	0	0	0	0	0	0	0	0	0	0	0	0	0	4.7331e-05	3.57678e-05				2	2	2	4	4	4	87.434	0	9.9367	12670000	37	11	P23538	P23538	Phosphoenolpyruvate synthase	ppsA	345
0	0	0	0	1.85525e-05	4.68974e-05	0.000147481	0	0	0	0	0.000121581	0	0	0	0.000136251	0.000148647	0	0.000349646	0.00029248	0.000222119				5	5	5	19.6	19.6	19.6	39.783	0	6.211	12858000	18	7	P23721	P23721	Phosphoserine aminotransferase	serC	346
0.00197114	0.00185672	0.0020906	0.0020375	0.00217772	0.00199959	0	2.98265e-05	3.45258e-05	0.000180657	9.56997e-05	0.000162211	3.55565e-05	0	5.98603e-05	0	0	0	0.000195723	0.000116169	8.86961e-05				14	14	14	43	43	43	52.801	0	288.25	388490000	26	138	P23830	P23830	CDP-diacylglycerol--serine O-phosphatidyltransferase	pssA	347
0	0	0	0	0	0	0	0	0	2.13485e-05	0	3.07173e-05	2.97916e-05	0	1.8134e-05	4.35084e-05	0	9.67447e-05	0	0	0				3	3	3	12.9	12.9	12.9	33.175	0.002457	2.8473	1732600	19	5	P23839	P23839	UPF0701 protein YicC	yicC	348
0	0	0	0	0	0	0	0	0	0	0	0	0	0	0	0	0	0	0.000161716	9.41716e-05	9.86139e-05				1	1	1	3.7	3.7	3.7	60.898	0	22.756	5269200	29	6	P23843	P23843	Periplasmic oligopeptide-binding protein	oppA	349
9.2396e-05	0.000178612	0	0	0	0	0	0	0	0	0	0	0	0	0	0	0	0	0	0	0				1	1	1	10.4	10.4	10.4	18.153	0	3.1467	1634000	8	4	P23869	P23869	Peptidyl-prolyl cis-trans isomerase B	ppiB	350
0.000188232	0.000178132	0.000481065	0.000640334	0.000873076	0.00076024	0	0.000348451	8.29651e-05	0.000168087	0.000204034	0.000142492	0.000239045	0	9.92903e-05	0.000229321	0.000233621	0	0	0	0				4	4	4	14.8	14.8	14.8	45.366	0	42.616	48522000	15	19	P23893	P23893	Glutamate-1-semialdehyde 2,1-aminomutase	hemL	351
0	5.43555e-05	0	0	0.000178757	0.000232257	0	0	3.13164e-05	0	0	0	0	0	0	0	0	0	0	0	0				3	3	3	9.4	9.4	9.4	49.32	0	4.9155	10169000	24	6	P24182	P24182	Biotin carboxylase	accC	352
0.000618838	0.000581035	0.000928475	0.00175678	0.00217244	0.00222255	0	3.08111e-05	0	5.73213e-05	6.27357e-05	3.11112e-05	7.27998e-05	0.000105925	9.08289e-05	0.00015847	0	0	0	0	0				15	15	15	50.9	50.9	50.9	49.472	0	319.91	188610000	24	72	P24554	P24554	DNA repair protein RadA	radA	353
0	0	0	9.33974e-05	0	0	0	0	0	0	0	0	4.95102e-05	0.000116985	0	0	0	0	1.12212e-05	1.02444e-05	0				2	2	2	3.9	3.9	3.9	97.676	0.0047733	2.7095	5816500	41	3	P25516	P25516	Aconitate hydratase A	acnA	354
0	9.37998e-06	3.46733e-05	0	0	0	0	0	0	0	0	0	0	0	0	5.43e-05	0	0	0.000243144	0.000486071	0.000114992				4	4	4	6.4	6.4	6.4	84.672	0	141.63	15533000	33	12	P25665	P25665	5-methyltetrahydropteroyltriglutamate--homocysteine methyltransferase	metE	355
0.000152855	0.000142229	0.000136365	2.74429e-05	3.9442e-05	4.67007e-05	0	0	0	5.97738e-05	6.80573e-05	8.18002e-05	0	0	0	0	0	0	0	0	0				2	2	2	7.7	7.7	7.7	61.525	0	13.839	10678000	17	7	P25714	P25714	Membrane protein insertase YidC	yidC	356
1.11304e-05	1.46684e-05	1.71159e-05	6.91036e-05	9.03301e-05	0.000112027	0	0	0	0	0	0	0	0	0	0	0	0	0	0	0				4	4	4	12.2	12.2	12.2	81.439	0	24.196	16865000	40	12	P27296	P27296	Probable ATP-dependent helicase DinG	dinG	357
0	0.000189086	5.32377e-05	0	0	0	0	0	0	0	0	0	0	0	0	0	0	0	0.000392593	0.000412212	0.000113972				4	4	4	7.5	7.5	7.5	72.211	0	16.208	17961000	26	5	P27302	P27302	Transketolase 1	tktA	358
0.000281712	0.000347231	0.00127726	0.000197871	0.000139018	0	0.000182852	0	0.000353195	0.00089026	0.000851673	0.000739375	0	0	0.000761096	0	0	0	0	0.000218293	0				3	3	3	11.2	11.2	11.2	51.56	0	6.8339	79552000	24	4	P27306	P27306	Soluble pyridine nucleotide transhydrogenase	sthA	359
0	5.69738e-05	3.34832e-05	0	0	0	0	0	0	0	0.000154129	0.000246465	9.33905e-05	0.000116509	0	0.000122186	8.35962e-05	0.000139272	0	0	0				2	2	2	8.3	8.3	8.3	36.191	0	3.547	4826500	10	5	P27434	P27434	Cytoskeleton protein RodZ	rodZ	360
0.00044095	0.000610961	0.000306331	0.000214962	0.000521989	0.000480842	5.07096e-05	5.36379e-05	4.43367e-05	8.22956e-05	0.000144047	0.00012003	6.39912e-05	6.57295e-05	4.21589e-05	7.76e-05	7.39476e-05	6.92938e-05	0.000266464	0.000129043	9.83952e-05				6	6	6	16.6	16.6	16.6	72.093	0	4.8734	91760000	33	8	P27550	P27550	Acetyl-coenzyme A synthetase	acs	361
0.00103132	0.00109597	0.00118547	0.000240901	0.000268378	0.000276625	0.000121108	9.12977e-05	9.00919e-05	0.00175185	0.00198243	0.00209712	0.000122392	0.000196425	0.000309201	0.000478444	0.000485895	0.000630389	0.000294276	0.000164776	0.000148798				8	8	8	45.8	45.8	45.8	29.431	0	214.69	107430000	14	93	P28635	P28635	D-methionine-binding lipoprotein MetQ	metQ	362
0	0	0	0.000195792	0.000484567	0.000255626	0	0	0	0	0	0	0	0	0	0	0	0	0	0	0				2	2	2	17.1	17.1	17.1	25.031	0	3.8071	13930000	8	2	P30843	P30843	Transcriptional regulatory protein BasR	basR	363
0	0	0	0	0	0	0	0	0	0	0	0	0	0	0	0	0	0	0	0	0				1	1	1	3.7	3.7	3.7	61.666	0	30.553	0	19	2	P30845	P30845	Phosphoethanolamine transferase EptA	eptA	364
9.63373e-05	6.87813e-05	0.000103417	3.9436e-05	5.31405e-05	7.15704e-05	0	0	0	0	0	0	0	0	0	0	0	0	0.000828896	0.000640476	0.000628019				9	9	9	21	21	21	72.49	0	35.95	47486000	34	23	P30850	P30850	Exoribonuclease 2	rnb	365
0	0	0	0	0	0	0	0	0	0	0	0	0	0	0	3.66683e-05	0	0	0.000118513	6.47205e-05	0				2	2	2	17.3	17.3	17.3	26.929	0	3.3773	1523300	14	2	P30859	P30859	Putative ABC transporter arginine-binding protein 2	artI	366
2.25672e-05	1.67193e-05	2.58325e-05	0	0	0	0	0	0	0	0	0	0	0	0	0	0	0	0	0	0				2	2	2	4.6	4.6	4.6	89.67	0	8.1803	2008700	44	3	P31554	P31554	LPS-assembly protein LptD	lptD	367
0	0	0	0	0	0	0	0	0	0.000144409	7.80851e-05	0	0	0	0	0	0	0	0	0	0				2	2	2	14	14	14	23.575	0	3.0912	954300	9	3	P31802	P31802	Nitrate/nitrite response regulator protein NarP	narP	368
0.000121443	0.00011874	0.000176832	4.76429e-06	4.23403e-06	0.000177182	0	5.29575e-05	4.00051e-05	0	0	0	0	0.0829125	0	0	5.11464e-05	4.00621e-05	4.38941e-06	6.56499e-06	0				5	5	5	14.4	14.4	14.4	49.292	0	8.6011	737170000	24	14	P31979	P31979	NADH-quinone oxidoreductase subunit F	nuoF	369
7.37364e-05	3.4235e-05	5.58814e-05	1.74338e-05	2.07741e-05	1.90191e-05	0	3.29598e-05	0	0	0	0	0	0	0	0	0	0	0	0	0				5	5	5	9.5	9.5	9.5	112.55	0	7.8509	8806600	49	17	P32176	P32176	Formate dehydrogenase-O major subunit	fdoG	370
0	0	0	0	0	0	0.000526232	0.000497715	0	0.000483069	0.000468377	0.000624085	0.000193988	0.000265355	0	0	0.000478238	0.000531297	0	0	0				1	1	1	10.8	10.8	10.8	18.081	0	4.5842	5127400	3	9	P33012	P33012	DNA gyrase inhibitor	sbmC	371
4.06721e-05	4.30457e-05	8.53026e-05	0	1.1344e-05	1.34681e-05	0	0	0	0	0	0	0	0	0	0	0	0	0.00017534	0.000142551	0.000114517				4	4	4	7.2	7.2	7.2	104.38	0	15.614	13942000	39	13	P33195	P33195	Glycine dehydrogenase (decarboxylating)	gcvP	372
0.000171206	0.000167645	0.000630772	5.94842e-06	0	0	0.000351355	0.00033379	0.000297776	0.000260088	0.000263482	0.00028157	0.00027905	0.000360088	0.000280242	0.000347698	0.000339785	0.000306686	0	0	0				3	3	3	6.8	6.8	6.8	94.455	0	2.9976	97310000	45	3	P33225	P33225	Trimethylamine-N-oxide reductase 1	torA	373
0.000870319	0.00096883	0.00139118	0.000232984	0.000475965	0.000426718	0.000253573	0.000413202	0.000257607	0.000658617	0.000602393	0.000600278	0.000224344	0.000188571	0.000301362	0.000133362	0.00028191	0.000433473	8.55126e-05	7.78776e-05	3.27038e-05				8	8	8	28	28	28	42.728	0	112.28	121510000	22	48	P33232	P33232	L-lactate dehydrogenase	lldD	374
0.000410594	0.000391455	0.000512487	0.000818364	0.00055752	0.000383154	0.000472901	0.000158913	0.000351552	0.000153388	0.000217969	0.000162834	3.6711e-06	5.82849e-05	5.29748e-05	1.68792e-05	5.26183e-05	2.4674e-05	1.21479e-05	8.16034e-06	0				13	13	13	29.5	29.5	29.5	68.235	0	86.617	161280000	34	66	P33599	P33599	NADH-quinone oxidoreductase subunit C/D	nuoC	375
0.00027614	0.000274505	0.000272307	4.4595e-05	4.11889e-05	9.29431e-05	0	4.02446e-05	0	0	0	2.92521e-05	0	0	0	4.08105e-05	3.59131e-05	3.54217e-05	1.7871e-05	0	0				8	8	8	16.2	16.2	16.2	100.3	0	90.547	59603000	45	31	P33602	P33602	NADH-quinone oxidoreductase subunit G	nuoG	376
0.00715803	0.00822433	0.00810156	0.00174434	0.00166166	0.00141252	0	0	0	0	0	0	0	0	0	0	0	0	0	0	0				3	3	3	11.8	11.8	11.8	51.08	0	5.0684	206080000	10	4	P36672	P36672	PTS system trehalose-specific EIIBC component;Trehalose-specific phosphotransferase enzyme IIB component;Trehalose permease IIC component	treB	377
0.000322311	0.000542389	0.000311249	0.000549501	0.000152147	0.000130266	0	0.00129128	0.00100014	0.00101056	0.000691259	0.000587595	0.000274077	0.00131055	0.00103538	0.000968758	0.000774461	0.00207484	0.00046115	0.00061559	0.000606863				1	1	1	1.6	1.6	1.6	69.361	0.0090703	2.3444	127530000	19	12	P36682	P36682	Uncharacterized protein YacH	yacH	378
0.000162961	0.000123015	0.000185997	6.3842e-05	2.73069e-05	5.1608e-05	5.71233e-05	0	2.13652e-05	3.05438e-05	1.91533e-05	2.651e-05	2.6728e-05	3.52945e-05	0	1.29832e-05	1.06757e-05	8.4776e-06	8.00538e-05	6.97121e-05	5.94392e-05				6	6	6	11	11	11	93.497	0	37.759	33577000	46	26	P36683	P36683	Aconitate hydratase B	acnB	379
0	0	3.91079e-05	0.000241886	0.00016999	0.000296072	0	5.6261e-05	0	0	0	4.41746e-05	0	0	0	0	0	0	0	0	0				4	4	4	10.9	10.9	10.9	43.085	0	14.204	13938000	21	9	P36979	P36979	Dual-specificity RNA methyltransferase RlmN	rlmN	380
0	0	0	0	0.000167979	0.000152461	0	0	0	0	6.42382e-05	4.79469e-05	0	0	0	0	0	0	0.000126385	0.000125133	0.00012458				3	3	3	11.7	11.7	11.7	46.18	0	3.5447	12835000	24	3	P37095	P37095	Peptidase B	pepB	382
0.000356053	0.000283622	0.000204797	0	0.000615806	0	0	0.000297211	0.00021539	0.000600884	0.0005599	0.000545392	0	0.0002021	0.000238495	0	9.40133e-05	0.000291922	0	0	0				3	3	3	54.3	54.3	54.3	10.222	0.0024272	2.7403	16020000	5	2	P37188	P37188	Galactitol-specific phosphotransferase enzyme IIB component	gatB	383
5.23198e-05	0.000239219	0.000119571	6.48251e-05	6.76553e-05	3.45312e-05	0	0	0	8.04346e-05	7.94366e-05	4.79469e-05	1.78677e-05	0	0	2.82186e-05	3.39596e-05	6.03792e-05	0	0	0				3	3	3	13.6	13.6	13.6	51.448	0	55.855	18360000	22	26	P37349	P37349	PTS-dependent dihydroxyacetone kinase, phosphotransferase subunit DhaM;Phosphocarrier protein HPr;Phosphotransferase enzyme IIA component	dhaM	384
0	0	0	0	0	0	0	0	0	0	0	0	0	0	0	0	0	0	0.000408709	0.000853168	0				1	1	1	15.9	15.9	15.9	9.8704	0.002451	2.8293	1921600	3	4	P37590	P37590	Signal transduction protein PmrD	pmrD	385
0.00048752	0.000659627	0.000688883	0.000225081	0.00012268	0.000148539	0.000120345	0	7.95983e-05	0.000703723	0.000446949	0.000653648	7.03659e-05	0.000114237	0	8.19511e-05	9.93192e-05	0	0	0	0				2	2	2	16.4	16.4	16.4	22.197	0	6.8419	22084000	8	12	P37665	P37665	Probable lipoprotein YiaD	yiaD	386
0.000139563	0.000138596	0	0.000135911	0	0	0	0.000349146	0.000251637	0	0	0	0	0.000270475	0	0.000226671	0	0	0	0.000148634	0.000175765				2	2	2	7.6	7.6	7.6	33.42	0.002445	2.8168	11649000	13	4	P37902	P37902	Glutamate/aspartate periplasmic-binding protein	gltI	387
0	0	0.000102405	0	0	0	0	0	0	0.000525338	0	0	0	6.80837e-05	0	0	0	0	0	0	0				1	1	1	11.1	11.1	11.1	16.016	0.004717	2.6578	1937500	6	1	P37903	P37903	Universal stress protein F	uspF	388
0.00330494	0.00317099	0.00511597	0.00224493	0.00059637	0.00214678	0.00192047	0.00201977	0.00170206	0.00207716	0.000818049	0.00200228	0.00106889	0.0017027	0.00116216	0.00165392	0.00064951	0.00231441	0.0216987	0.0263264	0.0194553				4	4	4	33.3	33.3	33.3	12.88	0	323.31	366360000	6	170	P38521	P38521	Uncharacterized protein YggL	yggL	389
0	0	0	0	0	0	0	0	0	0	0	0	0	0	0	0	0	0	0	5.89596e-05	6.74054e-05				1	1	1	4.4	4.4	4.4	47.204	0	3.9571	1215800	20	1	P39099	P39099	Periplasmic pH-dependent serine endoprotease DegQ	degQ	390
0.000118392	0.000128608	0.000115247	0.000147046	0.000138139	0.000160899	0.00267456	0.0018616	0.00211616	0.00230889	0.00294544	0.00257373	0.000953096	0.00118669	0.00116967	0.00156705	0.00135868	0.00174409	0	0	8.03115e-05				6	6	6	58.5	58.5	58.5	15.935	0	38.841	85577000	7	90	P39177	P39177	Universal stress protein G	uspG	391
0.00108171	0.00130254	0.00188347	0.00222415	0.00237757	0.0019693	0.00305253	0.00178267	0.00413194	0.00495984	0.00444043	0.00538597	0.00383777	0.00483542	0.00508682	0.0037177	0.0021503	0.00357485	0.00205928	0.00161502	0.0026645				1	1	1	3.6	3.6	3.6	54.796	0	3.2043	309540000	10	13	P39263	P39263	Uncharacterized protein YfcC	yfcC	393
0	0	0	0.000203367	0.000212905	0.000157658	7.71625e-05	0	0	0.000301073	0.000297316	0.000275055	0	0.00016599	0.000147707	0	0	0	0	0	0				3	3	3	21.4	21.4	21.4	27.249	0	9.3296	10482000	10	12	P39831	P39831	NADP-dependent 3-hydroxy acid dehydrogenase YdfG	ydfG	394
0.000123271	0.000115061	0.000111425	2.49693e-05	8.51399e-05	2.01535e-05	9.61511e-05	5.38535e-05	0.000126888	0.000310622	0.000289269	0.0003323	0.00015655	0.000182942	0.000145482	0.000180065	0.000268016	0.000195676	0	0	0				4	4	4	19.5	19.5	19.5	43.285	0	15.074	35096000	17	37	P42641	P42641	GTPase ObgE/CgtA	obgE	395
0	0	0	0	0	0	0.000812074	0.000838213	0.000616355	0	0	0	0	0	0	0	0	0	0	0	0				1	1	1	5.9	5.9	5.9	28.882	0	57.834	13173000	14	1	P45523	P45523	FKBP-type peptidyl-prolyl cis-trans isomerase FkpA	fkpA	396
0	0	0	0	0	0	0.000102122	0	0	0	0	0	0	0	0	0.000407348	0.000268157	0	0.000609453	0.000718479	0.000314819				3	3	3	19.4	19.4	19.4	25.892	0	11.605	20279000	13	12	P45577	P45577	RNA chaperone ProQ	proQ	397
1.71181e-05	2.22851e-05	0	4.70918e-05	0	0	7.02585e-05	6.60227e-05	6.79316e-05	6.68719e-05	3.71463e-05	4.60943e-05	0.000117867	4.60301e-05	0	0.000120875	9.44814e-05	8.61425e-05	0	0	0				1	1	1	4.1	4.1	4.1	36.909	0.0046948	2.6507	7403500	19	8	P45766	P45766	Putative amino-acid ABC transporter-binding protein YhdW	yhdW	398
9.45709e-05	9.05892e-05	0.000161358	0.000178085	0.000334101	0.000378952	0.00130834	0	0	7.94621e-06	1.3928e-05	3.85995e-05	1.03481e-05	0	0	1.10108e-05	7.12608e-06	0	0	0	0				18	18	18	32.3	32.3	32.3	85.119	0	88.496	176550000	45	64	P46837	P46837	Protein YhgF	yhgF	399
0.00324997	0.000217819	0	0	0.00149345	0	0.000103425	0.00555974	0.000245829	0.000388006	0.00052513	0	0.000408741	0.00387009	0	0.000113299	0.00841455	0.00746724	0.000230957	0.000132999	0				2	2	2	10.2	10.2	10.2	34.877	0.009009	2.2901	211620000	13	15	P60390	P60390	Ribosomal RNA small subunit methyltransferase H	rsmH	400
4.89832e-05	0	6.56135e-05	7.96309e-05	0.000123592	8.13113e-05	0.000824356	0.00136748	0.000574543	0.000715686	0.00054889	0.000847544	0.000800865	0.000753772	0.00019017	0.000303853	0.000501074	0.000202077	0	0	0				6	6	6	22.1	22.1	22.1	36.071	0	12.961	72746000	17	30	P60716	P60716	Lipoyl synthase	lipA	404
0	0	3.4158e-05	0	9.57466e-05	1.0157e-05	0	0	0	0	0	0	0	0	0	0	0	0	0	0	0				2	2	2	6	6	6	64.46	0	10.027	3147800	27	5	P60752	P60752	Lipid A export ATP-binding/permease protein MsbA	msbA	406
6.16827e-05	4.43357e-05	0	0.000251676	0.000335486	0.000240594	0	0	0	0	0	0	0	0	0	0	0	0	0.000139306	0	0				6	6	6	16.5	16.5	16.5	66.57	0	99.212	26390000	26	17	P60785	P60785	Elongation factor 4	lepA	407
0.000531905	0.000611783	0.000266617	0.000114913	0.000289868	0.000216835	0.000181223	0	0	0.000202202	0.00062514	0.000505354	0.000134612	0.000166954	0.000384872	0.000245917	0.00026738	0.000195679	0.000567725	0.00325675	0.00323105				4	4	4	46.8	46.8	46.8	16.156	0	8.7625	43782000	6	37	P61714	P61714	6,7-dimethyl-8-ribityllumazine synthase	ribE	409
0.000521237	0.000679656	0.001076	0.000439565	0.000312556	0.000395302	0.00119034	0.000441421	0.000474004	0.000614398	0.000848308	0.000841398	0.000715078	0.000577355	0.000577752	0.00102468	0.00124106	0.00164047	0.000916226	0.00102481	0.000789634				8	8	8	45.2	45.2	45.2	32.337	0	41.866	155530000	14	103	P61889	P61889	Malate dehydrogenase	mdh	410
0	0	0.000154911	0.000245181	0	0	0	0.000424293	0.000360738	0.000469953	0.00042447	0.000363011	0.000370983	0	0	0.000666237	0.000705871	0	0	0.000123879	0				1	1	1	10.8	10.8	10.8	19.737	0	37.714	13274000	7	8	P61949	P61949	Flavodoxin-1	fldA	411
5.1569e-05	0.000131425	6.42321e-05	0.000300122	0.000331124	0.00033702	0.000261853	9.76434e-05	6.3755e-05	0.000120919	0.000330423	0.000190281	9.25559e-05	6.18533e-05	0.000219665	0.00013319	9.89783e-05	0.000113503	0	0	0				6	6	6	25	25	25	40.683	0	28.105	41956000	24	42	P62620	P62620	4-hydroxy-3-methylbut-2-en-1-yl diphosphate synthase (flavodoxin)	ispG	413
0	0	0	2.1875e-05	0	1.86134e-05	0	0	0	0.000182445	3.90234e-05	8.67109e-05	0	0	0	3.35011e-05	0	0	0	0	0				3	3	3	16.1	16.1	16.1	34.774	0	5.4833	4088300	18	5	P62623	P62623	4-hydroxy-3-methylbut-2-enyl diphosphate reductase	ispH	414
0.000149094	0.00012149	0.000355327	6.28807e-05	7.91553e-05	6.93922e-05	0.000641875	0.000399643	0.000720527	0.000611207	0.000896459	0.000718533	0.000708656	7.2251e-05	6.90167e-05	0.00145677	0.00123495	0.00126836	0.000595028	0.000647841	0.000449832				4	4	4	19.6	19.6	19.6	28.556	0	6.5169	64889000	13	19	P62707	P62707	2,3-bisphosphoglycerate-dependent phosphoglycerate mutase	gpmA	415
4.17227e-05	3.93128e-05	3.71357e-05	0	4.96818e-05	0	0.000139674	6.73809e-05	9.27159e-05	9.96643e-05	0.000470824	0.00035154	0.000143216	0	9.21893e-05	0.000403866	0.000621695	0.000130473	0	0	0				2	2	2	15.1	15.1	15.1	20.815	0	8.5882	14498000	12	10	P63224	P63224	Phosphoheptose isomerase	gmhA	416
0.000518826	0.000381585	0.000502399	0.000372345	0.000518176	0.000537482	0.000300951	0.000189849	0.000303908	0.000760703	0.000773415	0.000836463	0.000329952	0.000244414	0.000166443	0.000318176	0.000365328	0.000333846	3.12939e-05	0	0				19	19	19	32.6	32.6	32.6	95.584	0	171.24	221960000	50	124	P63284	P63284	Chaperone protein ClpB	clpB	417
0.000109151	0.00014031	0.000155418	0	0	0	0	0	0	0.00040759	0.000482579	0.00046644	0	0	0	0.000163384	0	0.000241198	0	0	0				3	3	3	30.1	30.1	30.1	19.576	0	32.693	18360000	11	15	P64604	P64604	Probable phospholipid ABC transporter-binding protein MlaD	mlaD	418
0	0	0	0	0	0	0.00557525	0.00351326	0.00441331	0.00146321	0.00129229	0.000136469	5.62972e-05	0.00147145	0.00144299	0.000193582	0.00015743	0.000151438	5.01314e-05	0	0				2	2	2	26.1	26.1	26.1	20.376	0	4.5045	77802000	7	5	P65556	P65556	Uncharacterized Nudix hydrolase YfcD	yfcD	419
1.92355e-05	0	1.37476e-05	1.14349e-05	1.09274e-05	1.48304e-05	0	0	0	4.03934e-05	4.76635e-05	3.87921e-05	1.86731e-05	3.20749e-05	2.01549e-05	3.56025e-05	3.43655e-05	3.55795e-05	9.0995e-06	0	0				1	1	1	5.6	5.6	5.6	31.348	0	3.5986	3144700	17	10	P67087	P67087	Ribosomal RNA small subunit methyltransferase I	rsmI	420
9.31443e-05	9.98413e-05	7.16226e-05	3.156e-05	3.78313e-05	5.07676e-05	5.4064e-05	4.12746e-05	5.04755e-05	0.000106539	0.000263693	0.000209223	5.4483e-05	0	3.80804e-05	0.000141035	0.000134399	6.34897e-05	0	0	0				4	4	4	19.4	19.4	19.4	34.893	0	5.0531	15031000	19	12	P67910	P67910	ADP-L-glycero-D-manno-heptose-6-epimerase	hldD	421
0.00027138	0.000297605	0.000614743	0.000608529	0.000659864	0.000905604	0	8.34763e-05	0	0	0	0	0	0	0	0	0	0	0	0	0				8	8	8	36.1	36.1	36.1	40.99	0	164.44	60926000	18	36	P68187	P68187	Maltose/maltodextrin import ATP-binding protein MalK	malK	422
0.000315928	0.000442466	0.000586611	0.000185961	0.00021976	0.000265181	0.000191404	0.000156115	0.00019702	0.000878274	0.000339751	0.00108297	0	0	0	0.000179109	0	0	0	0	0				2	2	2	29.1	29.1	29.1	14.163	0	13.56	22872000	8	12	P69411	P69411	Outer membrane lipoprotein RcsF	rcsF	425
8.06896e-05	0	8.01697e-05	0	0	0	0	0	0	0.000345115	0.000396619	0.000308666	0	0	0	4.7796e-05	5.73073e-05	0	0	0	0				2	2	2	15.2	15.2	15.2	18.421	0	8.6196	6552100	10	4	P69425	P69425	Sec-independent protein translocase protein TatB	tatB	426
0.000326696	0.000604929	0.000921896	0.000141713	0.00016498	0.00011785	0.000227083	0	0	0.00240881	0.0026893	0.0023309	0.000206712	0.000333935	0	0.000748052	0.000535356	0.000748499	0	0	0				4	4	4	55.1	55.1	55.1	9.6639	0	7.7735	31581000	5	16	P69428	P69428	Sec-independent protein translocase protein TatA	tatA	427
7.79551e-05	0	7.43687e-05	3.88248e-05	5.51994e-05	0	3.79146e-05	0	0.000118069	0.000282685	0.000279099	0.000328361	0.000180194	0	5.6e-05	0.000704237	0.000640311	0.000581505	0	0	0				4	4	4	24.8	24.8	24.8	23.586	0	3.1379	24325000	16	7	P69441	P69441	Adenylate kinase	adk	428
0.0989295	0.0826409	0.129859	0.0633976	0.0508398	0.0436184	0.124553	0.0866983	0.0930213	0.715553	0.396963	0.71494	0.160683	0.182365	0.147944	0.144423	0.155217	0.146184	0.0014135	0.00164507	0.00153748				9	9	9	62.8	62.8	62.8	8.3234	0	233.75	9064400000	5	277	P69776	P69776	Major outer membrane lipoprotein Lpp	lpp	429
0.000247395	0.000361844	0.0003798	0.000111056	0.000116472	0.000126042	0.000369816	0.000368166	0.000451073	0.00125873	0.00126731	0.00181771	0.000269004	0.0012858	0.000326442	0.000866323	0.000704031	0.000904617	0.000110105	0.000245251	0.000169489				4	4	4	35.5	35.5	35.5	18.251	0	23.92	61168000	9	35	P69783	P69783	Glucose-specific phosphotransferase enzyme IIA component	crr	430
0.000339525	0.000463262	0.000460117	5.07208e-05	5.59795e-05	0	0	0	4.02967e-05	0.000103641	0.000107538	0.000140045	2.3361e-05	1.98227e-05	1.77574e-05	2.73526e-05	3.71334e-05	3.5402e-05	0	0	0				3	3	3	13.9	13.9	13.9	35.047	0	118.36	20664000	17	27	P69797	P69797	PTS system mannose-specific EIIAB component;Mannose-specific phosphotransferase enzyme IIA component;Mannose-specific phosphotransferase enzyme IIB component	manX	431
0.00243286	0.00153813	0.00320246	0.000323763	0	0	0	0	0	0	0	0	0	0	0	0	0	0	0	0	0				2	2	2	11.7	11.7	11.7	27.635	0	4.0356	15643000	3	7	P69801	P69801	Mannose permease IIC component	manY	432
0.000423485	0.00038249	0	0	0	0	0	0	0	9.14009e-05	0	0.000105101	0	0	0	0	0	0	0	0	0				3	3	3	18.7	18.7	18.7	30.955	0	5.2618	9580800	13	8	P69805	P69805	Mannose permease IID component	manZ	433
0.000326484	0.000377116	0.000441066	0.00062048	0.000571133	0.00106923	0.000305403	0.000272561	0.000254368	0.000295402	0.000370355	0.00039028	0.00020626	0.000170838	0.000179979	0.000135966	0.000128988	0.000134897	5.03115e-05	2.85463e-05	0				4	4	4	33.3	33.3	33.3	16.907	0	130.69	46429000	9	33	P69828	P69828	Galactitol-specific phosphotransferase enzyme IIA component	gatA	434
3.02361e-05	0	4.46991e-05	0	0	5.5239e-05	0	0	0	5.07837e-05	0	0	0	0	0	0	3.4517e-05	0	0	0	0				1	1	1	5.6	5.6	5.6	43.517	0.0091324	2.4545	2582900	19	4	P69924	P69924	Ribonucleoside-diphosphate reductase 1 subunit beta	nrdB	435
4.19276e-05	4.38435e-05	4.25942e-05	0	0	0	0	0	0	0	0	0	0	0	0	0	0	0	0	0	0				1	1	1	5.6	5.6	5.6	38.085	0.0047619	2.704	1363800	15	3	P75821	P75821	Uncharacterized protein YbjS	ybjS	437
0	5.0151e-05	0	0.000107294	0.000101128	0.000166588	9.17285e-05	0	0.000265659	0.000687196	0.000470441	0.000650553	0.000353616	0.000361159	0.000348828	0.000113563	0.000198657	0.000404284	0	0	0				2	2	2	16.3	16.3	16.3	20.724	0	5.1407	18193000	9	7	P75915	P75915	Chaperone protein YcdY	ycdY	438
0	0	4.84607e-05	4.44364e-05	0	0	0	0	0	0	0	0	0	0	0	0	0	0	0.000151184	0.000166452	0.000154556				2	2	2	9.9	9.9	9.9	32.397	0	5.2816	4486600	15	5	P75948	P75948	Thiamine kinase	thiK	439
0	0	3.53447e-05	0	0	0	0	0	0	0	0	0	0	0	0	0	0	0	0	0	0				1	1	1	5.1	5.1	5.1	38.215	0	27.677	357970	17	0	P76015	P76015	PTS-dependent dihydroxyacetone kinase, dihydroxyacetone-binding subunit DhaK	dhaK	440
0	0	0.000118991	9.21737e-05	0	0	0	0	0	0.000334127	0.000259181	0.000223849	7.91344e-05	7.57041e-05	0	0.00010741	0.000126726	5.02418e-05	0	0	0				3	3	3	15.3	15.3	15.3	36.454	0	35.868	12796000	16	5	P76372	P76372	Chain length determinant protein	wzzB	441
0	0	0	0	0	4.31166e-05	0.000100231	0	0.000175297	0	0	0	8.70684e-05	0	5.07038e-05	0	0	0	0	0	0				3	3	3	22.2	22.2	22.2	28.633	0	4.6836	4282000	14	7	P76422	P76422	Hydroxymethylpyrimidine/phosphomethylpyrimidine kinase	thiD	442
0	0	0	0.000271475	0.000319862	0.00030233	0	0	0	0	0	0	0	0	0	0	0	0	0	0	0				5	5	5	33.4	33.4	33.4	33.111	0	15.479	14292000	13	17	P76472	P76472	Probable 4-deoxy-4-formamido-L-arabinose-phosphoundecaprenol deformylase ArnD	arnD	443
0.00152942	0.00167851	0.00095837	0.000524833	0.000334662	0.000359964	0	0	0	0.000201409	0	0.000229887	0	0	0	0	0	0	0	0	0				2	2	2	11.2	11.2	11.2	24.855	0	3.7179	29591000	7	7	P76561	P76561	Esterase YpfH	ypfH	444
0.000109268	0.000165698	9.25991e-05	0	9.97975e-05	0	0	0	0	6.07796e-05	2.2292e-05	0.00122373	0	0	0	0.000113705	0	0.00011059	0	0	0				3	3	3	30.6	30.6	30.6	22.176	0	13.105	21566000	12	25	P76576	P76576	UPF0070 protein YfgM	yfgM	445
0	0	0.00696067	0.00803296	0	0	0.00107037	0.0015698	0.00126066	0.001262	0.00127243	0.0017972	0.000895797	0.00100269	0.000991556	0.00106698	0	0.00115811	0.0106851	0.0118539	0				3	3	3	5.2	5.2	5.2	123.83	0	3.4958	1498900000	55	11	P76585	P76585	Uncharacterized protein YphG	yphG	446
3.10044e-05	0	6.20517e-05	0	4.24798e-05	3.32673e-05	0	0	0	0	0	0	0	0	0	0	0	0	0	0	0				2	2	2	6.7	6.7	6.7	51.05	0	4.9986	3385700	26	3	P76658	P76658	Bifunctional protein HldE;D-beta-D-heptose 7-phosphate kinase;D-beta-D-heptose 1-phosphate adenylyltransferase	hldE	447
0.000166071	0.000205344	8.49937e-05	0.00011036	6.06204e-05	0	0	0.000334509	9.49951e-05	0.000537767	0.000579474	0.000639364	0.000122105	0.000161366	0.000243555	0	0.000153277	5.17294e-05	0	0	0				3	3	3	21.3	21.3	21.3	26.004	0	16.409	24700000	14	15	P77252	P77252	Uncharacterized protein YkgE	ykgE	448
0.00202748	0.00194953	0.00169598	0.000403152	0.00064958	0.000436195	0	0.000177979	0.00017119	0.000812034	0.000898887	0.000791706	0.000313984	8.92802e-05	0.000226796	0	0	0	0	0	0				2	2	2	37.1	37.1	37.1	10.447	0	6.8001	35252000	5	19	P77330	P77330	Lipoprotein bor homolog from lambdoid prophage DLP12	borD	449
0.000666296	0.000630989	0.000980778	0.000197501	0.000224364	0.000258554	0.0593271	0.0500278	0.0460444	0.0100947	0.0112204	0.0131896	0.0148283	0.0202743	0.0171812	0.00959008	0.00613768	0.00767799	0	0	0				19	19	19	85.2	85.2	85.2	31.791	0	323.31	1898100000	12	486	P77395	P77395	Uncharacterized protein YbbN	ybbN	450
4.26059e-05	0	0.000121335	2.81963e-05	0	0	7.59118e-05	4.13489e-05	4.83606e-05	0.000301317	0.000257079	0.000310116	0.000109346	6.36609e-05	0.000101561	3.80248e-05	0	0	0	0	0				2	2	2	12.6	12.6	12.6	25.212	0	6.9839	11624000	16	7	P77433	P77433	Uncharacterized protein YkgG	ykgG	451
0	0	4.51758e-05	0.000124787	5.80527e-05	7.12105e-05	0.000679672	0.000675558	0.00064949	0.00049913	0.000487091	0.000527884	0.0002779	0.000586228	0.000537021	0.000249823	0.000191425	0.000132806	0	0	0				2	2	2	19.7	19.7	19.7	20.78	0	14.319	33972000	9	21	P77475	P77475	Fructose-1-phosphate phosphatase YqaB	yqaB	452
7.05584e-05	6.76119e-05	7.27053e-05	0	0	0	0	0	0	0	0	0	0	0	0	0	0	0	0	0	0				2	2	2	9.6	9.6	9.6	36.339	0	4.5178	1640300	11	3	P77757	P77757	Undecaprenyl-phosphate 4-deoxy-4-formamido-L-arabinose transferase	arnC	453
0.000228545	0.00020422	0.00017549	5.20471e-05	5.36832e-05	0.000107144	0	0	0	0	2.64476e-05	0	0	0	0	0	0	0	0	0	0				3	3	3	10.7	10.7	10.7	41.887	0	8.9975	10763000	17	8	P77774	P77774	Outer membrane protein assembly factor BamB	bamB	454

## Sheet: Mean SD N
	1-135			1-220			1-400			1-470			1-540			FL50			70S
groL	0.059545	0.00514612	3	0.0481147	0.00202758	3	1.23624	0.175901	3	0.409463	0.0282754	3	0.725464	0.0562975	3	0.316319	0.000832791	3	0.00906224	0.00124145	3
lpp	0.10381	0.0239844	3	0.0526187	0.0100092	3	0.101424	0.0202783	3	0.609152	0.183761	3	0.163664	0.017403	3	0.148608	0.00579089	3	0.00153202	0.000115884	3
FLuc	0.187117	0.0532662	3	0.311419	0.0194476	3	0.073384	0.00696754	3	0.0514833	0.003012	3	0.042667	0.00496814	3	0.0305563	0.0013616	3	5.32525e-05	4.10563e-05	3
hfq	0.000751	0.000458632	3	0.00603033	0.000292659	3	0.0147577	0.00189601	3	0.0220897	0.000485836	3	0.012083	0.00289949	3	0.016703	0.000931485	3	0.0039834	0.00023593	3
tig	0.000175333	0.000155603	3	0.000264367	0.000219504	3	0.000151933	0.000225474	3	0.0140497	0.0237895	3	0.0129667	0.0224589	3	0.0133559	0.0231134	3	0.0790114	0.0260723	3
acpP	0.003533	0.000610612	3	0.00244767	0.000520079	3	0.003912	0.000409638	3	0.006499	0.000405989	3	0.004625	0.000570295	3	0.0129023	0.00567167	3	0.00168004	0.00143616	3
ompF	0.0357543	0.00258422	3	0.013308	0.00052043	3	0.015587	0.00237899	3	0.04379	0.000495791	3	0.010599	0.000346039	3	0.011159	0.00161996	3	0.000705586	0.00122211	3
tufB;tufA	0.0206637	0.00162686	3	0.0230917	0.00187073	3	0.0147797	0.00172097	3	0.0153183	0.00131075	3	0.008769	0.00098659	3	0.010694	0.0012313	3	0.00575562	0.00112649	3
hns	0.00151967	8.3865e-05	3	0.000649	0.000125204	3	0.00454933	0.0013458	3	0.00412067	0.000775034	3	0.00466733	0.000547626	3	0.0101677	0.00193275	3	0	0	3
pepD	1.20333e-05	2.08423e-05	3	0	0	3	0	0	3	0.0141481	0.0244747	3	0.0108447	0.0187384	3	0.00988557	0.0170541	3	5.19081e-05	6.30111e-05	3
eno	0.004088	0.000531384	3	0.00183933	4.80035e-05	3	0.00377333	0.000463303	3	0.00647733	0.000236944	3	0.00410733	0.00097883	3	0.008378	0.00144936	3	0.00495305	0.000521515	3
ftnA	0.00159267	0.000106829	3	0.00152167	0.000763765	3	0.00454	0.000157	3	0.013217	0.00161197	3	0.00500333	0.00129777	3	0.00797933	0.000122464	3	0.000425241	0.00037472	3
ybbN	0.000759333	0.000192765	3	0.000227	3.06105e-05	3	0.0517997	0.00681642	3	0.0115017	0.00156661	3	0.0174277	0.00273137	3	0.007802	0.00172934	3	0	0	3
ompA	0.0213283	0.00307125	3	0.00554533	0.000365809	3	0.00603933	0.000697503	3	0.022924	0.00323168	3	0.00702133	0.00144035	3	0.00774167	0.000593782	3	0.000426405	0.00016342	3
skp	0.000182	4.8816e-05	3	0.00093	9.4016e-05	3	0.034586	0.00128051	3	0.00709367	0.000608304	3	0.005964	0.000426142	3	0.00757367	0.000381212	3	0.00113408	0.000166716	3
dnaK	0.0197133	0.00111377	3	0.0107207	0.000352614	3	0.02231	0.000522452	3	0.0132833	0.00122109	3	0.011946	0.000664603	3	0.00692167	6.28039e-05	3	0.000971887	0.000256157	3
secB	0.004486	0.000662627	3	0.00422433	0.000806158	3	0.0109257	0.00207659	3	0.015947	0.0015994	3	0.00547533	0.000519216	3	0.00690333	0.000148129	3	0.000640783	9.4563e-05	3
ompX	0.00564633	0.000571745	3	0.004071	0.000300135	3	0.00370433	0.000218509	3	0.0123117	0.00245444	3	0.003359	0.000142944	3	0.00648967	0.000765008	3	5.0174e-05	8.69039e-05	3
dnaJ	0.00394467	0.00115664	3	0.01348	0.00112786	3	0.0370643	0.00220718	3	0.0244033	0.00146795	3	0.0191983	0.000902615	3	0.00616467	0.0003665	3	0	0	3
rna	0.011315	0.00174107	3	0.00720867	0.000935652	3	0.009517	0.000588037	3	0.00758233	0.00116711	3	0.006833	0.000326078	3	0.00601067	0.000901767	3	0	0	3
sodB	0.00174033	0.000340237	3	0.000712333	0.000368929	3	0.00132067	0.00042864	3	0.00272767	0.000160506	3	0.00208667	0.000534549	3	0.00541267	0.00280401	3	0.00257127	0.000956314	3
rsmH	0.001156	0.00181673	3	0.000497667	0.000861984	3	0.00196967	0.00311014	3	0.000304333	0.000272317	3	0.00142633	0.00212614	3	0.00533167	0.00454429	3	0.000121319	0.000115921	3
infC	0.000601	0.000164721	3	0.000419333	0.000148396	3	0.000631	0.000186719	3	0.001258	8.05729e-05	3	0.000771333	0.000560102	3	0.003337	0.000163083	3	0.00210523	0.00180042	3
groS	0.000591333	8.26458e-05	3	0.000300667	0.000305615	3	0.00221433	0.000867372	3	0.002275	0.000298	3	0.001738	0.000235055	3	0.003204	0.000488808	3	0.000273658	0.000238773	3
yfcC	0.00142267	0.000413691	3	0.00219033	0.000206568	3	0.00298933	0.00117579	3	0.00492867	0.000473778	3	0.00458667	0.000660494	3	0.00314767	0.000866958	3	0.00211293	0.000526795	3
smpB	0.002986	0.000430429	3	0.003659	0.00147339	3	0.002951	0.000527651	3	0.00250267	0.000788959	3	0.003773	0.000539506	3	0.00300967	6.89734e-05	3	0.0213586	0.00429681	3
ahpC	0.00278333	0.00013795	3	0.000331333	0.000208869	3	0.00153633	0.0008013	3	0.002529	0.000282268	3	0.000975	0.000283307	3	0.00261133	0.000145535	3	7.15257e-05	6.82007e-05	3
frr	4.7e-05	8.14064e-05	3	0.000139	0.000150003	3	0.00122533	0.000448547	3	0.00134133	0.000156564	3	0.001015	0.000120926	3	0.00260933	7.09248e-05	3	0.000504159	0.000146196	3
yhbY	0.00225267	0.000577755	3	0.006106	4.20357e-05	3	0.000852	0.000745716	3	0.000615667	0.000535761	3	0.00186667	0.000438158	3	0.002318	0.00213503	3	0.00832086	0.000810245	3
talB	0.000680333	0.000133927	3	0.000705333	0.000102666	3	0.001056	0.000105655	3	0.00240167	0.000212013	3	0.00161067	0.000430714	3	0.00227633	0.000321569	3	0.000863351	8.00228e-05	3
cspC	0	0	3	5.63333e-05	9.75722e-05	3	0.000203667	0.000231215	3	0	0	3	0.000101667	0.000176092	3	0.00227433	0.000569583	3	0.00155467	0.00116908	3
nusG	0.000763	9.1e-05	3	0.001194	5.06853e-05	3	0.00211533	0.000230413	3	0.00430067	0.000237018	3	0.00212267	0.000386658	3	0.00225167	0.000247114	3	1.8778e-05	3.25245e-05	3
rpoA	0.000905333	0.000177945	3	0.000903333	0.000135404	3	0.00245967	0.000334433	3	0.00565533	0.000555932	3	0.002358	0.00040573	3	0.002083	0.000128888	3	6.39294e-05	1.32571e-05	3
slyD	0.00198433	0.000366219	3	0.00262967	0.000151143	3	0.00256933	0.000903123	3	0.00206	0.000270046	3	0.000697	0.000159145	3	0.00203167	0.00045962	3	0	0	3
atpF	0.00406433	0.000653949	3	0.000572667	8.00333e-05	3	0.000723	0.000190528	3	0.00728433	0.000452502	3	0.00119367	0.000274438	3	0.00194533	0.000291212	3	0	0	3
pgk	0.00113	0.000301518	3	0.000708	2.98161e-05	3	0.000797333	0.000160001	3	0.00113633	9.96511e-05	3	0.000881667	0.000228128	3	0.001854	0.000308058	3	0.00143126	0.000363805	3
ridA	0.000488	0.000239639	3	4.66333e-05	4.09625e-05	3	0.00105033	0.000299495	3	0.000629333	0.000611371	3	0.00104	0.000174129	3	0.00181667	0.000497898	3	0.000377283	0.000653473	3
tsf	0.00101333	0.000260016	3	0.00046	8.50823e-05	3	0.000700333	3.43851e-05	3	0.00146767	0.000351321	3	0.00120967	0.000171442	3	0.00179833	0.000618906	3	0.00132371	0.000396293	3
gapA	0.002899	0.000274611	3	0.001239	0.000169585	3	0.000838667	0.000197001	3	0.001075	0.000158937	3	0.00102467	0.000104543	3	0.001786	0.000251165	3	0.0134999	0.0017843	3
gcvH	0.000969667	0.000314848	3	0.000154333	0.000267313	3	0	0	3	0.000558333	0.000967062	3	0.001912	0.000290288	3	0.001667	0.00194373	3	0.00199983	0.000297384	3
asnB	0.000570333	0.000493929	3	0	0	3	0.001323	0.0022915	3	0.000971667	0.000867417	3	0.00121897	0.00102094	3	0.00158233	0.000373944	3	0.000385578	0.00066784	3
uspG	0.000120667	7.37111e-06	3	0.000148667	1.15902e-05	3	0.00221767	0.000415926	3	0.00260933	0.000319469	3	0.00110333	0.00013047	3	0.00155667	0.000192708	3	2.67705e-05	4.63679e-05	3
yggL	0.003864	0.00108633	3	0.00166267	0.000925059	3	0.00188067	0.000162608	3	0.00163233	0.00070623	3	0.00131133	0.000342366	3	0.00153933	0.000837905	3	0.0224935	0.00350385	3
pnp	0.000612333	6.95006e-05	3	0.000306333	2.46847e-05	3	0.00015803	0.000244597	3	0.00122333	0.00160308	3	0.0008671	0.00137257	3	0.00147833	0.00128293	3	0.000111255	4.06872e-05	3
trxA	0.000841667	8.23792e-05	3	0.000257	1.47986e-05	3	0.000748667	0.000152775	3	0.00114933	0.000202372	3	0.00102333	0.000347173	3	0.00147667	0.000144362	3	0.000206616	7.23629e-05	3
gpmA	0.000208333	0.000127786	3	7.05e-05	8.20549e-06	3	0.000587667	0.000167255	3	0.000742	0.000143885	3	0.000283433	0.000368555	3	0.00132	0.000119787	3	0.000564234	0.000102533	3
tpx	0.00118567	0.000136207	3	0.000848333	4.14045e-05	3	0.000988333	0.000440846	3	0.001294	0.000138856	3	0.000547	4.56399e-05	3	0.00130267	0.000356023	3	3.05687e-05	5.29466e-05	3
mdh	0.000759	0.000285809	3	0.000382667	6.4392e-05	3	0.000701667	0.000423231	3	0.000767667	0.000133125	3	0.000623333	7.93872e-05	3	0.001302	0.000312005	3	0.000910222	0.000117701	3
yacH	0.000391667	0.000130309	3	0.000277333	0.000236392	3	0.000763667	0.000677171	3	0.000763333	0.000220582	3	0.000873333	0.00053707	3	0.00127267	0.000701648	3	0.000561201	8.67565e-05	3
rbfA	0.000288333	0.000122871	3	0.000138333	4.16333e-06	3	0.000371	0.000180751	3	0.001372	0.000536011	3	0.000628667	0.00023347	3	0.00118133	0.000348691	3	0.00218746	0.000803319	3
cysK	0.00153333	0.000482114	3	0.004679	0.000173346	3	0.00101767	0.000367889	3	0.000943333	0.000163194	3	0.000826333	0.00010982	3	0.001006	0.000311583	3	1.20914e-05	2.0943e-05	3
efp	0.000127667	0.000112634	3	0.000129	0.00014894	3	0.000397667	9.07432e-05	3	0.000498	0.000105399	3	0.000210667	7.5182e-05	3	0.000996	0.000184307	3	0	0	3
accA	0.000346667	3.16596e-05	3	0.000636667	0.00019451	3	0.00117433	5.91383e-05	3	0.00127567	0.00011297	3	0.00137833	0.000221008	3	0.000995	0.000137503	3	0	0	3
yajQ	0.000109333	4.9034e-05	3	2.69e-05	2.51024e-05	3	0.000179667	0.000100858	3	0.000276333	4.9085e-05	3	0.000133333	1.45029e-05	3	0.000960667	0.000117236	3	2.75976e-05	2.4521e-05	3
bfr	0	0	3	3.68e-05	3.22292e-05	3	0.000173667	6.42599e-05	3	0.000127233	0.00012193	3	0.000324	7.18401e-05	3	0.000902	0.000122503	3	5.4286e-05	9.40261e-05	3
grxD	0.00136867	0.00040054	3	0.000276333	7.25006e-05	3	0.000786667	0.000288937	3	0.00144567	0.000714046	3	0.000539667	0.000473585	3	0.000891	0.000791557	3	0	0	3
atpD	0.00784	0.000339177	3	0.00928	0.000775678	3	0.003396	0.000205029	3	0.004326	0.000101946	3	0.001373	8.1265e-05	3	0.000881667	0.00013993	3	0	0	3
crr	0.000329667	7.21549e-05	3	0.000117667	7.63763e-06	3	0.000396333	4.73533e-05	3	0.001448	0.000320454	3	0.000627	0.000571422	3	0.000825	0.000106588	3	0.000174948	6.77382e-05	3
upp	3.46667e-05	6.00444e-05	3	0.000140433	5.61878e-05	3	0	0	3	0.000178333	0.000106463	3	3.93667e-05	3.65768e-05	3	0.000764633	0.00112876	3	0	0	3
dcrB	0.000981333	0.000390346	3	8.73333e-05	7.64286e-05	3	3.63333e-05	6.29312e-05	3	0.002978	0.000478113	3	0.000136333	0.000134537	3	0.000763333	9.38367e-05	3	0	0	3
yphG	0.00232033	0.00401894	3	0.00267767	0.00463785	3	0.00130033	0.00025231	3	0.00144367	0.000306036	3	0.000963667	5.88586e-05	3	0.000741667	0.000643912	3	0.007513	0.00653264	3
pal	0.006621	0.00056165	3	0.002416	0.000926795	3	0.000392	7.23809e-05	3	0.00683633	0.000691096	3	0.00100733	0.000101195	3	0.000698333	0.000320403	3	3.8804e-05	6.72105e-05	3
atpH	0.000827333	0.000387052	3	0.000925	0.000129549	3	0.000353	0.000205107	3	0.00184767	0.000345	3	0.000335667	0.000296524	3	0.000698	4.25793e-05	3	3.33337e-05	5.77356e-05	3
tpiA	0.000114967	7.63237e-05	3	1.33667e-05	2.31517e-05	3	0.000237	6.41327e-05	3	0.000283	4.531e-05	3	0.000282667	0.000143563	3	0.000697333	0.000111903	3	0.00038777	0.000262035	3
nusB	0.000324667	0.000317278	3	3.12e-05	5.404e-05	3	0.000517333	4.31895e-05	3	0.000363333	1.41892e-05	3	0.000200333	0.000207871	3	0.000678333	0.000134005	3	0	0	3
tatA	0.000618	0.000297713	3	0.000141667	2.35018e-05	3	7.56667e-05	0.000131059	3	0.00247633	0.000188259	3	0.000180333	0.000168589	3	0.000677	0.000122976	3	0	0	3
aceF	0.00573633	0.000254372	3	0.00124267	7.2473e-05	3	0.000856667	0.000142423	3	0.00330133	0.000818549	3	0.000581333	3.55012e-05	3	0.000673667	0.000295145	3	0.0156845	0.00154884	3
fbaA	0.000343	0.000124431	3	8.82e-05	6.7949e-05	3	0.000180667	5.96853e-05	3	0.000277	3.76431e-05	3	0.000307333	5.62168e-05	3	0.000642667	6.35715e-05	3	0.000967626	0.000406094	3
adk	5.08e-05	4.40309e-05	3	3.13333e-05	2.83474e-05	3	5.19667e-05	6.02445e-05	3	0.000296667	2.72091e-05	3	7.86667e-05	9.21159e-05	3	0.000642	6.10246e-05	3	0	0	3
rho	0.002531	0.000180144	3	0.00914733	0.000672595	3	0.00315833	0.000744153	3	0.00282433	0.000177725	3	0.001274	5.50545e-05	3	0.000629333	3.89401e-05	3	3.15534e-06	5.46521e-06	3
yajC	0.001262	0.000249096	3	8.3e-05	0.00014376	3	0.000215	4.92747e-05	3	0.001411	6.85493e-05	3	0.000372667	8.96289e-05	3	0.000617333	0.000127962	3	0	0	3
atpG	0.000883333	0.000163464	3	0.00021	5.28488e-05	3	0.000279333	4.66083e-05	3	0.00136733	0.000272867	3	0.000325667	0.000159644	3	0.000581333	0.000152749	3	0	0	3
ompR	0.000528667	0.000149587	3	0.000635667	2.91947e-05	3	0.000363667	0.000157424	3	0.001304	0.000169576	3	0.000418667	0.000178528	3	0.000565667	0.000356316	3	0	0	3
rpoZ	4.26667e-05	7.39008e-05	3	0.000431333	0.00033926	3	0.000416667	2.00333e-05	3	0.000560667	7.20023e-05	3	0.000452333	6.36736e-05	3	0.000538	4.3589e-06	3	0	0	3
hupA	0	0	3	0	0	3	0	0	3	0.00028	3.96106e-05	3	0	0	3	0.000536333	0.000114422	3	4.07243e-05	7.05366e-05	3
metQ	0.001104	7.73111e-05	3	0.000262	1.8735e-05	3	0.0001008	1.7504e-05	3	0.00194367	0.000175665	3	0.000209	9.41754e-05	3	0.000531333	8.55414e-05	3	0.000202617	7.97803e-05	3
fur	0	0	3	0	0	3	2.30333e-05	3.98949e-05	3	0.000103333	0.000178979	3	3.27333e-05	5.66958e-05	3	0.000518667	6.96156e-05	3	0	0	3
ndk	0.000224567	0.000142702	3	0	0	3	9.66333e-05	0.000102423	3	0.000101333	8.8444e-05	3	0.000154	6.01082e-05	3	0.000487333	0.000243751	3	0	0	3
hslU	0.000622	0.000134	3	0.000694667	3.38575e-05	3	0.001639	0.000302799	3	0.001305	0.000196543	3	0.000787	0.000170845	3	0.000483	8.25045e-05	3	0.000917389	0.000166196	3
aceE	0.00307767	0.000254477	3	0.000868667	4.66083e-05	3	0.000479	5.95567e-05	3	0.00115	0.000110775	3	0.000291	6.81689e-05	3	0.00047	0.000110177	3	0.00692729	0.00113452	3
ppa	0.000395	0.000230469	3	2.34e-05	4.053e-05	3	0.00063	0.000238271	3	0.000353667	8.88275e-05	3	0.000598667	0.000331339	3	0.000469	0.000102621	3	0.000630385	0.000417759	3
fldA	5.16667e-05	8.94893e-05	3	8.16667e-05	0.000141451	3	0.000261667	0.000228789	3	0.000419	5.36749e-05	3	0.000123667	0.000214197	3	0.000457333	0.000396567	3	4.1293e-05	7.15216e-05	3
secG	0.000331667	8.27788e-05	3	0.000185667	0.000161358	3	0.000209	0.000220823	3	0.00128433	8.1347e-05	3	0	0	3	0.000453333	0.000394733	3	0	0	3
crp	0.000370333	5.10131e-05	3	0.000377	0.000185	3	0.000313333	2.18251e-05	3	0.00148833	0.000239542	3	0.000712667	0.000105973	3	0.000429	0.000127589	3	0	0	3
mnmG	0.000182667	5.95007e-05	3	0.000173	7.9643e-05	3	5.03333e-05	8.71799e-05	3	0.000126	1.38924e-05	3	0.000156667	0.000148759	3	0.000414333	0.000209815	3	0	0	3
yjgA	2.19333e-05	1.91336e-05	3	7.13333e-05	6.8661e-06	3	0.000401	9.23418e-05	3	0.000469333	6.57368e-05	3	0.000345333	2.9023e-05	3	0.000414333	2.47857e-05	3	0.00053534	0.000171219	3
slyB	0.00157733	0.000158071	3	0.00102167	3.28836e-05	3	0.000105333	9.66713e-05	3	0.00329833	0.000447259	3	0.000616333	8.98016e-05	3	0.000405	0.000189676	3	0	0	3
yiaF	0.00012	0.000207846	3	0	0	3	0	0	3	0.00127	0.000185669	3	0.000142667	4.72899e-05	3	0.000402333	0.000179795	3	0	0	3
add	0.000111833	2.44762e-05	3	0.000684	0.000171	3	0.00398033	0.000912012	3	0.00124633	0.00037457	3	0.00118467	0.000244984	3	0.000402	5.49454e-05	3	0	0	3
arcA	0.000379333	0.000174643	3	0.002651	0.000114669	3	0.000753333	0.000198193	3	0.0012	0.000392187	3	0.000408	4.91223e-05	3	0.000397333	8.83761e-05	3	0.000455517	0.000467471	3
grpE	8.65333e-05	7.14435e-05	3	7.26667e-05	0.000125862	3	0.000108667	0.000117287	3	9.49333e-05	2.0304e-05	3	0.000178633	0.000191044	3	0.0003893	0.000507386	3	0	0	3
yhcB	0.000598	0.00018175	3	1.65667e-05	2.86943e-05	3	1.74333e-05	3.01954e-05	3	0.001454	0.000278216	3	0.0001602	0.000119617	3	0.000388333	0.00018657	3	0	0	3
gmhA	3.93667e-05	2.30072e-06	3	1.65667e-05	2.86943e-05	3	0.000100033	3.68514e-05	3	0.000307567	0.000189596	3	7.84e-05	7.24919e-05	3	0.000385333	0.000246531	3	0	0	3
ftsZ	0.000100833	5.0285e-05	3	0.00106533	0.000120567	3	0.000630667	0.00023837	3	0.00149567	0.00021235	3	0.000734	0.000110313	3	0.000381667	0.000144074	3	0	0	3
glyA	0.000344667	0.000231433	3	0.00110633	6.8413e-05	3	0.00239733	0.000513312	3	0.00181067	0.000633518	3	0.00143967	0.000875829	3	0.000361667	0.000193715	3	0.00242067	0.000565163	3
clpB	0.000467667	7.46749e-05	3	0.000475667	9.02792e-05	3	0.000265	6.49692e-05	3	0.00079	4.02865e-05	3	0.000246667	8.20325e-05	3	0.000339	2.38956e-05	3	1.04313e-05	1.80675e-05	3
sbmC	0	0	3	0	0	3	0.000341333	0.000295935	3	0.000525	8.60639e-05	3	0.000153	0.000137175	3	0.000336333	0.000292476	3	0	0	3
lipA	3.82e-05	3.41075e-05	3	9.49667e-05	2.5158e-05	3	0.000922	0.000404993	3	0.000704333	0.000149841	3	0.000581667	0.000340006	3	0.000335667	0.000151995	3	0	0	3
torA	0.000323333	0.000266451	3	1.98333e-06	3.43523e-06	3	0.000327667	2.70617e-05	3	0.000268333	1.19304e-05	3	0.000306333	4.64794e-05	3	0.000331667	2.17332e-05	3	0	0	3
mscS	0.0001132	0.000134579	3	0	0	3	0	0	3	8.03333e-05	7.19884e-05	3	0.000117	0.000109494	3	0.000328667	2.85365e-05	3	0	0	3
htpG	0.000584	3.53836e-05	3	0.000205333	6.36344e-05	3	0.000381333	2.50067e-05	3	0.000693333	5.81062e-05	3	0.000303667	8.29719e-05	3	0.000316333	9.99617e-05	3	9.31807e-06	1.61394e-05	3
ybeZ	0.000288	4.70319e-05	3	0.000503333	4.14045e-05	3	0.000587	5.62939e-05	3	0.000903667	9.70069e-05	3	0.000434667	8.40317e-05	3	0.000303667	8.1304e-05	3	6.18353e-06	1.07102e-05	3
melA	0.001097	0.000206342	3	0.000957	0.000100851	3	0.000345333	6.87047e-05	3	0.000365	0.000168012	3	0.0001425	0.000118325	3	0.000294	4.4643e-05	3	0.000187887	0.000165277	3
rpiA	0.0001948	9.44083e-05	3	0	0	3	2.66667e-05	4.6188e-05	3	0.000494333	6.21316e-05	3	8.9e-05	7.79295e-05	3	0.000284	9.96243e-05	3	2.55101e-05	4.41848e-05	3
lldD	0.00107667	0.000276685	3	0.000378667	0.000128508	3	0.000308333	9.06661e-05	3	0.000620333	3.35012e-05	3	0.000238	5.72975e-05	3	0.000282667	0.000150001	3	6.53647e-05	2.85416e-05	3
prs	0.000410333	0.000154733	3	7.1e-05	6.14898e-05	3	0	0	3	0.000258	0.000225714	3	0.0001027	5.84839e-05	3	0.000282333	0.000110509	3	0	0	3
fabG	0.000262	0.000121281	3	0.000209	5.28488e-05	3	7.51e-05	6.87716e-05	3	0.000328667	0.000101046	3	0.00022	5.866e-05	3	0.000281667	8.34825e-05	3	7.33512e-05	8.01608e-05	3
rnc	3.41e-05	3.04084e-05	3	0	0	3	7.24667e-05	6.43666e-05	3	0.000104467	2.00762e-05	3	0.000172333	1.64418e-05	3	0.000278667	4.98932e-05	3	0	0	3
cpxR	4.99667e-05	4.53443e-05	3	0.000181	0.000165629	3	0.000144367	0.000197935	3	0.000671333	0.000134314	3	0.00016	0.000146642	3	0.000278	0.000243582	3	0	0	3
clpX	0.000139667	2.99555e-05	3	0.000174	3.91535e-05	3	0.000224667	2.65581e-05	3	0.000612	0.000584578	3	0.000228	0.000102942	3	0.000275667	0.000118492	3	0	0	3
prfB	3.86667e-06	6.69726e-06	3	0	0	3	0	0	3	0.000142733	5.467e-05	3	0.000101067	3.29304e-05	3	0.000274333	8.19532e-05	3	0.00352106	0.000449393	3
sdhB	0.000887	0.000163166	3	6.81333e-05	1.94993e-05	3	2.12e-05	3.67195e-05	3	0.00109033	0.000290524	3	4.77667e-05	4.24107e-05	3	0.000246	6.20242e-05	3	1.5448e-05	2.67568e-05	3
ycdY	1.67333e-05	2.8983e-05	3	0.000125	3.64966e-05	3	0.000119233	0.000135121	3	0.000602667	0.000116294	3	0.000354667	6.02771e-06	3	0.000239	0.000149081	3	0	0	3
ribE	0.000470333	0.000180578	3	0.000207333	8.78996e-05	3	6.03333e-05	0.0001045	3	0.000444	0.000217998	3	0.000229	0.000136044	3	0.000236333	3.64737e-05	3	0.00235184	0.00154514	3
minD	0.00126667	0.000397681	3	0.00158533	0.000154824	3	0.000231667	0.000111294	3	0.000662	0.000178446	3	0.000214	5.76628e-05	3	0.000232067	0.000159655	3	0	0	3
eda	2.06333e-05	1.79199e-05	3	1.79333e-05	1.60129e-05	3	0	0	3	0.00013	2.60576e-05	3	8.07e-05	4.78235e-05	3	0.000225567	0.000133086	3	8.4358e-05	7.38401e-05	3
proQ	0	0	3	0	0	3	3.4e-05	5.88897e-05	3	0	0	3	0	0	3	0.000225	0.000206879	3	0.000547584	0.000208821	3
sspA	0.000130333	0.000118938	3	0.0002259	0.000125258	3	6.66667e-05	0.00011547	3	0.000289333	0.000134797	3	0.000215	2.8931e-05	3	0.000215	1.21244e-05	3	0	0	3
dps	3.64667e-05	4.73651e-05	3	0	0	3	4.42e-05	3.98552e-05	3	0.000328	0.00014901	3	7.26667e-05	6.31295e-05	3	0.000215	3.70405e-05	3	0.000922179	4.09675e-05	3
obgE	0.000116333	6.1101e-06	3	4.34333e-05	3.61641e-05	3	9.23667e-05	3.67005e-05	3	0.000310667	2.15019e-05	3	0.000161667	1.94251e-05	3	0.000214667	4.68757e-05	3	0	0	3
icd	0.000251333	0.000179525	3	0.000214	4.32088e-05	3	0.000244333	3.86825e-05	3	0.000130033	8.59826e-05	3	0.000221667	7.29475e-05	3	0.000214	4.17971e-05	3	0.00154242	0.000100783	3
nusA	0.000104567	1.66542e-05	3	5.89e-05	4.77201e-05	3	1.09333e-05	1.89371e-05	3	0.000154	2.1e-05	3	0.000112533	2.94458e-05	3	0.000214	5.71927e-05	3	0	0	3
elbB	0	0	3	0	0	3	0	0	3	0.000323333	0.000313511	3	2.89e-05	5.00563e-05	3	0.000211	2.27156e-05	3	0	0	3
phnN	0.000231667	0.000200769	3	0.00101	0.000599335	3	0.00231767	0.00192995	3	0.001068	0.00141645	3	0.001619	0.00227941	3	0.000196	3.46987e-05	3	0.000146029	0.000252929	3
yqaB	1.50667e-05	2.60962e-05	3	8.47667e-05	3.54534e-05	3	0.000668333	1.68622e-05	3	0.000504667	2.10792e-05	3	0.000467	0.000165502	3	0.000191333	5.85007e-05	3	0	0	3
sucC	0.000528667	0.000256379	3	0.000261667	4.86758e-05	3	8.18667e-05	8.92427e-05	3	0.0001173	7.32166e-05	3	9.09333e-05	6.38828e-05	3	0.000185	0.000100638	3	0.000703872	6.84333e-05	3
hinT	0	0	3	4.13333e-05	7.15914e-05	3	0.000313333	0.00028885	3	5.46667e-05	9.46854e-05	3	0	0	3	0.000184333	4.41626e-05	3	0	0	3
dacA	0.0001266	5.13019e-05	3	0.000233667	6.02854e-05	3	4.22667e-05	3.80528e-05	3	0.000528667	0.000173246	3	0.000176667	3.55293e-05	3	0.000183667	1.42945e-05	3	0.000392009	3.41378e-05	3
rsfS	0.000731333	0.000503613	3	0.000694333	0.000203598	3	0.00176167	0.000535583	3	0.00099	0.000188796	3	0.000102	9.29731e-05	3	0.000181667	6.31057e-05	3	0.00101229	0.000281573	3
hisJ	0	0	3	0	0	3	0	0	3	0.0001208	0.000155317	3	0	0	3	0.000181	3.5e-05	3	8.02829e-05	3.40284e-05	3
cydA	0.00329033	0.000506148	3	0.000390333	6.55006e-05	3	1.75667e-05	3.04264e-05	3	0.000412	0.000217428	3	0	0	3	0.000177667	2.54231e-05	3	1.47984e-05	1.68247e-05	3
bcp	0.000106667	4.04145e-06	3	1.41333e-05	2.44797e-05	3	8.51e-05	8.15046e-06	3	5.1e-05	8.83346e-05	3	0.000155467	7.86705e-05	3	0.000175	2.8e-05	3	9.6031e-05	9.05959e-05	3
sucB	0.00149167	0.000250011	3	0.000277667	1.95021e-05	3	7.28333e-05	8.3523e-05	3	0.000415333	0.000108011	3	3.32e-05	2.05679e-05	3	0.000171133	0.000169404	3	0.0001339	2.63113e-05	3
alaA	6.47333e-05	1.60653e-05	3	0.000615333	4.57639e-05	3	0.000460667	0.000118627	3	0.000101333	2.15484e-05	3	0.000102367	6.3389e-05	3	0.0001675	0.000108758	3	0	0	3
yfcD	0	0	3	0	0	3	0.00450033	0.00103377	3	0.000963667	0.000721862	3	0.0009901	0.000808816	3	0.000167333	2.32881e-05	3	1.67105e-05	2.89434e-05	3
yciO	9.93333e-06	1.7205e-05	3	9.82e-05	1.59762e-05	3	0.000151	3.72424e-05	3	9.86667e-05	8.6031e-05	3	0.000111333	2.23681e-05	3	0.000166333	5.09542e-05	3	0.000114156	1.88791e-05	3
fabI	8.89333e-05	2.71001e-05	3	0.000185333	2.85015e-05	3	0	0	3	8.30667e-05	8.23731e-06	3	1.78333e-05	3.08882e-05	3	0.000165967	0.000138503	3	0.000398034	0.00019338	3
lacI	4.99e-05	6.46988e-05	3	1.25333e-05	2.17084e-05	3	4.86333e-05	4.77274e-05	3	0.000261667	9.05226e-05	3	0.000186867	9.03607e-05	3	0.000161667	8.42872e-05	3	0	0	3
kdsA	1.72333e-05	2.9849e-05	3	5.49333e-05	4.89675e-05	3	0	0	3	0.000110567	1.59519e-05	3	1.38667e-05	2.40178e-05	3	0.000161333	1.97569e-05	3	1.0769e-05	1.86525e-05	3
rimM	0	0	3	0	0	3	0	0	3	0	0	3	1.17e-05	2.0265e-05	3	0.000157333	1.15036e-05	3	0	0	3
hemL	0.000282333	0.000172123	3	0.000757667	0.000116518	3	0.000143667	0.000181759	3	0.000171333	3.11341e-05	3	0.000112767	0.000120068	3	0.000154333	0.00013368	3	0	0	3
atpA	0.00362367	0.000157243	3	0.00104533	0.000150364	3	0.000132167	5.48232e-05	3	0.000451333	9.41931e-05	3	0.000176667	2.73008e-05	3	0.000149667	2.34379e-05	3	0.000188175	5.19576e-05	3
gltA	0.000297667	0.000100664	3	6.95333e-05	2.70707e-05	3	4.36667e-05	7.56329e-05	3	6.67667e-05	3.551e-05	3	9.26667e-05	8.24702e-05	3	0.000148067	8.16065e-05	3	0.000818221	0.000455017	3
nuoB	0.000504	2.25167e-05	3	7.11667e-05	7.15023e-05	3	0.000146333	5.65007e-05	3	0.000814667	0.000242842	3	0.000158233	0.000152079	3	0.000146667	1.70098e-05	3	0	0	3
mlaD	0.000134667	2.34592e-05	3	0	0	3	0	0	3	0.000452333	3.93234e-05	3	0	0	3	0.000134667	0.000122973	3	0	0	3
gatA	0.000381333	5.76223e-05	3	0.000753333	0.000274471	3	0.000277333	2.57747e-05	3	0.000351667	5.00833e-05	3	0.000185667	1.81751e-05	3	0.000133333	3.78594e-06	3	2.62859e-05	2.52318e-05	3
gatB	0.000281667	7.5527e-05	3	0.000205333	0.000355648	3	0.000170667	0.000153383	3	0.000568667	2.89885e-05	3	0.000146667	0.000128286	3	0.000128667	0.000149055	3	0	0	3
pspA	0.000664667	6.45084e-05	3	0.000494	7.6922e-05	3	0.000263667	0.000120981	3	0.000256333	1.91398e-05	3	0.000219333	0.000191218	3	0.0001236	2.59284e-05	3	0.000363726	9.95645e-05	3
aroK	7.6e-06	1.31636e-05	3	0	0	3	0.000102667	9.70893e-05	3	9.10333e-05	1.97054e-05	3	6.26667e-05	0.000108542	3	0.000122333	0.000106209	3	0.00241009	0.000232664	3
lptB	0.000695667	0.000237091	3	0.00174167	0.0003355	3	0.000873	5.19711e-05	3	0.001429	0.000220991	3	0.000583	0.000234813	3	0.0001187	7.50792e-05	3	0	0	3
ispG	8.22667e-05	4.26719e-05	3	0.000322667	1.98578e-05	3	0.000141133	0.000106029	3	0.000213667	0.000106491	3	0.000124833	8.3834e-05	3	0.000115333	1.70392e-05	3	0	0	3
rodZ	3.01667e-05	2.86458e-05	3	0	0	3	0	0	3	0.000133333	0.000124295	3	7.01333e-05	6.18729e-05	3	0.000114867	2.83805e-05	3	0	0	3
hldD	8.81667e-05	1.47331e-05	3	4.00667e-05	9.79864e-06	3	4.86333e-05	6.60101e-06	3	0.000193333	7.96639e-05	3	3.08667e-05	2.79607e-05	3	0.000112833	4.2867e-05	3	0	0	3
gatZ	0.000186667	4.78783e-05	3	0.000413333	0.000161822	3	0	0	3	0.0001076	2.66811e-05	3	3.82667e-05	3.58601e-05	3	0.000111667	1.15902e-05	3	0	0	3
nagD	7.07667e-05	6.57629e-05	3	2.73667e-05	5.9769e-06	3	0.000211667	0.000366617	3	0.000105667	9.49965e-05	3	6.25e-05	2.04912e-05	3	0.000111667	6.93998e-05	3	3.37619e-05	4.15367e-05	3
rpoC	0.000378667	1.30512e-05	3	0.000887333	2.26789e-05	3	0.000344667	0.000110564	3	0.000209	9.02053e-05	3	0.000338	2.85832e-05	3	0.000111467	5.34646e-05	3	0.000139681	2.5686e-05	3
yibN	0.000405	6.92892e-05	3	7.8e-05	0.0001351	3	0.000265333	0.000231035	3	0.000592333	0.000110265	3	4.3e-05	7.44782e-05	3	0.0001057	0.000100061	3	0.000534668	0.000109976	3
carB	0.000148667	6.35085e-06	3	0.000134667	4.19325e-05	3	0.000121667	1.45717e-05	3	0.000113033	2.24678e-05	3	0.000137867	5.45385e-05	3	0.000105333	6.65833e-06	3	3.72747e-05	1.60956e-05	3
ppiD	0.000373667	8.16844e-05	3	4.04e-05	4.57643e-05	3	2.03e-05	1.81596e-05	3	0.000324667	2.88675e-06	3	4.75667e-05	2.60696e-05	3	0.000102833	7.67567e-05	3	0	0	3
hflK	0.000414	6.00999e-05	3	9.86667e-06	9.47752e-06	3	3.96e-05	6.85493e-06	3	0.000527333	6.64254e-05	3	2.82333e-05	2.61068e-05	3	0.0001022	2.21928e-05	3	0	0	3
yhdW	1.31333e-05	1.16672e-05	3	1.57e-05	2.71932e-05	3	6.80667e-05	2.15484e-06	3	5.00333e-05	1.52844e-05	3	5.46667e-05	5.94755e-05	3	0.000100533	1.82155e-05	3	0	0	3
cyoA	0.000354333	0.000306979	3	0.000133	2.50599e-05	3	0	0	3	0.000173	0.000155464	3	5.89e-05	5.66527e-05	3	9.96667e-05	9.18822e-05	3	0	0	3
yebS	0.000896	0.000246453	3	0.000761667	0.000164564	3	5.53333e-05	9.58401e-05	3	8.11333e-05	7.24523e-06	3	5.34667e-05	4.7371e-05	3	9.87667e-05	9.85011e-05	3	0.000588456	3.12608e-05	3
purA	3.32667e-05	1.25033e-06	3	9.87333e-05	0.000100986	3	0	0	3	0.0001038	6.69158e-05	3	5.15667e-05	3.46145e-05	3	9.75333e-05	9.05877e-05	3	0	0	3
dnaA	3.34333e-05	3.86153e-05	3	0.000371	4.993e-05	3	9.89333e-05	5.82352e-05	3	8.65e-05	5.93288e-05	3	5.63e-05	2.83244e-05	3	9.57e-05	6.84724e-05	3	0	0	3
serC	0	0	3	2.18333e-05	2.36166e-05	3	4.9e-05	8.48705e-05	3	4.06667e-05	7.04367e-05	3	0	0	3	9.5e-05	8.25288e-05	3	0.000288082	6.38772e-05	3
hslO	0.000941333	0.000404451	3	0.000687667	0.000203716	3	0.00231633	0.000524063	3	0.00125867	9.20942e-05	3	0.000962667	0.000165122	3	9.49333e-05	4.55021e-05	3	1.82102e-05	3.1541e-05	3
wzzB	3.96667e-05	6.87047e-05	3	3.07333e-05	5.32317e-05	3	0	0	3	0.000272333	5.61991e-05	3	5.16e-05	4.47192e-05	3	9.47333e-05	3.98424e-05	3	0	0	3
dapA	0	0	3	0.000187	3.83536e-05	3	8.02333e-05	6.26924e-06	3	8.57333e-05	9.20435e-05	3	0	0	3	9.16667e-05	7.97392e-05	3	0	0	3
ffh	0.000543	6.00083e-05	3	0.000267	0.00025249	3	0.000163567	0.000267275	3	0.0001517	0.000124457	3	7.72667e-05	1.69665e-05	3	9.07333e-05	1.03002e-05	3	0.000393022	0.000145573	3
glyQ	8.98333e-05	7.34189e-06	3	0.000124	1.41067e-05	3	0	0	3	0.000133333	2.25019e-05	3	0.000122133	2.86226e-05	3	8.94e-05	4.35546e-06	3	0	0	3
ackA	6.72667e-05	2.17523e-05	3	6.28e-05	1.47564e-05	3	0	0	3	1.96e-05	3.39482e-05	3	3.5e-05	3.11313e-05	3	8.42333e-05	7.44737e-06	3	0	0	3
yecJ	2.19667e-05	2.04305e-05	3	7.06667e-05	6.12726e-05	3	0.000175667	3.34714e-05	3	8.51667e-05	1.17185e-05	3	0	0	3	8.36667e-05	7.27484e-05	3	0	0	3
ftsE	0.000197	8.05543e-05	3	0.000437667	6.67857e-05	3	0.000244	0.000125032	3	0.000441333	0.00016234	3	0.000202667	0.000111429	3	7.87e-05	5.52178e-06	3	0	0	3
acrA	0.000809	6.94766e-05	3	3.53e-05	3.05727e-05	3	0	0	3	0.00055	0.000143063	3	6.85667e-05	9.03906e-05	3	7.84667e-05	2.58954e-05	3	0	0	3
accD	0.000124767	4.875e-05	3	0.000143167	4.4515e-05	3	5.59333e-05	4.84413e-05	3	0.000310333	0.000159594	3	6.43667e-05	7.00664e-05	3	7.77333e-05	1.19559e-05	3	0	0	3
gltI	9.3e-05	8.05419e-05	3	4.53333e-05	7.85196e-05	3	0.000200333	0.000180145	3	0	0	3	9e-05	0.000155885	3	7.56667e-05	0.000131059	3	0.000108133	9.46234e-05	3
fklB	0.000910667	8.93663e-05	3	0.000175667	3.85919e-05	3	0.000384	0.000164721	3	0.000549333	0.000266881	3	0.000461333	8.91871e-05	3	7.5e-05	6.55057e-05	3	0	0	3
yfgM	0.000122533	3.8526e-05	3	3.32667e-05	5.76196e-05	3	0	0	3	0.0004357	0.000682959	3	0	0	3	7.5e-05	6.49692e-05	3	0	0	3
birA	2.83667e-05	4.91325e-05	3	6.60667e-05	2.31312e-05	3	8.39333e-05	3.72968e-05	3	6.36333e-05	5.56229e-05	3	7.05333e-05	2.071e-05	3	7.5e-05	5.46717e-06	3	4.53593e-05	7.85647e-05	3
acs	0.000452667	0.000152834	3	0.000406	0.000166676	3	4.95333e-05	4.7585e-06	3	0.000115433	3.11025e-05	3	5.73e-05	1.31046e-05	3	7.36e-05	4.15812e-06	3	0.000164634	8.95088e-05	3
hybC	0.0001113	2.58354e-05	3	0.000371	3.79868e-05	3	0.000125667	0.000109546	3	0.000234667	3.26241e-05	3	0.000115333	0.000108744	3	7.07667e-05	6.19214e-05	3	0	0	3
ykgE	0.000152	6.12127e-05	3	5.68667e-05	5.50949e-05	3	0.000143333	0.000172651	3	0.000585333	5.0797e-05	3	0.000175667	6.23084e-05	3	6.82333e-05	7.78284e-05	3	0	0	3
ettA	0.000162667	4.71734e-05	3	0.000157	3.86911e-05	3	9.64667e-05	3.86704e-05	3	0.000174667	2.60064e-05	3	7.52333e-05	1.13315e-05	3	6.69333e-05	4.16895e-05	3	2.3043e-06	3.99116e-06	3
glpQ	0	0	3	0	0	3	0	0	3	8.36667e-05	1.20583e-05	3	0	0	3	6.67e-05	6.65009e-05	3	0	0	3
katG	0.000177667	2.76466e-05	3	2.82667e-05	2.48719e-05	3	0	0	3	1.23e-05	2.13042e-05	3	1.5e-05	1.43513e-05	3	6.16e-05	2.06734e-05	3	5.20063e-06	9.00776e-06	3
purC	3.6e-05	3.21137e-05	3	0	0	3	0	0	3	0.000196	4.15812e-05	3	5.93667e-05	5.5148e-05	3	6.06667e-05	0.000105078	3	0	0	3
yiaD	0.000612333	0.000108648	3	0.000165667	5.30031e-05	3	6.65333e-05	6.10578e-05	3	0.000601667	0.000136258	3	6.14667e-05	5.75226e-05	3	6.04333e-05	5.30468e-05	3	0	0	3
iscR	1.83e-05	1.62631e-05	3	0	0	3	7.61333e-05	6.75741e-05	3	8.9e-05	7.70779e-05	3	5.17e-05	4.48519e-05	3	6.00333e-05	1.24781e-05	3	0	0	3
rcsF	0.000448333	0.000135611	3	0.000223667	3.96274e-05	3	0.000181333	2.21435e-05	3	0.000767	0.000383736	3	0	0	3	5.96667e-05	0.000103346	3	0	0	3
dnaB	0.000257333	6.98737e-05	3	0.000589667	4.65224e-05	3	0.000271333	6.75006e-05	3	0.000113367	4.74437e-05	3	9.82333e-05	4.55287e-05	3	5.83667e-05	8.57807e-06	3	2.61514e-06	4.52955e-06	3
uspA	0	0	3	0.000732667	0.000148581	3	0	0	3	0.000872667	0.000827077	3	0.000543	0.000481081	3	5.7e-05	9.87269e-05	3	0	0	3
pstB	3.69e-05	3.19611e-05	3	0.000129333	1.68028e-05	3	5.43333e-05	9.41081e-05	3	0.0001009	2.7886e-05	3	9.97333e-05	1.24022e-05	3	5.58e-05	2.38728e-05	3	0	0	3
hpt	4.25e-05	3.73498e-05	3	3.3e-05	2.85816e-05	3	0	0	3	0	0	3	4.2e-05	7.27461e-05	3	5.5e-05	4.92698e-05	3	0	0	3
pepP	9.14e-06	8.36242e-07	3	1.63e-05	2.0664e-06	3	0	0	3	3.03e-05	5.54346e-06	3	2.80667e-05	1.85635e-05	3	5.43e-05	3.54649e-05	3	0	0	3
ptsI	0.000345667	2.64071e-05	3	0.000114	7.81025e-06	3	1.59333e-05	2.75973e-05	3	4.59667e-05	4.6e-05	3	3.46333e-05	1.25033e-05	3	5.36e-05	3.34151e-05	3	0.000254457	0.000119378	3
radA	0.000709333	0.000190322	3	0.00205067	0.000255598	3	1.02667e-05	1.77824e-05	3	5.03667e-05	1.69025e-05	3	8.98667e-05	1.66197e-05	3	5.26667e-05	9.12213e-05	3	0	0	3
argS	2.78e-05	1.32284e-05	3	4.35e-05	8.65043e-06	3	1.31e-05	2.26899e-05	3	6.14333e-05	2.85598e-05	3	2e-05	3.4641e-05	3	5.22e-05	2.67882e-05	3	0.000150484	0.000234235	3
fabF	0.000125	1.60935e-05	3	0.000191333	7.93494e-05	3	5.80333e-05	5.33676e-05	3	9.14333e-05	2.83373e-05	3	0	0	3	4.77667e-05	4.87797e-05	3	0	0	3
degP	0.0001035	4.30951e-05	3	7.11333e-05	1.3703e-05	3	1.72667e-05	2.99067e-05	3	2.78e-05	2.40757e-05	3	4.31333e-05	4.13359e-05	3	4.76667e-05	8.20813e-06	3	5.26753e-05	1.03394e-05	3
yicC	0	0	3	0	0	3	0	0	3	1.73333e-05	1.57297e-05	3	1.59667e-05	1.50141e-05	3	4.67333e-05	4.8431e-05	3	0	0	3
ychF	5.25667e-05	1.84598e-05	3	3.07333e-05	2.1243e-05	3	0	0	3	9.76667e-05	8.65814e-05	3	3.32e-05	2.55147e-06	3	4.52e-05	1.43962e-05	3	2.36701e-05	3.48418e-06	3
proS	4.65333e-05	3.82063e-05	3	3.35333e-05	4.33613e-05	3	0	0	3	0	0	3	2.85e-05	4.93634e-05	3	4.45333e-05	4.1678e-05	3	0	0	3
glnH	0	0	3	0	0	3	0	0	3	0	0	3	0	0	3	4.26667e-05	4.0971e-05	3	0.000130892	0.000124226	3
ftsY	1.6e-05	2.87924e-06	3	2.15333e-05	9.90067e-06	3	9.42e-05	0.000109941	3	4.56667e-05	2.46847e-06	3	2.39667e-05	3.8553e-06	3	4.19e-05	2.59284e-05	3	0	0	3
dhaM	0.0001371	9.45174e-05	3	5.56667e-05	1.83881e-05	3	0	0	3	6.92333e-05	1.8482e-05	3	5.96667e-06	1.03346e-05	3	4.08667e-05	1.71631e-05	3	0	0	3
ileS	4.33e-05	3.77985e-05	3	0.000113933	3.80764e-05	3	7.86667e-05	0.000136255	3	0	0	3	0	0	3	4.01667e-05	3.54729e-05	3	2.70019e-05	2.5581e-05	3
ftsH	0.000255333	3.37244e-05	3	1.19333e-05	2.06691e-05	3	0	0	3	0.000174667	5.20032e-05	3	1.71e-05	1.48617e-05	3	3.84e-05	8.27768e-06	3	0	0	3
yqgE	0	0	3	0	0	3	0	0	3	7.26e-05	6.38458e-05	3	0	0	3	3.79667e-05	3.49165e-05	3	0	0	3
rne	0.000189667	8.20995e-05	3	4.27333e-05	1.15626e-05	3	1.96e-05	2.65141e-06	3	0.000132667	2.62742e-05	3	3.20667e-05	8.22456e-06	3	3.77333e-05	1.33658e-05	3	1.37158e-05	2.37565e-05	3
nuoG	0.000274333	2.08167e-06	3	5.95667e-05	2.89175e-05	3	1.34e-05	2.32095e-05	3	9.76667e-06	1.69164e-05	3	0	0	3	3.73667e-05	2.98385e-06	3	5.957e-06	1.03178e-05	3
hemX	6.92667e-05	3.40515e-05	3	0	0	3	0	0	3	0.000195667	1.71561e-05	3	0	0	3	3.63333e-05	4.38216e-06	3	0	0	3
gyrB	0.000577333	0.000103905	3	0.00163567	0.000165004	3	0.000142233	7.14175e-05	3	0.000433	0.000202652	3	4.57667e-05	1.22087e-05	3	3.57667e-05	1.51226e-05	3	0	0	3
rsmI	1.09667e-05	9.88753e-06	3	1.23667e-05	2.12211e-06	3	0	0	3	4.23e-05	4.74447e-06	3	2.36667e-05	7.34189e-06	3	3.52e-05	6.9282e-07	3	3.03317e-06	5.2536e-06	3
lpdA	0.00120567	0.000210932	3	0.000447667	8.42397e-05	3	4.7e-06	8.14064e-06	3	0.000236	3.90384e-05	3	0	0	3	3.51333e-05	3.60849e-05	3	0.00333425	0.00027872	3
tatB	5.36333e-05	4.64485e-05	3	0	0	3	0	0	3	0.000350333	4.42418e-05	3	0	0	3	3.50333e-05	3.07093e-05	3	0	0	3
lon	0.000744333	5.31539e-05	3	0.000355333	6.16955e-05	3	9.18333e-05	7.29967e-05	3	0.000216667	6.39713e-05	3	2.87667e-05	1.79157e-05	3	3.35333e-05	1.41076e-05	3	0	0	3
manX	0.000421	7.01641e-05	3	3.55667e-05	3.09154e-05	3	1.34333e-05	2.32672e-05	3	0.000117333	1.97315e-05	3	2.03333e-05	2.83784e-06	3	3.33e-05	5.17977e-06	3	0	0	3
hflC	0.000115767	6.2758e-05	3	0	0	3	4.50333e-05	3.90393e-05	3	0.000214333	4.81283e-05	3	0	0	3	3.17667e-05	3.25167e-06	3	0	0	3
nuoC	0.000438	6.48614e-05	3	0.000586333	0.00021888	3	0.000328	0.00015837	3	0.000178	3.5e-05	3	3.83233e-05	3.01274e-05	3	3.14e-05	1.87694e-05	3	6.76941e-06	6.19224e-06	3
corA	8.56667e-06	7.42316e-06	3	0.000158067	0.00017706	3	0	0	3	6.09e-05	1.86405e-05	3	0	0	3	3.09e-05	5.35204e-05	3	0	0	3
nuoF	0.000139	3.29242e-05	3	6.19967e-05	9.95962e-05	3	3.1e-05	2.76225e-05	3	0	0	3	0.0276373	0.0478693	3	3.04e-05	2.68955e-05	3	3.65147e-06	3.34413e-06	3
dapD	0.000188667	6.12073e-05	3	9.62e-05	2.61006e-05	3	0	0	3	0	0	3	9.5e-06	8.50353e-06	3	2.76e-05	2.72088e-05	3	0.000516576	0.000115477	3
dld	1.55e-05	1.34815e-05	3	2.03e-05	3.57911e-06	3	0	0	3	2.96667e-06	5.13842e-06	3	0	0	3	2.64667e-05	4.58416e-05	3	0	0	3
fbp	6.16e-05	1.33225e-05	3	4.46667e-05	7.73649e-05	3	9.9e-05	9.00389e-05	3	0.000135667	2.57747e-05	3	0.000119367	2.74518e-05	3	2.61333e-05	4.52643e-05	3	0	0	3
fusA	0.00471833	0.000192682	3	0.00353633	0.000294524	3	0.000248	0.000117758	3	0.000245	1.53948e-05	3	9.21667e-05	3.47336e-05	3	2.49667e-05	2.60615e-05	3	0.00130382	0.000364395	3
metK	8.06667e-05	9.80221e-06	3	0.000127	3.4641e-06	3	4.55667e-05	5.60744e-06	3	6.13e-05	2.34412e-05	3	2.97333e-05	2.83666e-05	3	2.38e-05	3.50428e-06	3	1.04077e-05	1.80266e-05	3
aspC	0.000249667	4.14769e-05	3	5.92333e-05	1.171e-05	3	0	0	3	4.9e-06	8.48705e-06	3	0	0	3	2.26333e-05	1.56721e-05	3	0.000461157	8.64772e-05	3
fdoH	6.54333e-05	6.65257e-05	3	0.000149	0.000147041	3	1.42667e-05	2.47106e-05	3	0.000253	8.86623e-05	3	3.32333e-05	2.88687e-05	3	2.1e-05	3.63731e-05	3	0	0	3
yajG	0.000415333	6.75747e-05	3	5.59333e-05	1.78197e-05	3	0	0	3	0.000383333	0.000102163	3	5.92e-05	2.57315e-05	3	2.05333e-05	3.55648e-05	3	0	0	3
gnd	0.000104667	1.50324e-05	3	5.38667e-05	1.32696e-05	3	1.61667e-05	2.80015e-05	3	3.5e-05	3.23487e-05	3	1.1e-05	1.90526e-05	3	2.03333e-05	4.50814e-06	3	0.000177432	4.59183e-05	3
metE	1.46933e-05	1.79498e-05	3	0	0	3	0	0	3	0	0	3	0	0	3	1.81e-05	3.13501e-05	3	0.000281402	0.000188475	3
trpB	0	0	3	9.86667e-05	8.71225e-05	3	8.32e-05	8.89748e-05	3	2.40667e-05	4.16847e-05	3	3.22667e-05	5.58875e-05	3	1.77e-05	3.06573e-05	3	0	0	3
rsmG	0	0	3	0	0	3	0.000303667	0.000187068	3	0.000283333	0.000246188	3	0.000502	0.000133877	3	1.65e-05	2.85788e-05	3	0	0	3
mreB	0.00150733	0.000298165	3	0.00262967	0.00025206	3	0.000236	2.35797e-05	3	0.000354	0.000154204	3	0.000101133	6.62122e-05	3	1.61667e-05	2.80015e-05	3	0	0	3
pykF	0.000148667	2.96873e-05	3	3.58667e-05	3.4237e-05	3	1.38667e-05	2.40178e-05	3	3.66667e-05	6.35085e-05	3	2.69667e-05	3.2954e-05	3	1.58e-05	1.37197e-05	3	0.000318218	0.000143941	3
tolC	0.000237333	0.000103055	3	0	0	3	7.7e-06	1.33368e-05	3	0.000151	3.68646e-05	3	4.29667e-05	1.47974e-05	3	1.46333e-05	2.53457e-05	3	0	0	3
bamD	0.000178	3.41174e-05	3	4.44e-05	3.94457e-05	3	0	0	3	0.0001276	5.66424e-05	3	0	0	3	1.40333e-05	2.43064e-05	3	8.61203e-06	1.49165e-05	3
ykgG	5.45333e-05	6.13763e-05	3	9.4e-06	1.62813e-05	3	5.52e-05	1.82748e-05	3	0.000289333	2.83608e-05	3	9.15667e-05	2.43857e-05	3	1.26667e-05	2.19393e-05	3	0	0	3
ndh	0.00111767	0.000235852	3	5.03e-05	3.26914e-05	3	0	0	3	0	0	3	0	0	3	1.26e-05	2.18238e-05	3	7.52637e-06	1.3036e-05	3
artI	0	0	3	0	0	3	0	0	3	0	0	3	0	0	3	1.22333e-05	2.11888e-05	3	6.10778e-05	5.93404e-05	3
nrdB	2.49667e-05	2.28049e-05	3	1.84e-05	3.18697e-05	3	0	0	3	1.69333e-05	2.93294e-05	3	0	0	3	1.15e-05	1.99186e-05	3	0	0	3
ispH	0	0	3	1.35e-05	1.18072e-05	3	0	0	3	0.000102567	7.28084e-05	3	0	0	3	1.11667e-05	1.93412e-05	3	0	0	3
acnB	0.000157333	3.188e-05	3	4.75667e-05	1.85813e-05	3	2.61667e-05	2.88469e-05	3	2.54e-05	5.72975e-06	3	2.06667e-05	1.84072e-05	3	1.07267e-05	2.26012e-06	3	6.9735e-05	1.03073e-05	3
glpD	0.000285333	9.44528e-05	3	0.000935333	6.55159e-05	3	1.43e-05	1.35303e-05	3	1.31667e-05	2.28053e-05	3	0	0	3	9.76667e-06	1.69164e-05	3	0	0	3
der	4.70333e-05	1.22464e-05	3	0.000240667	6.46942e-05	3	0	0	3	1.51333e-05	1.31702e-05	3	0	0	3	9.46667e-06	8.51489e-06	3	0	0	3
glpK	0.000542667	2.57941e-05	3	0.000224333	3.16596e-05	3	8.4e-06	1.45492e-05	3	0	0	3	0	0	3	9.33333e-06	8.65698e-06	3	0	0	3
infB	0.000254333	3.71663e-05	3	0.000658	0.00012152	3	2.57333e-05	2.25589e-05	3	4.47e-05	7.63741e-06	3	8.7e-06	7.53459e-06	3	9.13333e-06	8.03264e-06	3	0	0	3
adhE	0.000412	3.60555e-05	3	0.000239667	0.000105159	3	2.20667e-05	1.91231e-05	3	8.82333e-05	2.8368e-05	3	0	0	3	8.63333e-06	1.49534e-05	3	0.000175975	3.45371e-05	3
recA	0.00603633	0.000537588	3	0.004879	0.000348165	3	2.82333e-05	4.89016e-05	3	0.000272	0.000114791	3	2.8e-05	2.71448e-05	3	7.43333e-06	1.28749e-05	3	4.36263e-06	7.5563e-06	3
yhgF	0.0001154	3.95414e-05	3	0.000297	0.000105485	3	0.000436	0.000755174	3	2.015e-05	1.62528e-05	3	3.43333e-06	5.94671e-06	3	6.04333e-06	5.57993e-06	3	0	0	3
deaD	1.59667e-05	3.90043e-06	3	2.81667e-05	1.87172e-06	3	0	0	3	0	0	3	0	0	3	5.5e-06	9.52628e-06	3	0	0	3
miaB	5.6e-06	9.69948e-06	3	6.76333e-05	3.34434e-05	3	0	0	3	5.26667e-06	9.12213e-06	3	5.06667e-06	8.77572e-06	3	5.23333e-06	9.0644e-06	3	0	0	3
glpA	4.26e-05	1.22307e-05	3	0.000124	8.18535e-06	3	2.3e-05	2.0774e-05	3	1.20667e-05	2.09001e-05	3	2.31e-05	2.10713e-06	3	4.73333e-06	8.19837e-06	3	0	0	3
sucA	9.37e-05	5.04899e-05	3	7.09667e-05	3.8371e-06	3	0	0	3	0	0	3	0	0	3	3.83333e-06	6.63953e-06	3	0	0	3
	0.000164	5.05074e-05	3	0.000456667	0.000118158	3	0	0	3	1.38e-05	2.39023e-05	3	0	0	3	3.66667e-06	6.35085e-06	3	7.18343e-06	1.24421e-05	3
rpoB	0.000529	7.93725e-05	3	0.000651333	8.36321e-05	3	7.633e-05	6.03492e-05	3	0.000199333	2.60832e-05	3	7.86333e-06	4.23309e-06	3	5.8e-07	1.00459e-06	3	5.03642e-05	7.4632e-05	3
treB	0.007828	0.000583435	3	0.00160633	0.000172378	3	0	0	3	0	0	3	0	0	3	0	0	3	0	0	3
manY	0.002391	0.000832795	3	0.000108	0.000187061	3	0	0	3	0	0	3	0	0	3	0	0	3	0	0	3
cydB	0.00230467	0.000603961	3	0.000176667	0.000160961	3	0	0	3	0	0	3	0	0	3	0	0	3	0	0	3
pssA	0.001973	0.000117013	3	0.002072	9.37443e-05	3	2.14333e-05	1.871e-05	3	0.000146233	4.47824e-05	3	3.18333e-05	3.01271e-05	3	0	0	3	0.000133529	5.55853e-05	3
borD	0.001891	0.000173208	3	0.000496333	0.000134098	3	0.000116333	0.000100808	3	0.000834333	5.68888e-05	3	0.0002101	0.000113299	3	0	0	3	0	0	3
ypfH	0.00138867	0.000380434	3	0.000406667	0.000103239	3	0	0	3	0.000143667	0.000125261	3	0	0	3	0	0	3	0	0	3
nuoA	0.00115433	0.000179511	3	0	0	3	0	0	3	0.000206333	0.00019137	3	0	0	3	0	0	3	0	0	3
sthA	0.000635333	0.000556649	3	0.000112333	0.000101658	3	0.000178667	0.00017654	3	0.000827	7.8543e-05	3	0.000253667	0.000439364	3	0	0	3	7.27643e-05	0.000126032	3
yiaG	0.000611	0.00105828	3	0.00155267	0.000455831	3	0.000631667	0.00055994	3	0.001007	0.000192759	3	0.000577333	0.000503001	3	0	0	3	0	0	3
gatD	0.000491333	6.40729e-05	3	9.40667e-05	4.21523e-05	3	0	0	3	2.04e-05	3.53338e-05	3	0	0	3	0	0	3	2.8412e-05	4.92111e-05	3
malK	0.000394667	0.000191291	3	0.000725	0.000158811	3	2.78333e-05	4.82087e-05	3	0	0	3	0	0	3	0	0	3	0	0	3
mutH	0.000387333	0.000670881	3	0	0	3	0.00235367	0.00214206	3	0.000615	0.00106521	3	0	0	3	0	0	3	0.000621184	0.00107592	3
sdhA	0.000353667	3.75278e-05	3	5.96667e-05	1.54791e-05	3	0	0	3	1.57933e-05	1.93658e-05	3	0	0	3	0	0	3	0	0	3
lysU	0.000351	2.66271e-05	3	5.51667e-05	3.89915e-06	3	6.03333e-06	1.045e-05	3	0	0	3	0	0	3	0	0	3	0	0	3
secD	0.000294333	3.60185e-05	3	7.36667e-06	1.27594e-05	3	0	0	3	0	0	3	0	0	3	0	0	3	1.56587e-05	2.71216e-05	3
ybaB	0.000278333	2.28546e-05	3	8.03333e-05	7.02163e-05	3	4.66667e-05	8.0829e-05	3	0	0	3	0	0	3	0	0	3	6.43317e-05	0.000111426	3
metH	0.000271333	2.15948e-05	3	0.000405	5.56507e-05	3	0	0	3	4.36667e-06	7.56329e-06	3	0	0	3	0	0	3	0	0	3
manZ	0.000268333	0.000233286	3	0	0	3	0	0	3	6.54667e-05	5.71021e-05	3	0	0	3	0	0	3	0	0	3
nupC	0.000228333	1.33167e-05	3	1.71333e-05	1.54209e-05	3	0	0	3	0	0	3	0	0	3	0	0	3	0	0	3
ftsA	0.000208333	8.70077e-05	3	0.000201333	8.23974e-05	3	0	0	3	3.59333e-05	3.14573e-05	3	0	0	3	0	0	3	7.19773e-06	1.24668e-05	3
bamB	0.000202667	2.70247e-05	3	7.09e-05	3.12751e-05	3	0	0	3	8.8e-06	1.5242e-05	3	0	0	3	0	0	3	0	0	3
nikR	0.000155333	0.000134556	3	2.01667e-05	3.49297e-05	3	0	0	3	0	0	3	0	0	3	0	0	3	0	0	3
yidC	0.000143667	8.62168e-06	3	3.78333e-05	9.74491e-06	3	0	0	3	6.99e-05	1.11099e-05	3	0	0	3	0	0	3	0	0	3
yifL	0.000141333	0.000244797	3	9.3e-05	0.000161081	3	0	0	3	0.000483667	0.000124187	3	0	0	3	0	0	3	0	0	3
bamA	0.000129	1.99249e-05	3	2.45e-05	1.13503e-05	3	0	0	3	0	0	3	0	0	3	0	0	3	0	0	3
dadA	0.000128133	6.1461e-05	3	0.000153333	2.08407e-05	3	0	0	3	5.3e-06	9.17987e-06	3	0	0	3	0	0	3	1.12756e-05	1.95299e-05	3
yjeI	0.000125	0.000126527	3	0	0	3	0	0	3	0.000672667	0.000149617	3	0	0	3	0	0	3	0	0	3
nuoI	0.000116733	1.99302e-05	3	0	0	3	3.28667e-05	5.69267e-05	3	0.000149333	0.000106025	3	0	0	3	0	0	3	0	0	3
raiA	0.000114333	9.98015e-05	3	0.000236	5.54617e-05	3	0	0	3	0	0	3	0.000141	0.000123988	3	0	0	3	0.0298401	0.00307384	3
damX	0.000107067	3.66635e-05	3	0	0	3	1.14667e-05	1.98608e-05	3	8.38333e-05	4.33772e-05	3	1.93333e-05	3.34863e-05	3	0	0	3	0	0	3
tsx	0.000105333	9.63449e-05	3	0	0	3	0	0	3	1.61e-05	2.7886e-05	3	0	0	3	0	0	3	0	0	3
ppiB	9.04667e-05	8.95157e-05	3	0	0	3	0	0	3	0	0	3	0	0	3	0	0	3	0	0	3
tolQ	8.96667e-05	7.79252e-05	3	0	0	3	0	0	3	0.000106333	9.21213e-05	3	0	0	3	0	0	3	0	0	3
rnb	8.93667e-05	1.81236e-05	3	5.47e-05	1.61595e-05	3	0	0	3	0	0	3	0	0	3	0	0	3	0.00069913	0.000112553	3
udp	8.33e-05	1.95471e-05	3	2.90667e-05	2.72746e-05	3	0	0	3	0	0	3	0	0	3	0	0	3	0.000265768	3.46143e-05	3
tktA	8.07333e-05	9.74619e-05	3	0	0	3	0	0	3	0	0	3	0	0	3	0	0	3	0.000306259	0.000166814	3
pyrG	8.06667e-05	4.83227e-05	3	3.56667e-05	6.17765e-05	3	5.86667e-06	1.01614e-05	3	9.33333e-06	1.61658e-05	3	0	0	3	0	0	3	0	0	3
glmS	7.55667e-05	3.57024e-05	3	5.26e-05	1.79352e-05	3	1.74e-05	3.01377e-05	3	4.96333e-05	3.80832e-06	3	0	0	3	0	0	3	0	0	3
arnC	7.03e-05	2.5632e-06	3	0	0	3	0	0	3	0	0	3	0	0	3	0	0	3	0	0	3
gcvP	5.63333e-05	2.51122e-05	3	8.26667e-06	7.24316e-06	3	0	0	3	0	0	3	0	0	3	0	0	3	0.000144136	3.04425e-05	3
lptE	5.46667e-05	5.55188e-05	3	2.31667e-05	2.16177e-05	3	0	0	3	3.09e-05	5.35204e-05	3	0	0	3	0	0	3	0	0	3
fdoG	5.46e-05	1.97821e-05	3	1.90667e-05	1.70098e-06	3	1.1e-05	1.90526e-05	3	0	0	3	0	0	3	0	0	3	0	0	3
rimO	4.92667e-05	2.26902e-05	3	0.000174667	5.29748e-05	3	0	0	3	4.82333e-05	6.1877e-05	3	6.70667e-05	6.75042e-05	3	0	0	3	0	0	3
putA	4.7e-05	1.19528e-05	3	2.95e-05	1.5866e-05	3	0	0	3	0	0	3	2.88e-06	4.98831e-06	3	0	0	3	0	0	3
guaA	4.62e-05	2.01762e-05	3	1.4e-05	1.25144e-05	3	0	0	3	0	0	3	0	0	3	0	0	3	1.32836e-05	2.30079e-05	3
ybjS	4.27667e-05	9.60902e-07	3	0	0	3	0	0	3	0	0	3	0	0	3	0	0	3	0	0	3
yfcN	4.26667e-05	7.39008e-05	3	8.4e-05	0.000145492	3	5.1e-05	8.83346e-05	3	6.5e-05	0.000112583	3	0.000112667	9.75927e-05	3	0	0	3	0	0	3
pta	4.24e-05	2.41336e-05	3	4.80333e-05	1.4844e-05	3	3.96667e-05	6.87047e-05	3	0	0	3	2.54667e-05	4.41096e-05	3	0	0	3	0	0	3
rhlB	4.22333e-05	1.27473e-05	3	0	0	3	0	0	3	0	0	3	0	0	3	0	0	3	0	0	3
pyrD	4.17333e-05	3.82143e-06	3	0	0	3	0	0	3	0	0	3	0	0	3	0	0	3	0	0	3
wzzE	3.74667e-05	3.2497e-05	3	0	0	3	0	0	3	3.88667e-05	3.40289e-05	3	0	0	3	0	0	3	0	0	3
ppsA	3.61333e-05	1.05083e-05	3	8.91333e-05	1.04892e-05	3	0	0	3	0	0	3	0	0	3	0	0	3	2.76996e-05	2.46754e-05	3
lepA	3.53333e-05	3.18123e-05	3	0.000276	5.13907e-05	3	0	0	3	0	0	3	0	0	3	0	0	3	4.64353e-05	8.04284e-05	3
uspF	3.4e-05	5.88897e-05	3	0	0	3	0	0	3	0.000175	0.000303109	3	2.27e-05	3.93176e-05	3	0	0	3	0	0	3
fumA	3.33333e-05	7.4272e-06	3	0	0	3	0	0	3	0	0	3	0	0	3	0	0	3	3.64526e-05	3.15973e-05	3
hldE	3.10333e-05	3.105e-05	3	2.52667e-05	2.23599e-05	3	0	0	3	0	0	3	0	0	3	0	0	3	0	0	3
bamC	2.92333e-05	5.06336e-05	3	0	0	3	0	0	3	6.86667e-05	5.94755e-05	3	0	0	3	0	0	3	0	0	3
eptC	2.89333e-05	5.0114e-05	3	9.96667e-06	1.72628e-05	3	0	0	3	0	0	3	0	0	3	0	0	3	0	0	3
metG	2.57333e-05	3.42394e-06	3	0	0	3	0	0	3	0	0	3	0	0	3	0	0	3	0	0	3
pflB	2.39e-05	1.3e-06	3	1.07e-05	1.01129e-05	3	0	0	3	0	0	3	0	0	3	0	0	3	8.9094e-06	1.54315e-05	3
glyS	2.38667e-05	3.22072e-05	3	2.78e-05	2.45892e-05	3	0	0	3	0	0	3	0	0	3	0	0	3	0	0	3
cra	2.19333e-05	3.79896e-05	3	7.36567e-05	5.52109e-05	3	0.000225	7.03776e-05	3	0.000149667	2.28983e-05	3	9.33667e-05	4.99433e-06	3	0	0	3	0	0	3
lptD	2.17e-05	4.61628e-06	3	0	0	3	0	0	3	0	0	3	0	0	3	0	0	3	0	0	3
thrS	2.14333e-05	1.85732e-05	3	3.15e-05	2.76404e-05	3	0	0	3	2.37e-05	7.46659e-06	3	7.93333e-06	1.37409e-05	3	0	0	3	0	0	3
hemY	2.14333e-05	1.88272e-05	3	0	0	3	0	0	3	4.24667e-05	4.11233e-05	3	0	0	3	0	0	3	0	0	3
rnr	1.875e-05	2.48228e-05	3	8.66667e-06	7.65398e-06	3	0	0	3	0	0	3	0	0	3	0	0	3	0.000331004	3.37156e-05	3
accC	1.81333e-05	3.14079e-05	3	0.000137	0.000121569	3	1.04333e-05	1.80711e-05	3	0	0	3	0	0	3	0	0	3	0	0	3
thiK	1.61667e-05	2.80015e-05	3	1.48e-05	2.56344e-05	3	0	0	3	0	0	3	0	0	3	0	0	3	0.000157397	8.02078e-06	3
malP	1.5e-05	1.33101e-05	3	2.63e-05	2.37842e-05	3	0	0	3	0	0	3	0	0	3	0	0	3	2.1154e-05	1.95781e-05	3
dinG	1.43e-05	3.01993e-06	3	9.04667e-05	2.14505e-05	3	0	0	3	0	0	3	0	0	3	0	0	3	0	0	3
ftsX	1.36e-05	2.35559e-05	3	0	0	3	0	0	3	2.61e-05	4.52065e-05	3	0	0	3	0	0	3	0	0	3
rlmN	1.30333e-05	2.25744e-05	3	0.000236	6.32139e-05	3	1.87667e-05	3.25048e-05	3	1.47333e-05	2.55189e-05	3	0	0	3	0	0	3	0	0	3
usg	1.25333e-05	1.25001e-05	3	3.62667e-05	1.19918e-05	3	0	0	3	1.77667e-05	3.07728e-05	3	0	0	3	0	0	3	0	0	3
murA	1.22833e-05	2.56434e-06	3	1.53e-05	1.73494e-06	3	0	0	3	0	0	3	0	0	3	0	0	3	0	0	3
dhaK	1.17667e-05	2.03805e-05	3	0	0	3	0	0	3	0	0	3	0	0	3	0	0	3	0	0	3
msbA	1.14e-05	1.97454e-05	3	3.53e-05	5.2556e-05	3	0	0	3	0	0	3	0	0	3	0	0	3	0	0	3
sohB	1.00667e-05	8.71856e-06	3	0	0	3	0	0	3	0	0	3	0	0	3	0	0	3	0	0	3
alaS	9.13333e-06	7.93242e-06	3	5.23333e-06	9.0644e-06	3	6.4e-05	0.000110851	3	0	0	3	0	0	3	0	0	3	0.0114347	0.0198055	3
ibpA	8.56667e-06	1.48379e-05	3	9.66667e-06	1.67432e-05	3	5.79333e-05	5.95618e-05	3	0.000501333	8.75919e-05	3	6.03333e-05	0.0001045	3	0	0	3	0	0	3
mukB	6.83333e-06	1.18357e-05	3	8.99333e-06	5.64625e-06	3	0	0	3	1.08667e-05	1.02256e-05	3	1.04667e-05	1.81288e-05	3	0	0	3	0	0	3
ubiD	6.53333e-06	1.13161e-05	3	3.08333e-05	5.34049e-05	3	0	0	3	7.38e-05	8.01107e-05	3	0	0	3	0	0	3	0	0	3
asnS	6e-06	5.64269e-06	3	4.5e-06	7.79423e-06	3	0	0	3	0	0	3	0	0	3	0	0	3	1.79219e-05	3.10416e-05	3
metL	2.73e-06	4.7285e-06	3	1.65667e-05	2.0108e-06	3	0	0	3	0	0	3	0	0	3	0	0	3	0	0	3
fkpA	0	0	3	0	0	3	0.000755333	0.000121364	3	0	0	3	0	0	3	0	0	3	0	0	3
seqA	0	0	3	0	0	3	0.00012	1.05357e-05	3	0.000239	2.44336e-05	3	0.000144	0.000124808	3	0	0	3	0	0	3
thiD	0	0	3	1.43667e-05	2.48838e-05	3	9.16667e-05	8.77971e-05	3	0	0	3	4.59333e-05	4.37452e-05	3	0	0	3	0	0	3
ydfG	0	0	3	0.000191333	2.92973e-05	3	2.57333e-05	4.45714e-05	3	0.000291	1.4e-05	3	0.000104667	9.10897e-05	3	0	0	3	0	0	3
purF	0	0	3	6.54333e-05	2.02149e-05	3	2.11667e-05	3.66617e-05	3	0	0	3	0	0	3	0	0	3	0	0	3
ilvD	0	0	3	0	0	3	0	0	3	0	0	3	0	0	3	0	0	3	9.82509e-05	7.66515e-05	3
era	0	0	3	5.89e-05	5.70949e-05	3	0	0	3	0	0	3	0	0	3	0	0	3	0	0	3
aceB	0	0	3	0	0	3	0	0	3	0	0	3	0	0	3	0	0	3	1.65128e-05	2.8601e-05	3
iscS	0	0	3	3.19333e-05	2.97256e-05	3	0	0	3	1.63333e-05	2.82902e-05	3	2.05667e-05	1.8876e-05	3	0	0	3	0	0	3
argB	0	0	3	0	0	3	0	0	3	0	0	3	0	0	3	0	0	3	7.63187e-06	1.32188e-05	3
carA	0	0	3	9.21667e-05	3.74823e-05	3	0	0	3	0	0	3	0	0	3	0	0	3	0	0	3
fbaB	0	0	3	0	0	3	0	0	3	0	0	3	0	0	3	0	0	3	4.54397e-05	7.87038e-05	3
yajD	0	0	3	0	0	3	0	0	3	0	0	3	0	0	3	0	0	3	0.000457075	0.000143807	3
ecnB	0	0	3	0.000203667	0.000352761	3	0	0	3	0.00207533	0.000315437	3	0	0	3	0	0	3	0	0	3
hpf	0	0	3	0	0	3	0	0	3	3.83333e-05	6.63953e-05	3	0	0	3	0	0	3	0.0186416	0.00207612	3
cysA	0	0	3	2.58333e-05	5.86032e-06	3	0	0	3	7.26667e-06	1.25862e-05	3	0	0	3	0	0	3	0	0	3
murC	0	0	3	4.03333e-05	6.98594e-05	3	0	0	3	0	0	3	0	0	3	0	0	3	0	0	3
oppA	0	0	3	0	0	3	0	0	3	0	0	3	0	0	3	0	0	3	0.000118167	3.77797e-05	3
acnA	0	0	3	3.11333e-05	5.39245e-05	3	0	0	3	0	0	3	5.55e-05	5.87303e-05	3	0	0	3	7.1552e-06	6.2158e-06	3
basR	0	0	3	0.000312333	0.000152513	3	0	0	3	0	0	3	0	0	3	0	0	3	0	0	3
eptA	0	0	3	0	0	3	0	0	3	0	0	3	0	0	3	0	0	3	0	0	3
narP	0	0	3	0	0	3	0	0	3	7.40333e-05	7.20861e-05	3	0	0	3	0	0	3	0	0	3
pepB	0	0	3	0.000106667	9.27218e-05	3	0	0	3	3.73667e-05	3.3371e-05	3	0	0	3	0	0	3	0.000125366	9.24783e-07	3
pmrD	0	0	3	0	0	3	0	0	3	0	0	3	0	0	3	0	0	3	0.000420626	0.000426709	3
degQ	0	0	3	0	0	3	0	0	3	0	0	3	0	0	3	0	0	3	4.21217e-05	3.67221e-05	3
arnD	0	0	3	0.000297667	2.47857e-05	3	0	0	3	0	0	3	0	0	3	0	0	3	0	0	3

## Sheet: FLuc lengh normalisation
	1-135			1-220			1-400			1-470			1-540			FL50			70S
FLuc	0.187117	0.0532662	3	0.311419	0.0194476	3	0.073384	0.00696754	3	0.0514833	0.003012	3	0.042667	0.00496814	3	0.0305563	0.0013616	3	5.32525e-05	4.10563e-05	3
FLuc norm	0.830799	0.0532662	3	0.850173	0.0194476	3	0.110076	0.00696754	3	0.0658987	0.003012	3	0.0473604	0.00496814	3	0.0281118	0.0013616	3	5.32525e-05	4.10563e-05	3
