# Supplementary material for: The human ribosome modulates multidomain protein biogenesis by delaying cotranslational domain docking
Source: Nat Struct Mol Biol. 2025 Sep 19;32(11):2296–307. doi: 10.1038/s41594-025-01676-5 (PMC12618258; doi:10.1038/s41594-025-01676-5)
Supplement: Supplementary file 8 — HDX-MS analysis of bRNCs. [file 41594_2025_1676_MOESM8_ESM.xlsx]

## Sheet: Summary table bRNC
HDX-MS bRNC data summary
Data Set	1-135	1-220	1-400	1-470	1-540	FL50	70S ribosomes
HDX reaction details	Final D2O concentration=98%, pHread=7.9, 24 °C
HDX time course	180 s, 3600 s, MaxD										FLuc details in hRNC HDX summary tables
HDX undeuterated controls	3	3	3	3	3	3	3
180 s	3	3	3	3	3	3	3
3600 s	3	3	3	3	3	3	3
MaxD	1	1	1	1	1	1	1
Back-exchange (mean / IQR)	50% / 15%
Number of peptides	See individual figure tabs for construct specific peptide information
Sequence coverage
Average peptide length; Redundancy
Peptide filtering parameters	0.05 products/amino acid; 1 consecutive products; 35 max peptide length
Repeatability	+/- 0.10 relative Da
Labelling buffer	10 mM Hepes-KOH, pH 7.5, 25 mM KOAc, 12 mM MgOAc, 1 mM DTT, 98% D2O. Additional 50 uM PBT and 1 mM ATP for Ligand bound
Quench buffer	2 parts to 5 [175 mM NaPi pH 2.1, 17.5 mM TCEP, 5 M GuHCl, H2O].

## Sheet: bRNC all uptake for all states
Protein	Start	End	Sequence			MaxUptake	MHP	Exposure	Uptake	Uptake SD	RT	RT SD
FL50	-38	-16	MDYKDHDGDYKDHDIDYKDDDDK			22	2861.15	0	0	0	4.68482	0.03473
FL50	-38	-16	MDYKDHDGDYKDHDIDYKDDDDK			22	2861.15	3	5.00699	0.198161	4.62493	0.022829
FL50	-38	-16	MDYKDHDGDYKDHDIDYKDDDDK			22	2861.15	60	5.03527	0.103488	4.60828	0.016008
FL50	-38	-16	MDYKDHDGDYKDHDIDYKDDDDK			22	2861.15	MAX	3.71662	0.03117	4.74286	0
FL50	-38	-11	MDYKDHDGDYKDHDIDYKDDDDKGSGSL			27	3262.34	0	0	0	6.52798	0.046403		Grey shading indicates 3xFLAG tag/peptides which have not been included in analysis
FL50	-38	-11	MDYKDHDGDYKDHDIDYKDDDDKGSGSL			27	3262.34	3	6.56535	0.218608	6.4852	0.02339
FL50	-38	-11	MDYKDHDGDYKDHDIDYKDDDDKGSGSL			27	3262.34	60	6.96873	0.048691	6.43324	0		FLuc uptake is included in hRNC tables and used for the differential analysis in this document
FL50	-38	-11	MDYKDHDGDYKDHDIDYKDDDDKGSGSL			27	3262.34	MAX	6.61114	0.048691	6.62241	0
70S	-38	-11	MDYKDHDGDYKDHDIDYKDDDDKGSGSL			27	3262.34	MAX	NaN	NaN	6.47544	0
220 37deg	-38	-11	MDYKDHDGDYKDHDIDYKDDDDKGSGSL			27	3262.34	0	0	0	7.01107	0
220 37deg	-38	-11	MDYKDHDGDYKDHDIDYKDDDDKGSGSL			27	3262.34	3	5.91579	0.038573	6.97248	0.001277
220 37deg	-38	-11	MDYKDHDGDYKDHDIDYKDDDDKGSGSL			27	3262.34	MAX	6.29701	0	6.97212	0
540	-38	-16	MDYKDHDGDYKDHDIDYKDDDDK			22	2861.15	0	0	0	4.70749	0.043796
540	-38	-16	MDYKDHDGDYKDHDIDYKDDDDK			22	2861.15	3	6.10698	0.030867	4.71661	0.074584
540	-38	-16	MDYKDHDGDYKDHDIDYKDDDDK			22	2861.15	60	6.08642	0.141069	4.68122	0.029722
540	-38	-16	MDYKDHDGDYKDHDIDYKDDDDK			22	2861.15	MAX	5.36654	0.011156	4.6742	0
540	-38	-11	MDYKDHDGDYKDHDIDYKDDDDKGSGSL			27	3262.34	0	0	0	6.5656	0.041796
540	-38	-11	MDYKDHDGDYKDHDIDYKDDDDKGSGSL			27	3262.34	3	7.30337	0.087433	6.56408	0.078085
540	-38	-11	MDYKDHDGDYKDHDIDYKDDDDKGSGSL			27	3262.34	60	7.27299	0.136845	6.53935	0.035952
540	-38	-11	MDYKDHDGDYKDHDIDYKDDDDKGSGSL			27	3262.34	MAX	7.14753	0.067525	6.54554	0
470	-38	-16	MDYKDHDGDYKDHDIDYKDDDDK			22	2861.15	0	0	0	4.68604	0.013295
470	-38	-16	MDYKDHDGDYKDHDIDYKDDDDK			22	2861.15	3	5.06588	0.290843	4.67247	0.01693
470	-38	-16	MDYKDHDGDYKDHDIDYKDDDDK			22	2861.15	60	5.04214	0.122975	4.58475	0.090507
470	-38	-16	MDYKDHDGDYKDHDIDYKDDDDK			22	2861.15	MAX	4.66653	0.021771	4.67517	0
470	-38	-11	MDYKDHDGDYKDHDIDYKDDDDKGSGSL			27	3262.34	0	0	0	6.51872	0.004886
470	-38	-11	MDYKDHDGDYKDHDIDYKDDDDKGSGSL			27	3262.34	3	6.35553	0.13389	6.51663	0.025332
470	-38	-11	MDYKDHDGDYKDHDIDYKDDDDKGSGSL			27	3262.34	60	6.15057	0.179728	6.52043	0.002581
470	-38	-11	MDYKDHDGDYKDHDIDYKDDDDKGSGSL			27	3262.34	MAX	6.81482	0.083872	6.55042	0
400	-38	-16	MDYKDHDGDYKDHDIDYKDDDDK			22	2861.15	0	0	0	4.65673	0.020344
400	-38	-16	MDYKDHDGDYKDHDIDYKDDDDK			22	2861.15	3	5.32955	0.218888	4.66144	0.005229
400	-38	-16	MDYKDHDGDYKDHDIDYKDDDDK			22	2861.15	60	5.07501	0.267613	4.60254	0.075593
400	-38	-16	MDYKDHDGDYKDHDIDYKDDDDK			22	2861.15	MAX	4.04509	0.127159	4.67372	0
400	-38	-11	MDYKDHDGDYKDHDIDYKDDDDKGSGSL			27	3262.34	0	0	0	6.51924	0.015762
400	-38	-11	MDYKDHDGDYKDHDIDYKDDDDKGSGSL			27	3262.34	3	6.58815	0.234704	6.51341	0.015372
400	-38	-11	MDYKDHDGDYKDHDIDYKDDDDKGSGSL			27	3262.34	60	6.50499	0.120629	6.53178	0.014347
220	-38	-16	MDYKDHDGDYKDHDIDYKDDDDK			22	2861.15	0	0	0	4.63412	0.008242
220	-38	-16	MDYKDHDGDYKDHDIDYKDDDDK			22	2861.15	3	5.17208	0.049117	4.64665	0.013426
220	-38	-16	MDYKDHDGDYKDHDIDYKDDDDK			22	2861.15	60	5.15496	0.173322	4.61038	0.0431
220	-38	-16	MDYKDHDGDYKDHDIDYKDDDDK			22	2861.15	MAX	3.47705	0.013348	4.65235	0
220	-38	-11	MDYKDHDGDYKDHDIDYKDDDDKGSGSL			27	3262.34	0	0	0	6.49901	0.003377
220	-38	-11	MDYKDHDGDYKDHDIDYKDDDDKGSGSL			27	3262.34	3	6.61914	0.270194	6.50474	0.006036
220	-38	-11	MDYKDHDGDYKDHDIDYKDDDDKGSGSL			27	3262.34	60	5.88341	0.213705	6.48049	0.037479
220	-38	-11	MDYKDHDGDYKDHDIDYKDDDDKGSGSL			27	3262.34	MAX	6.41697	0.072315	6.55026	0
135	-38	-16	MDYKDHDGDYKDHDIDYKDDDDK			22	2861.15	0	0	0	4.58225	0.014887
135	-38	-16	MDYKDHDGDYKDHDIDYKDDDDK			22	2861.15	3	4.95612	0.1351	4.52893	0.015393
135	-38	-16	MDYKDHDGDYKDHDIDYKDDDDK			22	2861.15	60	5.10988	0.229435	4.57507	0.027
135	-38	-16	MDYKDHDGDYKDHDIDYKDDDDK			22	2861.15	MAX	3.02488	0.046858	4.60577	0
135	-38	-11	MDYKDHDGDYKDHDIDYKDDDDKGSGSL			27	3262.34	0	0	0	6.41748	0.01038
135	-38	-11	MDYKDHDGDYKDHDIDYKDDDDKGSGSL			27	3262.34	3	6.01701	0.094046	6.35137	0.022964
135	-38	-11	MDYKDHDGDYKDHDIDYKDDDDKGSGSL			27	3262.34	60	5.7981	0.09023	6.40299	0.031485
135	-38	-11	MDYKDHDGDYKDHDIDYKDDDDKGSGSL			27	3262.34	MAX	4.55338	0.073316	6.45061	0
FL50	7	26	IKKGPAPFYPLEDGTAGEQL			16	2131.11	0	0	0	14.0343	0.044476
FL50	7	26	IKKGPAPFYPLEDGTAGEQL			16	2131.11	3	5.50428	0.013298	13.9388	0
FL50	7	26	IKKGPAPFYPLEDGTAGEQL			16	2131.11	MAX	8.2223	0.013298	14.0465	0
540	7	26	IKKGPAPFYPLEDGTAGEQL			16	2131.11	0	0	0	14.0597	0.030537
540	7	26	IKKGPAPFYPLEDGTAGEQL			16	2131.11	MAX	8.23185	0.023993	14.0164	0
470	7	26	IKKGPAPFYPLEDGTAGEQL			16	2131.11	0	0	0	14.0322	0.02196
470	7	26	IKKGPAPFYPLEDGTAGEQL			16	2131.11	3	5.56066	0.082485	13.9811	0
470	7	26	IKKGPAPFYPLEDGTAGEQL			16	2131.11	60	6.80555	0.188193	13.9712	0.048759
470	7	26	IKKGPAPFYPLEDGTAGEQL			16	2131.11	MAX	7.60784	0.082485	14.1017	0
220	7	26	IKKGPAPFYPLEDGTAGEQL			16	2131.11	0	0	0	14.0429	0.024561
220	7	26	IKKGPAPFYPLEDGTAGEQL			16	2131.11	MAX	8.45777	0.108907	14.0353	0
135	7	26	IKKGPAPFYPLEDGTAGEQL			16	2131.11	0	0	0	13.8404	0.013343
135	7	26	IKKGPAPFYPLEDGTAGEQL			16	2131.11	60	8.23813	0.016181	13.8104	0
135	7	26	IKKGPAPFYPLEDGTAGEQL			16	2131.11	MAX	8.62963	0.016181	13.8768	0
220 37deg	22	40	AGEQLHKAMKRYALVPGTI			17	2083.15	0	0	0	15.519	0.006408
220 37deg	22	40	AGEQLHKAMKRYALVPGTI			17	2083.15	3	3.60637	0.184539	15.4809	0.010688
135	22	40	AGEQLHKAMKRYALVPGTI			17	2083.15	0	0	0	16.1338	0.020403
135	22	40	AGEQLHKAMKRYALVPGTI			17	2083.15	3	3.09134	0.156221	16.0579	0.007215
135	22	40	AGEQLHKAMKRYALVPGTI			17	2083.15	60	4.78599	0.070554	16.03	0.021927
FL50	51	56	ITYAEY			5	759.356	0	0	0	7.71256	0.046313
FL50	51	56	ITYAEY			5	759.356	3	1.40477	0.048457	7.6992	0.013059
FL50	51	56	ITYAEY			5	759.356	60	1.94459	0.024383	7.69242	0.001491
70S	51	56	ITYAEY			5	759.356	0	0	0	7.67182	0.036488
70S	51	56	ITYAEY			5	759.356	3	1.68206	0.042463	7.68228	0.015421
70S	51	56	ITYAEY			5	759.356	60	2.19311	0.038164	7.67324	0.005736
70S	51	56	ITYAEY			5	759.356	MAX	1.87835	0.011525	7.59306	0
220 37deg	51	56	ITYAEY			5	759.356	3	NaN	NaN	8.28518	0.007952
220 37deg	51	56	ITYAEY			5	759.356	MAX	NaN	NaN	8.23469	0
540	51	56	ITYAEY			5	759.356	0	0	0	7.72672	0.052666
540	51	56	ITYAEY			5	759.356	3	1.4349	0.045516	7.72676	0.030713
540	51	56	ITYAEY			5	759.356	60	2.05745	0.036637	7.71298	0.011786
470	51	56	ITYAEY			5	759.356	0	0	0	7.71844	0.002698
470	51	56	ITYAEY			5	759.356	3	1.41153	0.027301	7.71907	0.001966
470	51	56	ITYAEY			5	759.356	60	1.67335	0.227805	7.59424	0.086684
400	51	56	ITYAEY			5	759.356	0	0	0	7.71562	0.014647
400	51	56	ITYAEY			5	759.356	3	1.29576	0.041937	7.71061	0.007671
400	51	56	ITYAEY			5	759.356	60	1.64779	0.041542	7.63792	0.061272
400	51	56	ITYAEY			5	759.356	MAX	2.14626	0.015118	7.70682	0
220	51	56	ITYAEY			5	759.356	0	0	0	7.69735	0.007321
220	51	56	ITYAEY			5	759.356	3	1.37611	0.011657	7.7066	0.005838
220	51	56	ITYAEY			5	759.356	60	1.83146	0.042005	7.69104	0.018629
220	51	56	ITYAEY			5	759.356	MAX	1.64914	0.010649	7.70085	0
135	51	56	ITYAEY			5	759.356	0	0	0	7.59291	0.000945
135	51	56	ITYAEY			5	759.356	3	1.42697	0.03281	7.56947	0.009768
135	51	56	ITYAEY			5	759.356	60	1.99504	0.166154	7.58739	0.019259
FL50	57	61	FEMSV			4	612.27	0	0	0	10.4901	0.024586
FL50	57	61	FEMSV			4	612.27	3	0.115436	0.007876	10.4281	0.001119
FL50	57	61	FEMSV			4	612.27	60	0.145194	0.015833	10.443	0.002054
FL50	57	61	FEMSV			4	612.27	MAX	2.39142	0.007427	10.5078	0
220 37deg	57	61	FEMSV			4	612.27	0	0	0	11.1733	0
220 37deg	57	61	FEMSV			4	612.27	3	2.21277	0	11.1614	0
220 37deg	57	61	FEMSV			4	612.27	MAX	2.2711	0	11.1515	0
540	57	61	FEMSV			4	612.27	0	0	0	10.4737	0.016073
540	57	61	FEMSV			4	612.27	60	0.13921	0.037448	10.4582	0
540	57	61	FEMSV			4	612.27	MAX	2.37015	0.037448	10.4238	0
470	57	61	FEMSV			4	612.27	0	0	0	10.5004	0.015899
470	57	61	FEMSV			4	612.27	3	0.148539	0.013317	10.4572	0.025386
470	57	61	FEMSV			4	612.27	60	0.305118	0.085881	10.4224	0.052029
470	57	61	FEMSV			4	612.27	MAX	2.32824	0.001432	10.4876	0
400	57	61	FEMSV			4	612.27	0	0	0	10.4878	0.012648
400	57	61	FEMSV			4	612.27	3	0.405186	0.084023	10.4793	0.005732
400	57	61	FEMSV			4	612.27	60	0.612835	0.070559	10.4519	0.022166
400	57	61	FEMSV			4	612.27	MAX	2.34089	0.007392	10.4631	0
220	57	61	FEMSV			4	612.27	0	0	0	10.4853	0.01941
220	57	61	FEMSV			4	612.27	60	2.33726	0.073636	10.4247	0.016373
220	57	61	FEMSV			4	612.27	MAX	2.28112	0.05213	10.4524	0
135	57	61	FEMSV			4	612.27	3	NaN	NaN	10.2949	0
135	57	61	FEMSV			4	612.27	60	NaN	NaN	10.3047	0
135	57	61	FEMSV			4	612.27	MAX	NaN	NaN	10.3186	0
FL50	60	80	SVRLAEAMKRYGLNTNHRIVV			20	2427.34	0	0	0	12.5121	0.059131
FL50	60	80	SVRLAEAMKRYGLNTNHRIVV			20	2427.34	3	0.809136	0.044126	12.5212	0
FL50	60	80	SVRLAEAMKRYGLNTNHRIVV			20	2427.34	60	1.90714	0.044126	12.4794	0
FL50	60	83	SVRLAEAMKRYGLNTNHRIVVCSE			23	2746.42	0	0	0	12.3328	0.058773
FL50	60	83	SVRLAEAMKRYGLNTNHRIVVCSE			23	2746.42	3	1.86027	0.345782	12.2207	0
540	60	80	SVRLAEAMKRYGLNTNHRIVV			20	2427.34	0	0	0	12.5324	0.070937
540	60	80	SVRLAEAMKRYGLNTNHRIVV			20	2427.34	3	0.962124	0.036474	12.5775	0.078383
540	60	80	SVRLAEAMKRYGLNTNHRIVV			20	2427.34	60	1.99212	0.042645	12.4774	0.030851
540	60	80	SVRLAEAMKRYGLNTNHRIVV			20	2427.34	MAX	9.73551	0.023964	12.6189	0
540	60	83	SVRLAEAMKRYGLNTNHRIVVCSE			23	2746.42	0	0	0	12.3049	0.023913
470	60	80	SVRLAEAMKRYGLNTNHRIVV			20	2427.34	0	0	0	12.5112	0.021296
470	60	80	SVRLAEAMKRYGLNTNHRIVV			20	2427.34	3	0.885139	0.020613	12.5268	0
470	60	80	SVRLAEAMKRYGLNTNHRIVV			20	2427.34	60	1.75914	0.366195	12.5062	0.052161
470	60	83	SVRLAEAMKRYGLNTNHRIVVCSE			23	2746.42	0	0	0	12.3291	0.032194
470	60	83	SVRLAEAMKRYGLNTNHRIVVCSE			23	2746.42	60	2.46115	0.191791	12.381	0
400	60	80	SVRLAEAMKRYGLNTNHRIVV			20	2427.34	0	0	0	12.5312	0.033641
400	60	80	SVRLAEAMKRYGLNTNHRIVV			20	2427.34	3	1.40635	0.078637	12.4937	0.030446
400	60	80	SVRLAEAMKRYGLNTNHRIVV			20	2427.34	60	2.33699	0.072908	12.5153	0.008042
400	60	80	SVRLAEAMKRYGLNTNHRIVV			20	2427.34	MAX	10.1314	0.04001	12.7221	0
400	60	83	SVRLAEAMKRYGLNTNHRIVVCSE			23	2746.42	0	0	0	12.3684	0.001618
400	60	83	SVRLAEAMKRYGLNTNHRIVVCSE			23	2746.42	3	2.40608	0.260137	12.2984	0.005009
400	60	83	SVRLAEAMKRYGLNTNHRIVVCSE			23	2746.42	60	3.52444	0.264881	12.3143	0.016336
220	60	80	SVRLAEAMKRYGLNTNHRIVV			20	2427.34	0	0	0	12.5326	0.017591
220	60	80	SVRLAEAMKRYGLNTNHRIVV			20	2427.34	3	2.78236	0.265255	12.5222	0.024732
135	60	80	SVRLAEAMKRYGLNTNHRIVV			20	2427.34	0	0	0	12.5107	0
135	60	80	SVRLAEAMKRYGLNTNHRIVV			20	2427.34	MAX	11.5249	0	12.5964	0
FL50	61	80	VRLAEAMKRYGLNTNHRIVV			19	2340.31	0	0	0	11.9784	0.056299
FL50	61	80	VRLAEAMKRYGLNTNHRIVV			19	2340.31	3	0.704323	0.083307	11.9081	0.03805
FL50	61	80	VRLAEAMKRYGLNTNHRIVV			19	2340.31	60	1.86897	0.051684	11.8977	0.009111
FL50	61	80	VRLAEAMKRYGLNTNHRIVV			19	2340.31	MAX	9.59682	0.051663	12.1085	0
FL50	61	83	VRLAEAMKRYGLNTNHRIVVCSE			22	2659.39	0	0	0	11.7346	0.037214
FL50	61	83	VRLAEAMKRYGLNTNHRIVVCSE			22	2659.39	3	1.14609	0.033564	11.6854	0
FL50	61	83	VRLAEAMKRYGLNTNHRIVVCSE			22	2659.39	60	2.30861	0.315839	11.6669	0.006071
FL50	61	83	VRLAEAMKRYGLNTNHRIVVCSE			22	2659.39	MAX	1.69599	0.033564	12.514	0
220 37deg	61	80	VRLAEAMKRYGLNTNHRIVV			19	2340.31	0	0	0	12.5279	0.011417
220 37deg	61	80	VRLAEAMKRYGLNTNHRIVV			19	2340.31	3	7.42492	0.187725	12.4135	0.000504
220 37deg	61	80	VRLAEAMKRYGLNTNHRIVV			19	2340.31	MAX	9.61479	0.091798	12.4283	0
540	61	80	VRLAEAMKRYGLNTNHRIVV			19	2340.31	0	0	0	12.0013	0.075528
540	61	80	VRLAEAMKRYGLNTNHRIVV			19	2340.31	3	0.855253	0.064602	12.0362	0.086148
540	61	80	VRLAEAMKRYGLNTNHRIVV			19	2340.31	60	2.01508	0.039588	11.9382	0.04634
540	61	80	VRLAEAMKRYGLNTNHRIVV			19	2340.31	MAX	9.43656	0.030645	12.0656	0
540	61	83	VRLAEAMKRYGLNTNHRIVVCSE			22	2659.39	0	0	0	11.7351	0.054545
540	61	83	VRLAEAMKRYGLNTNHRIVVCSE			22	2659.39	60	2.40876	0.206516	11.6699	0
470	61	80	VRLAEAMKRYGLNTNHRIVV			19	2340.31	0	0	0	12.0109	0.025401
470	61	80	VRLAEAMKRYGLNTNHRIVV			19	2340.31	3	0.842992	0.057518	11.9819	0.039249
470	61	80	VRLAEAMKRYGLNTNHRIVV			19	2340.31	60	1.83814	0.077219	11.95	0.062583
470	61	80	VRLAEAMKRYGLNTNHRIVV			19	2340.31	MAX	9.59539	0.042974	12.1638	0
470	61	83	VRLAEAMKRYGLNTNHRIVVCSE			22	2659.39	0	0	0	11.7647	0.024868
470	61	83	VRLAEAMKRYGLNTNHRIVVCSE			22	2659.39	3	0.829265	0.120253	11.7211	0.033649
470	61	83	VRLAEAMKRYGLNTNHRIVVCSE			22	2659.39	60	2.0882	0.220691	11.7209	0.075876
400	61	80	VRLAEAMKRYGLNTNHRIVV			19	2340.31	0	0	0	12.0174	0.029103
400	61	80	VRLAEAMKRYGLNTNHRIVV			19	2340.31	3	1.2023	0.087841	11.9779	0.012141
400	61	80	VRLAEAMKRYGLNTNHRIVV			19	2340.31	60	2.09525	0.118434	11.9979	0.011398
400	61	80	VRLAEAMKRYGLNTNHRIVV			19	2340.31	MAX	9.66108	0.016258	12.2079	0
400	61	83	VRLAEAMKRYGLNTNHRIVVCSE			22	2659.39	0	0	0	11.7608	0.025733
400	61	83	VRLAEAMKRYGLNTNHRIVVCSE			22	2659.39	3	1.30246	0.044159	11.7407	0.010196
400	61	83	VRLAEAMKRYGLNTNHRIVVCSE			22	2659.39	60	2.31271	0.021279	11.7629	0.011465
220	61	80	VRLAEAMKRYGLNTNHRIVV			19	2340.31	0	0	0	12.022	0.021322
220	61	80	VRLAEAMKRYGLNTNHRIVV			19	2340.31	3	2.29225	0.204416	12.0072	0.026174
220	61	80	VRLAEAMKRYGLNTNHRIVV			19	2340.31	60	9.53121	0.218811	11.8538	0.027991
220	61	80	VRLAEAMKRYGLNTNHRIVV			19	2340.31	MAX	10.131	0.144656	12.2151	0
220	61	83	VRLAEAMKRYGLNTNHRIVVCSE			22	2659.39	0	0	0	11.7777	0.017002
135	61	80	VRLAEAMKRYGLNTNHRIVV			19	2340.31	0	0	0	11.8787	0.047703
135	61	80	VRLAEAMKRYGLNTNHRIVV			19	2340.31	60	10.5727	0.032554	11.7508	0
135	61	80	VRLAEAMKRYGLNTNHRIVV			19	2340.31	MAX	10.1238	0.032554	12.0803	0
FL50	62	83	RLAEAMKRYGLNTNHRIVVCSE			21	2560.32	0	0	0	9.36202	0.06651
FL50	62	83	RLAEAMKRYGLNTNHRIVVCSE			21	2560.32	3	0.919958	0.536938	9.32579	0.017385
FL50	62	83	RLAEAMKRYGLNTNHRIVVCSE			21	2560.32	60	2.56427	0.440363	9.32968	0.002361
FL50	62	83	RLAEAMKRYGLNTNHRIVVCSE			21	2560.32	MAX	12.8325	0.439811	9.70946	0
70S	62	80	RLAEAMKRYGLNTNHRIVV			18	2241.24	3	NaN	NaN	11.5452	0
70S	62	80	RLAEAMKRYGLNTNHRIVV			18	2241.24	MAX	NaN	NaN	11.5236	0
540	62	83	RLAEAMKRYGLNTNHRIVVCSE			21	2560.32	0	0	0	9.41318	0.042062
540	62	83	RLAEAMKRYGLNTNHRIVVCSE			21	2560.32	3	3.0437	0.030963	9.53823	0
540	62	83	RLAEAMKRYGLNTNHRIVVCSE			21	2560.32	60	4.44672	0.030963	9.38619	0
540	62	83	RLAEAMKRYGLNTNHRIVVCSE			21	2560.32	MAX	12.7239	0.030963	9.65587	0
470	62	80	RLAEAMKRYGLNTNHRIVV			18	2241.24	60	NaN	NaN	11.4994	0
470	62	83	RLAEAMKRYGLNTNHRIVVCSE			21	2560.32	0	0	0	9.33119	0.002389
470	62	83	RLAEAMKRYGLNTNHRIVVCSE			21	2560.32	3	3.30994	0.15972	9.33998	0
470	62	83	RLAEAMKRYGLNTNHRIVVCSE			21	2560.32	60	3.2276	0.223199	9.31659	0.006141
470	62	83	RLAEAMKRYGLNTNHRIVVCSE			21	2560.32	MAX	13.011	0.15972	9.63381	0
400	62	83	RLAEAMKRYGLNTNHRIVVCSE			21	2560.32	0	0	0	9.35226	0.006016
400	62	83	RLAEAMKRYGLNTNHRIVVCSE			21	2560.32	3	2.28673	0.078619	9.32957	0.016937
400	62	83	RLAEAMKRYGLNTNHRIVVCSE			21	2560.32	60	3.33836	0.147464	9.32072	0.011118
400	62	83	RLAEAMKRYGLNTNHRIVVCSE			21	2560.32	MAX	12.867	0.072642	9.68821	0
220	62	83	RLAEAMKRYGLNTNHRIVVCSE			21	2560.32	0	0	0	9.33739	0.011824
220	62	83	RLAEAMKRYGLNTNHRIVVCSE			21	2560.32	3	4.33157	0.083975	9.36773	0.03096
220	62	83	RLAEAMKRYGLNTNHRIVVCSE			21	2560.32	60	5.99827	0.054903	9.30506	0
220	62	83	RLAEAMKRYGLNTNHRIVVCSE			21	2560.32	MAX	12.702	0.054903	9.6556	0
135	62	80	RLAEAMKRYGLNTNHRIVV			18	2241.24	60	NaN	NaN	11.6953	0
70S	67	83	MKRYGLNTNHRIVVCSE			16	2020.02	MAX	NaN	NaN	7.69789	0
220 37deg	67	80	MKRYGLNTNHRIVV			13	1700.94	0	0	0	6.49723	0.003419
220 37deg	67	80	MKRYGLNTNHRIVV			13	1700.94	3	3.91834	0.097847	6.4763	0.00985
220 37deg	67	80	MKRYGLNTNHRIVV			13	1700.94	MAX	4.96292	0.02407	6.40621	0
470	67	83	MKRYGLNTNHRIVVCSE			16	2020.02	60	NaN	NaN	7.80053	0
FL50	87	93	QFFMPVL			5	881.459	0	0	0	22.0018	0
220	87	93	QFFMPVL			5	881.459	0	0	0	21.9366	0
FL50	88	93	FFMPVL			4	753.4	0	0	0	21.8203	0.067593
FL50	88	93	FFMPVL			4	753.4	3	0.068861	0.026691	21.8046	0.031788
FL50	88	93	FFMPVL			4	753.4	60	0.13037	0.031213	21.7368	0.048023
FL50	88	93	FFMPVL			4	753.4	MAX	2.33193	0.022983	21.6973	0
FL50	88	95	FFMPVLGA			6	881.459	0	0	0	19.9666	0.055985
FL50	88	95	FFMPVLGA			6	881.459	3	0.093293	0.029238	19.941	0.023408
FL50	88	95	FFMPVLGA			6	881.459	60	0.128994	0.021589	19.895	0
540	88	93	FFMPVL			4	753.4	0	0	0	21.6713	0.010398
540	88	93	FFMPVL			4	753.4	3	0.133523	0.04643	21.7151	0.003669
540	88	93	FFMPVL			4	753.4	60	0.223641	0.054409	21.678	0.01935
540	88	93	FFMPVL			4	753.4	MAX	2.29706	0.045514	21.7074	0
540	88	95	FFMPVLGA			6	881.459	0	0	0	19.841	0
540	88	95	FFMPVLGA			6	881.459	60	0.173835	0	19.8279	0
470	88	93	FFMPVL			4	753.4	0	0	0	21.6699	0.008862
470	88	93	FFMPVL			4	753.4	3	0.067022	0.035873	21.7402	0.00982
470	88	93	FFMPVL			4	753.4	60	0.185943	0.050567	21.7751	0.004092
470	88	93	FFMPVL			4	753.4	MAX	2.28553	0.035229	21.7969	0
470	88	95	FFMPVLGA			6	881.459	0	0	0	19.8406	0.007978
470	88	95	FFMPVLGA			6	881.459	3	0.111125	0.006264	19.8801	0
470	88	95	FFMPVLGA			6	881.459	60	0.118746	0.01133	19.9323	0.024724
400	88	93	FFMPVL			4	753.4	0	0	0	21.746	0.017821
400	88	93	FFMPVL			4	753.4	3	0.327298	0.033284	21.7153	0.008467
400	88	93	FFMPVL			4	753.4	60	0.506053	0.029251	21.7293	0.004327
400	88	93	FFMPVL			4	753.4	MAX	2.36269	0.0282	21.7421	0
400	88	95	FFMPVLGA			6	881.459	0	0	0	19.8879	0.019586
400	88	95	FFMPVLGA			6	881.459	3	0.408564	0.016623	19.8846	0.015028
400	88	95	FFMPVLGA			6	881.459	60	0.306192	0.08417	19.9074	0.007202
400	88	95	FFMPVLGA			6	881.459	MAX	3.33341	0.016474	19.8958	0
220	88	93	FFMPVL			4	753.4	0	0	0	21.7201	0.013029
220	88	93	FFMPVL			4	753.4	3	1.40046	0.097781	21.695	0.013061
220	88	93	FFMPVL			4	753.4	60	2.32617	0.086342	21.6676	0.006236
220	88	93	FFMPVL			4	753.4	MAX	2.30244	0.079553	21.711	0
220	88	95	FFMPVLGA			6	881.459	0	0	0	19.8748	0.014485
220	88	95	FFMPVLGA			6	881.459	MAX	3.31787	0.056353	19.8678	0
135	88	93	FFMPVL			4	753.4	0	0	0	21.4944	0.017782
135	88	93	FFMPVL			4	753.4	3	2.20797	0.055047	21.4632	0.003077
135	88	93	FFMPVL			4	753.4	60	2.38756	0.041009	21.4624	0.006867
135	88	93	FFMPVL			4	753.4	MAX	2.33902	0.012464	21.4967	0
FL50	89	93	FMPVL			3	606.332	0	0	0	14.2309	0.036224
FL50	89	93	FMPVL			3	606.332	3	-0.032232	0.042927	14.1982	0.032047
FL50	89	93	FMPVL			3	606.332	60	0.047983	0.018896	14.1667	0
FL50	89	93	FMPVL			3	606.332	MAX	1.59825	0.018896	14.2343	0
470	89	93	FMPVL			3	606.332	0	0	0	14.2033	0.018499
470	89	93	FMPVL			3	606.332	3	-0.000626	0.019938	14.1818	0
470	89	93	FMPVL			3	606.332	60	0.074029	0.058503	14.1997	0.002777
400	89	93	FMPVL			3	606.332	0	0	0	14.2073	0.007485
400	89	93	FMPVL			3	606.332	3	0.111282	0.064919	14.1893	0.008506
400	89	93	FMPVL			3	606.332	60	0.266561	0.052447	14.2092	0.012251
400	89	93	FMPVL			3	606.332	MAX	1.72043	0.00689	14.2447	0
400	89	96	FMPVLGAL			6	847.475	3	NaN	NaN	19.7398	0.00233
400	89	96	FMPVLGAL			6	847.475	60	NaN	NaN	19.7588	0.01387
220	89	93	FMPVL			3	606.332	0	0	0	14.198	0.011111
220	89	93	FMPVL			3	606.332	3	0.629617	0.031706	14.1931	0.026895
220	89	93	FMPVL			3	606.332	60	1.69996	0.022935	14.1654	0.018907
220	89	93	FMPVL			3	606.332	MAX	1.68632	0.017494	14.1917	0
220	89	96	FMPVLGAL			6	847.475	0	0	0	19.7347	0
135	89	96	FMPVLGAL			6	847.475	60	NaN	NaN	19.4312	0
FL50	97	111	FIGVAVAPANDIYNE			13	1592.8	0	0	0	14.4355	0.019862
540	97	111	FIGVAVAPANDIYNE			13	1592.8	0	0	0	14.3705	0.010622
470	97	111	FIGVAVAPANDIYNE			13	1592.8	0	0	0	14.3942	0.027398
470	97	111	FIGVAVAPANDIYNE			13	1592.8	60	3.85728	0.085656	14.3924	0
400	97	111	FIGVAVAPANDIYNE			13	1592.8	0	0	0	14.4159	0.007127
400	97	111	FIGVAVAPANDIYNE			13	1592.8	3	3.88989	0.11203	14.3617	0.002605
400	97	111	FIGVAVAPANDIYNE			13	1592.8	60	4.75347	0.021206	14.3833	0.014811
220	97	111	FIGVAVAPANDIYNE			13	1592.8	0	0	0	14.4155	0.016957
220	97	111	FIGVAVAPANDIYNE			13	1592.8	60	7.87409	0.238934	14.3407	0.016138
135	97	111	FIGVAVAPANDIYNE			13	1592.8	0	0	0	14.2031	0.005592
135	97	111	FIGVAVAPANDIYNE			13	1592.8	60	7.03086	0.107622	14.1619	0
FL50	98	107	IGVAVAPAND			8	926.494	0	0	0	4.4591	0
FL50	98	111	IGVAVAPANDIYNE			12	1445.73	0	0	0	10.8834	0.015251
FL50	98	111	IGVAVAPANDIYNE			12	1445.73	3	3.83799	0.139811	10.8258	0.033866
FL50	98	111	IGVAVAPANDIYNE			12	1445.73	60	4.28068	0.195042	10.8362	0.000102
FL50	98	111	IGVAVAPANDIYNE			12	1445.73	MAX	6.97544	0.051595	10.8335	0
FL50	98	115	IGVAVAPANDIYNERELL			16	1957.04	0	0	0	16.5223	0.043193
FL50	98	115	IGVAVAPANDIYNERELL			16	1957.04	3	4.90338	0.063585	16.4442	0.044774
FL50	98	115	IGVAVAPANDIYNERELL			16	1957.04	60	6.12295	0.100513	16.3983	0.019991
220 37deg	98	111	IGVAVAPANDIYNE			12	1445.73	0	0	0	11.3501	0.001641
220 37deg	98	111	IGVAVAPANDIYNE			12	1445.73	3	6.9085	0.119635	11.2793	0.021695
220 37deg	98	111	IGVAVAPANDIYNE			12	1445.73	MAX	6.92999	0.045115	11.2969	0
220 37deg	98	115	IGVAVAPANDIYNERELL			16	1957.04	0	0	0	17.0107	0.004527
220 37deg	98	115	IGVAVAPANDIYNERELL			16	1957.04	3	9.00666	0.293813	16.8846	0.046866
540	98	111	IGVAVAPANDIYNE			12	1445.73	0	0	0	10.8773	0.026264
540	98	111	IGVAVAPANDIYNE			12	1445.73	3	4.44583	0.005288	10.841	0
540	98	111	IGVAVAPANDIYNE			12	1445.73	60	4.96543	0.251991	10.7836	0.007457
540	98	111	IGVAVAPANDIYNE			12	1445.73	MAX	7.26868	0.005288	10.8168	0
540	98	115	IGVAVAPANDIYNERELL			16	1957.04	0	0	0	16.4505	0.036383
540	98	115	IGVAVAPANDIYNERELL			16	1957.04	3	5.09514	0.101866	16.4383	0.026443
540	98	115	IGVAVAPANDIYNERELL			16	1957.04	60	6.4883	0.204967	16.3703	0.016073
470	98	107	IGVAVAPAND			8	926.494	MAX	NaN	NaN	4.61294	0
470	98	111	IGVAVAPANDIYNE			12	1445.73	0	0	0	10.8899	0.016654
470	98	111	IGVAVAPANDIYNE			12	1445.73	3	3.75365	0.034522	10.8437	0
470	98	111	IGVAVAPANDIYNE			12	1445.73	60	4.14805	0.177718	10.8352	0.020872
470	98	111	IGVAVAPANDIYNE			12	1445.73	MAX	7.27704	0.034522	10.8811	0
470	98	115	IGVAVAPANDIYNERELL			16	1957.04	0	0	0	16.4357	0.015238
470	98	115	IGVAVAPANDIYNERELL			16	1957.04	3	4.48433	0.119747	16.4325	0.011787
470	98	115	IGVAVAPANDIYNERELL			16	1957.04	60	5.8608	0.134621	16.4303	0.01495
400	98	111	IGVAVAPANDIYNE			12	1445.73	0	0	0	10.8854	0.012223
400	98	111	IGVAVAPANDIYNE			12	1445.73	3	4.14631	0.031511	10.8173	0.010054
400	98	111	IGVAVAPANDIYNE			12	1445.73	60	4.83873	0.069326	10.8529	0.001988
400	98	111	IGVAVAPANDIYNE			12	1445.73	MAX	7.38665	0.014585	10.8526	0
400	98	115	IGVAVAPANDIYNERELL			16	1957.04	0	0	0	16.4804	0.012642
400	98	115	IGVAVAPANDIYNERELL			16	1957.04	3	6.1784	0.098285	16.3899	0.015282
400	98	115	IGVAVAPANDIYNERELL			16	1957.04	60	6.88471	0.164759	16.4097	0.00508
220	98	111	IGVAVAPANDIYNE			12	1445.73	0	0	0	10.8898	0.02643
220	98	111	IGVAVAPANDIYNE			12	1445.73	3	5.91068	0.113928	10.8022	0.036937
220	98	111	IGVAVAPANDIYNE			12	1445.73	60	6.74992	0.104254	10.7839	0.026436
220	98	111	IGVAVAPANDIYNE			12	1445.73	MAX	7.10968	0.021289	10.8558	0
220	98	115	IGVAVAPANDIYNERELL			16	1957.04	0	0	0	16.4489	0.020709
220	98	115	IGVAVAPANDIYNERELL			16	1957.04	3	8.36312	0.078424	16.3837	0.016736
220	98	115	IGVAVAPANDIYNERELL			16	1957.04	60	9.18291	0.211623	16.3674	0.016454
135	98	111	IGVAVAPANDIYNE			12	1445.73	0	0	0	10.6927	0.002572
135	98	111	IGVAVAPANDIYNE			12	1445.73	3	7.66611	0.010646	10.6204	0
135	98	111	IGVAVAPANDIYNE			12	1445.73	60	7.19932	0.010646	10.665	0
135	98	111	IGVAVAPANDIYNE			12	1445.73	MAX	7.39892	0.010646	10.6823	0
135	98	115	IGVAVAPANDIYNERELL			16	1957.04	0	0	0	16.25	0.014649
135	98	115	IGVAVAPANDIYNERELL			16	1957.04	3	9.00702	0.008835	16.159	0
135	98	115	IGVAVAPANDIYNERELL			16	1957.04	60	9.18025	0.008835	16.1655	0
FL50	100	111	VAVAPANDIYNE			10	1275.62	0	0	0	7.92383	0.027412
220 37deg	100	111	VAVAPANDIYNE			10	1275.62	0	0	0	8.38944	0.002436
470	100	111	VAVAPANDIYNE			10	1275.62	0	0	0	7.92399	0.000905
470	100	111	VAVAPANDIYNE			10	1275.62	60	4.30873	0.043388	7.81081	0.025782
400	100	111	VAVAPANDIYNE			10	1275.62	0	0	0	7.92927	0.011642
400	100	111	VAVAPANDIYNE			10	1275.62	3	4.32682	0.034802	7.88596	0
400	100	111	VAVAPANDIYNE			10	1275.62	60	5.02245	0.141799	7.84311	0.021015
400	100	113	VAVAPANDIYNERE			12	1560.77	0	0	0	7.14093	0
FL50	108	115	IYNERELL			7	1049.56	0	0	0	9.91767	0
FL50	112	127	RELLNSMGISQPTVVF			14	1790.95	0	0	0	18.044	0.039071
FL50	112	127	RELLNSMGISQPTVVF			14	1790.95	3	3.6711	0.114719	18.0059	0.024006
FL50	112	127	RELLNSMGISQPTVVF			14	1790.95	60	6.37094	0.024561	17.9706	0.051318
FL50	112	127	RELLNSMGISQPTVVF			14	1790.95	MAX	8.22255	0.021877	17.9786	0
540	112	127	RELLNSMGISQPTVVF			14	1790.95	0	0	0	17.9418	0.027615
540	112	127	RELLNSMGISQPTVVF			14	1790.95	3	3.88414	0.074219	17.9721	0.030085
540	112	127	RELLNSMGISQPTVVF			14	1790.95	60	6.51015	0.10572	17.9142	0.026249
540	112	127	RELLNSMGISQPTVVF			14	1790.95	MAX	8.19577	0.012235	17.975	0
470	112	127	RELLNSMGISQPTVVF			14	1790.95	0	0	0	17.9464	0.017908
470	112	127	RELLNSMGISQPTVVF			14	1790.95	3	3.13175	0.107657	17.9761	0.028856
470	112	127	RELLNSMGISQPTVVF			14	1790.95	60	5.82214	0.297076	17.9873	0.010724
470	112	127	RELLNSMGISQPTVVF			14	1790.95	MAX	8.10208	0.01698	18.0427	0
400	112	127	RELLNSMGISQPTVVF			14	1790.95	0	0	0	17.9765	0.029167
400	112	127	RELLNSMGISQPTVVF			14	1790.95	3	5.62069	0.056624	17.9338	0.006634
400	112	127	RELLNSMGISQPTVVF			14	1790.95	60	6.25715	0.172268	17.9474	0.004141
400	112	127	RELLNSMGISQPTVVF			14	1790.95	MAX	8.22154	0.005598	18.0248	0
220	112	127	RELLNSMGISQPTVVF			14	1790.95	0	0	0	17.9608	0.015684
220	112	127	RELLNSMGISQPTVVF			14	1790.95	3	6.8977	0.05947	17.9274	0.029895
220	112	127	RELLNSMGISQPTVVF			14	1790.95	60	7.98993	0.064912	17.9158	0.023802
220	112	127	RELLNSMGISQPTVVF			14	1790.95	MAX	7.9881	0.002421	17.972	0
135	112	127	RELLNSMGISQPTVVF			14	1790.95	0	0	0	17.7559	0.003973
135	112	127	RELLNSMGISQPTVVF			14	1790.95	3	8.29775	0.037017	17.691	0.006431
135	112	127	RELLNSMGISQPTVVF			14	1790.95	60	8.17613	0.113133	17.7237	0.013996
135	112	127	RELLNSMGISQPTVVF			14	1790.95	MAX	7.9957	0.017462	17.7757	0
FL50	116	127	NSMGISQPTVVF			10	1279.64	0	0	0	15.2636	0.029157
FL50	116	127	NSMGISQPTVVF			10	1279.64	3	2.44775	0.09322	15.2233	0.041025
FL50	116	127	NSMGISQPTVVF			10	1279.64	60	4.13604	0.121491	15.2143	0.013528
FL50	116	127	NSMGISQPTVVF			10	1279.64	MAX	6.16245	0.00764	15.2235	0
540	116	127	NSMGISQPTVVF			10	1279.64	0	0	0	15.2166	0.024183
540	116	127	NSMGISQPTVVF			10	1279.64	3	2.6078	0.034672	15.2314	0.039569
540	116	127	NSMGISQPTVVF			10	1279.64	60	4.35057	0.120626	15.1663	0.023595
540	116	127	NSMGISQPTVVF			10	1279.64	MAX	6.16282	0.017767	15.2057	0
470	116	127	NSMGISQPTVVF			10	1279.64	0	0	0	15.2135	0.013423
470	116	127	NSMGISQPTVVF			10	1279.64	3	2.22965	0.076838	15.226	0.01412
470	116	127	NSMGISQPTVVF			10	1279.64	60	3.96207	0.096231	15.2165	0.033267
470	116	127	NSMGISQPTVVF			10	1279.64	MAX	6.19924	0.024381	15.2796	0
400	116	127	NSMGISQPTVVF			10	1279.64	0	0	0	15.2448	0.020308
400	116	127	NSMGISQPTVVF			10	1279.64	3	3.67878	0.064076	15.189	0.022026
400	116	127	NSMGISQPTVVF			10	1279.64	60	4.1411	0.098659	15.2225	0.008007
400	116	127	NSMGISQPTVVF			10	1279.64	MAX	6.23953	0.016633	15.2392	0
220	116	127	NSMGISQPTVVF			10	1279.64	0	0	0	15.2375	0.020346
220	116	127	NSMGISQPTVVF			10	1279.64	3	4.6085	0.030744	15.2081	0.023337
220	116	127	NSMGISQPTVVF			10	1279.64	60	5.91583	0.065309	15.1825	0.028373
220	116	127	NSMGISQPTVVF			10	1279.64	MAX	6.19737	0.019163	15.2006	0
135	116	127	NSMGISQPTVVF			10	1279.64	0	0	0	15.0384	0.010241
135	116	127	NSMGISQPTVVF			10	1279.64	3	6.34533	0.068081	14.9647	0.004449
135	116	127	NSMGISQPTVVF			10	1279.64	60	6.29597	0.011833	14.9963	0
135	116	127	NSMGISQPTVVF			10	1279.64	MAX	6.39187	0.011833	15.0131	0
FL50	118	127	MGISQPTVVF			8	1078.56	0	0	0	15.2304	0.033598
FL50	118	127	MGISQPTVVF			8	1078.56	MAX	5.24028	0.109871	15.2255	0
540	118	127	MGISQPTVVF			8	1078.56	0	0	0	15.1462	0
540	118	127	MGISQPTVVF			8	1078.56	MAX	6.24719	0	15.1934	0
470	118	127	MGISQPTVVF			8	1078.56	0	0	0	15.179	0.023948
470	118	127	MGISQPTVVF			8	1078.56	60	3.45406	0.129217	15.1763	0.034655
400	118	127	MGISQPTVVF			8	1078.56	0	0	0	15.2053	0.03015
400	118	127	MGISQPTVVF			8	1078.56	3	3.15622	0.068309	15.1545	0.014433
400	118	127	MGISQPTVVF			8	1078.56	60	3.62094	0.140432	15.211	0.014033
400	118	127	MGISQPTVVF			8	1078.56	MAX	6.05917	0.042956	15.228	0
220	118	127	MGISQPTVVF			8	1078.56	0	0	0	15.1998	0.024548
220	118	127	MGISQPTVVF			8	1078.56	MAX	5.66505	0.060909	15.1606	0
FL50	120	127	ISQPTVVF			6	890.498	0	0	0	12.0774	0.02759
FL50	120	127	ISQPTVVF			6	890.498	3	0.648275	0.032915	12.0376	0.017928
FL50	120	127	ISQPTVVF			6	890.498	60	1.70663	0.023683	12.046	0.005781
470	120	127	ISQPTVVF			6	890.498	0	0	0	12.0872	0
470	120	127	ISQPTVVF			6	890.498	3	0.55568	0	12.0395	0
470	120	127	ISQPTVVF			6	890.498	60	1.73732	0	12.0164	0
220	120	127	ISQPTVVF			6	890.498	0	0	0	12.0528	0
220	120	127	ISQPTVVF			6	890.498	60	3.83625	0.059883	12.0114	0.00278
135	120	127	ISQPTVVF			6	890.498	0	0	0	11.8806	0.016068
135	120	127	ISQPTVVF			6	890.498	3	4.28536	0.0026	11.8393	0
135	120	127	ISQPTVVF			6	890.498	60	4.26029	0.0026	11.853	0
FL50	127	148	FVSKKGLQKILNVQKKLPIIQK			20	2550.62	60	NaN	NaN	11.3921	0
FL50	128	148	VSKKGLQKILNVQKKLPIIQK			19	2403.55	0	0	0	8.56952	0.068955
FL50	128	148	VSKKGLQKILNVQKKLPIIQK			19	2403.55	3	7.46928	0.015929	8.50455	0
FL50	128	148	VSKKGLQKILNVQKKLPIIQK			19	2403.55	MAX	10.721	0.015929	8.83533	0
FL50	128	152	VSKKGLQKILNVQKKLPIIQKIIIM			23	2873.85	0	0	0	16.5475	0.124672
FL50	128	152	VSKKGLQKILNVQKKLPIIQKIIIM			23	2873.85	3	7.18902	0.398662	16.4194	0.056513
FL50	128	152	VSKKGLQKILNVQKKLPIIQKIIIM			23	2873.85	60	9.62992	0.370707	16.3797	0.041891
220 37deg	128	148	VSKKGLQKILNVQKKLPIIQK			19	2403.55	0	0	0	9.14733	0.010329
220 37deg	128	148	VSKKGLQKILNVQKKLPIIQK			19	2403.55	3	10.1627	0.202704	8.99039	0.001117
220 37deg	128	148	VSKKGLQKILNVQKKLPIIQK			19	2403.55	MAX	10.9292	0.062305	8.93979	0
540	128	148	VSKKGLQKILNVQKKLPIIQK			19	2403.55	0	0	0	8.6195	0.087527
540	128	148	VSKKGLQKILNVQKKLPIIQK			19	2403.55	3	8.10483	0.050476	8.58426	0.143728
540	128	148	VSKKGLQKILNVQKKLPIIQK			19	2403.55	60	10.4737	0.241878	8.50471	0.042519
540	128	148	VSKKGLQKILNVQKKLPIIQK			19	2403.55	MAX	11.9847	0.034145	8.62361	0
540	128	152	VSKKGLQKILNVQKKLPIIQKIIIM			23	2873.85	0	0	0	16.5008	0.097422
540	128	152	VSKKGLQKILNVQKKLPIIQKIIIM			23	2873.85	3	7.8166	0.099073	16.5238	0.087893
540	128	152	VSKKGLQKILNVQKKLPIIQKIIIM			23	2873.85	60	10.6278	0.215949	16.4221	0.08365
470	128	148	VSKKGLQKILNVQKKLPIIQK			19	2403.55	0	0	0	8.56483	0.015059
470	128	148	VSKKGLQKILNVQKKLPIIQK			19	2403.55	3	7.50569	0.28857	8.58028	0.017208
470	128	148	VSKKGLQKILNVQKKLPIIQK			19	2403.55	60	9.84927	0.228744	8.46207	0.007965
470	128	148	VSKKGLQKILNVQKKLPIIQK			19	2403.55	MAX	11.7665	0.00751	8.73284	0
470	128	152	VSKKGLQKILNVQKKLPIIQKIIIM			23	2873.85	0	0	0	16.549	0.024236
470	128	152	VSKKGLQKILNVQKKLPIIQKIIIM			23	2873.85	3	7.30439	0.277216	16.5074	0.065976
470	128	152	VSKKGLQKILNVQKKLPIIQKIIIM			23	2873.85	60	9.88827	0.13994	16.4993	0.075819
400	128	148	VSKKGLQKILNVQKKLPIIQK			19	2403.55	0	0	0	8.59832	0.036596
400	128	148	VSKKGLQKILNVQKKLPIIQK			19	2403.55	3	8.54752	0.121213	8.50002	0.013989
400	128	148	VSKKGLQKILNVQKKLPIIQK			19	2403.55	60	10.1588	0.250819	8.49119	0.03379
400	128	148	VSKKGLQKILNVQKKLPIIQK			19	2403.55	MAX	11.9373	0.017632	8.75066	0
400	128	152	VSKKGLQKILNVQKKLPIIQKIIIM			23	2873.85	0	0	0	16.8175	0.154489
400	128	152	VSKKGLQKILNVQKKLPIIQKIIIM			23	2873.85	3	8.83943	0.058796	16.5407	0.03869
400	128	152	VSKKGLQKILNVQKKLPIIQKIIIM			23	2873.85	60	10.8081	0.766133	16.6606	0.137355
220	128	147	VSKKGLQKILNVQKKLPIIQ			18	2275.46	MAX	NaN	NaN	10.8872	0
220	128	148	VSKKGLQKILNVQKKLPIIQK			19	2403.55	0	0	0	8.60296	0.018568
220	128	148	VSKKGLQKILNVQKKLPIIQK			19	2403.55	3	10.613	0.183241	8.49476	0.037391
220	128	148	VSKKGLQKILNVQKKLPIIQK			19	2403.55	60	12.1062	0.078502	8.45049	0.013879
220	128	148	VSKKGLQKILNVQKKLPIIQK			19	2403.55	MAX	11.5686	0.03039	8.86175	0
220	128	152	VSKKGLQKILNVQKKLPIIQKIIIM			23	2873.85	0	0	0	17.1581	0.055383
220	128	152	VSKKGLQKILNVQKKLPIIQKIIIM			23	2873.85	3	11.0216	0.680786	16.9028	0.012718
220	128	152	VSKKGLQKILNVQKKLPIIQKIIIM			23	2873.85	60	13.0761	0.430501	16.9386	0.141623
FL50	148	164	KIIIMDSKTDYQGFQSM			16	2004.98	0	0	0	13.4268	0.039298
FL50	148	164	KIIIMDSKTDYQGFQSM			16	2004.98	3	4.00067	0.160475	13.3483	0.027713
FL50	148	164	KIIIMDSKTDYQGFQSM			16	2004.98	60	5.64454	0.141853	13.3501	0.013148
220 37deg	148	164	KIIIMDSKTDYQGFQSM			16	2004.98	0	0	0	14.0108	0.004558
220 37deg	148	164	KIIIMDSKTDYQGFQSM			16	2004.98	3	7.14749	0.320181	13.9343	0.010744
540	148	164	KIIIMDSKTDYQGFQSM			16	2004.98	0	0	0	13.4231	0.039333
540	148	164	KIIIMDSKTDYQGFQSM			16	2004.98	60	5.64568	0.023192	13.3272	0
470	148	164	KIIIMDSKTDYQGFQSM			16	2004.98	0	0	0	13.4075	0.021243
470	148	164	KIIIMDSKTDYQGFQSM			16	2004.98	3	3.77515	0.07588	13.3584	0
470	148	164	KIIIMDSKTDYQGFQSM			16	2004.98	60	4.92237	0.114689	13.3564	0.047639
400	148	164	KIIIMDSKTDYQGFQSM			16	2004.98	0	0	0	13.4264	0.020457
400	148	164	KIIIMDSKTDYQGFQSM			16	2004.98	3	4.17549	0.127544	13.3594	0.008599
400	148	164	KIIIMDSKTDYQGFQSM			16	2004.98	60	5.31469	0.206587	13.3901	0.004446
220	148	164	KIIIMDSKTDYQGFQSM			16	2004.98	0	0	0	13.4012	0.02726
220	148	164	KIIIMDSKTDYQGFQSM			16	2004.98	60	7.83021	0.176809	13.3403	0.001704
400	149	161	IIIMDSKTDYQGF			12	1530.75	0	0	0	14.4087	0.009181
400	149	161	IIIMDSKTDYQGF			12	1530.75	3	3.14262	0.174038	14.3657	0.00524
400	149	161	IIIMDSKTDYQGF			12	1530.75	60	4.38544	0.484914	14.3816	0.000106
400	149	164	IIIMDSKTDYQGFQSM			15	1876.88	0	0	0	15.564	0.00836
400	149	164	IIIMDSKTDYQGFQSM			15	1876.88	3	4.44008	0.193273	15.5037	0.004283
400	149	164	IIIMDSKTDYQGFQSM			15	1876.88	60	5.42012	0.289585	15.5181	0.000947
220	149	161	IIIMDSKTDYQGF			12	1530.75	0	0	0	14.397	0.010345
220	149	161	IIIMDSKTDYQGF			12	1530.75	3	6.85764	0.163552	14.3494	0.038365
220	149	161	IIIMDSKTDYQGF			12	1530.75	60	7.15822	0.115146	14.3333	0.038148
FL50	153	164	DSKTDYQGFQSM			11	1406.59	0	0	0	9.41276	0.021635
FL50	153	164	DSKTDYQGFQSM			11	1406.59	3	4.2261	0.066473	9.33421	0.01513
FL50	153	164	DSKTDYQGFQSM			11	1406.59	60	5.80033	0.016366	9.32307	0.000127
FL50	153	164	DSKTDYQGFQSM			11	1406.59	MAX	6.23528	0.015258	9.41051	0
540	153	164	DSKTDYQGFQSM			11	1406.59	0	0	0	9.44698	0.038364
540	153	164	DSKTDYQGFQSM			11	1406.59	3	4.46835	0.010242	9.4199	0.036386
540	153	164	DSKTDYQGFQSM			11	1406.59	60	5.962	0.062262	9.37803	0.024932
540	153	164	DSKTDYQGFQSM			11	1406.59	MAX	6.30741	0.005773	9.38093	0
470	153	164	DSKTDYQGFQSM			11	1406.59	0	0	0	9.42243	0.008024
470	153	164	DSKTDYQGFQSM			11	1406.59	3	4.16122	0.1008	9.37078	0.013175
470	153	164	DSKTDYQGFQSM			11	1406.59	60	5.43895	0.177479	9.29217	0.086093
470	153	164	DSKTDYQGFQSM			11	1406.59	MAX	6.42218	0.035598	9.37847	0
400	153	164	DSKTDYQGFQSM			11	1406.59	0	0	0	9.41996	0.011379
400	153	164	DSKTDYQGFQSM			11	1406.59	3	4.34416	0.054928	9.37993	0.013996
400	153	164	DSKTDYQGFQSM			11	1406.59	60	5.49681	0.16756	9.31996	0.052456
400	153	164	DSKTDYQGFQSM			11	1406.59	MAX	6.40185	0.010442	9.38223	0
220	153	164	DSKTDYQGFQSM			11	1406.59	0	0	0	9.39966	0.006262
220	153	164	DSKTDYQGFQSM			11	1406.59	3	5.80299	0.062297	9.36576	0.01237
220	153	164	DSKTDYQGFQSM			11	1406.59	60	6.48704	0.093446	9.32719	0.029199
220	153	164	DSKTDYQGFQSM			11	1406.59	MAX	6.3837	0.023955	9.35538	0
FL50	165	177	YTFVTSHLPPGFN			10	1479.73	0	0	0	15.4389	0.033146
FL50	165	177	YTFVTSHLPPGFN			10	1479.73	3	3.40085	0.104714	15.3808	0.034096
FL50	165	177	YTFVTSHLPPGFN			10	1479.73	60	4.03113	0.055979	15.3466	0.006374
FL50	165	179	YTFVTSHLPPGFNEY			12	1771.83	0	0	0	17.749	0.031452
FL50	165	179	YTFVTSHLPPGFNEY			12	1771.83	3	4.09553	0.095775	17.7097	0.025537
FL50	165	179	YTFVTSHLPPGFNEY			12	1771.83	60	4.55966	0.107477	17.661	0.03388
FL50	165	180	YTFVTSHLPPGFNEYD			13	1886.86	0	0	0	17.3178	0.046564
FL50	165	180	YTFVTSHLPPGFNEYD			13	1886.86	3	4.02168	0.086561	17.2576	0.028861
FL50	165	180	YTFVTSHLPPGFNEYD			13	1886.86	60	4.84475	0.081704	17.1997	0.024589
FL50	165	186	YTFVTSHLPPGFNEYDFVPESF			18	2593.19	0	0	0	23.7106	0.078994
FL50	165	186	YTFVTSHLPPGFNEYDFVPESF			18	2593.19	3	5.85834	0.182879	23.667	0.041562
FL50	165	186	YTFVTSHLPPGFNEYDFVPESF			18	2593.19	60	7.15065	0.116797	23.5756	0.080173
220 37deg	165	178	YTFVTSHLPPGFNE			11	1608.77	0	0	0	16.093	0.008318
220 37deg	165	178	YTFVTSHLPPGFNE			11	1608.77	3	4.56676	0.138861	16.0303	0.000757
220 37deg	165	179	YTFVTSHLPPGFNEY			12	1771.83	0	0	0	18.1611	0.006136
220 37deg	165	179	YTFVTSHLPPGFNEY			12	1771.83	3	4.83148	0.03936	18.093	0.011912
220 37deg	165	180	YTFVTSHLPPGFNEYD			13	1886.86	0	0	0	17.7304	0.006476
220 37deg	165	180	YTFVTSHLPPGFNEYD			13	1886.86	3	5.08365	0.081122	17.6431	0.01298
220 37deg	165	186	YTFVTSHLPPGFNEYDFVPESF			18	2593.19	0	0	0	23.9831	0.022819
220 37deg	165	186	YTFVTSHLPPGFNEYDFVPESF			18	2593.19	3	7.36327	0.140075	23.868	0.012368
540	165	177	YTFVTSHLPPGFN			10	1479.73	0	0	0	15.3914	0.027467
540	165	177	YTFVTSHLPPGFN			10	1479.73	3	3.54592	0.066229	15.403	0.038928
540	165	177	YTFVTSHLPPGFN			10	1479.73	60	4.11078	0.089239	15.3309	0.020839
540	165	177	YTFVTSHLPPGFN			10	1479.73	MAX	5.60942	0.020331	15.8134	0
540	165	179	YTFVTSHLPPGFNEY			12	1771.83	0	0	0	17.6773	0.025246
540	165	179	YTFVTSHLPPGFNEY			12	1771.83	3	4.51539	0.024305	17.6773	0
540	165	179	YTFVTSHLPPGFNEY			12	1771.83	60	4.79906	0.051614	17.6557	0.027193
540	165	180	YTFVTSHLPPGFNEYD			13	1886.86	0	0	0	17.2672	0.028495
540	165	180	YTFVTSHLPPGFNEYD			13	1886.86	3	4.2245	0.137879	17.2611	0.01732
540	165	180	YTFVTSHLPPGFNEYD			13	1886.86	60	4.96324	0.126375	17.1888	0.01918
540	165	186	YTFVTSHLPPGFNEYDFVPESF			18	2593.19	0	0	0	23.545	0.00314
540	165	186	YTFVTSHLPPGFNEYDFVPESF			18	2593.19	3	6.28853	0.103093	23.5504	0.004353
540	165	186	YTFVTSHLPPGFNEYDFVPESF			18	2593.19	60	8.31425	0.094104	23.5255	0
470	165	177	YTFVTSHLPPGFN			10	1479.73	0	0	0	15.382	0.005902
470	165	177	YTFVTSHLPPGFN			10	1479.73	3	3.2956	0.048239	15.3789	0.015398
470	165	177	YTFVTSHLPPGFN			10	1479.73	60	3.79174	0.20453	15.3783	0.032066
470	165	177	YTFVTSHLPPGFN			10	1479.73	MAX	5.58735	0.039982	15.8784	0
470	165	179	YTFVTSHLPPGFNEY			12	1771.83	0	0	0	17.6742	0.012679
470	165	179	YTFVTSHLPPGFNEY			12	1771.83	3	4.00209	0.136606	17.6976	0.018377
470	165	179	YTFVTSHLPPGFNEY			12	1771.83	60	4.28549	0.219405	17.7069	0.021537
470	165	180	YTFVTSHLPPGFNEYD			13	1886.86	0	0	0	17.2301	0.019469
470	165	180	YTFVTSHLPPGFNEYD			13	1886.86	3	3.82958	0.141769	17.2531	0.009066
470	165	180	YTFVTSHLPPGFNEYD			13	1886.86	60	4.38847	0.195559	17.2299	0.025037
470	165	186	YTFVTSHLPPGFNEYDFVPESF			18	2593.19	0	0	0	23.514	0.020258
470	165	186	YTFVTSHLPPGFNEYDFVPESF			18	2593.19	3	5.79466	0.254594	23.5961	0.005718
470	165	186	YTFVTSHLPPGFNEYDFVPESF			18	2593.19	60	6.77827	0.391588	23.6163	0.003692
400	165	177	YTFVTSHLPPGFN			10	1479.73	0	0	0	15.4227	0.007114
400	165	177	YTFVTSHLPPGFN			10	1479.73	3	3.28219	0.077128	15.3632	0.006315
400	165	177	YTFVTSHLPPGFN			10	1479.73	60	3.85893	0.091566	15.3737	0.003637
400	165	177	YTFVTSHLPPGFN			10	1479.73	MAX	5.48901	0.028305	15.8675	0
400	165	178	YTFVTSHLPPGFNE			11	1608.77	0	0	0	15.6213	0.010421
400	165	178	YTFVTSHLPPGFNE			11	1608.77	3	3.68437	0.03393	15.5595	0.005376
400	165	178	YTFVTSHLPPGFNE			11	1608.77	60	4.12554	0.146409	15.5702	0.001923
400	165	179	YTFVTSHLPPGFNEY			12	1771.83	0	0	0	17.6996	0.025858
400	165	179	YTFVTSHLPPGFNEY			12	1771.83	3	4.0136	0.086609	17.6771	0.008993
400	165	179	YTFVTSHLPPGFNEY			12	1771.83	60	4.46306	0.212866	17.6783	0.007748
400	165	180	YTFVTSHLPPGFNEYD			13	1886.86	0	0	0	17.2727	0.014437
400	165	180	YTFVTSHLPPGFNEYD			13	1886.86	3	4.02817	0.088668	17.2332	0.011247
400	165	180	YTFVTSHLPPGFNEYD			13	1886.86	60	4.60428	0.13639	17.2242	0.016538
400	165	186	YTFVTSHLPPGFNEYDFVPESF			18	2593.19	0	0	0	23.5891	0.017158
400	165	186	YTFVTSHLPPGFNEYDFVPESF			18	2593.19	3	6.44141	0.122867	23.5878	0.007342
400	165	186	YTFVTSHLPPGFNEYDFVPESF			18	2593.19	60	6.85955	0.132782	23.5697	0.010302
220	165	177	YTFVTSHLPPGFN			10	1479.73	0	0	0	15.4039	0.026721
220	165	177	YTFVTSHLPPGFN			10	1479.73	3	4.4792	0.142359	15.3487	0.021884
220	165	177	YTFVTSHLPPGFN			10	1479.73	60	4.67892	0.050413	15.3301	0.017451
220	165	177	YTFVTSHLPPGFN			10	1479.73	MAX	5.44876	0.023077	15.8238	0
220	165	179	YTFVTSHLPPGFNEY			12	1771.83	0	0	0	17.6846	0.013714
220	165	179	YTFVTSHLPPGFNEY			12	1771.83	3	4.89102	0.08048	17.6573	0.021826
220	165	179	YTFVTSHLPPGFNEY			12	1771.83	60	4.91223	0.153595	17.6451	0.024624
220	165	180	YTFVTSHLPPGFNEYD			13	1886.86	0	0	0	17.2578	0.017713
220	165	180	YTFVTSHLPPGFNEYD			13	1886.86	3	5.06975	0.162248	17.2108	0.0121
220	165	180	YTFVTSHLPPGFNEYD			13	1886.86	60	5.25631	0.131976	17.1883	0.012148
220	165	186	YTFVTSHLPPGFNEYDFVPESF			18	2593.19	0	0	0	23.5654	0.002543
220	165	186	YTFVTSHLPPGFNEYDFVPESF			18	2593.19	3	7.56924	0.205032	23.52	0.020414
220	165	186	YTFVTSHLPPGFNEYDFVPESF			18	2593.19	60	7.46836	0.23967	23.5075	0.017274
FL50	167	179	FVTSHLPPGFNEY			10	1507.72	0	0	0	14.227	0.023528
FL50	167	179	FVTSHLPPGFNEY			10	1507.72	3	3.46007	0.086904	14.1763	0.032797
FL50	167	179	FVTSHLPPGFNEY			10	1507.72	60	4.46101	0.053264	14.1616	0.019371
FL50	167	179	FVTSHLPPGFNEY			10	1507.72	MAX	3.92208	0.019307	14.261	0
FL50	167	180	FVTSHLPPGFNEYD			11	1622.75	0	0	0	13.7898	0.041523
FL50	167	180	FVTSHLPPGFNEYD			11	1622.75	3	3.90398	0.114344	13.7513	0.034322
FL50	167	180	FVTSHLPPGFNEYD			11	1622.75	60	4.70574	0.049742	13.7498	0.009996
FL50	167	180	FVTSHLPPGFNEYD			11	1622.75	MAX	4.63225	0.015989	13.8075	0
FL50	167	186	FVTSHLPPGFNEYDFVPESF			16	2329.08	0	0	0	22.1223	0.05556
FL50	167	186	FVTSHLPPGFNEYDFVPESF			16	2329.08	3	5.57494	0.279607	22.0734	0.021608
FL50	167	186	FVTSHLPPGFNEYDFVPESF			16	2329.08	60	6.59642	0.060322	21.9806	0.069217
220 37deg	167	179	FVTSHLPPGFNEY			10	1507.72	0	0	0	14.7705	0
220 37deg	167	179	FVTSHLPPGFNEY			10	1507.72	3	4.18212	0.080334	14.7343	0.016732
220 37deg	167	180	FVTSHLPPGFNEYD			11	1622.75	0	0	0	14.2985	0.009754
220 37deg	167	180	FVTSHLPPGFNEYD			11	1622.75	3	4.2406	0.044608	14.2613	0.016532
220 37deg	167	180	FVTSHLPPGFNEYD			11	1622.75	MAX	4.1002	0.017667	14.3271	0
540	167	179	FVTSHLPPGFNEY			10	1507.72	0	0	0	14.2237	0.032394
540	167	179	FVTSHLPPGFNEY			10	1507.72	3	3.52918	0.036106	14.2438	0.038842
540	167	179	FVTSHLPPGFNEY			10	1507.72	60	4.50285	0.118588	14.1766	0.025677
540	167	179	FVTSHLPPGFNEY			10	1507.72	MAX	4.28248	0.029791	14.2407	0
540	167	180	FVTSHLPPGFNEYD			11	1622.75	0	0	0	13.8049	0.040196
540	167	180	FVTSHLPPGFNEYD			11	1622.75	3	4.07099	0.075385	13.8147	0.048423
540	167	180	FVTSHLPPGFNEYD			11	1622.75	60	4.65774	0.053709	13.752	0.029542
540	167	180	FVTSHLPPGFNEYD			11	1622.75	MAX	4.71829	0.000385	13.7984	0
540	167	186	FVTSHLPPGFNEYDFVPESF			16	2329.08	0	0	0	21.9559	0.005752
540	167	186	FVTSHLPPGFNEYDFVPESF			16	2329.08	3	6.79316	0.067986	22.0431	0
540	167	186	FVTSHLPPGFNEYDFVPESF			16	2329.08	60	6.81682	0.294595	21.9266	0.006403
470	167	178	FVTSHLPPGFNE			9	1344.66	0	0	0	11.2894	0.010563
470	167	178	FVTSHLPPGFNE			9	1344.66	3	3.13632	0.014911	11.2506	0
470	167	178	FVTSHLPPGFNE			9	1344.66	60	3.85601	0.236203	11.2251	0.065509
470	167	179	FVTSHLPPGFNEY			10	1507.72	0	0	0	14.209	0.00692
470	167	179	FVTSHLPPGFNEY			10	1507.72	3	3.39255	0.026589	14.1897	0
470	167	179	FVTSHLPPGFNEY			10	1507.72	60	4.11463	0.166012	14.1868	0.051417
470	167	180	FVTSHLPPGFNEYD			11	1622.75	0	0	0	13.7887	0.023724
470	167	180	FVTSHLPPGFNEYD			11	1622.75	3	3.79378	0.056736	13.7804	0.022048
470	167	180	FVTSHLPPGFNEYD			11	1622.75	60	4.16949	0.251621	13.7672	0.058012
470	167	180	FVTSHLPPGFNEYD			11	1622.75	MAX	4.5625	0.04186	13.8784	0
470	167	186	FVTSHLPPGFNEYDFVPESF			16	2329.08	0	0	0	21.941	0.018747
470	167	186	FVTSHLPPGFNEYDFVPESF			16	2329.08	3	5.45363	0.137087	22.015	0.011268
470	167	186	FVTSHLPPGFNEYDFVPESF			16	2329.08	60	6.09978	0.389147	22.0165	0.008943
400	167	178	FVTSHLPPGFNE			9	1344.66	0	0	0	11.2606	0.016305
400	167	178	FVTSHLPPGFNE			9	1344.66	3	3.30056	0.022119	11.2378	0.00287
400	167	178	FVTSHLPPGFNE			9	1344.66	60	3.70432	0.022428	11.2697	0.01546
400	167	179	FVTSHLPPGFNEY			10	1507.72	0	0	0	14.2324	0.022977
400	167	179	FVTSHLPPGFNEY			10	1507.72	3	4.06444	0.02855	14.1913	0.012832
400	167	179	FVTSHLPPGFNEY			10	1507.72	60	4.19363	0.142996	14.2177	0.002904
400	167	180	FVTSHLPPGFNEYD			11	1622.75	0	0	0	13.8057	0.010028
400	167	180	FVTSHLPPGFNEYD			11	1622.75	3	3.92112	0.016005	13.7623	0.015682
400	167	180	FVTSHLPPGFNEYD			11	1622.75	60	4.30227	0.188966	13.7814	0.009378
400	167	180	FVTSHLPPGFNEYD			11	1622.75	MAX	4.74011	0.012867	13.841	0
400	167	186	FVTSHLPPGFNEYDFVPESF			16	2329.08	0	0	0	22.0141	0.015725
400	167	186	FVTSHLPPGFNEYDFVPESF			16	2329.08	3	6.06115	0.164634	22.0042	0.002107
400	167	186	FVTSHLPPGFNEYDFVPESF			16	2329.08	60	6.57471	0.257341	21.9825	0.006743
220	167	179	FVTSHLPPGFNEY			10	1507.72	0	0	0	14.2066	0.017676
220	167	179	FVTSHLPPGFNEY			10	1507.72	3	3.67561	0.013813	14.2125	0.008316
220	167	179	FVTSHLPPGFNEY			10	1507.72	60	4.37104	0.081898	14.1926	0.021083
220	167	180	FVTSHLPPGFNEYD			11	1622.75	0	0	0	13.7953	0.031183
220	167	180	FVTSHLPPGFNEYD			11	1622.75	3	4.53528	0.065068	13.78	0.024743
220	167	180	FVTSHLPPGFNEYD			11	1622.75	60	4.52083	0.059579	13.7662	0.018027
220	167	180	FVTSHLPPGFNEYD			11	1622.75	MAX	4.46525	0.03521	13.8078	0
220	167	186	FVTSHLPPGFNEYDFVPESF			16	2329.08	0	0	0	21.9912	0.009277
220	167	186	FVTSHLPPGFNEYDFVPESF			16	2329.08	3	6.54687	0.10376	21.9708	0.042129
220	167	186	FVTSHLPPGFNEYDFVPESF			16	2329.08	60	6.56274	0.276156	21.9419	0.005953
FL50	168	179	VTSHLPPGFNEY			9	1360.65	0	0	0	11.3677	0.027225
FL50	168	179	VTSHLPPGFNEY			9	1360.65	3	4.04833	0.123554	11.2999	0.036876
FL50	168	179	VTSHLPPGFNEY			9	1360.65	60	4.33668	0.009411	11.3288	0
FL50	168	179	VTSHLPPGFNEY			9	1360.65	MAX	4.00256	0.009411	11.4405	0
FL50	168	180	VTSHLPPGFNEYD			10	1475.68	0	0	0	10.987	0.025034
FL50	168	180	VTSHLPPGFNEYD			10	1475.68	3	3.97353	0.107212	10.9433	0.015013
FL50	168	180	VTSHLPPGFNEYD			10	1475.68	60	4.7646	0.079612	10.9561	0.005122
FL50	168	186	VTSHLPPGFNEYDFVPESF			15	2182.01	0	0	0	20.911	0.062397
FL50	168	186	VTSHLPPGFNEYDFVPESF			15	2182.01	3	5.30109	0.075151	20.8721	0.033069
FL50	168	186	VTSHLPPGFNEYDFVPESF			15	2182.01	60	6.16684	0.102268	20.8029	0.057317
220 37deg	168	179	VTSHLPPGFNEY			9	1360.65	0	0	0	12.0325	0
220 37deg	168	179	VTSHLPPGFNEY			9	1360.65	3	3.93516	0.032229	11.9931	0.005753
220 37deg	168	186	VTSHLPPGFNEYDFVPESF			15	2182.01	0	0	0	21.2643	0.013505
220 37deg	168	186	VTSHLPPGFNEYDFVPESF			15	2182.01	3	6.41116	0.093429	21.1695	0.002376
540	168	179	VTSHLPPGFNEY			9	1360.65	0	0	0	11.4057	0.060217
540	168	179	VTSHLPPGFNEY			9	1360.65	3	4.02531	0.065174	11.4113	0.056306
540	168	179	VTSHLPPGFNEY			9	1360.65	60	4.3445	0.068589	11.3425	0.033887
540	168	179	VTSHLPPGFNEY			9	1360.65	MAX	4.23709	0.034522	11.382	0
540	168	186	VTSHLPPGFNEYDFVPESF			15	2182.01	0	0	0	20.7897	0.0061
540	168	186	VTSHLPPGFNEYDFVPESF			15	2182.01	3	5.75237	0.106233	20.7916	0.001761
540	168	186	VTSHLPPGFNEYDFVPESF			15	2182.01	60	6.51513	0.034194	20.7546	0.01634
470	168	179	VTSHLPPGFNEY			9	1360.65	0	0	0	11.3912	0.010125
470	168	179	VTSHLPPGFNEY			9	1360.65	3	3.95138	0.046774	11.3634	0.01846
470	168	179	VTSHLPPGFNEY			9	1360.65	60	4.11813	0.134218	11.3341	0.069142
470	168	179	VTSHLPPGFNEY			9	1360.65	MAX	4.24164	0.035284	11.4453	0
470	168	186	VTSHLPPGFNEYDFVPESF			15	2182.01	0	0	0	20.7709	0.015692
470	168	186	VTSHLPPGFNEYDFVPESF			15	2182.01	3	5.02611	0.202895	20.8374	0.004311
470	168	186	VTSHLPPGFNEYDFVPESF			15	2182.01	60	5.91343	0.200169	20.8518	0.024338
400	168	179	VTSHLPPGFNEY			9	1360.65	0	0	0	11.3772	0.010059
400	168	179	VTSHLPPGFNEY			9	1360.65	3	3.97168	0.030427	11.3376	0.016484
400	168	179	VTSHLPPGFNEY			9	1360.65	60	4.12847	0.105552	11.356	0.019662
400	168	179	VTSHLPPGFNEY			9	1360.65	MAX	4.23672	0.030067	11.4184	0
400	168	186	VTSHLPPGFNEYDFVPESF			15	2182.01	0	0	0	20.814	0.02822
400	168	186	VTSHLPPGFNEYDFVPESF			15	2182.01	3	5.91153	0.049486	20.805	0.019188
400	168	186	VTSHLPPGFNEYDFVPESF			15	2182.01	60	6.09354	0.175753	20.8134	0.013071
400	168	194	VTSHLPPGFNEYDFVPESFDRDKTIAL			23	3094.52	0	0	0	19.7977	0.027579
400	168	194	VTSHLPPGFNEYDFVPESFDRDKTIAL			23	3094.52	3	9.11801	0.020964	19.7684	0
400	168	194	VTSHLPPGFNEYDFVPESFDRDKTIAL			23	3094.52	60	9.36819	0.379049	19.789	0.024735
220	168	179	VTSHLPPGFNEY			9	1360.65	0	0	0	11.3568	0.032904
220	168	179	VTSHLPPGFNEY			9	1360.65	3	4.52547	0.071891	11.3515	0.02826
220	168	179	VTSHLPPGFNEY			9	1360.65	60	4.29324	0.045548	11.33	0.025317
220	168	179	VTSHLPPGFNEY			9	1360.65	MAX	4.09194	0.022411	11.4202	0
220	168	186	VTSHLPPGFNEYDFVPESF			15	2182.01	0	0	0	20.7926	0.009165
220	168	186	VTSHLPPGFNEYDFVPESF			15	2182.01	3	6.47025	0.031098	20.7579	0.030661
220	168	186	VTSHLPPGFNEYDFVPESF			15	2182.01	60	6.30118	0.219499	20.7579	0.012293
220 37deg	178	186	EYDFVPESF			7	1132.48	0	0	0	18.7395	0.011736
220 37deg	178	186	EYDFVPESF			7	1132.48	3	3.46118	0.122803	18.6714	0.007785
220 37deg	178	186	EYDFVPESF			7	1132.48	MAX	3.17873	0.041075	18.7336	0
470	178	186	EYDFVPESF			7	1132.48	0	0	0	18.2256	0.022809
470	178	186	EYDFVPESF			7	1132.48	60	3.13223	0.028093	18.206	0
400	178	186	EYDFVPESF			7	1132.48	0	0	0	18.2643	0.019106
400	178	186	EYDFVPESF			7	1132.48	3	3.18503	0.061283	18.2213	0.004657
400	178	186	EYDFVPESF			7	1132.48	60	3.18004	0.059447	18.2181	0.005309
FL50	179	186	YDFVPESF			6	1003.44	0	0	0	17.848	0.030269
FL50	179	186	YDFVPESF			6	1003.44	3	2.49332	0.242269	17.7722	0.018547
FL50	179	186	YDFVPESF			6	1003.44	60	3.19936	0.027216	17.7535	0.026478
FL50	179	186	YDFVPESF			6	1003.44	MAX	3.13554	0.023799	17.7899	0
220 37deg	179	186	YDFVPESF			6	1003.44	0	0	0	18.3332	0.007283
220 37deg	179	186	YDFVPESF			6	1003.44	3	3.12179	0.091317	18.2585	0.01014
220 37deg	179	186	YDFVPESF			6	1003.44	MAX	2.9506	0.017814	18.3166	0
540	179	186	YDFVPESF			6	1003.44	0	0	0	17.7933	0.025928
540	179	186	YDFVPESF			6	1003.44	3	2.73649	0.01023	17.8005	0
540	179	186	YDFVPESF			6	1003.44	60	3.28397	0.027725	17.7175	0.02361
540	179	186	YDFVPESF			6	1003.44	MAX	3.1785	0.01023	17.7897	0
470	179	186	YDFVPESF			6	1003.44	0	0	0	17.7635	0.019199
470	179	186	YDFVPESF			6	1003.44	3	2.51823	0.029685	17.7846	0
470	179	186	YDFVPESF			6	1003.44	60	3.06498	0.066329	17.7687	0.037632
470	179	186	YDFVPESF			6	1003.44	MAX	3.15695	0.029685	17.8625	0
400	179	186	YDFVPESF			6	1003.44	0	0	0	17.8019	0.017838
400	179	186	YDFVPESF			6	1003.44	3	3.16616	0.052471	17.76	0.01167
400	179	186	YDFVPESF			6	1003.44	60	3.18406	0.08595	17.7671	0.012591
400	179	186	YDFVPESF			6	1003.44	MAX	3.18842	0.01263	17.8203	0
220	179	186	YDFVPESF			6	1003.44	0	0	0	17.7761	0.02682
220	179	186	YDFVPESF			6	1003.44	3	3.17146	0.065296	17.7481	0.024114
220	179	186	YDFVPESF			6	1003.44	60	3.14347	0.076164	17.7281	0.002737
220	179	186	YDFVPESF			6	1003.44	MAX	3.09247	0.064677	17.7963	0
FL50	180	186	DFVPESF			5	840.377	0	0	0	14.2969	0.023812
FL50	180	186	DFVPESF			5	840.377	3	1.95961	0.090795	14.2437	0.02897
FL50	180	186	DFVPESF			5	840.377	60	2.65389	0.041669	14.24	0.017566
FL50	180	186	DFVPESF			5	840.377	MAX	2.55339	0.021951	14.2658	0
220 37deg	180	186	DFVPESF			5	840.377	0	0	0	14.8344	0
220 37deg	180	186	DFVPESF			5	840.377	3	2.54514	0.014153	14.7888	0.011006
220 37deg	180	186	DFVPESF			5	840.377	MAX	2.48449	0	14.8251	0
540	180	186	DFVPESF			5	840.377	0	0	0	14.2737	0.027063
540	180	186	DFVPESF			5	840.377	3	2.24713	0.051878	14.2706	0.034263
540	180	186	DFVPESF			5	840.377	60	2.79546	0.061453	14.2205	0.022569
540	180	186	DFVPESF			5	840.377	MAX	2.67301	0.0122	14.234	0
470	180	186	DFVPESF			5	840.377	0	0	0	14.2746	0.018714
470	180	186	DFVPESF			5	840.377	3	1.89762	0.042751	14.2506	0
470	180	186	DFVPESF			5	840.377	60	2.49357	0.088457	14.2334	0.052603
470	180	186	DFVPESF			5	840.377	MAX	2.58511	0.042751	14.3134	0
400	180	186	DFVPESF			5	840.377	0	0	0	14.2894	0.010498
400	180	186	DFVPESF			5	840.377	3	2.61964	0.037248	14.2394	0.012277
400	180	186	DFVPESF			5	840.377	60	2.6202	0.109541	14.2387	0.008552
400	180	186	DFVPESF			5	840.377	MAX	2.63221	0.036571	14.2944	0
220	180	186	DFVPESF			5	840.377	0	0	0	14.2857	0.024882
220	180	186	DFVPESF			5	840.377	3	2.6834	0.055799	14.2462	0.024661
220	180	186	DFVPESF			5	840.377	60	2.73732	0.057909	14.2229	0.021166
220	180	186	DFVPESF			5	840.377	MAX	2.61676	0.054086	14.2421	0
FL50	181	186	FVPESF			4	725.351	0	0	0	10.9682	0.023676
FL50	181	186	FVPESF			4	725.351	3	1.42193	0.1049	10.915	0.032049
FL50	181	186	FVPESF			4	725.351	60	2.33375	0.064532	10.9267	0.012542
FL50	181	186	FVPESF			4	725.351	MAX	2.22405	0.044176	10.9978	0
220 37deg	181	186	FVPESF			4	725.351	3	NaN	NaN	11.6526	0.007053
220 37deg	181	186	FVPESF			4	725.351	MAX	NaN	NaN	11.6641	0
540	181	186	FVPESF			4	725.351	0	0	0	10.9893	0.047469
540	181	186	FVPESF			4	725.351	3	1.68582	0.053096	10.9807	0.040945
540	181	186	FVPESF			4	725.351	60	2.36162	0.038486	10.9357	0.031451
540	181	186	FVPESF			4	725.351	MAX	2.2575	0.017834	10.9441	0
470	181	186	FVPESF			4	725.351	0	0	0	10.9827	0.009582
470	181	186	FVPESF			4	725.351	3	1.33492	0.106996	10.958	0.011508
470	181	186	FVPESF			4	725.351	60	2.18403	0.043041	10.909	0.062589
470	181	186	FVPESF			4	725.351	MAX	2.20055	0.032066	11.0013	0
400	181	186	FVPESF			4	725.351	0	0	0	10.9698	0.004387
400	181	186	FVPESF			4	725.351	3	2.26279	0.082147	10.9396	0.010671
400	181	186	FVPESF			4	725.351	60	2.28481	0.048018	10.9421	0.025257
400	181	186	FVPESF			4	725.351	MAX	2.28459	0.009744	10.9692	0
220	181	186	FVPESF			4	725.351	0	0	0	10.9501	0.02632
220	181	186	FVPESF			4	725.351	3	2.41456	0.078293	10.9448	0.020091
220	181	186	FVPESF			4	725.351	60	2.43739	0.063218	10.9225	0.028794
220	181	186	FVPESF			4	725.351	MAX	2.19872	0.051755	10.9656	0
FL50	194	207	LIMNSSGSTGLPKG			12	1361.71	MAX	NaN	NaN	6.91085	0
135	194	207	LIMNSSGSTGLPKG			12	1361.71	0	0	0	7.43703	0
FL50	195	216	IMNSSGSTGLPKGVALPHRTAC			19	2197.12	0	0	0	8.22719	0.032754
FL50	195	216	IMNSSGSTGLPKGVALPHRTAC			19	2197.12	3	5.53955	0.095675	8.15365	0.027345
FL50	195	216	IMNSSGSTGLPKGVALPHRTAC			19	2197.12	60	8.50991	0.067422	8.12513	0.002603
FL50	195	216	IMNSSGSTGLPKGVALPHRTAC			19	2197.12	MAX	8.41526	0.028721	8.26481	0
540	195	216	IMNSSGSTGLPKGVALPHRTAC			19	2197.12	0	0	0	8.24394	0.049783
540	195	216	IMNSSGSTGLPKGVALPHRTAC			19	2197.12	3	6.30612	0.082275	8.23189	0.075495
540	195	216	IMNSSGSTGLPKGVALPHRTAC			19	2197.12	60	8.73336	0.176792	8.19157	0.026561
540	195	216	IMNSSGSTGLPKGVALPHRTAC			19	2197.12	MAX	8.49754	0.017181	8.18091	0
470	195	216	IMNSSGSTGLPKGVALPHRTAC			19	2197.12	0	0	0	8.21924	0.012944
470	195	216	IMNSSGSTGLPKGVALPHRTAC			19	2197.12	3	5.13273	0.13787	8.18413	0.04168
470	195	216	IMNSSGSTGLPKGVALPHRTAC			19	2197.12	60	7.57116	0.431483	8.14344	0.03178
470	195	216	IMNSSGSTGLPKGVALPHRTAC			19	2197.12	MAX	8.42398	0.009968	8.21396	0
400	195	216	IMNSSGSTGLPKGVALPHRTAC			19	2197.12	0	0	0	8.20497	0.02011
400	195	216	IMNSSGSTGLPKGVALPHRTAC			19	2197.12	3	8.23789	0.126291	8.16866	0.017876
400	195	216	IMNSSGSTGLPKGVALPHRTAC			19	2197.12	60	7.91435	0.398767	8.16983	0.015987
400	195	216	IMNSSGSTGLPKGVALPHRTAC			19	2197.12	MAX	8.48771	0.007155	8.19185	0
220	195	216	IMNSSGSTGLPKGVALPHRTAC			19	2197.12	0	0	0	8.18181	0.006491
220	195	216	IMNSSGSTGLPKGVALPHRTAC			19	2197.12	3	8.53764	0.188206	8.1728	0.003962
220	195	216	IMNSSGSTGLPKGVALPHRTAC			19	2197.12	60	8.41219	0.109522	8.16043	0.017195
220	195	216	IMNSSGSTGLPKGVALPHRTAC			19	2197.12	MAX	8.42625	0.064849	8.18422	0
FL50	217	238	VRFSHARDPIFGNQIIPDTAIL			19	2480.34	0	0	0	17.8891	0.039391
FL50	217	238	VRFSHARDPIFGNQIIPDTAIL			19	2480.34	3	4.29054	0.025881	17.8711	0.037017
FL50	217	238	VRFSHARDPIFGNQIIPDTAIL			19	2480.34	60	6.63526	0.070157	17.808	0.032201
FL50	217	238	VRFSHARDPIFGNQIIPDTAIL			19	2480.34	MAX	7.30182	0.025515	17.8726	0
540	217	238	VRFSHARDPIFGNQIIPDTAIL			19	2480.34	0	0	0	17.8175	0.037528
540	217	238	VRFSHARDPIFGNQIIPDTAIL			19	2480.34	3	4.98938	0.075758	17.8355	0.036037
540	217	238	VRFSHARDPIFGNQIIPDTAIL			19	2480.34	60	6.94862	0.115226	17.7779	0.041349
540	217	238	VRFSHARDPIFGNQIIPDTAIL			19	2480.34	MAX	7.6355	0.050209	17.8785	0
470	217	238	VRFSHARDPIFGNQIIPDTAIL			19	2480.34	0	0	0	17.7958	0.022406
470	217	238	VRFSHARDPIFGNQIIPDTAIL			19	2480.34	3	3.93342	0.179736	17.8576	0.024387
470	217	238	VRFSHARDPIFGNQIIPDTAIL			19	2480.34	60	6.33388	0.314173	17.8671	0.009983
470	217	238	VRFSHARDPIFGNQIIPDTAIL			19	2480.34	MAX	7.89752	0.140269	17.9341	0
400	217	238	VRFSHARDPIFGNQIIPDTAIL			19	2480.34	0	0	0	17.86	0.023878
400	217	238	VRFSHARDPIFGNQIIPDTAIL			19	2480.34	3	6.57846	0.062778	17.8087	0.009044
400	217	238	VRFSHARDPIFGNQIIPDTAIL			19	2480.34	60	7.78183	0.127895	17.8167	0.0021
400	217	238	VRFSHARDPIFGNQIIPDTAIL			19	2480.34	MAX	7.83523	0.041508	17.9432	0
FL50	225	238	PIFGNQIIPDTAIL			11	1511.85	0	0	0	21.7155	0.071308
FL50	225	238	PIFGNQIIPDTAIL			11	1511.85	MAX	7.09333	0.065725	21.5379	0
540	225	238	PIFGNQIIPDTAIL			11	1511.85	0	0	0	21.5354	0.002718
540	225	238	PIFGNQIIPDTAIL			11	1511.85	MAX	6.98595	0.184647	21.5391	0
470	225	238	PIFGNQIIPDTAIL			11	1511.85	0	0	0	21.534	0.009456
470	225	238	PIFGNQIIPDTAIL			11	1511.85	MAX	6.94571	0.025006	21.6131	0
400	225	238	PIFGNQIIPDTAIL			11	1511.85	0	0	0	21.607	0.016063
400	225	238	PIFGNQIIPDTAIL			11	1511.85	3	5.4721	0.12346	21.5707	0.007707
400	225	238	PIFGNQIIPDTAIL			11	1511.85	60	6.41347	0.225968	21.5769	0.009969
400	225	238	PIFGNQIIPDTAIL			11	1511.85	MAX	6.85291	0.122956	21.5863	0
FL50	238	250	LSVVPFHHGFGMF			11	1474.73	0	0	0	18.1161	0.039308
FL50	238	250	LSVVPFHHGFGMF			11	1474.73	3	1.48969	0.141356	18.0534	0.044259
FL50	238	250	LSVVPFHHGFGMF			11	1474.73	60	3.63028	0.07417	18.0119	0.023676
FL50	238	250	LSVVPFHHGFGMF			11	1474.73	MAX	3.64669	0.009513	18.1394	0
540	238	250	LSVVPFHHGFGMF			11	1474.73	0	0	0	18.0465	0.038121
540	238	250	LSVVPFHHGFGMF			11	1474.73	3	1.48187	0.255011	18.0653	0.052643
540	238	250	LSVVPFHHGFGMF			11	1474.73	60	3.7554	0.058787	17.9761	0.033977
540	238	250	LSVVPFHHGFGMF			11	1474.73	MAX	3.96784	0.053077	18.1257	0
470	238	250	LSVVPFHHGFGMF			11	1474.73	0	0	0	17.9936	0.027094
470	238	250	LSVVPFHHGFGMF			11	1474.73	3	1.44715	0.048254	18.0522	0
470	238	250	LSVVPFHHGFGMF			11	1474.73	60	3.19266	0.074796	18.0699	0.042958
470	238	250	LSVVPFHHGFGMF			11	1474.73	MAX	4.00941	0.048254	18.1777	0
400	238	250	LSVVPFHHGFGMF			11	1474.73	0	0	0	18.0537	0.021129
400	238	250	LSVVPFHHGFGMF			11	1474.73	3	2.66468	0.083109	18.0366	0.013516
400	238	250	LSVVPFHHGFGMF			11	1474.73	60	3.67822	0.1593	18.0501	0.018482
400	238	250	LSVVPFHHGFGMF			11	1474.73	MAX	3.56231	0.055702	18.1984	0
FL50	239	249	SVVPFHHGFGM			9	1214.58	0	0	0	10.5789	0.037042
FL50	239	249	SVVPFHHGFGM			9	1214.58	3	1.33246	0.030214	10.5275	0.031578
FL50	239	249	SVVPFHHGFGM			9	1214.58	60	3.14955	0.186609	10.5171	0.009016
FL50	239	250	SVVPFHHGFGMF			10	1361.65	0	0	0	15.8538	0.055899
FL50	239	250	SVVPFHHGFGMF			10	1361.65	3	1.50717	0.171294	15.8603	0.04076
FL50	239	250	SVVPFHHGFGMF			10	1361.65	60	3.2902	0.175932	15.8206	0.012603
FL50	239	250	SVVPFHHGFGMF			10	1361.65	MAX	3.2948	0.169538	15.9044	0
540	239	249	SVVPFHHGFGM			9	1214.58	0	0	0	10.5852	0.067299
540	239	249	SVVPFHHGFGM			9	1214.58	3	2.03406	0.016458	10.7055	0
540	239	249	SVVPFHHGFGM			9	1214.58	60	3.08765	0.016458	10.5097	0
540	239	249	SVVPFHHGFGM			9	1214.58	MAX	3.15858	0.016458	10.5608	0
540	239	250	SVVPFHHGFGMF			10	1361.65	0	0	0	15.8538	0.053542
540	239	250	SVVPFHHGFGMF			10	1361.65	3	1.291	0.021622	15.89	0.049488
540	239	250	SVVPFHHGFGMF			10	1361.65	60	2.95769	0.066394	15.8078	0.043614
540	239	250	SVVPFHHGFGMF			10	1361.65	MAX	2.9705	0.014562	15.9106	0
470	239	249	SVVPFHHGFGM			9	1214.58	0	0	0	10.5916	0.024441
470	239	249	SVVPFHHGFGM			9	1214.58	3	1.5641	0.073187	10.5311	0
470	239	249	SVVPFHHGFGM			9	1214.58	60	2.76111	0.122597	10.5242	0.043903
470	239	250	SVVPFHHGFGMF			10	1361.65	0	0	0	15.8344	0.009342
470	239	250	SVVPFHHGFGMF			10	1361.65	3	1.24756	0.095948	15.8632	0.012203
470	239	250	SVVPFHHGFGMF			10	1361.65	60	2.73027	0.163068	15.8456	0.049878
470	239	250	SVVPFHHGFGMF			10	1361.65	MAX	2.99714	0.041941	15.9844	0
400	239	249	SVVPFHHGFGM			9	1214.58	0	0	0	10.5748	0.010444
400	239	249	SVVPFHHGFGM			9	1214.58	3	2.26556	0.069466	10.5383	0.004194
400	239	249	SVVPFHHGFGM			9	1214.58	60	2.98346	0.122027	10.5582	0.009012
400	239	249	SVVPFHHGFGM			9	1214.58	MAX	2.96291	0.069466	10.6052	0
400	239	250	SVVPFHHGFGMF			10	1361.65	0	0	0	15.8603	0.012751
400	239	250	SVVPFHHGFGMF			10	1361.65	3	2.36067	0.179066	15.8225	0.020111
400	239	250	SVVPFHHGFGMF			10	1361.65	60	3.26612	0.1876	15.8377	0.012369
400	239	250	SVVPFHHGFGMF			10	1361.65	MAX	3.20522	0.165875	15.9394	0
FL50	241	250	VPFHHGFGMF			8	1175.55	0	0	0	15.8926	0.046797
FL50	241	250	VPFHHGFGMF			8	1175.55	3	1.44437	0.043371	15.8407	0.050731
FL50	241	250	VPFHHGFGMF			8	1175.55	60	2.97829	0.008343	15.7979	0.003251
FL50	241	250	VPFHHGFGMF			8	1175.55	MAX	2.83025	0.007788	15.9017	0
540	241	250	VPFHHGFGMF			8	1175.55	0	0	0	15.8622	0.041061
540	241	250	VPFHHGFGMF			8	1175.55	3	1.44713	0.10896	15.8802	0.048943
540	241	250	VPFHHGFGMF			8	1175.55	60	2.77422	0.014409	15.7714	0
540	241	250	VPFHHGFGMF			8	1175.55	MAX	2.74706	0.014409	15.899	0
470	241	250	VPFHHGFGMF			8	1175.55	0	0	0	15.8394	0.015817
470	241	250	VPFHHGFGMF			8	1175.55	3	1.3858	0.019789	15.8423	0.009554
470	241	250	VPFHHGFGMF			8	1175.55	60	2.52667	0.126558	15.8405	0.029019
470	241	250	VPFHHGFGMF			8	1175.55	MAX	2.78072	0.003966	15.976	0
400	241	250	VPFHHGFGMF			8	1175.55	0	0	0	15.87	0.016579
400	241	250	VPFHHGFGMF			8	1175.55	3	2.28387	0.056536	15.8191	0.002554
400	241	250	VPFHHGFGMF			8	1175.55	60	2.75624	0.112641	15.8398	0.008534
400	241	250	VPFHHGFGMF			8	1175.55	MAX	2.7114	0.016735	15.9479	0
FL50	242	250	PFHHGFGMF			7	1076.48	0	0	0	15.8942	0.047395
FL50	242	250	PFHHGFGMF			7	1076.48	3	0.918447	0.037555	15.8459	0.037655
FL50	242	250	PFHHGFGMF			7	1076.48	60	2.00218	0.006605	15.8079	0
FL50	242	250	PFHHGFGMF			7	1076.48	MAX	1.74079	0.006605	15.9019	0
540	242	250	PFHHGFGMF			7	1076.48	0	0	0	15.8636	0.040297
540	242	250	PFHHGFGMF			7	1076.48	3	0.662154	0.235523	15.927	0.021369
540	242	250	PFHHGFGMF			7	1076.48	60	2.03239	0.011956	15.775	0
540	242	250	PFHHGFGMF			7	1076.48	MAX	1.48724	0.011956	15.9094	0
470	242	250	PFHHGFGMF			7	1076.48	0	0	0	15.8464	0.018167
470	242	250	PFHHGFGMF			7	1076.48	3	0.614938	0.07088	15.8411	0
470	242	250	PFHHGFGMF			7	1076.48	60	1.76877	0.173739	15.8399	0.02914
470	242	250	PFHHGFGMF			7	1076.48	MAX	1.64256	0.07088	15.9822	0
400	242	250	PFHHGFGMF			7	1076.48	0	0	0	15.8794	0.015842
400	242	250	PFHHGFGMF			7	1076.48	3	1.36103	0.092758	15.8254	0.012886
400	242	250	PFHHGFGMF			7	1076.48	60	1.89258	0.049632	15.8363	0.00123
400	242	250	PFHHGFGMF			7	1076.48	MAX	1.53373	0.015445	15.9574	0
FL50	251	256	TTLGYL			5	667.366	0	0	0	11.5371	0.024803
FL50	251	256	TTLGYL			5	667.366	3	0.130519	0.009683	11.4947	0.022157
FL50	251	256	TTLGYL			5	667.366	60	0.126405	0.023205	11.5048	0.000816
FL50	251	256	TTLGYL			5	667.366	MAX	2.93701	0.007827	11.5868	0
FL50	251	259	TTLGYLICG			8	940.481	0	0	0	17.0947	0.032972
FL50	251	259	TTLGYLICG			8	940.481	3	0.202645	0.038914	17.0605	0.044533
FL50	251	259	TTLGYLICG			8	940.481	60	0.18355	0.028782	17.0429	0.014911
FL50	251	260	TTLGYLICGF			9	1087.55	0	0	0	24.493	0.061347
FL50	251	260	TTLGYLICGF			9	1087.55	3	0.168211	0.08587	24.4546	0.032795
FL50	251	260	TTLGYLICGF			9	1087.55	60	0.214007	0.02769	24.3811	0.084067
540	251	256	TTLGYL			5	667.366	0	0	0	11.5445	0.042282
540	251	256	TTLGYL			5	667.366	3	0.151907	0.019476	11.5616	0.057951
540	251	256	TTLGYL			5	667.366	60	0.183492	0.078657	11.5138	0.035967
540	251	256	TTLGYL			5	667.366	MAX	2.99845	0.002479	11.5003	0
540	251	259	TTLGYLICG			8	940.481	0	0	0	17.0144	0.024177
540	251	259	TTLGYLICG			8	940.481	3	0.279661	0.052412	17.0415	0.035182
540	251	259	TTLGYLICG			8	940.481	60	0.273107	0.128536	17.0003	0.0278
540	251	260	TTLGYLICGF			9	1087.55	0	0	0	24.2803	0.007172
540	251	260	TTLGYLICGF			9	1087.55	3	0.158221	0.021129	24.3259	0
540	251	260	TTLGYLICGF			9	1087.55	60	0.474189	0.021129	24.2611	0
470	251	256	TTLGYL			5	667.366	0	0	0	11.5488	0.014474
470	251	256	TTLGYL			5	667.366	3	0.118088	0.056595	11.5377	0.016127
470	251	256	TTLGYL			5	667.366	60	0.249145	0.069303	11.5026	0.046803
470	251	256	TTLGYL			5	667.366	MAX	2.98147	0.011605	11.5566	0
470	251	259	TTLGYLICG			8	940.481	0	0	0	17.0302	0.0152
470	251	259	TTLGYLICG			8	940.481	3	0.269771	0.124489	17.0327	0.01494
470	251	259	TTLGYLICG			8	940.481	60	0.371355	0.09629	17.0475	0.041106
470	251	260	TTLGYLICGF			9	1087.55	0	0	0	24.2664	0.008632
470	251	260	TTLGYLICGF			9	1087.55	3	0.162501	0.124367	24.353	0.00647
470	251	260	TTLGYLICGF			9	1087.55	60	0.312626	0.095632	24.3836	0.005659
400	251	256	TTLGYL			5	667.366	0	0	0	11.544	0.009709
400	251	256	TTLGYL			5	667.366	3	0.318927	0.050418	11.5134	0.014965
400	251	256	TTLGYL			5	667.366	60	0.501849	0.09207	11.5211	0.020065
400	251	256	TTLGYL			5	667.366	MAX	3.03716	0.005701	11.5264	0
400	251	259	TTLGYLICG			8	940.481	0	0	0	17.0539	0.010991
400	251	259	TTLGYLICG			8	940.481	3	0.538514	0.088281	17.0198	0.006406
400	251	259	TTLGYLICG			8	940.481	60	0.62182	0.057823	17.0434	0.007195
400	251	260	TTLGYLICGF			9	1087.55	0	0	0	24.3614	0.008109
400	251	260	TTLGYLICGF			9	1087.55	3	0.641808	0.062478	24.3587	0.006376
400	251	260	TTLGYLICGF			9	1087.55	60	0.743313	0.082384	24.3481	0.017501
FL50	255	260	YLICGF			5	715.348	0	0	0	19.3251	0.038753
FL50	255	260	YLICGF			5	715.348	3	0.131978	0.088565	19.2524	0.007999
FL50	255	260	YLICGF			5	715.348	60	0.048058	0.056729	19.238	0.032029
FL50	255	260	YLICGF			5	715.348	MAX	2.8287	0.05427	19.2302	0
540	255	260	YLICGF			5	715.348	0	0	0	19.2292	0.013526
540	255	260	YLICGF			5	715.348	3	0.198617	0.037904	19.2481	0.020113
540	255	260	YLICGF			5	715.348	60	0.327598	0.023665	19.1903	0
540	255	260	YLICGF			5	715.348	MAX	2.98238	0.023665	19.2526	0
470	255	260	YLICGF			5	715.348	0	0	0	19.2177	0.010924
470	255	260	YLICGF			5	715.348	3	0.21923	0.070255	19.2489	0.022332
470	255	260	YLICGF			5	715.348	60	0.287432	0.052034	19.2565	0.04324
470	255	260	YLICGF			5	715.348	MAX	2.7538	0.051907	19.3296	0
400	255	260	YLICGF			5	715.348	0	0	0	19.2488	0.019529
400	255	260	YLICGF			5	715.348	3	0.363463	0.070554	19.2426	0.014704
400	255	260	YLICGF			5	715.348	60	0.526184	0.067231	19.2444	0.006583
400	255	260	YLICGF			5	715.348	MAX	3.0016	0.011491	19.2835	0
FL50	256	260	LICGF			4	552.285	0	0	0	14.8087	0.016213
470	256	260	LICGF			4	552.285	0	0	0	14.8057	0
470	256	260	LICGF			4	552.285	3	0.157322	0	14.7805	0
470	256	260	LICGF			4	552.285	60	0.12549	0.032163	14.765	0.046305
220 37deg	259	274	GFRVVLMYRFEEELFL			15	2048.07	3	NaN	NaN	10.2473	0.250005
FL50	260	265	FRVVLM			5	764.449	0	0	0	12.8499	0.05329
FL50	260	265	FRVVLM			5	764.449	3	0.002155	0.057524	12.7275	0.028993
FL50	260	265	FRVVLM			5	764.449	60	0.201016	0.008083	12.7252	0
FL50	260	265	FRVVLM			5	764.449	MAX	3.23643	0.008083	12.9197	0
540	260	265	FRVVLM			5	764.449	0	0	0	12.863	0.061566
540	260	265	FRVVLM			5	764.449	3	-0.027638	0.024296	12.754	0.041501
540	260	265	FRVVLM			5	764.449	60	0.293932	0.179082	12.726	0.015407
540	260	265	FRVVLM			5	764.449	MAX	3.31433	0.023221	12.8243	0
470	260	265	FRVVLM			5	764.449	0	0	0	12.829	0.019319
470	260	265	FRVVLM			5	764.449	3	0.080421	0.075551	12.7769	0.035902
470	260	265	FRVVLM			5	764.449	60	0.351017	0.071939	12.8133	0.026896
470	260	265	FRVVLM			5	764.449	MAX	3.14368	0.056059	12.892	0
400	260	265	FRVVLM			5	764.449	0	0	0	12.8282	0.030893
400	260	265	FRVVLM			5	764.449	3	0.399751	0.055924	12.7932	0.028338
400	260	265	FRVVLM			5	764.449	60	0.871107	0.158861	12.8085	0.019913
400	260	265	FRVVLM			5	764.449	MAX	3.23533	0.040645	12.8747	0
FL50	265	272	MYRFEEEL			7	1116.5	0	0	0	13.8047	0.046035
FL50	265	272	MYRFEEEL			7	1116.5	3	2.79265	0.076404	13.7307	0.036729
FL50	265	272	MYRFEEEL			7	1116.5	60	3.24396	0.01609	13.7246	0.008096
FL50	265	272	MYRFEEEL			7	1116.5	MAX	2.823	0.004644	13.8211	0
540	265	272	MYRFEEEL			7	1116.5	0	0	0	13.8099	0.036651
540	265	272	MYRFEEEL			7	1116.5	3	3.15697	0.056971	13.7941	0.053433
540	265	272	MYRFEEEL			7	1116.5	60	3.46582	0.036935	13.743	0.0307
540	265	272	MYRFEEEL			7	1116.5	MAX	3.11392	0.032669	13.8078	0
470	265	272	MYRFEEEL			7	1116.5	0	0	0	13.8064	0.019069
470	265	272	MYRFEEEL			7	1116.5	3	2.69118	0.134983	13.7657	0.020273
470	265	272	MYRFEEEL			7	1116.5	60	3.07142	0.14767	13.7301	0.076754
400	265	272	MYRFEEEL			7	1116.5	0	0	0	13.8124	0.011412
400	265	272	MYRFEEEL			7	1116.5	3	3.03195	0.015412	13.7499	0.014969
400	265	272	MYRFEEEL			7	1116.5	60	3.10594	0.120959	13.7599	0.009458
400	265	272	MYRFEEEL			7	1116.5	MAX	3.24585	0.011038	13.8659	0
FL50	266	272	YRFEEEL			6	985.462	0	0	0	11.4426	0.026035
FL50	266	272	YRFEEEL			6	985.462	3	2.50282	0.061301	11.38	0.030017
FL50	266	272	YRFEEEL			6	985.462	60	2.86063	0.05889	11.3777	0.003709
FL50	266	273	YRFEEELF			7	1132.53	0	0	0	16.7895	0
540	266	272	YRFEEEL			6	985.462	0	0	0	11.4793	0.054198
540	266	272	YRFEEEL			6	985.462	3	2.66236	0.062666	11.5001	0.05787
540	266	272	YRFEEEL			6	985.462	60	2.98112	0.027327	11.4271	0.033314
470	266	271	YRFEEE			5	872.379	0	0	0	5.51585	0.001746
470	266	271	YRFEEE			5	872.379	3	2.18809	0.003726	5.46663	0
470	266	271	YRFEEE			5	872.379	60	2.59637	0.003726	5.48689	0
470	266	272	YRFEEEL			6	985.462	0	0	0	11.4779	0.023413
470	266	272	YRFEEEL			6	985.462	3	2.39745	0.101042	11.4329	0.019047
470	266	272	YRFEEEL			6	985.462	60	2.6011	0.133874	11.402	0.082351
400	266	272	YRFEEEL			6	985.462	0	0	0	11.4638	0.020763
400	266	272	YRFEEEL			6	985.462	3	2.68426	0.084617	11.424	0.013416
400	266	272	YRFEEEL			6	985.462	60	2.70354	0.120656	11.4076	0.032128
FL50	272	279	LFLRSLQD			7	991.557	0	0	0	10.6151	0.037711
FL50	272	279	LFLRSLQD			7	991.557	3	0.008606	0.065698	10.5658	0.039368
FL50	272	279	LFLRSLQD			7	991.557	60	3.58895	0.047899	10.5519	0.000857
FL50	272	279	LFLRSLQD			7	991.557	MAX	3.61143	0.04766	10.6734	0
540	272	279	LFLRSLQD			7	991.557	0	0	0	10.6175	0.05318
540	272	279	LFLRSLQD			7	991.557	3	0.644106	0.057457	10.7366	0
540	272	279	LFLRSLQD			7	991.557	60	4.24422	0.081853	10.5569	0.032274
540	272	279	LFLRSLQD			7	991.557	MAX	3.27363	0.057457	10.5532	0
470	272	279	LFLRSLQD			7	991.557	0	0	0	10.6238	0.016474
470	272	279	LFLRSLQD			7	991.557	3	0.571837	0.102656	10.5832	0.027982
470	272	279	LFLRSLQD			7	991.557	60	3.01367	0.058596	10.5506	0.038291
470	272	279	LFLRSLQD			7	991.557	MAX	3.48145	0.017991	10.6194	0
400	272	279	LFLRSLQD			7	991.557	0	0	0	10.61	0.010973
400	272	279	LFLRSLQD			7	991.557	3	3.70658	0.034822	10.5542	0.005616
400	272	279	LFLRSLQD			7	991.557	60	3.80607	0.122635	10.5736	0.011707
400	272	279	LFLRSLQD			7	991.557	MAX	3.87416	0.014608	10.5865	0
FL50	273	279	FLRSLQD			6	878.473	0	0	0	5.58767	0.040714
FL50	273	279	FLRSLQD			6	878.473	3	0.812807	0.082335	5.55118	0.024256
FL50	273	279	FLRSLQD			6	878.473	60	3.27036	0.036184	5.52785	0.010317
FL50	273	279	FLRSLQD			6	878.473	MAX	3.31556	0.029398	5.5989	0
220 37deg	273	286	FLRSLQDYKIQSAL			13	1681.93	3	NaN	NaN	14.1312	0.139738
540	273	279	FLRSLQD			6	878.473	0	0	0	5.59705	0.051958
540	273	279	FLRSLQD			6	878.473	3	1.14733	0.10091	5.61805	0.074136
540	273	279	FLRSLQD			6	878.473	60	3.52097	0.118061	5.55377	0.020945
540	273	279	FLRSLQD			6	878.473	MAX	3.24724	0.022067	5.50526	0
470	273	279	FLRSLQD			6	878.473	0	0	0	5.58619	0.003287
470	273	279	FLRSLQD			6	878.473	3	0.727008	0.025983	5.55784	0.026978
470	273	279	FLRSLQD			6	878.473	60	2.8215	0.096775	5.55078	0.000164
470	273	279	FLRSLQD			6	878.473	MAX	3.10782	0.016989	5.52256	0
470	273	280	FLRSLQDY			7	1041.54	0	0	0	10.7188	0.009405
470	273	280	FLRSLQDY			7	1041.54	3	0.534849	0.050175	10.7045	0
470	273	280	FLRSLQDY			7	1041.54	60	2.90578	0.089818	10.6249	0.073276
470	273	280	FLRSLQDY			7	1041.54	MAX	2.83438	0.050175	10.6854	0
470	273	286	FLRSLQDYKIQSAL			13	1681.93	0	0	0	14.3314	0.025029
470	273	286	FLRSLQDYKIQSAL			13	1681.93	3	1.39177	0.134569	14.3534	0.024289
470	273	286	FLRSLQDYKIQSAL			13	1681.93	60	5.77367	0.199083	14.3117	0.036388
400	273	279	FLRSLQD			6	878.473	0	0	0	5.56838	0.023922
400	273	279	FLRSLQD			6	878.473	3	3.32459	0.105085	5.55875	0.014391
400	273	279	FLRSLQD			6	878.473	60	3.33978	0.137104	5.52139	0.03308
400	273	280	FLRSLQDY			7	1041.54	0	0	0	10.6986	0.017485
400	273	280	FLRSLQDY			7	1041.54	3	3.70705	0.039179	10.652	0.003313
400	273	280	FLRSLQDY			7	1041.54	60	3.70387	0.130558	10.6382	0.022939
400	273	286	FLRSLQDYKIQSAL			13	1681.93	0	0	0	14.3615	0.014897
400	273	286	FLRSLQDYKIQSAL			13	1681.93	3	7.21955	0.010449	14.2861	0
400	273	286	FLRSLQDYKIQSAL			13	1681.93	60	7.47165	0.252809	14.3176	0.007162
470	274	286	LRSLQDYKIQSAL			12	1534.86	0	0	0	11.7684	0.014616
470	274	286	LRSLQDYKIQSAL			12	1534.86	3	1.14913	0.017881	11.7046	0
470	274	286	LRSLQDYKIQSAL			12	1534.86	60	5.51231	0.017881	11.6391	0
400	274	286	LRSLQDYKIQSAL			12	1534.86	0	0	0	11.7762	0.001889
400	274	286	LRSLQDYKIQSAL			12	1534.86	3	7.73306	0.282959	11.6673	0.014872
400	274	286	LRSLQDYKIQSAL			12	1534.86	60	7.59704	0.091521	11.6888	0.006431
FL50	280	286	YKIQSAL			6	822.472	0	0	0	7.07087	0.042542
FL50	280	286	YKIQSAL			6	822.472	3	0.995755	0.112792	6.99357	0.004616
FL50	280	286	YKIQSAL			6	822.472	60	3.93588	0.048925	6.97178	0.016529
FL50	280	286	YKIQSAL			6	822.472	MAX	4.01558	0.043212	7.0707	0
FL50	280	287	YKIQSALL			7	935.556	0	0	0	10.663	0.032742
FL50	280	287	YKIQSALL			7	935.556	3	0.532276	0.014946	10.5859	0
FL50	280	287	YKIQSALL			7	935.556	60	4.54296	0.043411	10.5792	0.001259
FL50	280	287	YKIQSALL			7	935.556	MAX	4.40112	0.014946	10.6973	0
70S	280	287	YKIQSALL			7	935.556	MAX	NaN	NaN	10.5966	0
540	280	286	YKIQSAL			6	822.472	0	0	0	7.07729	0.059439
540	280	286	YKIQSAL			6	822.472	3	2.20773	0.008107	7.01487	0.013446
540	280	286	YKIQSAL			6	822.472	60	4.20772	0.025885	7.01773	0.029088
540	280	286	YKIQSAL			6	822.472	MAX	4.02774	0.007643	6.94169	0
540	280	287	YKIQSALL			7	935.556	0	0	0	10.6884	0.060572
540	280	287	YKIQSALL			7	935.556	60	4.87986	0.178022	10.6108	0.023375
540	280	287	YKIQSALL			7	935.556	MAX	4.55832	0.051454	10.5826	0
470	280	286	YKIQSAL			6	822.472	0	0	0	7.05729	0.004141
470	280	286	YKIQSAL			6	822.472	3	0.609013	0.036016	7.00948	0
470	280	286	YKIQSAL			6	822.472	60	3.53799	0.060317	6.95633	0.054056
470	280	286	YKIQSAL			6	822.472	MAX	4.02098	0.036016	6.96885	0
470	280	287	YKIQSALL			7	935.556	0	0	0	10.6837	0.008809
470	280	287	YKIQSALL			7	935.556	3	0.85315	0.032546	10.6127	0
470	280	287	YKIQSALL			7	935.556	60	3.4979	0.116354	10.6083	0.041269
470	280	287	YKIQSALL			7	935.556	MAX	4.32886	0.032546	10.6522	0
400	280	286	YKIQSAL			6	822.472	0	0	0	7.04855	0.020486
400	280	286	YKIQSAL			6	822.472	3	4.00889	0.027872	7.01757	0.017515
400	280	286	YKIQSAL			6	822.472	60	4.0644	0.091232	6.98618	0.035681
400	280	286	YKIQSAL			6	822.472	MAX	3.98663	0.020913	6.97564	0
400	280	287	YKIQSALL			7	935.556	0	0	0	10.662	0.02487
400	280	287	YKIQSALL			7	935.556	3	4.3028	0.099149	10.6098	0.009537
400	280	287	YKIQSALL			7	935.556	60	4.40517	0.131869	10.6161	0.006803
400	280	287	YKIQSALL			7	935.556	MAX	4.31662	0.009613	10.6255	0
470	286	291	LLVPTL			4	655.439	0	0	0	14.8434	0.016839
470	286	291	LLVPTL			4	655.439	3	1.45542	0.003762	14.8315	0
470	286	291	LLVPTL			4	655.439	60	2.3744	0.01106	14.8609	0.01957
400	286	291	LLVPTL			4	655.439	0	0	0	14.8337	0
400	286	291	LLVPTL			4	655.439	3	2.57272	0	14.8064	0
400	286	291	LLVPTL			4	655.439	60	2.67972	0.006792	14.878	0.024569
FL50	287	291	LVPTL			3	542.355	0	0	0	8.46891	0.048303
FL50	287	291	LVPTL			3	542.355	3	1.66415	0.023126	8.41212	0.018142
FL50	287	291	LVPTL			3	542.355	60	1.82403	0.018572	8.41361	0.013118
FL50	287	291	LVPTL			3	542.355	MAX	1.71257	0.015761	8.52486	0
540	287	291	LVPTL			3	542.355	0	0	0	8.45696	0.055741
540	287	291	LVPTL			3	542.355	3	1.67662	0.025893	8.44719	0.066092
540	287	291	LVPTL			3	542.355	60	1.82672	0.015609	8.41812	0.024069
540	287	291	LVPTL			3	542.355	MAX	1.70615	0.007388	8.38982	0
470	287	291	LVPTL			3	542.355	0	0	0	8.42983	0.013467
470	287	291	LVPTL			3	542.355	3	1.57422	0.044365	8.42184	0.025855
470	287	291	LVPTL			3	542.355	60	1.73442	0.03403	8.42519	0.003866
470	287	291	LVPTL			3	542.355	MAX	1.75346	0.007725	8.4067	0
400	287	291	LVPTL			3	542.355	0	0	0	8.44242	0.014657
400	287	291	LVPTL			3	542.355	3	1.69329	0.020459	8.43657	0.007078
400	287	291	LVPTL			3	542.355	60	1.73931	0.037669	8.43075	0.018462
400	287	291	LVPTL			3	542.355	MAX	1.73516	0.011203	8.42826	0
FL50	295	309	FAKSTLIDKYDLSNL			14	1727.92	0	0	0	15.0594	0.030463
FL50	295	309	FAKSTLIDKYDLSNL			14	1727.92	3	6.48009	0.11344	14.9671	0.053498
FL50	295	309	FAKSTLIDKYDLSNL			14	1727.92	60	7.18618	0.08263	14.9557	0.019459
540	295	309	FAKSTLIDKYDLSNL			14	1727.92	0	0	0	15.0232	0.023357
540	295	309	FAKSTLIDKYDLSNL			14	1727.92	3	6.185	0.11848	14.9931	0.051612
540	295	309	FAKSTLIDKYDLSNL			14	1727.92	60	6.72774	0.086753	14.942	0.0134
470	295	309	FAKSTLIDKYDLSNL			14	1727.92	0	0	0	15.023	0.018856
470	295	309	FAKSTLIDKYDLSNL			14	1727.92	3	6.13403	0.17765	14.9699	0.01768
470	295	309	FAKSTLIDKYDLSNL			14	1727.92	60	6.88071	0.257637	15.0122	0.018674
400	295	309	FAKSTLIDKYDLSNL			14	1727.92	0	0	0	15.0354	0.02505
400	295	309	FAKSTLIDKYDLSNL			14	1727.92	3	4.87582	0.294632	14.925	0.01957
400	295	309	FAKSTLIDKYDLSNL			14	1727.92	60	5.39627	0.13618	14.961	0.010845
FL50	301	309	IDKYDLSNL			8	1080.56	0	0	0	11.3606	0.036915
FL50	301	309	IDKYDLSNL			8	1080.56	3	4.14074	0.134216	11.3115	0.038452
FL50	301	309	IDKYDLSNL			8	1080.56	60	4.62846	0.12531	11.3117	0.010687
FL50	301	309	IDKYDLSNL			8	1080.56	MAX	4.15682	0.122875	11.4105	0
540	301	309	IDKYDLSNL			8	1080.56	0	0	0	11.4001	0.041232
540	301	309	IDKYDLSNL			8	1080.56	3	4.32839	0.078408	11.38	0.046269
540	301	309	IDKYDLSNL			8	1080.56	60	4.52266	0.116351	11.3345	0.034082
540	301	309	IDKYDLSNL			8	1080.56	MAX	4.18567	0.078163	11.3539	0
470	301	309	IDKYDLSNL			8	1080.56	0	0	0	11.38	0.006359
470	301	309	IDKYDLSNL			8	1080.56	3	3.96721	0.175012	11.3596	0.015469
470	301	309	IDKYDLSNL			8	1080.56	60	4.43786	0.132886	11.3062	0.074294
470	301	309	IDKYDLSNL			8	1080.56	MAX	4.41527	0.063008	11.4146	0
400	301	309	IDKYDLSNL			8	1080.56	0	0	0	11.3772	0.009529
400	301	309	IDKYDLSNL			8	1080.56	3	4.37978	0.184276	11.3235	0.014894
400	301	309	IDKYDLSNL			8	1080.56	60	4.23628	0.215762	11.3372	0.02572
400	301	309	IDKYDLSNL			8	1080.56	MAX	4.42557	0.171102	11.3813	0
FL50	310	326	HEIASGGAPLSKEVGEA			15	1651.83	0	0	0	5.52471	0.035883
FL50	310	326	HEIASGGAPLSKEVGEA			15	1651.83	3	8.47547	0.154378	5.3849	0.013701
FL50	310	326	HEIASGGAPLSKEVGEA			15	1651.83	60	9.45581	0.039902	5.36132	0.010139
FL50	310	326	HEIASGGAPLSKEVGEA			15	1651.83	MAX	8.83046	0.024401	5.44903	0
FL50	310	346	HEIASGGAPLSKEVGEAVAKRFHLPGIRQGYGLTETT			34	3877.04	MAX	NaN	NaN	17.0883	0
FL50	310	347	HEIASGGAPLSKEVGEAVAKRFHLPGIRQGYGLTETTS			35	3964.07	0	0	0	17.0639	0.054016
FL50	310	347	HEIASGGAPLSKEVGEAVAKRFHLPGIRQGYGLTETTS			35	3964.07	3	15.5466	0.468602	16.9015	0.041764
FL50	310	347	HEIASGGAPLSKEVGEAVAKRFHLPGIRQGYGLTETTS			35	3964.07	60	17.9053	0.111163	16.8119	0.020773
FL50	310	347	HEIASGGAPLSKEVGEAVAKRFHLPGIRQGYGLTETTS			35	3964.07	MAX	18.3531	0.027377	16.9353	0
FL50	310	348	HEIASGGAPLSKEVGEAVAKRFHLPGIRQGYGLTETTSA			36	4035.1	0	0	0	17.0644	0.053119
FL50	310	348	HEIASGGAPLSKEVGEAVAKRFHLPGIRQGYGLTETTSA			36	4035.1	3	15.6603	0.268324	16.9087	0.035433
FL50	310	348	HEIASGGAPLSKEVGEAVAKRFHLPGIRQGYGLTETTSA			36	4035.1	60	18.3349	0.32412	16.8254	0.024018
FL50	310	348	HEIASGGAPLSKEVGEAVAKRFHLPGIRQGYGLTETTSA			36	4035.1	MAX	18.6812	0.025323	16.9525	0
220 37deg	310	346	HEIASGGAPLSKEVGEAVAKRFHLPGIRQGYGLTETT			34	3877.04	MAX	NaN	NaN	17.1278	0
540	310	326	HEIASGGAPLSKEVGEA			15	1651.83	0	0	0	5.50541	0.046271
540	310	326	HEIASGGAPLSKEVGEA			15	1651.83	3	9.17928	0.181294	5.39875	0.065619
540	310	326	HEIASGGAPLSKEVGEA			15	1651.83	60	9.42565	0.199794	5.37508	0.017418
540	310	326	HEIASGGAPLSKEVGEA			15	1651.83	MAX	8.82349	0.037038	5.35701	0
540	310	347	HEIASGGAPLSKEVGEAVAKRFHLPGIRQGYGLTETTS			35	3964.07	0	0	0	17.0075	0.034404
540	310	347	HEIASGGAPLSKEVGEAVAKRFHLPGIRQGYGLTETTS			35	3964.07	3	16.9589	0.052489	16.8857	0.032464
540	310	347	HEIASGGAPLSKEVGEAVAKRFHLPGIRQGYGLTETTS			35	3964.07	60	18.5508	0.465437	16.8116	0.021329
540	310	347	HEIASGGAPLSKEVGEAVAKRFHLPGIRQGYGLTETTS			35	3964.07	MAX	18.647	0.018985	16.9212	0
540	310	348	HEIASGGAPLSKEVGEAVAKRFHLPGIRQGYGLTETTSA			36	4035.1	0	0	0	16.9977	0.033091
540	310	348	HEIASGGAPLSKEVGEAVAKRFHLPGIRQGYGLTETTSA			36	4035.1	3	17.2287	0.236787	16.8926	0.031822
540	310	348	HEIASGGAPLSKEVGEAVAKRFHLPGIRQGYGLTETTSA			36	4035.1	60	18.5741	0.327334	16.8141	0.022544
540	310	348	HEIASGGAPLSKEVGEAVAKRFHLPGIRQGYGLTETTSA			36	4035.1	MAX	18.7926	0.01813	16.925	0
470	310	326	HEIASGGAPLSKEVGEA			15	1651.83	0	0	0	5.49231	0.004507
470	310	326	HEIASGGAPLSKEVGEA			15	1651.83	3	8.06561	0.24204	5.36985	0.019615
470	310	326	HEIASGGAPLSKEVGEA			15	1651.83	60	8.94315	0.225611	5.37604	0.007109
470	310	326	HEIASGGAPLSKEVGEA			15	1651.83	MAX	8.65421	0.032365	5.36149	0
470	310	347	HEIASGGAPLSKEVGEAVAKRFHLPGIRQGYGLTETTS			35	3964.07	0	0	0	16.9996	0.021847
470	310	347	HEIASGGAPLSKEVGEAVAKRFHLPGIRQGYGLTETTS			35	3964.07	3	14.8184	0.021952	16.8835	0
470	310	347	HEIASGGAPLSKEVGEAVAKRFHLPGIRQGYGLTETTS			35	3964.07	60	16.3497	0.605664	16.8635	0.014247
470	310	347	HEIASGGAPLSKEVGEAVAKRFHLPGIRQGYGLTETTS			35	3964.07	MAX	17.5938	0.021952	17.0455	0
470	310	348	HEIASGGAPLSKEVGEAVAKRFHLPGIRQGYGLTETTSA			36	4035.1	0	0	0	17.0011	0.018441
470	310	348	HEIASGGAPLSKEVGEAVAKRFHLPGIRQGYGLTETTSA			36	4035.1	3	14.8549	0.499885	16.9024	0.014984
470	310	348	HEIASGGAPLSKEVGEAVAKRFHLPGIRQGYGLTETTSA			36	4035.1	60	17.07	0.88866	16.8778	0.015488
470	310	348	HEIASGGAPLSKEVGEAVAKRFHLPGIRQGYGLTETTSA			36	4035.1	MAX	18.235	0.017773	17.042	0
400	310	326	HEIASGGAPLSKEVGEA			15	1651.83	0	0	0	5.49099	0.017054
400	310	326	HEIASGGAPLSKEVGEA			15	1651.83	3	9.14945	0.166255	5.37772	0.017306
400	310	326	HEIASGGAPLSKEVGEA			15	1651.83	60	9.09694	0.200646	5.37794	0.007597
400	310	326	HEIASGGAPLSKEVGEA			15	1651.83	MAX	9.15468	0.033093	5.3641	0
400	310	347	HEIASGGAPLSKEVGEAVAKRFHLPGIRQGYGLTETTS			35	3964.07	0	0	0	17.0235	0.023591
400	310	347	HEIASGGAPLSKEVGEAVAKRFHLPGIRQGYGLTETTS			35	3964.07	3	17.1385	0.060612	16.8731	0.012873
400	310	347	HEIASGGAPLSKEVGEAVAKRFHLPGIRQGYGLTETTS			35	3964.07	60	16.6294	0.305723	16.8693	0.018054
400	310	347	HEIASGGAPLSKEVGEAVAKRFHLPGIRQGYGLTETTS			35	3964.07	MAX	18.442	0.04858	16.9998	0
400	310	348	HEIASGGAPLSKEVGEAVAKRFHLPGIRQGYGLTETTSA			36	4035.1	0	0	0	17.0173	0.026109
400	310	348	HEIASGGAPLSKEVGEAVAKRFHLPGIRQGYGLTETTSA			36	4035.1	3	17.2761	0.267583	16.8739	0.00696
400	310	348	HEIASGGAPLSKEVGEAVAKRFHLPGIRQGYGLTETTSA			36	4035.1	60	16.9125	0.495965	16.8755	0.012272
400	310	348	HEIASGGAPLSKEVGEAVAKRFHLPGIRQGYGLTETTSA			36	4035.1	MAX	18.6053	0.01536	16.9941	0
220 37deg	323	350	VGEAVAKRFHLPGIRQGYGLTETTSAIL			26	2984.63	3	NaN	NaN	16.7339	0.07381
220 37deg	323	350	VGEAVAKRFHLPGIRQGYGLTETTSAIL			26	2984.63	MAX	NaN	NaN	16.7904	0
540	323	347	VGEAVAKRFHLPGIRQGYGLTETTS			23	2687.43	0	0	0	13.0815	0.046745
540	323	347	VGEAVAKRFHLPGIRQGYGLTETTS			23	2687.43	60	10.2565	0.043974	13.6528	0
540	323	347	VGEAVAKRFHLPGIRQGYGLTETTS			23	2687.43	MAX	12.1763	0.043974	13.0139	0
470	323	347	VGEAVAKRFHLPGIRQGYGLTETTS			23	2687.43	0	0	0	13.0427	0.017489
470	323	347	VGEAVAKRFHLPGIRQGYGLTETTS			23	2687.43	3	8.76704	0.086034	12.9657	0
470	323	347	VGEAVAKRFHLPGIRQGYGLTETTS			23	2687.43	60	10.7485	0.416401	13.0053	0.054414
470	323	347	VGEAVAKRFHLPGIRQGYGLTETTS			23	2687.43	MAX	12.0057	0.086034	13.1168	0
400	323	347	VGEAVAKRFHLPGIRQGYGLTETTS			23	2687.43	0	0	0	13.0655	0.028522
400	323	347	VGEAVAKRFHLPGIRQGYGLTETTS			23	2687.43	3	11.1481	0.027267	12.9686	0.00983
400	323	347	VGEAVAKRFHLPGIRQGYGLTETTS			23	2687.43	60	11.006	0.416643	13.0018	0.003804
400	323	347	VGEAVAKRFHLPGIRQGYGLTETTS			23	2687.43	MAX	12.2161	0.027252	13.0854	0
400	326	350	AVAKRFHLPGIRQGYGLTETTSAIL			23	2699.5	MAX	NaN	NaN	14.9383	0
FL50	327	347	VAKRFHLPGIRQGYGLTETTS			19	2331.26	0	0	0	10.7028	0
FL50	327	350	VAKRFHLPGIRQGYGLTETTSAIL			22	2628.46	0	0	0	14.9914	0.040797
FL50	327	350	VAKRFHLPGIRQGYGLTETTSAIL			22	2628.46	3	7.29817	0.153058	14.9213	0.05978
FL50	327	350	VAKRFHLPGIRQGYGLTETTSAIL			22	2628.46	60	9.64257	0.057277	14.8659	0.02869
FL50	327	350	VAKRFHLPGIRQGYGLTETTSAIL			22	2628.46	MAX	8.07544	0.040889	15.1687	0
220 37deg	327	348	VAKRFHLPGIRQGYGLTETTSA			20	2402.29	0	0	0	10.847	0.014793
220 37deg	327	348	VAKRFHLPGIRQGYGLTETTSA			20	2402.29	MAX	13.1141	0.356372	10.7964	0.002379
540	327	347	VAKRFHLPGIRQGYGLTETTS			19	2331.26	0	0	0	10.7788	0.053519
540	327	347	VAKRFHLPGIRQGYGLTETTS			19	2331.26	MAX	8.69197	0.006209	10.7172	0
540	327	350	VAKRFHLPGIRQGYGLTETTSAIL			22	2628.46	0	0	0	14.9597	0.061466
540	327	350	VAKRFHLPGIRQGYGLTETTSAIL			22	2628.46	3	8.93694	0.280173	14.9735	0.068011
540	327	350	VAKRFHLPGIRQGYGLTETTSAIL			22	2628.46	60	10.1507	0.419719	14.888	0.039899
540	327	350	VAKRFHLPGIRQGYGLTETTSAIL			22	2628.46	MAX	9.57568	0.029383	15.1808	0
470	327	347	VAKRFHLPGIRQGYGLTETTS			19	2331.26	0	0	0	10.6978	0.005829
470	327	347	VAKRFHLPGIRQGYGLTETTS			19	2331.26	3	7.32543	0.054836	10.6139	0
470	327	347	VAKRFHLPGIRQGYGLTETTS			19	2331.26	60	7.93841	0.202932	10.6402	0.073176
470	327	347	VAKRFHLPGIRQGYGLTETTS			19	2331.26	MAX	8.69803	0.054836	10.815	0
470	327	350	VAKRFHLPGIRQGYGLTETTSAIL			22	2628.46	0	0	0	14.9656	0.021298
470	327	350	VAKRFHLPGIRQGYGLTETTSAIL			22	2628.46	3	6.67465	0.302328	14.9646	0.047345
470	327	350	VAKRFHLPGIRQGYGLTETTSAIL			22	2628.46	60	9.28429	0.018777	15.0002	0
470	327	350	VAKRFHLPGIRQGYGLTETTSAIL			22	2628.46	MAX	9.76699	0.018777	15.2673	0
400	327	347	VAKRFHLPGIRQGYGLTETTS			19	2331.26	0	0	0	10.6798	0.026437
400	327	347	VAKRFHLPGIRQGYGLTETTS			19	2331.26	3	8.16173	0.061857	10.6532	0
400	327	347	VAKRFHLPGIRQGYGLTETTS			19	2331.26	60	7.92882	0.300821	10.6567	0.017867
400	327	347	VAKRFHLPGIRQGYGLTETTS			19	2331.26	MAX	8.71363	0.061857	10.7966	0
400	327	350	VAKRFHLPGIRQGYGLTETTSAIL			22	2628.46	0	0	0	15.0291	0.038569
400	327	350	VAKRFHLPGIRQGYGLTETTSAIL			22	2628.46	3	9.28322	0.10838	14.9352	0.025785
400	327	350	VAKRFHLPGIRQGYGLTETTSAIL			22	2628.46	60	8.87969	0.375912	14.99	0.020005
400	327	350	VAKRFHLPGIRQGYGLTETTSAIL			22	2628.46	MAX	10.0729	0.016996	15.3261	0
135	327	348	VAKRFHLPGIRQGYGLTETTSA			20	2402.29	60	NaN	NaN	11.1036	0
FL50	349	369	ILITPEGDDKPGAVGKVVPFF			17	2199.21	0	0	0	18.1667	0.052777
FL50	349	369	ILITPEGDDKPGAVGKVVPFF			17	2199.21	3	5.17001	0.111104	18.1511	0.040983
FL50	349	369	ILITPEGDDKPGAVGKVVPFF			17	2199.21	60	8.38131	0.150663	18.0781	0.035043
FL50	349	369	ILITPEGDDKPGAVGKVVPFF			17	2199.21	MAX	7.91909	0.084275	18.1407	0
FL50	349	370	ILITPEGDDKPGAVGKVVPFFE			18	2328.25	0	0	0	17.5283	0.048261
FL50	349	370	ILITPEGDDKPGAVGKVVPFFE			18	2328.25	3	4.64833	0.045665	17.4847	0.042743
FL50	349	370	ILITPEGDDKPGAVGKVVPFFE			18	2328.25	60	7.09334	0.309411	17.434	0.026454
FL50	349	370	ILITPEGDDKPGAVGKVVPFFE			18	2328.25	MAX	8.42866	0.038195	17.482	0
FL50	349	371	ILITPEGDDKPGAVGKVVPFFEA			19	2399.29	0	0	0	17.6882	0.037432
FL50	349	371	ILITPEGDDKPGAVGKVVPFFEA			19	2399.29	3	5.39056	0.080171	17.6112	0.041234
FL50	349	371	ILITPEGDDKPGAVGKVVPFFEA			19	2399.29	60	9.52758	0.045047	17.5264	0.020928
FL50	349	371	ILITPEGDDKPGAVGKVVPFFEA			19	2399.29	MAX	8.77246	0.018866	17.6132	0
540	349	369	ILITPEGDDKPGAVGKVVPFF			17	2199.21	0	0	0	18.0942	0.032579
540	349	369	ILITPEGDDKPGAVGKVVPFF			17	2199.21	3	6.69688	0.2003	18.105	0.03988
540	349	369	ILITPEGDDKPGAVGKVVPFF			17	2199.21	60	8.72371	0.129291	18.0361	0.033531
540	349	369	ILITPEGDDKPGAVGKVVPFF			17	2199.21	MAX	8.18322	0.058056	18.1194	0
540	349	370	ILITPEGDDKPGAVGKVVPFFE			18	2328.25	0	0	0	17.4712	0.038436
540	349	370	ILITPEGDDKPGAVGKVVPFFE			18	2328.25	3	5.89096	0.365495	17.469	0.023158
540	349	370	ILITPEGDDKPGAVGKVVPFFE			18	2328.25	60	8.00325	0.13773	17.3965	0.026086
540	349	370	ILITPEGDDKPGAVGKVVPFFE			18	2328.25	MAX	8.98446	0.038031	17.4501	0
540	349	371	ILITPEGDDKPGAVGKVVPFFEA			19	2399.29	0	0	0	17.5788	0.032424
540	349	371	ILITPEGDDKPGAVGKVVPFFEA			19	2399.29	3	7.40342	0.157338	17.5679	0.035206
540	349	371	ILITPEGDDKPGAVGKVVPFFEA			19	2399.29	60	10.2744	0.130821	17.4905	0.035822
540	349	371	ILITPEGDDKPGAVGKVVPFFEA			19	2399.29	MAX	9.74196	0.010368	17.5918	0
470	349	369	ILITPEGDDKPGAVGKVVPFF			17	2199.21	0	0	0	18.0777	0.02937
470	349	369	ILITPEGDDKPGAVGKVVPFF			17	2199.21	3	4.58801	0.137359	18.1186	0.014806
470	349	369	ILITPEGDDKPGAVGKVVPFF			17	2199.21	60	7.90162	0.219285	18.1214	0.012637
470	349	369	ILITPEGDDKPGAVGKVVPFF			17	2199.21	MAX	8.19669	0.02009	18.1808	0
470	349	370	ILITPEGDDKPGAVGKVVPFFE			18	2328.25	0	0	0	17.4177	0.012893
470	349	370	ILITPEGDDKPGAVGKVVPFFE			18	2328.25	3	4.01653	0.193658	17.4644	0.015053
470	349	370	ILITPEGDDKPGAVGKVVPFFE			18	2328.25	60	7.53329	0.324475	17.4528	0.011918
470	349	370	ILITPEGDDKPGAVGKVVPFFE			18	2328.25	MAX	8.97563	0.035432	17.5546	0
470	349	371	ILITPEGDDKPGAVGKVVPFFEA			19	2399.29	0	0	0	17.5757	0.016277
470	349	371	ILITPEGDDKPGAVGKVVPFFEA			19	2399.29	3	4.83535	0.120002	17.5792	0.021273
470	349	371	ILITPEGDDKPGAVGKVVPFFEA			19	2399.29	60	9.17529	0.29421	17.566	0.017909
470	349	371	ILITPEGDDKPGAVGKVVPFFEA			19	2399.29	MAX	9.68473	0.00253	17.6605	0
400	349	369	ILITPEGDDKPGAVGKVVPFF			17	2199.21	0	0	0	18.1171	0.026727
400	349	369	ILITPEGDDKPGAVGKVVPFF			17	2199.21	3	8.2692	0.087523	18.0592	0.007767
400	349	369	ILITPEGDDKPGAVGKVVPFF			17	2199.21	60	8.22337	0.232488	18.0845	0.010132
400	349	369	ILITPEGDDKPGAVGKVVPFF			17	2199.21	MAX	8.13594	0.023858	18.1882	0
400	349	370	ILITPEGDDKPGAVGKVVPFFE			18	2328.25	0	0	0	17.4661	0.019513
400	349	370	ILITPEGDDKPGAVGKVVPFFE			18	2328.25	3	7.55161	0.194671	17.3931	0.007832
400	349	370	ILITPEGDDKPGAVGKVVPFFE			18	2328.25	60	7.89687	0.180407	17.4314	0.01016
400	349	370	ILITPEGDDKPGAVGKVVPFFE			18	2328.25	MAX	8.82753	0.025551	17.5129	0
400	349	371	ILITPEGDDKPGAVGKVVPFFEA			19	2399.29	0	0	0	17.6041	0.020362
400	349	371	ILITPEGDDKPGAVGKVVPFFEA			19	2399.29	3	9.74535	0.113316	17.5314	0.004983
400	349	371	ILITPEGDDKPGAVGKVVPFFEA			19	2399.29	60	9.60563	0.314308	17.5456	0.012328
400	349	371	ILITPEGDDKPGAVGKVVPFFEA			19	2399.29	MAX	9.55855	0.020216	17.649	0
400	349	375	ILITPEGDDKPGAVGKVVPFFEAKVVD			23	2840.54	0	0	0	16.782	0.027755
400	349	375	ILITPEGDDKPGAVGKVVPFFEAKVVD			23	2840.54	3	13.1181	0.252368	16.6426	0.005743
400	349	375	ILITPEGDDKPGAVGKVVPFFEAKVVD			23	2840.54	60	12.7291	0.204326	16.6695	0.019009
FL50	350	371	LITPEGDDKPGAVGKVVPFFEA			18	2286.2	0	0	0	16.4434	0.019944
400	350	371	LITPEGDDKPGAVGKVVPFFEA			18	2286.2	60	NaN	NaN	16.3947	0
135	350	371	LITPEGDDKPGAVGKVVPFFEA			18	2286.2	60	NaN	NaN	16.1849	0
FL50	351	369	ITPEGDDKPGAVGKVVPFF			15	1973.04	0	0	0	15.3951	0.037845
FL50	351	369	ITPEGDDKPGAVGKVVPFF			15	1973.04	3	4.70734	0.134018	15.3447	0.039222
FL50	351	369	ITPEGDDKPGAVGKVVPFF			15	1973.04	60	7.30843	0.094851	15.2853	0.001425
FL50	351	369	ITPEGDDKPGAVGKVVPFF			15	1973.04	MAX	7.08119	0.05217	15.3568	0
FL50	351	370	ITPEGDDKPGAVGKVVPFFE			16	2102.08	0	0	0	14.802	0.045652
FL50	351	370	ITPEGDDKPGAVGKVVPFFE			16	2102.08	3	4.60255	0.096847	14.7516	0.049966
FL50	351	370	ITPEGDDKPGAVGKVVPFFE			16	2102.08	60	7.94469	0.064674	14.7042	0.014365
FL50	351	370	ITPEGDDKPGAVGKVVPFFE			16	2102.08	MAX	7.58143	0.029777	14.778	0
FL50	351	371	ITPEGDDKPGAVGKVVPFFEA			17	2173.12	0	0	0	15.0242	0.044751
FL50	351	371	ITPEGDDKPGAVGKVVPFFEA			17	2173.12	3	4.84459	0.09218	14.9821	0.057768
FL50	351	371	ITPEGDDKPGAVGKVVPFFEA			17	2173.12	60	8.51824	0.130421	14.8891	0.023485
FL50	351	371	ITPEGDDKPGAVGKVVPFFEA			17	2173.12	MAX	8.36654	0.008264	14.9697	0
FL50	351	373	ITPEGDDKPGAVGKVVPFFEAKV			19	2400.28	0	0	0	14.6965	0.021389
FL50	351	373	ITPEGDDKPGAVGKVVPFFEAKV			19	2400.28	3	4.48939	0.237307	14.6069	0.049446
FL50	351	373	ITPEGDDKPGAVGKVVPFFEAKV			19	2400.28	60	9.28347	0.025313	14.5247	0
220 37deg	351	373	ITPEGDDKPGAVGKVVPFFEAKV			19	2400.28	MAX	NaN	NaN	14.6252	0
540	351	369	ITPEGDDKPGAVGKVVPFF			15	1973.04	0	0	0	15.3491	0.031866
540	351	369	ITPEGDDKPGAVGKVVPFF			15	1973.04	3	6.00162	0.22741	15.35	0.047407
540	351	369	ITPEGDDKPGAVGKVVPFF			15	1973.04	60	7.52024	0.164174	15.2548	0.0306
540	351	369	ITPEGDDKPGAVGKVVPFF			15	1973.04	MAX	7.15646	0.008305	15.3389	0
540	351	370	ITPEGDDKPGAVGKVVPFFE			16	2102.08	0	0	0	14.7825	0.036067
540	351	370	ITPEGDDKPGAVGKVVPFFE			16	2102.08	3	6.21315	0.070844	14.7654	0.050175
540	351	370	ITPEGDDKPGAVGKVVPFFE			16	2102.08	60	8.28927	0.12131	14.6839	0.023769
540	351	370	ITPEGDDKPGAVGKVVPFFE			16	2102.08	MAX	7.78076	0.027157	14.7292	0
540	351	371	ITPEGDDKPGAVGKVVPFFEA			17	2173.12	0	0	0	14.9929	0.033733
540	351	371	ITPEGDDKPGAVGKVVPFFEA			17	2173.12	3	6.42433	0.365433	14.9719	0.038456
540	351	371	ITPEGDDKPGAVGKVVPFFEA			17	2173.12	60	9.07191	0.164657	14.87	0.017834
540	351	371	ITPEGDDKPGAVGKVVPFFEA			17	2173.12	MAX	8.72248	0.010856	14.8944	0
540	351	373	ITPEGDDKPGAVGKVVPFFEAKV			19	2400.28	0	0	0	14.6539	0.036588
540	351	373	ITPEGDDKPGAVGKVVPFFEAKV			19	2400.28	3	5.35616	0.475453	14.6017	0.068719
470	351	369	ITPEGDDKPGAVGKVVPFF			15	1973.04	0	0	0	15.3373	0.005435
470	351	369	ITPEGDDKPGAVGKVVPFF			15	1973.04	3	4.25443	0.044787	15.3275	0.026035
470	351	369	ITPEGDDKPGAVGKVVPFF			15	1973.04	60	6.89271	0.289356	15.3268	0.025346
470	351	369	ITPEGDDKPGAVGKVVPFF			15	1973.04	MAX	7.11407	0.020326	15.4195	0
470	351	370	ITPEGDDKPGAVGKVVPFFE			16	2102.08	0	0	0	14.7538	0.007065
470	351	370	ITPEGDDKPGAVGKVVPFFE			16	2102.08	3	3.92891	0.153122	14.7447	0.021661
470	351	370	ITPEGDDKPGAVGKVVPFFE			16	2102.08	60	7.43722	0.182031	14.7286	0.030163
470	351	370	ITPEGDDKPGAVGKVVPFFE			16	2102.08	MAX	7.77395	0.038897	14.8161	0
470	351	371	ITPEGDDKPGAVGKVVPFFEA			17	2173.12	0	0	0	14.9742	0.003587
470	351	371	ITPEGDDKPGAVGKVVPFFEA			17	2173.12	3	4.0093	0.147956	14.9656	0.02169
470	351	371	ITPEGDDKPGAVGKVVPFFEA			17	2173.12	60	8.29443	0.270105	14.922	0.032588
470	351	371	ITPEGDDKPGAVGKVVPFFEA			17	2173.12	MAX	8.61509	0.035219	14.9925	0
470	351	373	ITPEGDDKPGAVGKVVPFFEAKV			19	2400.28	0	0	0	14.6529	0.022697
470	351	373	ITPEGDDKPGAVGKVVPFFEAKV			19	2400.28	3	3.21681	0.158991	14.6275	0.028172
400	351	369	ITPEGDDKPGAVGKVVPFF			15	1973.04	0	0	0	15.3867	0.001786
400	351	369	ITPEGDDKPGAVGKVVPFF			15	1973.04	3	6.99525	0.088457	15.2867	0.010489
400	351	369	ITPEGDDKPGAVGKVVPFF			15	1973.04	60	7.10001	0.136248	15.3119	0.005156
400	351	369	ITPEGDDKPGAVGKVVPFF			15	1973.04	MAX	7.06869	0.012976	15.3738	0
400	351	370	ITPEGDDKPGAVGKVVPFFE			16	2102.08	0	0	0	14.7818	0.014183
400	351	370	ITPEGDDKPGAVGKVVPFFE			16	2102.08	3	7.79992	0.072494	14.7007	0.011802
400	351	370	ITPEGDDKPGAVGKVVPFFE			16	2102.08	60	7.5565	0.228955	14.7469	0.006991
400	351	370	ITPEGDDKPGAVGKVVPFFE			16	2102.08	MAX	7.84704	0.036341	14.7707	0
400	351	371	ITPEGDDKPGAVGKVVPFFEA			17	2173.12	0	0	0	15.0096	0.037152
400	351	371	ITPEGDDKPGAVGKVVPFFEA			17	2173.12	3	8.56932	0.130868	14.878	0.010921
400	351	371	ITPEGDDKPGAVGKVVPFFEA			17	2173.12	60	8.49068	0.320346	14.9175	0.016543
400	351	371	ITPEGDDKPGAVGKVVPFFEA			17	2173.12	MAX	8.64302	0.042269	14.9675	0
FL50	370	390	EAKVVDLDTGKTLGVNQRGEL			20	2242.2	0	0	0	9.62264	0.021736
FL50	370	390	EAKVVDLDTGKTLGVNQRGEL			20	2242.2	3	7.92756	0.084449	9.5485	0.039605
FL50	370	390	EAKVVDLDTGKTLGVNQRGEL			20	2242.2	60	8.87751	0.042102	9.52746	0.015039
540	370	390	EAKVVDLDTGKTLGVNQRGEL			20	2242.2	0	0	0	9.65761	0.030099
540	370	390	EAKVVDLDTGKTLGVNQRGEL			20	2242.2	3	8.11655	0.026779	9.58835	0.018323
540	370	390	EAKVVDLDTGKTLGVNQRGEL			20	2242.2	60	9.4862	0.02611	9.59645	0
470	370	390	EAKVVDLDTGKTLGVNQRGEL			20	2242.2	0	0	0	9.60178	0.004162
470	370	390	EAKVVDLDTGKTLGVNQRGEL			20	2242.2	3	7.93148	0.050734	9.58246	0.035772
470	370	390	EAKVVDLDTGKTLGVNQRGEL			20	2242.2	60	8.95273	0.145464	9.54859	0.029225
400	370	390	EAKVVDLDTGKTLGVNQRGEL			20	2242.2	0	0	0	9.58455	0.023772
400	370	390	EAKVVDLDTGKTLGVNQRGEL			20	2242.2	3	8.0977	0.027212	9.60426	0
400	370	390	EAKVVDLDTGKTLGVNQRGEL			20	2242.2	60	8.86307	0.027212	9.60326	0
FL50	372	390	KVVDLDTGKTLGVNQRGEL			18	2042.12	0	0	0	8.77992	0.035179
FL50	372	390	KVVDLDTGKTLGVNQRGEL			18	2042.12	3	4.46053	0.183772	8.7513	0.034583
FL50	372	390	KVVDLDTGKTLGVNQRGEL			18	2042.12	60	8.75437	0.476315	8.67199	0.000481
FL50	372	390	KVVDLDTGKTLGVNQRGEL			18	2042.12	MAX	9.19657	0.686173	8.81621	0.005942
70S	372	390	KVVDLDTGKTLGVNQRGEL			18	2042.12	3	NaN	NaN	9.31274	0.129897
70S	372	390	KVVDLDTGKTLGVNQRGEL			18	2042.12	60	NaN	NaN	9.34888	0
70S	372	390	KVVDLDTGKTLGVNQRGEL			18	2042.12	MAX	NaN	NaN	9.02468	0.001778
540	372	390	KVVDLDTGKTLGVNQRGEL			18	2042.12	0	0	0	8.79424	0.048552
540	372	390	KVVDLDTGKTLGVNQRGEL			18	2042.12	3	5.36616	0.400739	8.78814	0.066627
540	372	390	KVVDLDTGKTLGVNQRGEL			18	2042.12	60	9.94699	0.449667	8.74761	0.030883
470	372	390	KVVDLDTGKTLGVNQRGEL			18	2042.12	0	0	0	8.77726	0.01096
470	372	390	KVVDLDTGKTLGVNQRGEL			18	2042.12	3	4.62138	0.062098	8.70669	0.00428
400	372	390	KVVDLDTGKTLGVNQRGEL			18	2042.12	0	0	0	8.76286	0.023919
400	372	390	KVVDLDTGKTLGVNQRGEL			18	2042.12	3	9.76399	0.420918	8.73592	0.002932
400	372	390	KVVDLDTGKTLGVNQRGEL			18	2042.12	60	9.67653	0.374518	8.75149	0.008975
400	372	390	KVVDLDTGKTLGVNQRGEL			18	2042.12	MAX	9.64922	0.402738	8.75407	0.003873
220	372	390	KVVDLDTGKTLGVNQRGEL			18	2042.12	3	NaN	NaN	9.05479	0.023682
220	372	390	KVVDLDTGKTLGVNQRGEL			18	2042.12	60	NaN	NaN	9.03274	0
135	372	390	KVVDLDTGKTLGVNQRGEL			18	2042.12	3	NaN	NaN	9.28107	0.026322
135	372	390	KVVDLDTGKTLGVNQRGEL			18	2042.12	60	NaN	NaN	8.97399	0.11967
135	372	390	KVVDLDTGKTLGVNQRGEL			18	2042.12	MAX	NaN	NaN	9.03383	5.8499e-05
FL50	374	390	VDLDTGKTLGVNQRGEL			16	1814.96	0	0	0	9.47342	0.034006
FL50	374	390	VDLDTGKTLGVNQRGEL			16	1814.96	3	4.43818	0.017702	9.39747	0
FL50	374	390	VDLDTGKTLGVNQRGEL			16	1814.96	60	8.65631	0.017702	9.34451	0
FL50	374	390	VDLDTGKTLGVNQRGEL			16	1814.96	MAX	8.91878	0.017702	9.49203	0
540	374	390	VDLDTGKTLGVNQRGEL			16	1814.96	0	0	0	9.49036	0.046928
540	374	390	VDLDTGKTLGVNQRGEL			16	1814.96	3	5.53392	0.010463	9.39531	0
470	374	390	VDLDTGKTLGVNQRGEL			16	1814.96	0	0	0	9.48156	0.012525
470	374	390	VDLDTGKTLGVNQRGEL			16	1814.96	60	6.74519	0.021272	9.56432	0
470	374	390	VDLDTGKTLGVNQRGEL			16	1814.96	MAX	9.00317	0.021272	9.47972	0
400	374	390	VDLDTGKTLGVNQRGEL			16	1814.96	0	0	0	9.47446	0.01059
400	374	390	VDLDTGKTLGVNQRGEL			16	1814.96	3	9.0774	0.033034	9.40321	0.008683
FL50	376	390	LDTGKTLGVNQRGEL			14	1600.87	0	0	0	6.91866	0.038495
FL50	376	390	LDTGKTLGVNQRGEL			14	1600.87	3	3.92492	0.035958	6.83241	0.027877
FL50	376	390	LDTGKTLGVNQRGEL			14	1600.87	60	7.89176	0.079618	6.79595	0.012363
FL50	376	390	LDTGKTLGVNQRGEL			14	1600.87	MAX	8.34122	0.01361	6.9339	0
540	376	390	LDTGKTLGVNQRGEL			14	1600.87	0	0	0	6.93205	0.054766
540	376	390	LDTGKTLGVNQRGEL			14	1600.87	3	4.61191	0.273078	6.88694	0.079093
540	376	390	LDTGKTLGVNQRGEL			14	1600.87	60	8.52698	0.047359	6.84409	0.007573
470	376	390	LDTGKTLGVNQRGEL			14	1600.87	0	0	0	6.90284	0.000805
470	376	390	LDTGKTLGVNQRGEL			14	1600.87	3	3.91476	0.005571	6.83501	0
470	376	390	LDTGKTLGVNQRGEL			14	1600.87	60	7.68188	0.352152	6.79291	0.036818
470	376	390	LDTGKTLGVNQRGEL			14	1600.87	MAX	8.34601	0.005571	6.86197	0
400	376	390	LDTGKTLGVNQRGEL			14	1600.87	0	0	0	6.88742	0.028
400	376	390	LDTGKTLGVNQRGEL			14	1600.87	3	8.28015	0.088896	6.84402	0.006679
400	376	390	LDTGKTLGVNQRGEL			14	1600.87	60	8.06914	0.283761	6.83361	0.02394
400	376	390	LDTGKTLGVNQRGEL			14	1600.87	MAX	8.26712	0.005107	6.84265	0
FL50	377	390	DTGKTLGVNQRGEL			13	1487.78	0	0	0	5.36813	0.042919
FL50	377	390	DTGKTLGVNQRGEL			13	1487.78	3	2.82834	0.335285	5.31336	0.023775
FL50	377	390	DTGKTLGVNQRGEL			13	1487.78	60	3.85477	0.062664	5.28577	0.015718
540	377	390	DTGKTLGVNQRGEL			13	1487.78	0	0	0	5.38671	0.042297
540	377	390	DTGKTLGVNQRGEL			13	1487.78	3	2.66967	0.253604	5.37013	0.070155
540	377	390	DTGKTLGVNQRGEL			13	1487.78	60	3.64796	0.112598	5.37279	0.02471
470	377	390	DTGKTLGVNQRGEL			13	1487.78	0	0	0	5.3524	0.004007
470	377	390	DTGKTLGVNQRGEL			13	1487.78	3	2.51865	0.22177	5.31997	0.032117
470	377	390	DTGKTLGVNQRGEL			13	1487.78	60	3.50055	0.115239	5.301	0.059087
FL50	391	400	CVRGPMIMSG			8	1050.49	0	0	0	6.94623	0.046601
FL50	391	400	CVRGPMIMSG			8	1050.49	3	4.98159	0.156483	6.85365	0.030572
FL50	391	400	CVRGPMIMSG			8	1050.49	60	5.63043	0.117146	6.83495	0.007818
FL50	391	400	CVRGPMIMSG			8	1050.49	MAX	5.25382	0.113094	6.95564	0
540	391	400	CVRGPMIMSG			8	1050.49	0	0	0	6.97081	0.057978
540	391	400	CVRGPMIMSG			8	1050.49	3	5.10309	0.019885	6.91407	0.086282
540	391	400	CVRGPMIMSG			8	1050.49	60	5.64946	0.091498	6.91465	0.02428
540	391	400	CVRGPMIMSG			8	1050.49	MAX	5.21762	0.016421	6.84011	0
470	391	400	CVRGPMIMSG			8	1050.49	0	0	0	6.93953	0.013804
470	391	400	CVRGPMIMSG			8	1050.49	3	4.81926	0.021139	6.92231	0
470	391	400	CVRGPMIMSG			8	1050.49	60	5.35076	0.162054	6.84849	0.036537
470	391	400	CVRGPMIMSG			8	1050.49	MAX	5.31254	0.021139	6.84674	0
400	391	400	CVRGPMIMSG			8	1050.49	0	0	0	6.92742	0.031979
400	391	400	CVRGPMIMSG			8	1050.49	3	5.60206	0.074579	6.89366	0.00597
400	391	400	CVRGPMIMSG			8	1050.49	60	5.39184	0.072961	6.89493	0
400	391	400	CVRGPMIMSG			8	1050.49	MAX	5.52033	0.072961	6.83509	0
FL50	401	411	YVNNPEATNAL			9	1205.58	0	0	0	6.99244	0.023448
FL50	401	411	YVNNPEATNAL			9	1205.58	3	6.22379	0.087739	6.9094	0.016526
FL50	401	411	YVNNPEATNAL			9	1205.58	60	6.27812	0.044159	6.90208	0.004797
FL50	401	411	YVNNPEATNAL			9	1205.58	MAX	5.80043	0.023927	6.99864	0
540	401	411	YVNNPEATNAL			9	1205.58	0	0	0	6.98779	0.039114
540	401	411	YVNNPEATNAL			9	1205.58	3	6.39752	0.130752	6.94001	0.049893
540	401	411	YVNNPEATNAL			9	1205.58	60	6.32543	0.093738	6.93445	0.021246
540	401	411	YVNNPEATNAL			9	1205.58	MAX	5.90963	0.021614	6.92173	0
470	401	411	YVNNPEATNAL			9	1205.58	0	0	0	6.97257	0.002665
470	401	411	YVNNPEATNAL			9	1205.58	3	6.06825	0.147601	6.91497	0.018446
470	401	411	YVNNPEATNAL			9	1205.58	60	5.91108	0.120201	6.8645	0.040299
470	401	411	YVNNPEATNAL			9	1205.58	MAX	6.04309	0.039074	6.93158	0
FL50	411	425	LIDKDGWLHSGDIAY			14	1702.84	0	0	0	14.3474	0.034447
FL50	411	425	LIDKDGWLHSGDIAY			14	1702.84	3	1.13719	0.047812	14.3094	0.048224
FL50	411	425	LIDKDGWLHSGDIAY			14	1702.84	60	3.54439	0.022529	14.2663	0
FL50	411	425	LIDKDGWLHSGDIAY			14	1702.84	MAX	4.3826	0.022529	14.3459	0
540	411	425	LIDKDGWLHSGDIAY			14	1702.84	0	0	0	14.3288	0.039554
540	411	425	LIDKDGWLHSGDIAY			14	1702.84	3	1.20103	0.219538	14.3651	0.045937
540	411	425	LIDKDGWLHSGDIAY			14	1702.84	60	4.54603	0.121812	14.2811	0.02711
540	411	425	LIDKDGWLHSGDIAY			14	1702.84	MAX	4.5129	0.018489	14.3188	0
470	411	425	LIDKDGWLHSGDIAY			14	1702.84	0	0	0	14.3245	0.023314
470	411	425	LIDKDGWLHSGDIAY			14	1702.84	3	1.26737	0.15195	14.3194	0.016654
470	411	425	LIDKDGWLHSGDIAY			14	1702.84	60	3.94579	0.11984	14.3663	0.012551
470	411	425	LIDKDGWLHSGDIAY			14	1702.84	MAX	4.55576	0.051877	14.4082	0
FL50	412	425	IDKDGWLHSGDIAY			13	1589.76	0	0	0	13.1943	0.048267
FL50	412	425	IDKDGWLHSGDIAY			13	1589.76	3	1.3858	0.052603	13.136	0.03312
FL50	412	425	IDKDGWLHSGDIAY			13	1589.76	60	3.76236	0.091068	13.1363	0.006774
FL50	412	425	IDKDGWLHSGDIAY			13	1589.76	MAX	4.71379	0.045196	13.2514	0
70S	412	425	IDKDGWLHSGDIAY			13	1589.76	MAX	NaN	NaN	13.0212	0
540	412	425	IDKDGWLHSGDIAY			13	1589.76	0	0	0	13.2169	0.042598
540	412	425	IDKDGWLHSGDIAY			13	1589.76	3	1.65071	0.126636	13.2297	0.057219
540	412	425	IDKDGWLHSGDIAY			13	1589.76	60	4.27445	0.149347	13.1562	0.035363
540	412	425	IDKDGWLHSGDIAY			13	1589.76	MAX	4.5126	0.108283	13.2118	0
470	412	425	IDKDGWLHSGDIAY			13	1589.76	0	0	0	13.1988	0.013284
470	412	425	IDKDGWLHSGDIAY			13	1589.76	3	1.52844	0.074169	13.1793	0.021282
470	412	425	IDKDGWLHSGDIAY			13	1589.76	60	3.7947	0.213959	13.1456	0.074682
470	412	425	IDKDGWLHSGDIAY			13	1589.76	MAX	4.7429	0.029241	13.3241	0
FL50	423	432	IAYWDEDEHF			9	1324.55	0	0	0	15.3293	0.02798
470	423	432	IAYWDEDEHF			9	1324.55	0	0	0	15.3056	0.010435
FL50	426	432	WDEDEHF			6	977.364	0	0	0	9.39761	0.035869
FL50	426	432	WDEDEHF			6	977.364	3	0.631156	0.049425	9.35872	0.01983
FL50	426	432	WDEDEHF			6	977.364	60	1.08555	0.049055	9.34358	0.002634
FL50	426	432	WDEDEHF			6	977.364	MAX	1.20755	0.046144	9.45677	0
540	426	432	WDEDEHF			6	977.364	0	0	0	9.45092	0.045479
540	426	432	WDEDEHF			6	977.364	3	0.597576	0.024993	9.45112	0.059913
540	426	432	WDEDEHF			6	977.364	60	1.11152	0.033177	9.42383	0.032988
540	426	432	WDEDEHF			6	977.364	MAX	1.10658	0.019646	9.41555	0
470	426	432	WDEDEHF			6	977.364	0	0	0	9.42846	0.017192
470	426	432	WDEDEHF			6	977.364	3	0.489451	0.052848	9.40078	0.022515
470	426	432	WDEDEHF			6	977.364	60	0.888589	0.08571	9.32388	0.099755
470	426	432	WDEDEHF			6	977.364	MAX	0.979195	0.052362	9.44526	0
FL50	427	432	DEDEHF			5	791.284	0	0	0	9.38432	0
FL50	433	438	FIVDRL			5	762.451	0	0	0	10.5154	0.042603
FL50	433	438	FIVDRL			5	762.451	3	2.18434	0.058924	10.4592	0.036052
FL50	433	438	FIVDRL			5	762.451	60	2.74267	0.049813	10.4287	0.007742
FL50	433	438	FIVDRL			5	762.451	MAX	2.57432	0.049526	10.5358	0
FL50	433	453	FIVDRLKSLIKYKGYQVAPAE			19	2438.38	0	0	0	16.0812	0.039273
FL50	433	453	FIVDRLKSLIKYKGYQVAPAE			19	2438.38	3	12.4896	0.037125	15.8847	0
FL50	433	453	FIVDRLKSLIKYKGYQVAPAE			19	2438.38	60	12.3003	0.075341	15.8432	0.011173
540	433	438	FIVDRL			5	762.451	0	0	0	10.541	0.065167
540	433	438	FIVDRL			5	762.451	3	2.24666	0.060891	10.5244	0.062612
540	433	438	FIVDRL			5	762.451	60	2.59479	0.052376	10.4705	0.032591
540	433	438	FIVDRL			5	762.451	MAX	2.44657	0.049414	10.4516	0
540	433	453	FIVDRLKSLIKYKGYQVAPAE			19	2438.38	0	0	0	15.9484	0
540	433	453	FIVDRLKSLIKYKGYQVAPAE			19	2438.38	3	10.7636	0.027899	15.8552	0.042115
540	433	453	FIVDRLKSLIKYKGYQVAPAE			19	2438.38	60	11.9931	0.072513	15.827	0.010205
470	433	438	FIVDRL			5	762.451	0	0	0	10.5224	0.004591
470	433	438	FIVDRL			5	762.451	3	2.02558	0.048322	10.4788	0.020819
470	433	438	FIVDRL			5	762.451	60	2.59476	0.07939	10.4521	0.046362
470	433	438	FIVDRL			5	762.451	MAX	2.46123	0.027629	10.5202	0
470	433	453	FIVDRLKSLIKYKGYQVAPAE			19	2438.38	0	0	0	15.9826	0.010102
470	433	453	FIVDRLKSLIKYKGYQVAPAE			19	2438.38	3	10.6179	0.094466	15.8502	0.00883
470	433	453	FIVDRLKSLIKYKGYQVAPAE			19	2438.38	60	11.7554	0.102698	15.8868	0.005921
FL50	434	438	IVDRL			4	615.382	0	0	0	10.495	0.01511
FL50	434	438	IVDRL			4	615.382	3	1.99518	0.16255	10.448	0.028649
FL50	434	438	IVDRL			4	615.382	60	2.29875	0.02962	10.4381	0.007777
FL50	434	438	IVDRL			4	615.382	MAX	2.20426	0.020153	10.5515	0
FL50	434	441	IVDRLKSL			7	943.593	0	0	0	11.8107	0.034483
FL50	434	441	IVDRLKSL			7	943.593	3	4.1577	0.032945	11.6821	0.031653
FL50	434	441	IVDRLKSL			7	943.593	60	4.52476	0.014503	11.6546	0
540	434	438	IVDRL			4	615.382	0	0	0	10.4788	0
540	434	438	IVDRL			4	615.382	60	2.3297	0	10.4443	0
540	434	441	IVDRLKSL			7	943.593	0	0	0	11.7571	0
540	434	441	IVDRLKSL			7	943.593	60	4.55391	1.60777e-13	11.6383	0
470	434	438	IVDRL			4	615.382	0	0	0	10.5382	0.008888
470	434	438	IVDRL			4	615.382	3	1.86505	0.004522	10.4426	0
470	434	438	IVDRL			4	615.382	60	2.28276	0.007842	10.4536	0.033085
470	434	438	IVDRL			4	615.382	MAX	2.28457	0.004522	10.4965	0
470	434	441	IVDRLKSL			7	943.593	0	0	0	11.8232	0.014972
470	434	441	IVDRLKSL			7	943.593	3	4.02632	0.016435	11.7011	0
470	434	441	IVDRLKSL			7	943.593	60	4.40784	0.091575	11.6822	0.039168
FL50	435	441	VDRLKSL			6	830.509	0	0	0	11.7972	0.035998
FL50	435	441	VDRLKSL			6	830.509	3	3.89453	0.02978	11.6556	0.010493
FL50	435	441	VDRLKSL			6	830.509	60	4.02785	0.147552	11.6549	0.005365
540	435	441	VDRLKSL			6	830.509	0	0	0	11.7835	0.032528
540	435	441	VDRLKSL			6	830.509	60	4.28397	0.001901	11.6298	0
470	435	441	VDRLKSL			6	830.509	0	0	0	11.8123	0.017022
470	435	441	VDRLKSL			6	830.509	3	3.52313	0.002518	11.6883	0
470	435	441	VDRLKSL			6	830.509	60	4.06005	0.103332	11.6738	0.037089
FL50	442	454	IKYKGYQVAPAEL			11	1479.82	0	0	0	9.99887	0.03313
FL50	442	454	IKYKGYQVAPAEL			11	1479.82	3	8.30425	0.018712	9.89973	0
FL50	442	454	IKYKGYQVAPAEL			11	1479.82	60	8.19257	0.204775	9.89977	0.009589
FL50	442	454	IKYKGYQVAPAEL			11	1479.82	MAX	7.31426	0.018712	10.0556	0
FL50	457	465	ILLQHPNIF			7	1094.64	0	0	0	14.4579	0.022232
FL50	457	465	ILLQHPNIF			7	1094.64	3	3.83032	0.123126	14.3836	0.040318
FL50	457	465	ILLQHPNIF			7	1094.64	MAX	3.38414	0.011059	14.4592	0
FL50	457	484	ILLQHPNIFDAGVAGLPDDDAGELPAAV			24	2828.45	0	0	0	20.8159	0.066553
FL50	457	484	ILLQHPNIFDAGVAGLPDDDAGELPAAV			24	2828.45	3	10.7372	0.099893	20.7307	0.031536
FL50	457	484	ILLQHPNIFDAGVAGLPDDDAGELPAAV			24	2828.45	60	10.8058	0.140871	20.6771	0.05358
540	457	483	ILLQHPNIFDAGVAGLPDDDAGELPAA			23	2729.38	0	0	0	19.6949	0.008572
540	457	483	ILLQHPNIFDAGVAGLPDDDAGELPAA			23	2729.38	3	10.1565	0.508585	19.6776	0.008139
540	457	483	ILLQHPNIFDAGVAGLPDDDAGELPAA			23	2729.38	60	9.91437	0.18201	19.6489	0.000744
540	457	484	ILLQHPNIFDAGVAGLPDDDAGELPAAV			24	2828.45	0	0	0	20.6561	0.003347
540	457	484	ILLQHPNIFDAGVAGLPDDDAGELPAAV			24	2828.45	3	11.0755	0.100511	20.6287	0.016656
540	457	484	ILLQHPNIFDAGVAGLPDDDAGELPAAV			24	2828.45	60	10.8432	0.287689	20.5941	0.004683
FL50	459	465	LQHPNIF			5	868.468	0	0	0	9.30921	0.053421
FL50	459	465	LQHPNIF			5	868.468	3	2.16662	0.01244	9.27905	0
FL50	459	465	LQHPNIF			5	868.468	60	2.10844	0.01244	9.2428	0
FL50	459	465	LQHPNIF			5	868.468	MAX	1.98755	0.01244	9.40954	0
FL50	459	480	LQHPNIFDAGVAGLPDDDAGEL			19	2264.08	0	0	0	18.7826	0.040564
FL50	459	480	LQHPNIFDAGVAGLPDDDAGEL			19	2264.08	3	7.5396	0.1781	18.6955	0.017226
FL50	459	480	LQHPNIFDAGVAGLPDDDAGEL			19	2264.08	60	7.42728	0.12312	18.6397	0.005774
FL50	459	483	LQHPNIFDAGVAGLPDDDAGELPAA			21	2503.21	0	0	0	18.0427	0.035666
FL50	459	483	LQHPNIFDAGVAGLPDDDAGELPAA			21	2503.21	3	8.65055	0.077972	17.9757	0.024466
FL50	459	483	LQHPNIFDAGVAGLPDDDAGELPAA			21	2503.21	60	8.74632	0.099795	17.9501	0.037921
FL50	459	483	LQHPNIFDAGVAGLPDDDAGELPAA			21	2503.21	MAX	8.48322	0.039028	17.9329	0
FL50	459	484	LQHPNIFDAGVAGLPDDDAGELPAAV			22	2602.28	0	0	0	19.1673	0.050983
FL50	459	484	LQHPNIFDAGVAGLPDDDAGELPAAV			22	2602.28	3	9.81768	0.097782	19.0991	0.027583
FL50	459	484	LQHPNIFDAGVAGLPDDDAGELPAAV			22	2602.28	60	9.81639	0.127979	19.0575	0.048071
FL50	459	484	LQHPNIFDAGVAGLPDDDAGELPAAV			22	2602.28	MAX	9.32605	0.043203	19.028	0
540	459	480	LQHPNIFDAGVAGLPDDDAGEL			19	2264.08	0	0	0	18.6748	0.013471
540	459	480	LQHPNIFDAGVAGLPDDDAGEL			19	2264.08	60	7.55585	0.112124	18.6111	0
540	459	483	LQHPNIFDAGVAGLPDDDAGELPAA			21	2503.21	0	0	0	17.9493	0.021361
540	459	483	LQHPNIFDAGVAGLPDDDAGELPAA			21	2503.21	3	8.87503	0.133334	17.9412	0.01812
540	459	483	LQHPNIFDAGVAGLPDDDAGELPAA			21	2503.21	60	8.86226	0.246102	17.8894	0.018192
540	459	483	LQHPNIFDAGVAGLPDDDAGELPAA			21	2503.21	MAX	8.56104	0.001837	17.9478	0
540	459	484	LQHPNIFDAGVAGLPDDDAGELPAAV			22	2602.28	0	0	0	19.0499	0.015242
540	459	484	LQHPNIFDAGVAGLPDDDAGELPAAV			22	2602.28	3	9.92265	0.141396	19.0255	0.008799
540	459	484	LQHPNIFDAGVAGLPDDDAGELPAAV			22	2602.28	60	9.86413	0.142101	18.9933	0.012037
540	459	484	LQHPNIFDAGVAGLPDDDAGELPAAV			22	2602.28	MAX	9.72081	0.038384	19.0456	0
470	459	465	LQHPNIF			5	868.468	0	0	0	9.30419	0.002435
470	459	465	LQHPNIF			5	868.468	60	2.11408	0.008335	9.2769	0
470	459	465	LQHPNIF			5	868.468	MAX	1.96575	0.008335	9.32156	0
470	459	468	LQHPNIFDAG			8	1111.55	0	0	0	9.76263	0.017835
470	459	468	LQHPNIFDAG			8	1111.55	3	4.03415	0.044843	9.68225	0
470	459	468	LQHPNIFDAG			8	1111.55	60	3.8671	0.132897	9.64405	0.058252
470	459	468	LQHPNIFDAG			8	1111.55	MAX	4.07094	0.044843	9.75583	0
FL50	484	497	VVVLEHGKTMTEKE			13	1599.84	0	0	0	3.1059	0.023567
FL50	484	497	VVVLEHGKTMTEKE			13	1599.84	3	6.79729	0.215373	3.07909	0.002771
FL50	484	497	VVVLEHGKTMTEKE			13	1599.84	60	6.99385	0.082868	3.07779	0.000934
FL50	484	497	VVVLEHGKTMTEKE			13	1599.84	MAX	6.52325	0.011585	3.14583	0
540	484	497	VVVLEHGKTMTEKE			13	1599.84	0	0	0	3.07833	0.003125
540	484	497	VVVLEHGKTMTEKE			13	1599.84	3	5.76133	0.057338	3.0913	0
540	484	497	VVVLEHGKTMTEKE			13	1599.84	60	6.81399	0.057338	3.06076	0
540	484	497	VVVLEHGKTMTEKE			13	1599.84	MAX	6.74248	0.057338	3.05841	0
FL50	485	518	VVLEHGKTMTEKEIVDYVASQVTTAKKLRGGVVF			33	3733.04	0	0	0	20.8389	0.075416
FL50	485	518	VVLEHGKTMTEKEIVDYVASQVTTAKKLRGGVVF			33	3733.04	3	21.8847	0.51576	20.6247	0.018503
FL50	485	518	VVLEHGKTMTEKEIVDYVASQVTTAKKLRGGVVF			33	3733.04	60	21.9524	0.152065	20.5633	0.073655
540	485	518	VVLEHGKTMTEKEIVDYVASQVTTAKKLRGGVVF			33	3733.04	0	0	0	20.7052	0
400	485	518	VVLEHGKTMTEKEIVDYVASQVTTAKKLRGGVVF			33	3733.04	60	NaN	NaN	20.9739	0
FL50	486	497	VLEHGKTMTEKE			11	1401.7	0	0	0	3.11494	0
FL50	486	497	VLEHGKTMTEKE			11	1401.7	60	6.29536	0	3.00706	0
FL50	498	518	IVDYVASQVTTAKKLRGGVVF			20	2251.28	0	0	0	14.786	0.035605
FL50	498	518	IVDYVASQVTTAKKLRGGVVF			20	2251.28	3	14.288	0.143324	14.4741	0.049809
FL50	498	518	IVDYVASQVTTAKKLRGGVVF			20	2251.28	60	14.5531	0.100386	14.4499	0.018698
540	498	518	IVDYVASQVTTAKKLRGGVVF			20	2251.28	0	0	0	14.763	0.02844
540	498	518	IVDYVASQVTTAKKLRGGVVF			20	2251.28	3	14.6559	0.038887	14.5268	0.044845
540	498	518	IVDYVASQVTTAKKLRGGVVF			20	2251.28	60	14.5954	0.215517	14.4393	0.028133
FL50	501	518	YVASQVTTAKKLRGGVVF			17	1924.1	0	0	0	9.3038	0.040934
FL50	501	518	YVASQVTTAKKLRGGVVF			17	1924.1	3	10.8313	0.11934	9.14204	0.033726
FL50	501	518	YVASQVTTAKKLRGGVVF			17	1924.1	60	10.9953	0.089194	9.11237	0.008812
FL50	501	518	YVASQVTTAKKLRGGVVF			17	1924.1	MAX	10.3486	0.056044	9.30209	0
540	501	518	YVASQVTTAKKLRGGVVF			17	1924.1	0	0	0	9.34166	0.059451
540	501	518	YVASQVTTAKKLRGGVVF			17	1924.1	3	11.081	0.069735	9.2152	0.088916
540	501	518	YVASQVTTAKKLRGGVVF			17	1924.1	60	10.9593	0.167366	9.17195	0.030793
540	501	518	YVASQVTTAKKLRGGVVF			17	1924.1	MAX	10.327	0.064299	9.19627	0
FL50	519	530	VDEVPKGLTGKL			10	1255.73	0	0	0	8.67122	0.04063
FL50	519	530	VDEVPKGLTGKL			10	1255.73	3	6.12499	0.123991	8.55982	0.019305
FL50	519	530	VDEVPKGLTGKL			10	1255.73	60	5.83512	0.032649	8.55651	0
FL50	519	530	VDEVPKGLTGKL			10	1255.73	MAX	5.54879	0.032649	8.72471	0
FL50	519	537	VDEVPKGLTGKLDARKIRE			17	2124.21	0	0	0	7.0637	0.053064
FL50	519	537	VDEVPKGLTGKLDARKIRE			17	2124.21	3	9.14112	0.261596	6.95249	0.02848
FL50	519	537	VDEVPKGLTGKLDARKIRE			17	2124.21	60	9.27599	0.302745	6.9692	0.078946
FL50	519	539	VDEVPKGLTGKLDARKIREIL			19	2350.38	0	0	0	13.631	0.037961
FL50	519	539	VDEVPKGLTGKLDARKIREIL			19	2350.38	3	9.30056	0.628714	13.4935	0.053083
FL50	519	539	VDEVPKGLTGKLDARKIREIL			19	2350.38	60	9.72638	0.13311	13.4628	0.007226
FL50	519	539	VDEVPKGLTGKLDARKIREIL			19	2350.38	MAX	9.95158	0.090221	13.6024	0
540	519	530	VDEVPKGLTGKL			10	1255.73	0	0	0	8.66673	0.061572
540	519	530	VDEVPKGLTGKL			10	1255.73	3	5.80049	0.190327	8.65422	0.079118
540	519	530	VDEVPKGLTGKL			10	1255.73	60	6.05032	0.015061	8.58943	0
540	519	530	VDEVPKGLTGKL			10	1255.73	MAX	5.62219	0.015061	8.59999	0
540	519	537	VDEVPKGLTGKLDARKIRE			17	2124.21	0	0	0	7.04955	0.063707
540	519	537	VDEVPKGLTGKLDARKIRE			17	2124.21	3	9.9069	0.209242	7.01007	0.068533
540	519	537	VDEVPKGLTGKLDARKIRE			17	2124.21	60	9.60043	0.092258	6.9743	0.018948
540	519	537	VDEVPKGLTGKLDARKIRE			17	2124.21	MAX	9.28462	0.021243	6.97567	0
540	519	539	VDEVPKGLTGKLDARKIREIL			19	2350.38	0	0	0	13.616	0.032804
540	519	539	VDEVPKGLTGKLDARKIREIL			19	2350.38	60	10.8334	0.090117	13.4402	0.032848
540	519	539	VDEVPKGLTGKLDARKIREIL			19	2350.38	MAX	10.5101	0.057764	13.5525	0
540	531	539	DARKIREIL			8	1113.67	MAX	NaN	NaN	6.35637	0

## Sheet: All hRNC minus bRNC (ΔDa) 
	Figure 6AB - hRNC minus bRNC (common peptides between h and b)
		hRNC data used to calculate these differentials is included in hRNC HDX data tables file
		1-123 minus 1-135					1-458 minus 1-470					1-528 minus 1-540					hFL50 minus bFL50
		Peptide start	Peptide end	Uptake Difference (ΔDa)			Peptide start	Peptide end	Uptake Difference (ΔDa)			Peptide start	Peptide end	Uptake Difference (ΔDa)			Peptide start	Peptide end	Uptake Difference (ΔDa)
		88	93	0.0037			7	26	0.3887			60	80	-0.0889			7	26	0.0285
		98	111	-2.0673			57	61	0.1235			61	80	0.1707			57	61	0.0955
		98	115	0.0876			60	80	0.1424			88	93	0.1656			60	83	-0.834
							61	80	0.1281			98	111	-0.4487			60	80	0.1541
							112	127	0.5983			98	115	0.1082			61	80	0.1764
							116	127	0.532			112	127	0.4772			88	93	0.0608
							120	127	0.3281			116	127	0.4938			88	95	0.1094
		1-208 minus 1-220					148	164	-0.0109			168	179	0.1149			89	93	0.1111
							165	180	-0.0522			180	186	-0.0298			98	115	-0.2831
		Peptide start	Peptide end	Uptake Difference (ΔDa)			165	177	0.0707			181	186	-0.0234			98	111	0.5885
		61	80	3.037			165	179	0.1653			195	216	0.6084			112	127	-0.2415
		88	93	0.7777			165	186	0.4671			217	238	0.6032			116	127	-0.1143
		89	93	0.8516			167	178	0.0815			239	249	-0.0911			120	127	0.0837
		98	111	-0.1909			167	179	0.5081			239	250	0.2439			148	164	-0.3753
		98	115	0.798			168	179	0.1298			241	250	-0.3827			165	180	-0.312
		112	127	0.473			180	186	0.3071			251	260	-0.0304			165	177	-0.2808
		116	127	0.5935			181	186	0.2487			251	259	-0.0204			165	179	-0.1581
		165	177	0.1348			195	216	0.7657			251	256	0.0377			165	186	0.0945
		165	180	0.2549			217	238	0.8966			255	260	-0.0884			167	179	0.3408
		165	179	0.486			239	250	0.3196			260	265	0.1271			168	179	-0.0313
		165	186	1.0146			239	249	0.3346			265	272	-0.5111			168	180	-0.0305
		167	179	0.8373			241	250	-0.2299			272	279	1.1533			180	186	-0.028
		168	179	-0.0465			242	250	-0.1226			273	279	0.5812			181	186	-0.1386
		180	186	0.1784			251	259	-0.0509			287	291	0.075			195	216	-0.2239
		181	186	-0.0752			251	260	0.031			301	309	-0.0253			217	238	0.1212
							251	256	0.0884			310	326	0.0572			239	250	-0.2228
							255	260	-0.0642			349	371	-0.3495			239	249	0.2354
							256	260	-0.1145			349	369	0.1928			241	250	-0.4494
							260	265	0.0685			349	370	1.0127			242	250	-0.1919
		1-388 minus 1-400					265	272	-0.2794			351	369	0.0802			251	256	0.052
							266	271	-0.0872			351	371	0.5379			251	259	0.0635
		Peptide start	Peptide end	Uptake Difference (ΔDa)			272	279	0.7562			370	390	-0.7547			251	260	0.0975
		57	61	-0.2717			273	286	-0.2901			372	390	0.924			255	260	0.07
		60	83	-0.8314			273	279	0.7638			374	390	1.0255			260	265	0.0729
		60	80	-0.124			286	291	0.4046			376	390	1.0946			265	272	-0.2383
		88	93	0.1081			287	291	0.0695			391	400	-0.0398			272	279	0.7907
		89	93	0.0192			301	309	0.0254			401	411	-0.0004			273	279	0.1644
		97	111	-0.3319			310	326	0.57			411	425	0.892			280	287	0.5971
		98	111	-0.0833			327	347	-0.0133			412	425	0.6727			287	291	0.095
		98	115	0.15			349	371	0.481			426	432	0.1465			301	309	-0.2661
		112	127	0.6591			349	369	0.573			433	438	0.1201			310	326	0.0922
		116	127	0.7226			349	370	1.0961			457	484	0.1242			349	371	-0.1155
		118	127	-0.0985			351	369	0.2832			457	483	0.2224			349	369	0.1044
		128	152	-0.3556			351	371	1.1659			459	483	0.7921			349	370	0.542
		148	164	-0.6157			370	390	-2.5015			484	497	1.483			351	369	-0.2101
		149	164	-1.8039			372	390	0.7742			498	518	-0.1661			351	371	0.2749
		165	178	0.0958			376	390	0.5037								370	390	-2.8081
		165	180	0.0984			377	390	0.8358								372	390	0.48
		165	179	0.1441			391	400	-0.1832								374	390	0.4218
		165	177	0.3243			401	411	0.1562								376	390	-0.0054
		165	186	0.3781			411	425	0.0971								377	390	0.6391
		167	179	-0.0241			412	425	0.2472								391	400	-0.2214
		168	179	0.1335			426	432	0.3134								401	411	0.0421
		180	186	0.1056			433	438	0.099								411	425	0.0544
		181	186	0.0463			434	441	0.0173								412	425	-0.2028
		195	216	0.5265			434	438	0.088								426	432	-0.1577
		217	238	0.4104													433	438	0.0626
		239	250	0.1034													434	438	-0.1345
		239	249	0.2099													434	441	-0.0065
		241	250	-0.313													457	484	-5.9012
		251	260	-0.4803													457	465	-2.8278
		251	259	-0.2904													459	483	-3.9596
		251	256	-0.1238													459	480	-3.7814
		255	260	-0.2425													459	465	-1.3049
		260	265	-0.3263													484	497	-1.4693
		265	272	-0.4269													485	518	-6.5255
		272	279	0.3314													498	518	-2.8239
		273	279	-0.0266													519	539	-2.4528
		287	291	0.2447													519	530	-0.1862
		301	309	0.2946
		310	326	0.6862
		327	347	0.5997
		349	371	0.1137
		349	369	0.4151
		349	370	1.4631
		351	369	0.5007
		351	371	0.6762

## Sheet: 135 RNC vs FLuc (ΔDa)
1-135 RNC minus FLuc ΔDa in common peptides (Figure S9A)							1-135 RNC %RFU (Figure S9B)
Sequence	Start	End	ΔDa at 3 min	ΔDa at 3 min SD			Sequence	Start	End	%RFU at 3 min	%RFU at 60 min	%RFU at MAX
FFMPVL	88	93	2.13953	0.11725			MDYKDHDGDYKDHDIDYKDDDDK	-38	-16	0.2253	0.2323	0.1375
IGVAVAPANDIYNE	98	111	3.63776	0.05676			MDYKDHDGDYKDHDIDYKDDDDKGSGSL	-38	-11	0.2229	0.2147	0.1686
IGVAVAPANDIYNERELL	98	115	4.35872	0.228138			AGEQLHKAMKRYALVPGTI	22	40	0.1818	0.2815
RELLNSMGISQPTVVF	112	127	3.99786	0.130564			FFMPVL	88	93	0.552	0.5969	0.5848
NSMGISQPTVVF	116	127	3.47825	0.136127			IGVAVAPANDIYNE	98	111	0.6388	0.5999	0.6166
ISQPTVVF	120	127	3.50221	0.04641			IGVAVAPANDIYNERELL	98	115	0.5629	0.5738
							RELLNSMGISQPTVVF	112	127	0.5927	0.584	0.5711
							NSMGISQPTVVF	116	127	0.6345	0.6296	0.6392
							ISQPTVVF	120	127	0.7142	0.71

## Sheet: 220 RNC vs FLuc (ΔDa)
1-220 RNC minus FLuc ΔDa in common peptides (Figure S9A)							1-220 RNC %RFU (Figure S9B)
Sequence	Start	End	ΔDa at 3 min	ΔDa at 3 min SD			Sequence	Start	End	%RFU at 3 min	%RFU at 60 min	%RFU at MAX
SVRLAEAMKRYGLNTNHRIVV	60	80	1.65231	0.320493			MDYKDHDGDYKDHDIDYKDDDDK	-38	-16	0.2351	0.2343	0.158
VRLAEAMKRYGLNTNHRIVV	61	80	1.26587	0.225307			MDYKDHDGDYKDHDIDYKDDDDKGSGSL	-38	-11	0.2452	0.2179	0.2377
RLAEAMKRYGLNTNHRIVVCSE	62	83	2.80681	0.183087			SVRLAEAMKRYGLNTNHRIVV	60	80	0.1391
FFMPVL	88	93	1.33202	0.142403			VRLAEAMKRYGLNTNHRIVV	61	80	0.1206	0.5016	0.5332
FMPVL	89	93	0.627701	0.063988			RLAEAMKRYGLNTNHRIVVCSE	62	83	0.2063	0.2856	0.6049
IGVAVAPANDIYNE	98	111	1.88233	0.126838			FFMPVL	88	93	0.3501	0.5815	0.5756
IGVAVAPANDIYNERELL	98	115	3.71482	0.24108			FMPVL	89	93	0.2099	0.5667	0.5621
RELLNSMGISQPTVVF	112	127	2.59781	0.138612			IGVAVAPANDIYNE	98	111	0.4926	0.5625	0.5925
NSMGISQPTVVF	116	127	1.74143	0.121822			IGVAVAPANDIYNERELL	98	115	0.5227	0.5739
VSKKGLQKILNVQKKLPIIQKIIIM	128	152	2.80093	0.691109			RELLNSMGISQPTVVF	112	127	0.4927	0.5707	0.5706
IIIMDSKTDYQGF	149	161	3.42767	0.213796			NSMGISQPTVVF	116	127	0.4609	0.5916	0.6197
DSKTDYQGFQSM	153	164	1.68894	0.135107			VSKKGLQKILNVQKKLPIIQK	128	148	0.5586	0.6372	0.6089
YTFVTSHLPPGFN	165	177	1.05185	0.195925			VSKKGLQKILNVQKKLPIIQKIIIM	128	152	0.4792	0.5685
YTFVTSHLPPGFNEY	165	179	0.430824	0.132969			IIIMDSKTDYQGF	149	161	0.5715	0.5965
YTFVTSHLPPGFNEYD	165	180	0.540729	0.189703			DSKTDYQGFQSM	153	164	0.5275	0.5897	0.5803
YTFVTSHLPPGFNEYDFVPESF	165	186	0.435013	0.359039			YTFVTSHLPPGFN	165	177	0.4479	0.4679	0.5449
FVTSHLPPGFNEY	167	179	0.125241	0.165736			YTFVTSHLPPGFNEY	165	179	0.4076	0.4094
FVTSHLPPGFNEYD	167	180	0.506703	0.188904			YTFVTSHLPPGFNEYD	165	180	0.39	0.4043
FVTSHLPPGFNEYDFVPESF	167	186	0.792649	0.35895			FVTSHLPPGFNEY	167	179	0.3676	0.4371
VTSHLPPGFNEY	168	179	0.632621	0.108088			FVTSHLPPGFNEYD	167	180	0.4123	0.411	0.4059
VTSHLPPGFNEYDFVPESF	168	186	1.10096	0.12819			VTSHLPPGFNEY	168	179	0.5028	0.477	0.4547
YDFVPESF	179	186	0.60054	0.079875			YTFVTSHLPPGFNEYDFVPESF	165	186	0.4205	0.4149
DFVPESF	180	186	0.785819	0.083696			FVTSHLPPGFNEYDFVPESF	167	186	0.4092	0.4102
FVPESF	181	186	1.11844	0.083952			VTSHLPPGFNEYDFVPESF	168	186	0.4314	0.4201
IMNSSGSTGLPKGVALPHRTAC	195	216	2.71129	0.296346			YDFVPESF	179	186	0.5286	0.5239	0.5154
							DFVPESF	180	186	0.5367	0.5475	0.5234
							FVPESF	181	186	0.6036	0.6093	0.5497
							IMNSSGSTGLPKGVALPHRTAC	195	216	0.4493	0.4427	0.4435

## Sheet: 400 RNC vs FLuc (ΔDa)
1-400 RNC minus FLuc ΔDa in common peptides (Figure S9A)							1-400 RNC %RFU (Figure S9B)
Sequence	Start	End	ΔDa at 3 min	ΔDa at 3 min SD			Sequence	Start	End	%RFU at 3 min	%RFU at 60 min	%RFU at MAX
FEMSV	57	61	0.203084	0.097741			MDYKDHDGDYKDHDIDYKDDDDK	-38	-16	0.2423	0.2307	0.1839
SVRLAEAMKRYGLNTNHRIVV	60	80	0.276303	0.196313			MDYKDHDGDYKDHDIDYKDDDDKGSGSL	-38	-11	0.244	0.2409
SVRLAEAMKRYGLNTNHRIVVCSE	60	83	1.04202	0.280186			FEMSV	57	61	0.1013	0.1532	0.5852
VRLAEAMKRYGLNTNHRIVV	61	80	0.175918	0.129204			SVRLAEAMKRYGLNTNHRIVV	60	80	0.0703	0.1168	0.5066
VRLAEAMKRYGLNTNHRIVVCSE	61	83	0.086826	0.168206			VRLAEAMKRYGLNTNHRIVV	61	80	0.0633	0.1103	0.5085
RLAEAMKRYGLNTNHRIVVCSE	62	83	0.761971	0.180693			SVRLAEAMKRYGLNTNHRIVVCSE	60	83	0.1046	0.1532
FFMPVL	88	93	0.258856	0.108743			VRLAEAMKRYGLNTNHRIVVCSE	61	83	0.0592	0.1051
FFMPVLGA	88	95	0.190773	0.048318			RLAEAMKRYGLNTNHRIVVCSE	62	83	0.1089	0.159	0.6127
FMPVL	89	93	0.109365	0.085462			FFMPVL	88	93	0.0818	0.1265	0.5907
FIGVAVAPANDIYNE	97	111	-0.065525	0.138876			FMPVL	89	93	0.0371	0.0889	0.5735
IGVAVAPANDIYNE	98	111	0.117963	0.064041			FFMPVLGA	88	95	0.0681	0.051	0.5556
IGVAVAPANDIYNERELL	98	115	1.5301	0.248252			FIGVAVAPANDIYNE	97	111	0.2992	0.3657
VAVAPANDIYNE	100	111	-0.13662	0.050616			IGVAVAPANDIYNE	98	111	0.3455	0.4032	0.6156
RELLNSMGISQPTVVF	112	127	1.3208	0.137415			VAVAPANDIYNE	100	111	0.4327	0.5022
NSMGISQPTVVF	116	127	0.811708	0.134168			IGVAVAPANDIYNERELL	98	115	0.3861	0.4303
MGISQPTVVF	118	127	0.90552	0.09718			RELLNSMGISQPTVVF	112	127	0.4015	0.4469	0.5873
VSKKGLQKILNVQKKLPIIQKIIIM	128	152	0.618722	0.132736			NSMGISQPTVVF	116	127	0.3679	0.4141	0.624
KIIIMDSKTDYQGFQSM	148	164	0.215906	0.20519			MGISQPTVVF	118	127	0.3945	0.4526	0.7574
IIIMDSKTDYQGF	149	161	-0.287347	0.221921			VSKKGLQKILNVQKKLPIIQK	128	148	0.4499	0.5347	0.6283
IIIMDSKTDYQGFQSM	149	164	1.26307	0.285592			VSKKGLQKILNVQKKLPIIQKIIIM	128	152	0.3843	0.4699
DSKTDYQGFQSM	153	164	0.230112	0.131871			IIIMDSKTDYQGF	149	161	0.2619	0.3655
YTFVTSHLPPGFN	165	177	-0.145162	0.155142			KIIIMDSKTDYQGFQSM	148	164	0.261	0.3322
YTFVTSHLPPGFNE	165	178	-0.003852	0.153873			IIIMDSKTDYQGFQSM	149	164	0.296	0.3613
YTFVTSHLPPGFNEY	165	179	-0.446604	0.136766			DSKTDYQGFQSM	153	164	0.3949	0.4997	0.582
YTFVTSHLPPGFNEYD	165	180	-0.500847	0.132381			YTFVTSHLPPGFN	165	177	0.3282	0.3859	0.5489
YTFVTSHLPPGFNEYDFVPESF	165	186	-0.69281	0.319323			YTFVTSHLPPGFNE	165	178	0.3349	0.375
FVTSHLPPGFNE	167	178	-0.123003	0.145127			YTFVTSHLPPGFNEY	165	179	0.3345	0.3719
FVTSHLPPGFNEY	167	179	0.263587	0.167609			YTFVTSHLPPGFNEYD	165	180	0.3099	0.3542
FVTSHLPPGFNEYD	167	180	-0.107451	0.178065			FVTSHLPPGFNE	167	178	0.3667	0.4116
FVTSHLPPGFNEYDFVPESF	167	186	0.306925	0.38103			FVTSHLPPGFNEY	167	179	0.4064	0.4194
VTSHLPPGFNEY	168	179	0.078835	0.086258			FVTSHLPPGFNEYD	167	180	0.3565	0.3911	0.4309
VTSHLPPGFNEYDFVPESF	168	186	0.542243	0.133845			VTSHLPPGFNEY	168	179	0.4413	0.4587	0.4707
VTSHLPPGFNEYDFVPESFDRDKTIAL	168	194	-0.023066	0.156802			YTFVTSHLPPGFNEYDFVPESF	165	186	0.3579	0.3811
EYDFVPESF	178	186	0.485337	0.076756			FVTSHLPPGFNEYDFVPESF	167	186	0.3788	0.4109
YDFVPESF	179	186	0.595244	0.069783			VTSHLPPGFNEYDFVPESF	168	186	0.3941	0.4062
DFVPESF	180	186	0.722055	0.072656			VTSHLPPGFNEYDFVPESFDRDKTIAL	168	194	0.3964	0.4073
FVPESF	181	186	0.966672	0.087557			EYDFVPESF	178	186	0.455	0.4543
IMNSSGSTGLPKGVALPHRTAC	195	216	2.41155	0.261436			YDFVPESF	179	186	0.5277	0.5307	0.5314
VRFSHARDPIFGNQIIPDTAIL	217	238	1.98414	0.105672			DFVPESF	180	186	0.5239	0.524	0.5264
PIFGNQIIPDTAIL	225	238	0.846564	0.136111			FVPESF	181	186	0.5657	0.5712	0.5711
LSVVPFHHGFGMF	238	250	1.11186	0.193201			IMNSSGSTGLPKGVALPHRTAC	195	216	0.4336	0.4165	0.4467
SVVPFHHGFGM	239	249	0.818225	0.109196			VRFSHARDPIFGNQIIPDTAIL	217	238	0.3462	0.4096	0.4124
SVVPFHHGFGMF	239	250	0.987075	0.185549			PIFGNQIIPDTAIL	225	238	0.4975	0.583	0.623
VPFHHGFGMF	241	250	1.24786	0.119367			LSVVPFHHGFGMF	238	250	0.2422	0.3344	0.3238
PFHHGFGMF	242	250	0.686381	0.145785			SVVPFHHGFGM	239	249	0.2517	0.3315	0.3292
TTLGYL	251	256	0.06569	0.090178			SVVPFHHGFGMF	239	250	0.2361	0.3266	0.3205
TTLGYLICG	251	259	0.257136	0.094979			VPFHHGFGMF	241	250	0.2855	0.3445	0.3389
TTLGYLICGF	251	260	0.321513	0.077363			PFHHGFGMF	242	250	0.1944	0.2704	0.2191
YLICGF	255	260	0.177924	0.081988			TTLGYL	251	256	0.0638	0.1004	0.6074
FRVVLM	260	265	0.298787	0.091416			TTLGYLICG	251	259	0.0673	0.0777
MYRFEEEL	265	272	0.207017	0.159423			TTLGYLICGF	251	260	0.0713	0.0826
YRFEEEL	266	272	0.038048	0.129465			YLICGF	255	260	0.0727	0.1052	0.6003
LFLRSLQD	272	279	2.75456	0.050711			FRVVLM	260	265	0.08	0.1742	0.6471
FLRSLQD	273	279	2.43832	0.114762			MYRFEEEL	265	272	0.4331	0.4437	0.4637
FLRSLQDY	273	280	2.98114	0.132292			YRFEEEL	266	272	0.4474	0.4506
FLRSLQDYKIQSAL	273	286	5.51972	0.15555			LFLRSLQD	272	279	0.5295	0.5437	0.5535
LRSLQDYKIQSAL	274	286	6.29845	0.558911			FLRSLQD	273	279	0.5541	0.5566
YKIQSAL	280	286	3.03986	0.074741			FLRSLQDY	273	280	0.5296	0.5291
YKIQSALL	280	287	3.08385	0.105107			FLRSLQDYKIQSAL	273	286	0.5553	0.5747
LLVPTL	286	291	0.803082	0.036999			LRSLQDYKIQSAL	274	286	0.6444	0.6331
LVPTL	287	291	-0.077834	0.07235			YKIQSAL	280	286	0.6681	0.6774	0.6644
FAKSTLIDKYDLSNL	295	309	-1.87578	0.348321			YKIQSALL	280	287	0.6147	0.6293	0.6167
IDKYDLSNL	301	309	0.491651	0.209077			LLVPTL	286	291	0.6432	0.6699
HEIASGGAPLSKEVGEA	310	326	0.605614	0.185388			LVPTL	287	291	0.5644	0.5798	0.5784
HEIASGGAPLSKEVGEAVAKRFHLPGIRQGYGLTETTS	310	347	1.3483	0.48551			FAKSTLIDKYDLSNL	295	309	0.3483	0.3854
HEIASGGAPLSKEVGEAVAKRFHLPGIRQGYGLTETTSA	310	348	0.20561	0.426799			IDKYDLSNL	301	309	0.5475	0.5295	0.5532
VGEAVAKRFHLPGIRQGYGLTETTS	323	347	1.59011	0.281233			HEIASGGAPLSKEVGEA	310	326	0.61	0.6065	0.6103
VAKRFHLPGIRQGYGLTETTS	327	347	0.756428	0.164858			HEIASGGAPLSKEVGEAVAKRFHLPGIRQGYGLTETTS	310	347	0.4897	0.4751	0.5269
VAKRFHLPGIRQGYGLTETTSAIL	327	350	1.81886	0.624063			HEIASGGAPLSKEVGEAVAKRFHLPGIRQGYGLTETTSA	310	348	0.4799	0.4698	0.5168
ILITPEGDDKPGAVGKVVPFF	349	369	3.01533	0.18202			VGEAVAKRFHLPGIRQGYGLTETTS	323	347	0.4847	0.4785	0.5311
ILITPEGDDKPGAVGKVVPFFE	349	370	2.24877	0.23892			VAKRFHLPGIRQGYGLTETTS	327	347	0.4296	0.4173	0.4586
ILITPEGDDKPGAVGKVVPFFEA	349	371	4.10331	0.276967			VAKRFHLPGIRQGYGLTETTSAIL	327	350	0.422	0.4036	0.4579
ILITPEGDDKPGAVGKVVPFFEAKVVD	349	375	7.62993	0.454362			ILITPEGDDKPGAVGKVVPFF	349	369	0.4864	0.4837	0.4786
ITPEGDDKPGAVGKVVPFF	351	369	2.32267	0.172251			ILITPEGDDKPGAVGKVVPFFE	349	370	0.4195	0.4387	0.4904
ITPEGDDKPGAVGKVVPFFE	351	370	2.90885	0.089341			ILITPEGDDKPGAVGKVVPFFEA	349	371	0.5129	0.5056	0.5031
ITPEGDDKPGAVGKVVPFFEA	351	371	3.73285	0.181623			ITPEGDDKPGAVGKVVPFF	351	369	0.4664	0.4733	0.4712
EAKVVDLDTGKTLGVNQRGEL	370	390	3.16187	0.257266			ITPEGDDKPGAVGKVVPFFE	351	370	0.4875	0.4723	0.4904
KVVDLDTGKTLGVNQRGEL	372	390	5.10362	0.625062			ITPEGDDKPGAVGKVVPFFEA	351	371	0.5041	0.4995	0.5084
VDLDTGKTLGVNQRGEL	374	390	4.04912	0.057232			ILITPEGDDKPGAVGKVVPFFEAKVVD	349	375	0.5704	0.5534
LDTGKTLGVNQRGEL	376	390	4.13312	0.163629			EAKVVDLDTGKTLGVNQRGEL	370	390	0.4049	0.4432
CVRGPMIMSG	391	400	0.955516	0.117818			KVVDLDTGKTLGVNQRGEL	372	390	0.5424	0.5376	0.5361
							VDLDTGKTLGVNQRGEL	374	390	0.5673
							LDTGKTLGVNQRGEL	376	390	0.5914	0.5764	0.5905
							CVRGPMIMSG	391	400	0.7003	0.674	0.69

## Sheet: 470 RNC vs FLuc (ΔDa)
1-470 RNC minus FLuc ΔDa in common peptides (Figure S9A)							1-470 RNC %RFU (Figure S9B)
Sequence	Start	End	ΔDa at 3 min	ΔDa at 3 min SD			Sequence	Start	End	%RFU at 3 min	%RFU at 60 min	%RFU at MAX
IKKGPAPFYPLEDGTAGEQL	7	26	0.359026	0.15374			MDYKDHDGDYKDHDIDYKDDDDK	-38	-16	0.2303	0.2292	0.2121
FEMSV	57	61	-0.053563	0.05168			MDYKDHDGDYKDHDIDYKDDDDKGSGSL	-38	-11	0.2354	0.2278	0.2524
SVRLAEAMKRYGLNTNHRIVV	60	80	-0.244908	0.181052			IKKGPAPFYPLEDGTAGEQL	7	26	0.3475	0.4253	0.4755
VRLAEAMKRYGLNTNHRIVV	61	80	-0.183386	0.110842			FEMSV	57	61	0.0371	0.0763	0.5821
VRLAEAMKRYGLNTNHRIVVCSE	61	83	-0.386371	0.202			SVRLAEAMKRYGLNTNHRIVV	60	80	0.0443	0.088
RLAEAMKRYGLNTNHRIVVCSE	62	83	1.78518	0.22799			VRLAEAMKRYGLNTNHRIVV	61	80	0.0444	0.0967	0.505
FFMPVL	88	93	-0.00142	0.109564			VRLAEAMKRYGLNTNHRIVVCSE	61	83	0.0377	0.0949
FFMPVLGA	88	95	-0.106666	0.045799			RLAEAMKRYGLNTNHRIVVCSE	62	83	0.1576	0.1537	0.6196
FMPVL	89	93	-0.002542	0.059049			FFMPVL	88	93	0.0168	0.0465	0.5714
IGVAVAPANDIYNE	98	111	-0.274702	0.065575			FMPVL	89	93	-0.0002	0.0247
IGVAVAPANDIYNERELL	98	115	-0.16397	0.257504			FFMPVLGA	88	95	0.0185	0.0198
RELLNSMGISQPTVVF	112	127	-1.16814	0.165126			IGVAVAPANDIYNE	98	111	0.3128	0.3457	0.6064
NSMGISQPTVVF	116	127	-0.637425	0.140711			IGVAVAPANDIYNERELL	98	115	0.2803	0.3663
ISQPTVVF	120	127	-0.227473	0.046337			RELLNSMGISQPTVVF	112	127	0.2237	0.4159	0.5787
VSKKGLQKILNVQKKLPIIQKIIIM	128	152	-0.916321	0.30168			NSMGISQPTVVF	116	127	0.223	0.3962	0.6199
KIIIMDSKTDYQGFQSM	148	164	-0.184437	0.177745			ISQPTVVF	120	127	0.0926	0.2896
DSKTDYQGFQSM	153	164	0.047165	0.156632			VSKKGLQKILNVQKKLPIIQK	128	148	0.395	0.5184	0.6193
YTFVTSHLPPGFN	165	177	-0.13175	0.142995			VSKKGLQKILNVQKKLPIIQKIIIM	128	152	0.3176	0.4299
YTFVTSHLPPGFNEY	165	179	-0.458107	0.172815			KIIIMDSKTDYQGFQSM	148	164	0.2359	0.3076
YTFVTSHLPPGFNEYD	165	180	-0.699445	0.172515			DSKTDYQGFQSM	153	164	0.3783	0.4945	0.5838
YTFVTSHLPPGFNEYDFVPESF	165	186	-1.33956	0.389473			YTFVTSHLPPGFN	165	177	0.3296	0.3792	0.5587
FVTSHLPPGFNE	167	178	-0.287237	0.144205			YTFVTSHLPPGFNEY	165	179	0.3335	0.3571
FVTSHLPPGFNEY	167	179	-0.408303	0.167286			YTFVTSHLPPGFNEYD	165	180	0.2946	0.3376
FVTSHLPPGFNEYD	167	180	-0.234795	0.186199			FVTSHLPPGFNE	167	178	0.3485	0.4284
FVTSHLPPGFNEYDFVPESF	167	186	-0.300599	0.369962			FVTSHLPPGFNEY	167	179	0.3393	0.4115
VTSHLPPGFNEY	168	179	0.058527	0.093287			FVTSHLPPGFNEYD	167	180	0.3449	0.379	0.4148
VTSHLPPGFNEYDFVPESF	168	186	-0.343183	0.237975			VTSHLPPGFNEY	168	179	0.439	0.4576	0.4713
YDFVPESF	179	186	-0.052684	0.054751			YTFVTSHLPPGFNEYDFVPESF	165	186	0.3219	0.3766
DFVPESF	180	186	3.1e-05	0.075625			FVTSHLPPGFNEYDFVPESF	167	186	0.3409	0.3812
FVPESF	181	186	0.038808	0.111204			VTSHLPPGFNEYDFVPESF	168	186	0.3351	0.3942
IMNSSGSTGLPKGVALPHRTAC	195	216	-0.693611	0.267222			YDFVPESF	179	186	0.4197	0.5108	0.5262
VRFSHARDPIFGNQIIPDTAIL	217	238	-0.660895	0.198823			DFVPESF	180	186	0.3795	0.4987	0.517
LSVVPFHHGFGMF	238	250	-0.105669	0.180964			FVPESF	181	186	0.3337	0.546	0.5501
SVVPFHHGFGM	239	249	0.116763	0.1116			IMNSSGSTGLPKGVALPHRTAC	195	216	0.2701	0.3985	0.4434
SVVPFHHGFGMF	239	250	-0.126033	0.107563			VRFSHARDPIFGNQIIPDTAIL	217	238	0.207	0.3334	0.4157
VPFHHGFGMF	241	250	0.349798	0.106975			LSVVPFHHGFGMF	238	250	0.1316	0.2902	0.3645
PFHHGFGMF	242	250	-0.059708	0.132941			SVVPFHHGFGM	239	249	0.1738	0.3068
TTLGYL	251	256	-0.135149	0.093771			SVVPFHHGFGMF	239	250	0.1248	0.273	0.2997
TTLGYLICG	251	259	-0.011606	0.129325			VPFHHGFGMF	241	250	0.1732	0.3158	0.3476
TTLGYLICGF	251	260	-0.157794	0.132471			PFHHGFGMF	242	250	0.0878	0.2527	0.2347
YLICGF	255	260	0.033691	0.081732			TTLGYL	251	256	0.0236	0.0498	0.5963
LICGF	256	260	-0.013609	0.039384			TTLGYLICG	251	259	0.0337	0.0464
FRVVLM	260	265	-0.020543	0.104582			TTLGYLICGF	251	260	0.0181	0.0347
MYRFEEEL	265	272	-0.133745	0.208323			YLICGF	255	260	0.0438	0.0575	0.5508
YRFEEE	266	271	0.379161	0.088662			LICGF	256	260	0.0393	0.0314
YRFEEEL	266	272	-0.24876	0.14075			FRVVLM	260	265	0.0161	0.0702	0.6287
LFLRSLQD	272	279	-0.380178	0.109075			MYRFEEEL	265	272	0.3845	0.4388
FLRSLQD	273	279	-0.159258	0.052939			YRFEEE	266	271	0.4376	0.5193
FLRSLQDY	273	280	-0.191061	0.135955			YRFEEEL	266	272	0.3996	0.4335
FLRSLQDYKIQSAL	273	286	-0.308057	0.205415			LFLRSLQD	272	279	0.0817	0.4305	0.4974
LRSLQDYKIQSAL	274	286	-0.285476	0.482322			FLRSLQD	273	279	0.1212	0.4702	0.518
YKIQSAL	280	286	-0.360021	0.078144			FLRSLQDY	273	280	0.0764	0.4151	0.4049
YKIQSALL	280	287	-0.365803	0.047709			FLRSLQDYKIQSAL	273	286	0.1071	0.4441
LLVPTL	286	291	-0.314211	0.03719			LRSLQDYKIQSAL	274	286	0.0958	0.4594
LVPTL	287	291	-0.196898	0.082366			YKIQSAL	280	286	0.1015	0.5897	0.6702
FAKSTLIDKYDLSNL	295	309	-0.61757	0.257058			YKIQSALL	280	287	0.1219	0.4997	0.6184
IDKYDLSNL	301	309	0.079081	0.20096			LLVPTL	286	291	0.3639	0.5936
HEIASGGAPLSKEVGEA	310	326	-0.47823	0.255561			LVPTL	287	291	0.5247	0.5781	0.5845
HEIASGGAPLSKEVGEAVAKRFHLPGIRQGYGLTETTS	310	347	-0.971773	0.482212			FAKSTLIDKYDLSNL	295	309	0.4381	0.4915
HEIASGGAPLSKEVGEAVAKRFHLPGIRQGYGLTETTSA	310	348	-2.21559	0.600368			IDKYDLSNL	301	309	0.4959	0.5547	0.5519
VGEAVAKRFHLPGIRQGYGLTETTS	323	347	-0.790897	0.292832			HEIASGGAPLSKEVGEA	310	326	0.5377	0.5962	0.5769
VAKRFHLPGIRQGYGLTETTS	327	347	-0.079868	0.162354			HEIASGGAPLSKEVGEAVAKRFHLPGIRQGYGLTETTS	310	347	0.4234	0.4671	0.5027
VAKRFHLPGIRQGYGLTETTSAIL	327	350	-0.789711	0.684917			HEIASGGAPLSKEVGEAVAKRFHLPGIRQGYGLTETTSA	310	348	0.4126	0.4742	0.5065
ILITPEGDDKPGAVGKVVPFF	349	369	-0.665865	0.210567			VGEAVAKRFHLPGIRQGYGLTETTS	323	347	0.3812	0.4673	0.522
ILITPEGDDKPGAVGKVVPFFE	349	370	-1.28631	0.238095			VAKRFHLPGIRQGYGLTETTS	327	347	0.3855	0.4178	0.4578
ILITPEGDDKPGAVGKVVPFFEA	349	371	-0.806693	0.279769			VAKRFHLPGIRQGYGLTETTSAIL	327	350	0.3034	0.422	0.444
ITPEGDDKPGAVGKVVPFF	351	369	-0.418157	0.154439			ILITPEGDDKPGAVGKVVPFF	349	369	0.2699	0.4648	0.4822
ITPEGDDKPGAVGKVVPFFE	351	370	-0.962168	0.16178			ILITPEGDDKPGAVGKVVPFFE	349	370	0.2231	0.4185	0.4986
ITPEGDDKPGAVGKVVPFFEA	351	371	-0.827171	0.194298			ILITPEGDDKPGAVGKVVPFFEA	349	371	0.2545	0.4829	0.5097
ITPEGDDKPGAVGKVVPFFEAKV	351	373	-1.68774	0.307561			ITPEGDDKPGAVGKVVPFF	351	369	0.2836	0.4595	0.4743
EAKVVDLDTGKTLGVNQRGEL	370	390	2.99565	0.260805			ITPEGDDKPGAVGKVVPFFE	351	370	0.2456	0.4648	0.4859
KVVDLDTGKTLGVNQRGEL	372	390	-0.038999	0.466247			ITPEGDDKPGAVGKVVPFFEA	351	371	0.2358	0.4879	0.5068
LDTGKTLGVNQRGEL	376	390	-0.232268	0.137488			ITPEGDDKPGAVGKVVPFFEAKV	351	373	0.1693
DTGKTLGVNQRGEL	377	390	-1.16498	0.265585			EAKVVDLDTGKTLGVNQRGEL	370	390	0.3966	0.4476
CVRGPMIMSG	391	400	0.172715	0.093626			KVVDLDTGKTLGVNQRGEL	372	390	0.2567
YVNNPEATNAL	401	411	-0.214948	0.151201			LDTGKTLGVNQRGEL	376	390	0.2796	0.5487	0.5961
LIDKDGWLHSGDIAY	411	425	-0.054124	0.172124			DTGKTLGVNQRGEL	377	390	0.1937	0.2693
IDKDGWLHSGDIAY	412	425	0.458564	0.093175			CVRGPMIMSG	391	400	0.6024	0.6688	0.6641
WDEDEHF	426	432	0.019543	0.07418			YVNNPEATNAL	401	411	0.6742	0.6568	0.6715
FIVDRL	433	438	-0.113704	0.052549			LIDKDGWLHSGDIAY	411	425	0.0905	0.2818	0.3254
FIVDRLKSLIKYKGYQVAPAE	433	453	-0.603749	0.701896			IDKDGWLHSGDIAY	412	425	0.1176	0.2919	0.3648
IVDRL	434	438	0.02757	0.049801			WDEDEHF	426	432	0.0816	0.1481	0.1632
IVDRLKSL	434	441	0.28111	0.12052			FIVDRL	433	438	0.4051	0.519	0.4922
VDRLKSL	435	441	0.072541	0.187999			IVDRL	434	438	0.4663	0.5707	0.5711
LQHPNIFDAG	459	468	3.29419	0.215231			IVDRLKSL	434	441	0.5752	0.6297
							VDRLKSL	435	441	0.5872	0.6767
							FIVDRLKSLIKYKGYQVAPAE	433	453	0.5588	0.6187
							LQHPNIFDAG	459	468	0.5043	0.4834	0.5089

## Sheet: 540 RNC vs FLuc (ΔDa)
1-540 RNC minus FLuc ΔDa in common peptides (Figure S9A)							1-540 RNC %RFU (Figure S9B)
Sequence	Start	End	ΔDa at 3 min	ΔDa at 3 min SD			Sequence	Start	End	%RFU at 3 min	%RFU at 60 min	%RFU at MAX
SVRLAEAMKRYGLNTNHRIVV	60	80	-0.167923	0.183536			MDYKDHDGDYKDHDIDYKDDDDK	-38	-16	0.2776	0.2767	0.2439
VRLAEAMKRYGLNTNHRIVV	61	80	-0.171125	0.114678			MDYKDHDGDYKDHDIDYKDDDDKGSGSL	-38	-11	0.2705	0.2694	0.2647
RLAEAMKRYGLNTNHRIVVCSE	62	83	1.51894	0.165613			SVRLAEAMKRYGLNTNHRIVV	60	80	0.0481	0.0996	0.4868
FFMPVL	88	93	0.065082	0.113459			VRLAEAMKRYGLNTNHRIVV	61	80	0.045	0.1061	0.4967
IGVAVAPANDIYNE	98	111	0.417486	0.056003			RLAEAMKRYGLNTNHRIVVCSE	62	83	0.1449	0.2117	0.6059
IGVAVAPANDIYNERELL	98	115	0.446844	0.249691			FFMPVL	88	93	0.0334	0.0559	0.5743
RELLNSMGISQPTVVF	112	127	-0.415755	0.145551			IGVAVAPANDIYNE	98	111	0.3705	0.4138	0.6057
NSMGISQPTVVF	116	127	-0.259276	0.122872			IGVAVAPANDIYNERELL	98	115	0.3184	0.4055
VSKKGLQKILNVQKKLPIIQKIIIM	128	152	-0.404109	0.154846			RELLNSMGISQPTVVF	112	127	0.2774	0.465	0.5854
DSKTDYQGFQSM	153	164	0.354297	0.120324			NSMGISQPTVVF	116	127	0.2608	0.4351	0.6163
YTFVTSHLPPGFN	165	177	0.118563	0.150022			VSKKGLQKILNVQKKLPIIQK	128	148	0.4266	0.5512	0.6308
YTFVTSHLPPGFNEY	165	179	0.055185	0.108602			VSKKGLQKILNVQKKLPIIQKIIIM	128	152	0.3399	0.4621
YTFVTSHLPPGFNEYD	165	180	-0.304523	0.169332			DSKTDYQGFQSM	153	164	0.4062	0.542	0.5734
YTFVTSHLPPGFNEYDFVPESF	165	186	-0.845697	0.312248			YTFVTSHLPPGFN	165	177	0.3546	0.4111	0.5609
FVTSHLPPGFNEY	167	179	-0.271671	0.16906			YTFVTSHLPPGFNEY	165	179	0.3763	0.3999
FVTSHLPPGFNEYD	167	180	0.042414	0.192701			YTFVTSHLPPGFNEYD	165	180	0.325	0.3818
FVTSHLPPGFNEYDFVPESF	167	186	1.03893	0.350287			FVTSHLPPGFNEY	167	179	0.3529	0.4503	0.4282
VTSHLPPGFNEY	168	179	0.132463	0.103741			FVTSHLPPGFNEYD	167	180	0.3701	0.4234	0.4289
VTSHLPPGFNEYDFVPESF	168	186	0.383084	0.163557			VTSHLPPGFNEY	168	179	0.4473	0.4827	0.4708
YDFVPESF	179	186	0.165575	0.047128			YTFVTSHLPPGFNEYDFVPESF	165	186	0.3494	0.4619
DFVPESF	180	186	0.349547	0.081135			FVTSHLPPGFNEYDFVPESF	167	186	0.4246	0.4261
FVPESF	181	186	0.38971	0.061133			VTSHLPPGFNEYDFVPESF	168	186	0.3835	0.4343
IMNSSGSTGLPKGVALPHRTAC	195	216	0.479772	0.243246			YDFVPESF	179	186	0.4561	0.5473	0.5298
VRFSHARDPIFGNQIIPDTAIL	217	238	0.395059	0.113863			DFVPESF	180	186	0.4494	0.5591	0.5346
LSVVPFHHGFGMF	238	250	-0.070954	0.30895			FVPESF	181	186	0.4215	0.5904	0.5644
SVVPFHHGFGM	239	249	0.586722	0.085844			IMNSSGSTGLPKGVALPHRTAC	195	216	0.3319	0.4597	0.4472
SVVPFHHGFGMF	239	250	-0.082594	0.05321			VRFSHARDPIFGNQIIPDTAIL	217	238	0.2626	0.3657	0.4019
VPFHHGFGMF	241	250	0.411122	0.151408			LSVVPFHHGFGMF	238	250	0.1347	0.3414	0.3607
PFHHGFGMF	242	250	-0.012492	0.260999			SVVPFHHGFGM	239	249	0.226	0.3431	0.351
TTLGYL	251	256	-0.10133	0.077262			SVVPFHHGFGMF	239	250	0.1291	0.2958	0.297
TTLGYLICG	251	259	-0.001717	0.063043			VPFHHGFGMF	241	250	0.1809	0.3468	0.3434
TTLGYLICGF	251	260	-0.162075	0.05028			PFHHGFGMF	242	250	0.0946	0.2903	0.2125
YLICGF	255	260	0.013078	0.0564			TTLGYL	251	256	0.0304	0.0367	0.5997
FRVVLM	260	265	-0.128602	0.076287			TTLGYLICG	251	259	0.035	0.0341
MYRFEEEL	265	272	0.33204	0.168594			TTLGYLICGF	251	260	0.0176	0.0527
YRFEEEL	266	272	0.016145	0.116311			YLICGF	255	260	0.0397	0.0655	0.5965
LFLRSLQD	272	279	-0.307909	0.068267			FRVVLM	260	265	-0.0055	0.0588	0.6629
FLRSLQD	273	279	0.261069	0.110952			MYRFEEEL	265	272	0.451	0.4951	0.4448
YKIQSAL	280	286	1.2387	0.069822			YRFEEEL	266	272	0.4437	0.4969
LVPTL	287	291	-0.0945	0.07407			LFLRSLQD	272	279	0.092	0.6063	0.4677
FAKSTLIDKYDLSNL	295	309	-0.566599	0.220356			FLRSLQD	273	279	0.1912	0.5868	0.5412
IDKYDLSNL	301	309	0.440263	0.126108			YKIQSAL	280	286	0.368	0.7013	0.6713
HEIASGGAPLSKEVGEA	310	326	0.63544	0.198986			LVPTL	287	291	0.5589	0.6089	0.5687
HEIASGGAPLSKEVGEAVAKRFHLPGIRQGYGLTETTS	310	347	1.16872	0.484563			FAKSTLIDKYDLSNL	295	309	0.4418	0.4806
HEIASGGAPLSKEVGEAVAKRFHLPGIRQGYGLTETTSA	310	348	0.158161	0.408197			IDKYDLSNL	301	309	0.541	0.5653	0.5232
VAKRFHLPGIRQGYGLTETTSAIL	327	350	1.47258	0.67543			HEIASGGAPLSKEVGEA	310	326	0.612	0.6284	0.5882
ILITPEGDDKPGAVGKVVPFF	349	369	1.443	0.256107			HEIASGGAPLSKEVGEAVAKRFHLPGIRQGYGLTETTS	310	347	0.4845	0.53	0.5328
ILITPEGDDKPGAVGKVVPFFE	349	370	0.588116	0.390861			HEIASGGAPLSKEVGEAVAKRFHLPGIRQGYGLTETTSA	310	348	0.4786	0.5159	0.522
ILITPEGDDKPGAVGKVVPFFEA	349	371	1.76138	0.297701			VAKRFHLPGIRQGYGLTETTSAIL	327	350	0.4062	0.4614	0.4353
ITPEGDDKPGAVGKVVPFF	351	369	1.32904	0.271221			ILITPEGDDKPGAVGKVVPFF	349	369	0.3939	0.5132	0.4814
ITPEGDDKPGAVGKVVPFFE	351	370	1.32207	0.088007			ILITPEGDDKPGAVGKVVPFFE	349	370	0.3273	0.4446	0.4991
ITPEGDDKPGAVGKVVPFFEA	351	371	1.58786	0.386525			ILITPEGDDKPGAVGKVVPFFEA	349	371	0.3897	0.5408	0.5127
ITPEGDDKPGAVGKVVPFFEAKV	351	373	0.451615	0.543481			ITPEGDDKPGAVGKVVPFF	351	369	0.4001	0.5013	0.4771
EAKVVDLDTGKTLGVNQRGEL	370	390	3.18072	0.257221			ITPEGDDKPGAVGKVVPFFE	351	370	0.3883	0.5181	0.4863
KVVDLDTGKTLGVNQRGEL	372	390	0.705786	0.611655			ITPEGDDKPGAVGKVVPFFEA	351	371	0.3779	0.5336	0.5131
VDLDTGKTLGVNQRGEL	374	390	0.505644	0.047893			ITPEGDDKPGAVGKVVPFFEAKV	351	373	0.2819
LDTGKTLGVNQRGEL	376	390	0.464878	0.305685			EAKVVDLDTGKTLGVNQRGEL	370	390	0.4058	0.4743
DTGKTLGVNQRGEL	377	390	-1.01395	0.292691			KVVDLDTGKTLGVNQRGEL	372	390	0.2981	0.5526
CVRGPMIMSG	391	400	0.456553	0.093351			VDLDTGKTLGVNQRGEL	374	390	0.3459
YVNNPEATNAL	401	411	0.11432	0.134803			LDTGKTLGVNQRGEL	376	390	0.3294	0.6091
LIDKDGWLHSGDIAY	411	425	-0.120468	0.233954			DTGKTLGVNQRGEL	377	390	0.2054	0.2806
IDKDGWLHSGDIAY	412	425	0.580831	0.138627			CVRGPMIMSG	391	400	0.6379	0.7062	0.6522
WDEDEHF	426	432	0.127668	0.057745			YVNNPEATNAL	401	411	0.7108	0.7028	0.6566
FIVDRL	433	438	0.107371	0.064298			LIDKDGWLHSGDIAY	411	425	0.0858	0.3247	0.3224
FIVDRLKSLIKYKGYQVAPAE	433	453	-0.458043	0.69607			IDKDGWLHSGDIAY	412	425	0.127	0.3288	0.3471
ILLQHPNIFDAGVAGLPDDDAGELPAA	457	483	5.99007	0.510929			WDEDEHF	426	432	0.0996	0.1853	0.1844
ILLQHPNIFDAGVAGLPDDDAGELPAAV	457	484	6.77461	0.179807			FIVDRL	433	438	0.4493	0.519	0.4893
LQHPNIFDAGVAGLPDDDAGELPAA	459	483	4.70059	1.11906			FIVDRLKSLIKYKGYQVAPAE	433	453	0.5665	0.6312
LQHPNIFDAGVAGLPDDDAGELPAAV	459	484	5.93814	0.207949			ILLQHPNIFDAGVAGLPDDDAGELPAA	457	483	0.4416	0.4311
VVVLEHGKTMTEKE	484	497	1.09645	0.091598			ILLQHPNIFDAGVAGLPDDDAGELPAAV	457	484	0.4615	0.4518
IVDYVASQVTTAKKLRGGVVF	498	518	3.66779	0.166745			LQHPNIFDAGVAGLPDDDAGELPAA	459	483	0.4226	0.422	0.4077
YVASQVTTAKKLRGGVVF	501	518	1.41184	0.15352			LQHPNIFDAGVAGLPDDDAGELPAAV	459	484	0.451	0.4484	0.4419
VDEVPKGLTGKL	519	530	0.158163	0.210375			VVVLEHGKTMTEKE	484	497	0.4432	0.5242	0.5187
VDEVPKGLTGKLDARKIRE	519	537	2.56884	0.336389			IVDYVASQVTTAKKLRGGVVF	498	518	0.7328	0.7298
							YVASQVTTAKKLRGGVVF	501	518	0.6518	0.6447	0.6075
							VDEVPKGLTGKL	519	530	0.58	0.605	0.5622
							VDEVPKGLTGKLDARKIRE	519	537	0.5828	0.5647	0.5462

## Sheet: FL50 bRNC vs FLuc (ΔDa)
FL50 RNC minus FLuc ΔDa in common peptides (Figure S9A)							FL50 RNC %RFU (Figure S9B)
Sequence	Start	End	ΔDa at 3 min	ΔDa at 3 min SD			Sequence	Start	End	%RFU at 3 min	%RFU at 60 min	%RFU at MAX
IKKGPAPFYPLEDGTAGEQL	7	26	0.302649	0.130419			MDYKDHDGDYKDHDIDYKDDDDK	-38	-16	0.2276	0.2289	0.1689
FEMSV	57	61	-0.086667	0.050552			MDYKDHDGDYKDHDIDYKDDDDKGSGSL	-38	-11	0.2432	0.2581	0.2449
SVRLAEAMKRYGLNTNHRIVV	60	80	-0.320911	0.185208			IKKGPAPFYPLEDGTAGEQL	7	26	0.344		0.5139
SVRLAEAMKRYGLNTNHRIVVCSE	60	83	0.496205	0.361106			FEMSV	57	61	0.0289	0.0363	0.5979
VRLAEAMKRYGLNTNHRIVV	61	80	-0.322056	0.126166			SVRLAEAMKRYGLNTNHRIVV	60	80	0.0405	0.0954
VRLAEAMKRYGLNTNHRIVVCSE	61	83	-0.069548	0.16574			VRLAEAMKRYGLNTNHRIVV	61	80	0.0371	0.0984	0.5051
RLAEAMKRYGLNTNHRIVVCSE	62	83	-0.6048	0.561045			SVRLAEAMKRYGLNTNHRIVVCSE	60	83	0.0809
FFMPVL	88	93	0.000419	0.10691			VRLAEAMKRYGLNTNHRIVVCSE	61	83	0.0521	0.1049	0.0771
FFMPVLGA	88	95	-0.124499	0.053973			RLAEAMKRYGLNTNHRIVVCSE	62	83	0.0438	0.1221	0.6111
FMPVL	89	93	-0.034148	0.070228			FFMPVL	88	93	0.0172	0.0326	0.583
IGVAVAPANDIYNE	98	111	-0.190363	0.150517			FMPVL	89	93	-0.0107	0.016	0.5328
IGVAVAPANDIYNERELL	98	115	0.255086	0.236669			FFMPVLGA	88	95	0.0155	0.0215
RELLNSMGISQPTVVF	112	127	-0.628791	0.169815			IGVAVAPANDIYNE	98	111	0.3198	0.3567	0.5813
NSMGISQPTVVF	116	127	-0.41932	0.150285			IGVAVAPANDIYNERELL	98	115	0.3065	0.3827
ISQPTVVF	120	127	-0.134878	0.056837			RELLNSMGISQPTVVF	112	127	0.2622	0.4551	0.5873
VSKKGLQKILNVQKKLPIIQKIIIM	128	152	-1.03169	0.416044			NSMGISQPTVVF	116	127	0.2448	0.4136	0.6162
KIIIMDSKTDYQGFQSM	148	164	0.041079	0.22713			ISQPTVVF	120	127	0.108	0.2844
DSKTDYQGFQSM	153	164	0.112051	0.137083			VSKKGLQKILNVQKKLPIIQK	128	148	0.3931		0.5643
YTFVTSHLPPGFN	165	177	-0.0265	0.170545			VSKKGLQKILNVQKKLPIIQKIIIM	128	152	0.3126	0.4187
YTFVTSHLPPGFNEY	165	179	-0.36467	0.142746			KIIIMDSKTDYQGFQSM	148	164	0.25	0.3528
YTFVTSHLPPGFNEYD	165	180	-0.507339	0.130979			DSKTDYQGFQSM	153	164	0.3842	0.5273	0.5668
YTFVTSHLPPGFNEYDFVPESF	165	186	-1.27589	0.346865			YTFVTSHLPPGFN	165	177	0.3401	0.4031
FVTSHLPPGFNEY	167	179	-0.340779	0.186627			YTFVTSHLPPGFNEY	165	179	0.3413	0.38
FVTSHLPPGFNEYD	167	180	-0.124599	0.211011			YTFVTSHLPPGFNEYD	165	180	0.3094	0.3727
FVTSHLPPGFNEYDFVPESF	167	186	-0.179286	0.443012			FVTSHLPPGFNEY	167	179	0.346	0.4461	0.3922
VTSHLPPGFNEY	168	179	0.155486	0.147581			FVTSHLPPGFNEYD	167	180	0.3549	0.4278	0.4211
VTSHLPPGFNEYD	168	180	0.194007	0.275045			VTSHLPPGFNEY	168	179	0.4498	0.4819	0.4447
VTSHLPPGFNEYDFVPESF	168	186	-0.068203	0.145304			VTSHLPPGFNEYD	168	180	0.3974	0.4765
YDFVPESF	179	186	-0.077595	0.246598			YTFVTSHLPPGFNEYDFVPESF	165	186	0.3255	0.3973
DFVPESF	180	186	0.062021	0.11016			FVTSHLPPGFNEYDFVPESF	167	186	0.3484	0.4123
FVPESF	181	186	0.125811	0.109188			VTSHLPPGFNEYDFVPESF	168	186	0.3534	0.4111
IMNSSGSTGLPKGVALPHRTAC	195	216	-0.286793	0.248099			YDFVPESF	179	186	0.4156	0.5332	0.5226
VRFSHARDPIFGNQIIPDTAIL	217	238	-0.303776	0.088856			DFVPESF	180	186	0.3919	0.5308	0.5107
LSVVPFHHGFGMF	238	250	-0.06313	0.224502			FVPESF	181	186	0.3555	0.5834	0.556
SVVPFHHGFGM	239	249	-0.114872	0.089505			IMNSSGSTGLPKGVALPHRTAC	195	216	0.2916	0.4479	0.4429
SVVPFHHGFGMF	239	250	0.133573	0.17806			VRFSHARDPIFGNQIIPDTAIL	217	238	0.2258	0.3492	0.3843
VPFHHGFGMF	241	250	0.408363	0.113724			LSVVPFHHGFGMF	238	250	0.1354	0.33	0.3315
PFHHGFGMF	242	250	0.243801	0.118573			SVVPFHHGFGM	239	249	0.1481	0.3499
TTLGYL	251	256	-0.122718	0.075391			SVVPFHHGFGMF	239	250	0.1507	0.329	0.3295
TTLGYLICG	251	259	-0.078733	0.052362			VPFHHGFGMF	241	250	0.1805	0.3723	0.3538
TTLGYLICGF	251	260	-0.152084	0.097239			PFHHGFGMF	242	250	0.1312	0.286	0.2487
YLICGF	255	260	-0.053561	0.097918			TTLGYL	251	256	0.0261	0.0253	0.5874
FRVVLM	260	265	-0.098809	0.092404			TTLGYLICG	251	259	0.0253	0.0229
MYRFEEEL	265	272	-0.032281	0.176112			TTLGYLICGF	251	260	0.0187	0.0238
YRFEEEL	266	272	-0.143388	0.115581			YLICGF	255	260	0.0264	0.0096	0.5657
LFLRSLQD	272	279	-0.943409	0.075334			FRVVLM	260	265	0.0004	0.0402	0.6473
FLRSLQD	273	279	-0.07346	0.094374			MYRFEEEL	265	272	0.3989	0.4634	0.4033
YKIQSAL	280	286	0.026721	0.132406			YRFEEEL	266	272	0.4171	0.4768
YKIQSALL	280	287	-0.686677	0.037951			LFLRSLQD	272	279	0.0012	0.5127	0.5159
LVPTL	287	291	-0.106971	0.073149			FLRSLQD	273	279	0.1355	0.5451	0.5526
FAKSTLIDKYDLSNL	295	309	-0.271506	0.217688			YKIQSAL	280	286	0.166	0.656	0.6693
IDKYDLSNL	301	309	0.252613	0.166641			YKIQSALL	280	287	0.076	0.649	0.6287
HEIASGGAPLSKEVGEA	310	326	-0.068371	0.174816			LVPTL	287	291	0.5547	0.608	0.5709
HEIASGGAPLSKEVGEAVAKRFHLPGIRQGYGLTETTS	310	347	-0.243522	0.672037			FAKSTLIDKYDLSNL	295	309	0.4629	0.5133
HEIASGGAPLSKEVGEAVAKRFHLPGIRQGYGLTETTSA	310	348	-1.41015	0.427264			IDKYDLSNL	301	309	0.5176	0.5786	0.5196
VAKRFHLPGIRQGYGLTETTSAIL	327	350	-0.16619	0.633352			HEIASGGAPLSKEVGEA	310	326	0.565	0.6304	0.5887
ILITPEGDDKPGAVGKVVPFF	349	369	-0.083861	0.194461			HEIASGGAPLSKEVGEAVAKRFHLPGIRQGYGLTETTS	310	347	0.4442	0.5116	0.5244
ILITPEGDDKPGAVGKVVPFFE	349	370	-0.654509	0.145847			HEIASGGAPLSKEVGEAVAKRFHLPGIRQGYGLTETTSA	310	348	0.435	0.5093	0.5189
ILITPEGDDKPGAVGKVVPFFEA	349	371	-0.251486	0.265137			VAKRFHLPGIRQGYGLTETTSAIL	327	350	0.3317	0.4383	0.3671
ITPEGDDKPGAVGKVVPFF	351	369	0.034758	0.199515			ILITPEGDDKPGAVGKVVPFF	349	369	0.3041	0.493	0.4658
ITPEGDDKPGAVGKVVPFFE	351	370	-0.288526	0.110027			ILITPEGDDKPGAVGKVVPFFE	349	370	0.2582	0.3941	0.4683
ITPEGDDKPGAVGKVVPFFEA	351	371	0.008121	0.15607			ILITPEGDDKPGAVGKVVPFFEA	349	371	0.2837	0.5015	0.4617
ITPEGDDKPGAVGKVVPFFEAKV	351	373	-0.41516	0.354444			ITPEGDDKPGAVGKVVPFF	351	369	0.3138	0.4872	0.4721
EAKVVDLDTGKTLGVNQRGEL	370	390	2.99173	0.269401			ITPEGDDKPGAVGKVVPFFE	351	370	0.2877	0.4965	0.4738
KVVDLDTGKTLGVNQRGEL	372	390	-0.199844	0.497295			ITPEGDDKPGAVGKVVPFFEA	351	371	0.285	0.5011	0.4921
VDLDTGKTLGVNQRGEL	374	390	-0.590099	0.049976			ITPEGDDKPGAVGKVVPFFEAKV	351	373	0.2363	0.4886
LDTGKTLGVNQRGEL	376	390	-0.222106	0.142003			EAKVVDLDTGKTLGVNQRGEL	370	390	0.3964	0.4439
DTGKTLGVNQRGEL	377	390	-0.855286	0.365745			KVVDLDTGKTLGVNQRGEL	372	390	0.2478	0.4864	0.5109
CVRGPMIMSG	391	400	0.335047	0.181124			VDLDTGKTLGVNQRGEL	374	390	0.2774	0.541	0.5574
YVNNPEATNAL	401	411	-0.059407	0.093669			LDTGKTLGVNQRGEL	376	390	0.2804	0.5637	0.5958
LIDKDGWLHSGDIAY	411	425	-0.184303	0.093935			DTGKTLGVNQRGEL	377	390	0.2176	0.2965
IDKDGWLHSGDIAY	412	425	0.315922	0.077121			CVRGPMIMSG	391	400	0.6227	0.7038	0.6567
WDEDEHF	426	432	0.161248	0.071782			YVNNPEATNAL	401	411	0.6915	0.6976	0.6445
FIVDRL	433	438	0.045048	0.062438			LIDKDGWLHSGDIAY	411	425	0.0812	0.2532	0.313
FIVDRLKSLIKYKGYQVAPAE	433	453	1.26788	0.6965			IDKDGWLHSGDIAY	412	425	0.1066	0.2894	0.3626
IVDRL	434	438	0.157694	0.169948			WDEDEHF	426	432	0.1052	0.1809	0.2013
IVDRLKSL	434	441	0.41249	0.123856			FIVDRL	433	438	0.4369	0.5485	0.5149
VDRLKSL	435	441	0.443942	0.190326			IVDRL	434	438	0.4988	0.5747	0.5511
IKYKGYQVAPAEL	442	454	0.771485	0.267704			IVDRLKSL	434	441	0.594	0.6464
ILLQHPNIF	457	465	2.92579	0.12608			VDRLKSL	435	441	0.6491	0.6713
ILLQHPNIFDAGVAGLPDDDAGELPAAV	457	484	6.43631	0.179463			FIVDRLKSLIKYKGYQVAPAE	433	453	0.6573	0.6474
LQHPNIF	459	465	1.42704	0.098031			IKYKGYQVAPAEL	442	454	0.7549	0.7448	0.6649
LQHPNIFDAGVAGLPDDDAGEL	459	480	4.30518	0.234044			ILLQHPNIF	457	465	0.5472		0.4834
LQHPNIFDAGVAGLPDDDAGELPAA	459	483	4.47611	1.11382			LQHPNIF	459	465	0.4333	0.4217	0.3975
LQHPNIFDAGVAGLPDDDAGELPAAV	459	484	5.83317	0.181139			LQHPNIFDAGVAGLPDDDAGEL	459	480	0.3968	0.3909
VVVLEHGKTMTEKE	484	497	2.1324	0.22691			ILLQHPNIFDAGVAGLPDDDAGELPAAV	457	484	0.4474	0.4502
VVLEHGKTMTEKEIVDYVASQVTTAKKLRGGVVF	485	518	6.18228	0.854026			LQHPNIFDAGVAGLPDDDAGELPAA	459	483	0.4119	0.4165	0.404
IVDYVASQVTTAKKLRGGVVF	498	518	3.29987	0.21641			LQHPNIFDAGVAGLPDDDAGELPAAV	459	484	0.4463	0.4462	0.4239
YVASQVTTAKKLRGGVVF	501	518	1.16219	0.181514			VVVLEHGKTMTEKE	484	497	0.5229	0.538	0.5018
VDEVPKGLTGKL	519	530	0.482657	0.152993			VVLEHGKTMTEKEIVDYVASQVTTAKKLRGGVVF	485	518	0.6632	0.6652
VDEVPKGLTGKLDARKIRE	519	537	1.80305	0.371225			IVDYVASQVTTAKKLRGGVVF	498	518	0.7144	0.7277
VDEVPKGLTGKLDARKIREIL	519	539	1.994	0.906109			YVASQVTTAKKLRGGVVF	501	518	0.6371	0.6468	0.6087
							VDEVPKGLTGKL	519	530	0.6125	0.5835	0.5549
							VDEVPKGLTGKLDARKIRE	519	537	0.5377	0.5456
							VDEVPKGLTGKLDARKIREIL	519	539	0.4895	0.5119	0.5238
