# Supplementary material for: The human ribosome modulates multidomain protein biogenesis by delaying cotranslational domain docking
Source: Nat Struct Mol Biol. 2025 Sep 19;32(11):2296–307. doi: 10.1038/s41594-025-01676-5 (PMC12618258; doi:10.1038/s41594-025-01676-5)
Supplement: Supplementary file 9 — HDX-MS analysis of human ribosomal proteins. [file 41594_2025_1676_MOESM9_ESM.xlsx]

## Sheet: Human RP uptake data all states
Ribosomal Protein	Start	End	Sequence	MaxUptake	MHP	State (80S or hRNC)	Exposure	Uptake	Uptake SD	RT	RT SD
RL17_HUMAN	2	22	VRYSLDPENPTKSCKSRGSNL	18	2351.18	1-123 RNC	0	0	0	6.59618	0.034239
RL17_HUMAN	2	22	VRYSLDPENPTKSCKSRGSNL	18	2351.18	1-123 RNC	3	4.25689	0.122042	6.64052	0.012825
RL17_HUMAN	2	22	VRYSLDPENPTKSCKSRGSNL	18	2351.18	1-123 RNC	MAX	6.4248	0.018914	6.63966	0
RL17_HUMAN	2	22	VRYSLDPENPTKSCKSRGSNL	18	2351.18	1-208 RNC	0	0	0	6.77889	0.017245
RL17_HUMAN	2	22	VRYSLDPENPTKSCKSRGSNL	18	2351.18	1-208 RNC	3	3.93487	0.033656	6.76734	0.002747
RL17_HUMAN	2	22	VRYSLDPENPTKSCKSRGSNL	18	2351.18	1-388 RNC	0	0	0	6.64764	0.045604
RL17_HUMAN	2	22	VRYSLDPENPTKSCKSRGSNL	18	2351.18	1-388 RNC	3	4.59333	0.038414	6.5999	0.041921
RL17_HUMAN	2	22	VRYSLDPENPTKSCKSRGSNL	18	2351.18	1-388 RNC	60	5.50841	0.249629	6.57364	0.017699
RL17_HUMAN	2	22	VRYSLDPENPTKSCKSRGSNL	18	2351.18	1-388 RNC	MAX	7.49851	0.01641	6.63503	0
RL17_HUMAN	2	22	VRYSLDPENPTKSCKSRGSNL	18	2351.18	1-458 RNC	0	0	0	6.68357	0.034571
RL17_HUMAN	2	22	VRYSLDPENPTKSCKSRGSNL	18	2351.18	1-458 RNC	3	4.10736	0.048859	6.66499	0.021522
RL17_HUMAN	2	22	VRYSLDPENPTKSCKSRGSNL	18	2351.18	1-458 RNC	MAX	6.82305	0.014311	6.62322	0
RL17_HUMAN	2	22	VRYSLDPENPTKSCKSRGSNL	18	2351.18	1-528 RNC	0	0	0	6.79173	0.006528
RL17_HUMAN	2	22	VRYSLDPENPTKSCKSRGSNL	18	2351.18	1-528 RNC	3	4.4669	0.347484	6.78497	0.027172
RL17_HUMAN	2	22	VRYSLDPENPTKSCKSRGSNL	18	2351.18	1-528 w/PBT&ATP	0	0	0	6.79173	0.006528
RL17_HUMAN	2	22	VRYSLDPENPTKSCKSRGSNL	18	2351.18	1-528 w/PBT&ATP	3	4.21495	0.181413	6.78849	0.014999
RL17_HUMAN	2	22	VRYSLDPENPTKSCKSRGSNL	18	2351.18	80S	0	0	0	6.29095	0.054321
RL17_HUMAN	2	22	VRYSLDPENPTKSCKSRGSNL	18	2351.18	80S	3	5.06863	0.108086	6.27341	0.03014
RL17_HUMAN	2	22	VRYSLDPENPTKSCKSRGSNL	18	2351.18	80S	60	5.84274	0.046735	6.26698	0.013634
RL17_HUMAN	2	22	VRYSLDPENPTKSCKSRGSNL	18	2351.18	80S	MAX	7.83753	0.01878	6.36399	0
RL17_HUMAN	2	22	VRYSLDPENPTKSCKSRGSNL	18	2351.18	FL50 3C treated	0	0	0	6.53176	0.013595
RL17_HUMAN	2	22	VRYSLDPENPTKSCKSRGSNL	18	2351.18	FL50 3C treated	3	4.18975	0.066136	6.6382	0.018126
RL17_HUMAN	2	22	VRYSLDPENPTKSCKSRGSNL	18	2351.18	FL50 RNC	0	0	0	6.53176	0.013595
RL17_HUMAN	2	22	VRYSLDPENPTKSCKSRGSNL	18	2351.18	FL50 RNC	3	4.15356	0.279076	6.53041	0.033591
RL17_HUMAN	2	22	VRYSLDPENPTKSCKSRGSNL	18	2351.18	FL50 RNC w/PBT & ATP	0	0	0	6.53176	0.013595
RL17_HUMAN	2	22	VRYSLDPENPTKSCKSRGSNL	18	2351.18	FL50 RNC w/PBT & ATP	3	4.17732	0.135569	6.60472	0.018011
RL17_HUMAN	6	26	LDPENPTKSCKSRGSNLRVHF	18	2385.21	1-123 RNC	0	0	0	14.461	0.01465
RL17_HUMAN	6	26	LDPENPTKSCKSRGSNLRVHF	18	2385.21	1-123 RNC	3	8.08688	0.053933	14.4098	0.008155
RL17_HUMAN	6	26	LDPENPTKSCKSRGSNLRVHF	18	2385.21	1-123 RNC	MAX	9.54316	0.020578	14.4165	0
RL17_HUMAN	6	26	LDPENPTKSCKSRGSNLRVHF	18	2385.21	1-208 RNC	0	0	0	14.4755	0.011798
RL17_HUMAN	6	26	LDPENPTKSCKSRGSNLRVHF	18	2385.21	1-208 RNC	3	8.43127	0.102518	14.4158	0.004973
RL17_HUMAN	6	26	LDPENPTKSCKSRGSNLRVHF	18	2385.21	1-388 RNC	0	0	0	14.1918	0.025977
RL17_HUMAN	6	26	LDPENPTKSCKSRGSNLRVHF	18	2385.21	1-388 RNC	3	8.44577	0.16312	14.0842	0.089885
RL17_HUMAN	6	26	LDPENPTKSCKSRGSNLRVHF	18	2385.21	1-388 RNC	60	8.56887	0.138304	14.0634	0.012414
RL17_HUMAN	6	26	LDPENPTKSCKSRGSNLRVHF	18	2385.21	1-458 RNC	0	0	0	14.4512	0.012856
RL17_HUMAN	6	26	LDPENPTKSCKSRGSNLRVHF	18	2385.21	1-458 RNC	3	7.97928	0.131092	14.3837	0.02022
RL17_HUMAN	6	26	LDPENPTKSCKSRGSNLRVHF	18	2385.21	1-528 RNC	0	0	0	14.4908	0.025028
RL17_HUMAN	6	26	LDPENPTKSCKSRGSNLRVHF	18	2385.21	1-528 RNC	3	8.52286	0.12763	14.4219	0.006483
RL17_HUMAN	6	26	LDPENPTKSCKSRGSNLRVHF	18	2385.21	1-528 w/PBT&ATP	0	0	0	14.4908	0.025028
RL17_HUMAN	6	26	LDPENPTKSCKSRGSNLRVHF	18	2385.21	1-528 w/PBT&ATP	3	8.84188	0.227716	14.4263	0.010534
RL17_HUMAN	6	26	LDPENPTKSCKSRGSNLRVHF	18	2385.21	80S	0	0	0	14.0018	0.031127
RL17_HUMAN	6	26	LDPENPTKSCKSRGSNLRVHF	18	2385.21	80S	3	7.98621	0.055404	13.978	0.003997
RL17_HUMAN	6	26	LDPENPTKSCKSRGSNLRVHF	18	2385.21	80S	60	8.40362	0.16409	13.9576	0.009118
RL17_HUMAN	6	26	LDPENPTKSCKSRGSNLRVHF	18	2385.21	80S	MAX	9.82592	0.005603	13.9832	0
RL17_HUMAN	6	26	LDPENPTKSCKSRGSNLRVHF	18	2385.21	FL50 3C treated	0	0	0	14.4996	0.052804
RL17_HUMAN	6	26	LDPENPTKSCKSRGSNLRVHF	18	2385.21	FL50 3C treated	3	7.99224	0.152327	14.3786	0.019699
RL17_HUMAN	6	26	LDPENPTKSCKSRGSNLRVHF	18	2385.21	FL50 RNC	0	0	0	14.4996	0.052804
RL17_HUMAN	6	26	LDPENPTKSCKSRGSNLRVHF	18	2385.21	FL50 RNC	3	7.92397	0.246771	14.3784	0.03945
RL17_HUMAN	6	26	LDPENPTKSCKSRGSNLRVHF	18	2385.21	FL50 RNC w/PBT & ATP	0	0	0	14.4996	0.052804
RL17_HUMAN	6	26	LDPENPTKSCKSRGSNLRVHF	18	2385.21	FL50 RNC w/PBT & ATP	3	8.11257	0.087483	14.3582	0.024746
RL17_HUMAN	7	22	DPENPTKSCKSRGSNL	13	1732.83	1-123 RNC	0	0	0	6.60565	0.036782
RL17_HUMAN	7	22	DPENPTKSCKSRGSNL	13	1732.83	1-123 RNC	3	3.29015	0.085538	6.63159	0.004026
RL17_HUMAN	7	22	DPENPTKSCKSRGSNL	13	1732.83	1-123 RNC	MAX	5.48627	0.025155	6.6242	0
RL17_HUMAN	7	22	DPENPTKSCKSRGSNL	13	1732.83	1-208 RNC	0	0	0	6.79315	0.022622
RL17_HUMAN	7	22	DPENPTKSCKSRGSNL	13	1732.83	1-208 RNC	3	3.27386	0.018744	6.7693	0.005382
RL17_HUMAN	7	22	DPENPTKSCKSRGSNL	13	1732.83	1-208 RNC	MAX	5.26927	0.017791	6.68442	0
RL17_HUMAN	7	22	DPENPTKSCKSRGSNL	13	1732.83	1-388 RNC	0	0	0	6.64578	0.045461
RL17_HUMAN	7	22	DPENPTKSCKSRGSNL	13	1732.83	1-388 RNC	3	3.26596	0.123936	6.59939	0.044558
RL17_HUMAN	7	22	DPENPTKSCKSRGSNL	13	1732.83	1-388 RNC	60	3.73241	0.087265	6.56126	0.018697
RL17_HUMAN	7	22	DPENPTKSCKSRGSNL	13	1732.83	1-388 RNC	MAX	5.73237	0.018736	6.62062	0
RL17_HUMAN	7	22	DPENPTKSCKSRGSNL	13	1732.83	1-458 RNC	0	0	0	6.68168	0.026702
RL17_HUMAN	7	22	DPENPTKSCKSRGSNL	13	1732.83	1-458 RNC	3	3.36939	0.095247	6.65848	0.007581
RL17_HUMAN	7	22	DPENPTKSCKSRGSNL	13	1732.83	1-458 RNC	MAX	4.89581	0.024425	6.62829	0
RL17_HUMAN	7	22	DPENPTKSCKSRGSNL	13	1732.83	1-528 RNC	0	0	0	6.78819	0.006796
RL17_HUMAN	7	22	DPENPTKSCKSRGSNL	13	1732.83	1-528 RNC	3	3.1565	0.028213	6.79044	0.017765
RL17_HUMAN	7	22	DPENPTKSCKSRGSNL	13	1732.83	1-528 w/PBT&ATP	0	0	0	6.78819	0.006796
RL17_HUMAN	7	22	DPENPTKSCKSRGSNL	13	1732.83	1-528 w/PBT&ATP	3	3.21769	0.102251	6.79601	0.013115
RL17_HUMAN	7	22	DPENPTKSCKSRGSNL	13	1732.83	80S	0	0	0	6.30558	0.048835
RL17_HUMAN	7	22	DPENPTKSCKSRGSNL	13	1732.83	80S	3	3.67563	0.123549	6.29425	0.029553
RL17_HUMAN	7	22	DPENPTKSCKSRGSNL	13	1732.83	80S	60	4.35746	0.109418	6.25711	0.006523
RL17_HUMAN	7	22	DPENPTKSCKSRGSNL	13	1732.83	80S	MAX	6.20433	0.053332	6.38754	0
RL17_HUMAN	7	22	DPENPTKSCKSRGSNL	13	1732.83	FL50 3C treated	0	0	0	6.52962	0.023299
RL17_HUMAN	7	22	DPENPTKSCKSRGSNL	13	1732.83	FL50 3C treated	3	3.27879	0.083441	6.64787	0.034116
RL17_HUMAN	7	22	DPENPTKSCKSRGSNL	13	1732.83	FL50 3C treated	MAX	5.7563	0.018622	6.57491	0
RL17_HUMAN	7	22	DPENPTKSCKSRGSNL	13	1732.83	FL50 RNC	0	0	0	6.52962	0.023299
RL17_HUMAN	7	22	DPENPTKSCKSRGSNL	13	1732.83	FL50 RNC	3	3.32534	0.088376	6.54187	0.034789
RL17_HUMAN	7	22	DPENPTKSCKSRGSNL	13	1732.83	FL50 RNC	MAX	5.64297	0.018622	6.5752	0
RL17_HUMAN	7	22	DPENPTKSCKSRGSNL	13	1732.83	FL50 RNC w/PBT & ATP	0	0	0	6.52962	0.023299
RL17_HUMAN	7	22	DPENPTKSCKSRGSNL	13	1732.83	FL50 RNC w/PBT & ATP	3	3.36187	0.152938	6.61129	0.024206
RL17_HUMAN	7	22	DPENPTKSCKSRGSNL	13	1732.83	FL50 RNC w/PBT & ATP	MAX	5.7563	0.018622	6.57491	0
RL17_HUMAN	7	22	DPENPTKSCKSRGSNL	13	1732.83	rFLuc	3	NaN	NaN	6.4262	0
RL17_HUMAN	7	22	DPENPTKSCKSRGSNL	13	1732.83	rFLuc w/PBT & ATP	3	NaN	NaN	6.43129	0.015143
RL17_HUMAN	8	22	PENPTKSCKSRGSNL	12	1617.8	1-123 RNC	0	0	0	6.59728	0.038014
RL17_HUMAN	8	22	PENPTKSCKSRGSNL	12	1617.8	1-123 RNC	3	2.68778	0.101635	6.63253	0.004808
RL17_HUMAN	8	22	PENPTKSCKSRGSNL	12	1617.8	1-123 RNC	MAX	4.48046	0.09646	6.62337	0
RL17_HUMAN	8	22	PENPTKSCKSRGSNL	12	1617.8	1-208 RNC	0	0	0	6.78605	0.011231
RL17_HUMAN	8	22	PENPTKSCKSRGSNL	12	1617.8	1-208 RNC	3	2.40851	0.204149	6.7691	0.005407
RL17_HUMAN	8	22	PENPTKSCKSRGSNL	12	1617.8	1-388 RNC	0	0	0	6.64243	0.046978
RL17_HUMAN	8	22	PENPTKSCKSRGSNL	12	1617.8	1-388 RNC	3	2.50275	0.045937	6.59529	0.043872
RL17_HUMAN	8	22	PENPTKSCKSRGSNL	12	1617.8	1-388 RNC	60	2.9356	0.137829	6.5621	0.016103
RL17_HUMAN	8	22	PENPTKSCKSRGSNL	12	1617.8	1-458 RNC	0	0	0	6.67101	0.0368
RL17_HUMAN	8	22	PENPTKSCKSRGSNL	12	1617.8	1-458 RNC	3	2.76387	0.083759	6.65859	0.006208
RL17_HUMAN	8	22	PENPTKSCKSRGSNL	12	1617.8	1-528 RNC	0	0	0	6.79961	0.006688
RL17_HUMAN	8	22	PENPTKSCKSRGSNL	12	1617.8	1-528 RNC	3	2.25186	0.223895	6.78812	0.013679
RL17_HUMAN	8	22	PENPTKSCKSRGSNL	12	1617.8	1-528 w/PBT&ATP	0	0	0	6.79961	0.006688
RL17_HUMAN	8	22	PENPTKSCKSRGSNL	12	1617.8	1-528 w/PBT&ATP	3	2.53634	0.268347	6.79408	0.007517
RL17_HUMAN	8	22	PENPTKSCKSRGSNL	12	1617.8	80S	0	0	0	6.33118	0.005797
RL17_HUMAN	8	22	PENPTKSCKSRGSNL	12	1617.8	80S	3	2.83176	0.013697	6.32348	0
RL17_HUMAN	8	22	PENPTKSCKSRGSNL	12	1617.8	80S	60	3.18854	0.013697	6.29399	0
RL17_HUMAN	8	22	PENPTKSCKSRGSNL	12	1617.8	FL50 3C treated	0	0	0	6.54768	0.013878
RL17_HUMAN	8	22	PENPTKSCKSRGSNL	12	1617.8	FL50 3C treated	3	2.482	0.072211	6.6447	0.033636
RL17_HUMAN	8	22	PENPTKSCKSRGSNL	12	1617.8	FL50 RNC	0	0	0	6.54768	0.013878
RL17_HUMAN	8	22	PENPTKSCKSRGSNL	12	1617.8	FL50 RNC	3	2.61174	0.110968	6.54331	0.032577
RL17_HUMAN	8	22	PENPTKSCKSRGSNL	12	1617.8	FL50 RNC w/PBT & ATP	0	0	0	6.54768	0.013878
RL17_HUMAN	8	22	PENPTKSCKSRGSNL	12	1617.8	FL50 RNC w/PBT & ATP	3	2.55893	0.096371	6.61127	0.019676
RL17_HUMAN	8	22	PENPTKSCKSRGSNL	12	1617.8	rFLuc	3	NaN	NaN	6.47383	0
RL17_HUMAN	11	22	PTKSCKSRGSNL	10	1277.66	1-123 RNC	0	0	0	6.86011	0.03704
RL17_HUMAN	11	22	PTKSCKSRGSNL	10	1277.66	1-123 RNC	3	1.3864	0.076913	6.89408	0.009727
RL17_HUMAN	11	22	PTKSCKSRGSNL	10	1277.66	1-123 RNC	MAX	4.705	0.061104	6.8643	0
RL17_HUMAN	11	22	PTKSCKSRGSNL	10	1277.66	1-208 RNC	0	0	0	7.07236	0.024935
RL17_HUMAN	11	22	PTKSCKSRGSNL	10	1277.66	1-208 RNC	3	1.46977	0.040092	7.05697	0.007869
RL17_HUMAN	11	22	PTKSCKSRGSNL	10	1277.66	1-208 RNC	MAX	4.2868	0.011785	6.94403	0
RL17_HUMAN	11	22	PTKSCKSRGSNL	10	1277.66	1-388 RNC	0	0	0	7.01829	0.092994
RL17_HUMAN	11	22	PTKSCKSRGSNL	10	1277.66	1-388 RNC	3	1.61838	0.061791	6.96598	0.097408
RL17_HUMAN	11	22	PTKSCKSRGSNL	10	1277.66	1-388 RNC	60	2.23548	0.126983	6.87206	0.024105
RL17_HUMAN	11	22	PTKSCKSRGSNL	10	1277.66	1-388 RNC	MAX	4.86262	0.030981	6.96287	0
RL17_HUMAN	11	22	PTKSCKSRGSNL	10	1277.66	1-458 RNC	0	0	0	6.9324	0.026138
RL17_HUMAN	11	22	PTKSCKSRGSNL	10	1277.66	1-458 RNC	3	1.4508	0.040205	6.92196	0.01071
RL17_HUMAN	11	22	PTKSCKSRGSNL	10	1277.66	1-458 RNC	MAX	4.4451	0.016684	6.8644	0
RL17_HUMAN	11	22	PTKSCKSRGSNL	10	1277.66	1-528 RNC	0	0	0	7.06704	0.008111
RL17_HUMAN	11	22	PTKSCKSRGSNL	10	1277.66	1-528 RNC	3	1.49524	0.066779	7.08314	0.019861
RL17_HUMAN	11	22	PTKSCKSRGSNL	10	1277.66	1-528 RNC	MAX	4.24943	0.029773	7.03015	0
RL17_HUMAN	11	22	PTKSCKSRGSNL	10	1277.66	1-528 w/PBT&ATP	0	0	0	7.06704	0.008111
RL17_HUMAN	11	22	PTKSCKSRGSNL	10	1277.66	1-528 w/PBT&ATP	3	1.52425	0.03944	7.12089	0.012366
RL17_HUMAN	11	22	PTKSCKSRGSNL	10	1277.66	1-528 w/PBT&ATP	MAX	4.24943	0.029773	7.03015	0
RL17_HUMAN	11	22	PTKSCKSRGSNL	10	1277.66	80S	0	0	0	6.5053	0.054143
RL17_HUMAN	11	22	PTKSCKSRGSNL	10	1277.66	80S	3	1.69063	0.047887	6.48053	0.046169
RL17_HUMAN	11	22	PTKSCKSRGSNL	10	1277.66	80S	60	2.39185	0.063738	6.48096	0.024996
RL17_HUMAN	11	22	PTKSCKSRGSNL	10	1277.66	80S	MAX	4.60731	0.037051	6.61445	0
RL17_HUMAN	11	22	PTKSCKSRGSNL	10	1277.66	FL50 3C treated	0	0	0	6.75829	0.023357
RL17_HUMAN	11	22	PTKSCKSRGSNL	10	1277.66	FL50 3C treated	3	1.397	0.106145	6.88689	0.032076
RL17_HUMAN	11	22	PTKSCKSRGSNL	10	1277.66	FL50 3C treated	MAX	4.31525	0.006079	6.80477	0
RL17_HUMAN	11	22	PTKSCKSRGSNL	10	1277.66	FL50 RNC	0	0	0	6.75829	0.023357
RL17_HUMAN	11	22	PTKSCKSRGSNL	10	1277.66	FL50 RNC	3	1.47063	0.061423	6.81069	0.018473
RL17_HUMAN	11	22	PTKSCKSRGSNL	10	1277.66	FL50 RNC	MAX	4.31525	0.006079	6.80477	0
RL17_HUMAN	11	22	PTKSCKSRGSNL	10	1277.66	FL50 RNC w/PBT & ATP	0	0	0	6.75829	0.023357
RL17_HUMAN	11	22	PTKSCKSRGSNL	10	1277.66	FL50 RNC w/PBT & ATP	3	1.42316	0.029326	6.92281	0.03208
RL17_HUMAN	11	22	PTKSCKSRGSNL	10	1277.66	FL50 RNC w/PBT & ATP	MAX	4.31525	0.006079	6.80477	0
RL17_HUMAN	11	22	PTKSCKSRGSNL	10	1277.66	rFLuc	3	NaN	NaN	6.91041	0
RL17_HUMAN	11	22	PTKSCKSRGSNL	10	1277.66	rFLuc	60	NaN	NaN	7.10838	0
RL17_HUMAN	11	22	PTKSCKSRGSNL	10	1277.66	rFLuc	MAX	NaN	NaN	6.86334	0
RL17_HUMAN	19	33	GSNLRVHFKNTRETA	14	1729.91	1-123 RNC	0	0	0	15.6432	0.018326
RL17_HUMAN	19	33	GSNLRVHFKNTRETA	14	1729.91	1-123 RNC	3	0.79367	0.073185	15.6729	0.016657
RL17_HUMAN	19	33	GSNLRVHFKNTRETA	14	1729.91	1-123 RNC	MAX	7.10299	0.057341	15.6297	0
RL17_HUMAN	19	33	GSNLRVHFKNTRETA	14	1729.91	1-208 RNC	0	0	0	15.6962	0.008684
RL17_HUMAN	19	33	GSNLRVHFKNTRETA	14	1729.91	1-208 RNC	3	0.921265	0.021127	15.7066	0.009284
RL17_HUMAN	19	33	GSNLRVHFKNTRETA	14	1729.91	1-208 RNC	MAX	6.38714	0.007561	15.6207	0
RL17_HUMAN	19	33	GSNLRVHFKNTRETA	14	1729.91	1-388 RNC	0	0	0	15.7172	0.065933
RL17_HUMAN	19	33	GSNLRVHFKNTRETA	14	1729.91	1-388 RNC	3	0.919114	0.028385	15.4987	0.174079
RL17_HUMAN	19	33	GSNLRVHFKNTRETA	14	1729.91	1-388 RNC	60	1.95663	0.073409	15.464	0.075845
RL17_HUMAN	19	33	GSNLRVHFKNTRETA	14	1729.91	1-388 RNC	MAX	6.90792	0.00874	15.3716	0
RL17_HUMAN	19	33	GSNLRVHFKNTRETA	14	1729.91	1-458 RNC	0	0	0	15.6276	0.025816
RL17_HUMAN	19	33	GSNLRVHFKNTRETA	14	1729.91	1-458 RNC	3	0.895581	0.095721	15.6315	0.011624
RL17_HUMAN	19	33	GSNLRVHFKNTRETA	14	1729.91	1-458 RNC	MAX	6.94981	0.044761	15.6183	0
RL17_HUMAN	19	33	GSNLRVHFKNTRETA	14	1729.91	1-528 RNC	0	0	0	15.6945	0.029353
RL17_HUMAN	19	33	GSNLRVHFKNTRETA	14	1729.91	1-528 RNC	3	0.849662	0.074339	15.7135	0.019312
RL17_HUMAN	19	33	GSNLRVHFKNTRETA	14	1729.91	1-528 RNC	MAX	7.53302	0.024647	15.6366	0
RL17_HUMAN	19	33	GSNLRVHFKNTRETA	14	1729.91	1-528 w/PBT&ATP	0	0	0	15.6945	0.029353
RL17_HUMAN	19	33	GSNLRVHFKNTRETA	14	1729.91	1-528 w/PBT&ATP	3	0.810747	0.029127	15.7243	0.032288
RL17_HUMAN	19	33	GSNLRVHFKNTRETA	14	1729.91	1-528 w/PBT&ATP	MAX	7.53302	0.024647	15.6366	0
RL17_HUMAN	19	33	GSNLRVHFKNTRETA	14	1729.91	80S	0	0	0	15.3172	0.067318
RL17_HUMAN	19	33	GSNLRVHFKNTRETA	14	1729.91	80S	3	1.22946	0.088302	15.2631	0.013442
RL17_HUMAN	19	33	GSNLRVHFKNTRETA	14	1729.91	80S	60	2.03761	0.145759	15.2395	0.028443
RL17_HUMAN	19	33	GSNLRVHFKNTRETA	14	1729.91	80S	MAX	7.21069	0.023874	15.2314	0
RL17_HUMAN	19	33	GSNLRVHFKNTRETA	14	1729.91	FL50 3C treated	0	0	0	15.6845	0.036463
RL17_HUMAN	19	33	GSNLRVHFKNTRETA	14	1729.91	FL50 3C treated	3	1.0529	0.072348	15.6225	0.038762
RL17_HUMAN	19	33	GSNLRVHFKNTRETA	14	1729.91	FL50 3C treated	MAX	7.45288	0.065043	15.6062	0
RL17_HUMAN	19	33	GSNLRVHFKNTRETA	14	1729.91	FL50 RNC	0	0	0	15.6845	0.036463
RL17_HUMAN	19	33	GSNLRVHFKNTRETA	14	1729.91	FL50 RNC	3	1.02086	0.071783	15.625	0.047422
RL17_HUMAN	19	33	GSNLRVHFKNTRETA	14	1729.91	FL50 RNC	MAX	7.45288	0.065043	15.6062	0
RL17_HUMAN	19	33	GSNLRVHFKNTRETA	14	1729.91	FL50 RNC w/PBT & ATP	0	0	0	15.6845	0.036463
RL17_HUMAN	19	33	GSNLRVHFKNTRETA	14	1729.91	FL50 RNC w/PBT & ATP	3	1.04693	0.081658	15.5997	0.042498
RL17_HUMAN	19	33	GSNLRVHFKNTRETA	14	1729.91	FL50 RNC w/PBT & ATP	MAX	7.45288	0.065043	15.6062	0
RL17_HUMAN	19	33	GSNLRVHFKNTRETA	14	1729.91	rFLuc	3	NaN	NaN	15.2888	0
RL17_HUMAN	19	35	GSNLRVHFKNTRETAQA	16	1929	1-123 RNC	0	0	0	3.64876	0.002119
RL17_HUMAN	19	35	GSNLRVHFKNTRETAQA	16	1929	1-123 RNC	3	1.41237	0.04703	3.6686	0.012759
RL17_HUMAN	19	35	GSNLRVHFKNTRETAQA	16	1929	1-123 RNC	MAX	5.796	0.023014	3.641	0
RL17_HUMAN	19	35	GSNLRVHFKNTRETAQA	16	1929	1-208 RNC	0	0	0	3.76816	0.021605
RL17_HUMAN	19	35	GSNLRVHFKNTRETAQA	16	1929	1-208 RNC	3	1.25671	0.054419	3.78953	0.004405
RL17_HUMAN	19	35	GSNLRVHFKNTRETAQA	16	1929	1-208 RNC	MAX	5.23317	0.042393	3.71589	0
RL17_HUMAN	19	35	GSNLRVHFKNTRETAQA	16	1929	1-388 RNC	0	0	0	3.74026	0.055561
RL17_HUMAN	19	35	GSNLRVHFKNTRETAQA	16	1929	1-388 RNC	3	1.2716	0.037849	3.7229	0.049851
RL17_HUMAN	19	35	GSNLRVHFKNTRETAQA	16	1929	1-388 RNC	60	1.98791	0.041149	3.68042	0.011451
RL17_HUMAN	19	35	GSNLRVHFKNTRETAQA	16	1929	1-388 RNC	MAX	5.58163	0.007032	3.72828	0
RL17_HUMAN	19	35	GSNLRVHFKNTRETAQA	16	1929	1-458 RNC	0	0	0	3.69551	0.025853
RL17_HUMAN	19	35	GSNLRVHFKNTRETAQA	16	1929	1-458 RNC	3	1.59446	0.074877	3.6948	0.015438
RL17_HUMAN	19	35	GSNLRVHFKNTRETAQA	16	1929	1-458 RNC	MAX	5.43376	0.064387	3.65333	0
RL17_HUMAN	19	35	GSNLRVHFKNTRETAQA	16	1929	1-528 RNC	0	0	0	3.79854	0.010126
RL17_HUMAN	19	35	GSNLRVHFKNTRETAQA	16	1929	1-528 RNC	3	1.39199	0.173795	3.81137	0.015928
RL17_HUMAN	19	35	GSNLRVHFKNTRETAQA	16	1929	1-528 RNC	MAX	5.07765	0.172085	3.77939	0
RL17_HUMAN	19	35	GSNLRVHFKNTRETAQA	16	1929	1-528 w/PBT&ATP	0	0	0	3.79854	0.010126
RL17_HUMAN	19	35	GSNLRVHFKNTRETAQA	16	1929	1-528 w/PBT&ATP	3	1.41998	0.221612	3.85844	0.007191
RL17_HUMAN	19	35	GSNLRVHFKNTRETAQA	16	1929	1-528 w/PBT&ATP	MAX	5.07765	0.172085	3.77939	0
RL17_HUMAN	19	35	GSNLRVHFKNTRETAQA	16	1929	80S	0	0	0	3.46359	0.014232
RL17_HUMAN	19	35	GSNLRVHFKNTRETAQA	16	1929	80S	3	1.52393	0.068175	3.4852	0.018769
RL17_HUMAN	19	35	GSNLRVHFKNTRETAQA	16	1929	80S	60	2.39098	0.086116	3.46604	0.00788
RL17_HUMAN	19	35	GSNLRVHFKNTRETAQA	16	1929	80S	MAX	5.9303	0.059545	3.52529	0
RL17_HUMAN	19	35	GSNLRVHFKNTRETAQA	16	1929	FL50 3C treated	0	0	0	3.58387	0.003965
RL17_HUMAN	19	35	GSNLRVHFKNTRETAQA	16	1929	FL50 3C treated	3	1.4547	0.212411	3.68091	0.022442
RL17_HUMAN	19	35	GSNLRVHFKNTRETAQA	16	1929	FL50 3C treated	MAX	5.92182	0.145352	3.59026	0
RL17_HUMAN	19	35	GSNLRVHFKNTRETAQA	16	1929	FL50 RNC	0	0	0	3.58387	0.003965
RL17_HUMAN	19	35	GSNLRVHFKNTRETAQA	16	1929	FL50 RNC	3	1.35874	0.156262	3.58305	0.016196
RL17_HUMAN	19	35	GSNLRVHFKNTRETAQA	16	1929	FL50 RNC	MAX	5.92182	0.145352	3.59026	0
RL17_HUMAN	19	35	GSNLRVHFKNTRETAQA	16	1929	FL50 RNC w/PBT & ATP	0	0	0	3.58387	0.003965
RL17_HUMAN	19	35	GSNLRVHFKNTRETAQA	16	1929	FL50 RNC w/PBT & ATP	3	1.30228	0.165989	3.72765	0.049557
RL17_HUMAN	19	35	GSNLRVHFKNTRETAQA	16	1929	FL50 RNC w/PBT & ATP	MAX	5.92182	0.145352	3.59026	0
RL17_HUMAN	19	35	GSNLRVHFKNTRETAQA	16	1929	rFLuc w/PBT & ATP	0	0	0	3.92187	0
RL17_HUMAN	22	50	LRVHFKNTRETAQAIKGMHIRKATKYLKD	28	3453.94	1-123 RNC	0	0	0	7.19292	0.023631
RL17_HUMAN	22	50	LRVHFKNTRETAQAIKGMHIRKATKYLKD	28	3453.94	1-123 RNC	3	1.14938	0.058711	7.21697	0.005776
RL17_HUMAN	22	50	LRVHFKNTRETAQAIKGMHIRKATKYLKD	28	3453.94	1-208 RNC	0	0	0	7.38458	0.026241
RL17_HUMAN	22	50	LRVHFKNTRETAQAIKGMHIRKATKYLKD	28	3453.94	1-208 RNC	3	1.22047	0.086688	7.36925	0.008159
RL17_HUMAN	22	50	LRVHFKNTRETAQAIKGMHIRKATKYLKD	28	3453.94	1-458 RNC	0	0	0	7.25042	0.017887
RL17_HUMAN	22	50	LRVHFKNTRETAQAIKGMHIRKATKYLKD	28	3453.94	1-458 RNC	3	1.0007	0.13893	7.24899	0.014141
RL17_HUMAN	22	50	LRVHFKNTRETAQAIKGMHIRKATKYLKD	28	3453.94	1-458 RNC	MAX	11.4337	0.087184	7.28258	0
RL17_HUMAN	22	50	LRVHFKNTRETAQAIKGMHIRKATKYLKD	28	3453.94	1-528 RNC	0	0	0	7.40796	0.013152
RL17_HUMAN	22	50	LRVHFKNTRETAQAIKGMHIRKATKYLKD	28	3453.94	1-528 RNC	3	0.99665	0.078424	7.42723	0.012761
RL17_HUMAN	22	50	LRVHFKNTRETAQAIKGMHIRKATKYLKD	28	3453.94	1-528 w/PBT&ATP	0	0	0	7.40796	0.013152
RL17_HUMAN	22	50	LRVHFKNTRETAQAIKGMHIRKATKYLKD	28	3453.94	1-528 w/PBT&ATP	3	1.15553	0.046564	7.48968	0.010748
RL17_HUMAN	22	50	LRVHFKNTRETAQAIKGMHIRKATKYLKD	28	3453.94	80S	0	0	0	7.05322	0.097332
RL17_HUMAN	22	50	LRVHFKNTRETAQAIKGMHIRKATKYLKD	28	3453.94	80S	3	1.47745	0.097233	7.02462	0.056564
RL17_HUMAN	22	50	LRVHFKNTRETAQAIKGMHIRKATKYLKD	28	3453.94	80S	60	1.70887	0.088564	7.03519	0.055049
RL17_HUMAN	22	50	LRVHFKNTRETAQAIKGMHIRKATKYLKD	28	3453.94	80S	MAX	13.3941	0.078421	7.31791	0
RL17_HUMAN	22	50	LRVHFKNTRETAQAIKGMHIRKATKYLKD	28	3453.94	FL50 3C treated	0	0	0	7.0884	0.039628
RL17_HUMAN	22	50	LRVHFKNTRETAQAIKGMHIRKATKYLKD	28	3453.94	FL50 3C treated	3	1.25012	0.069098	7.23586	0.044203
RL17_HUMAN	22	50	LRVHFKNTRETAQAIKGMHIRKATKYLKD	28	3453.94	FL50 3C treated	MAX	11.4156	0.024524	7.14426	0
RL17_HUMAN	22	50	LRVHFKNTRETAQAIKGMHIRKATKYLKD	28	3453.94	FL50 RNC	0	0	0	7.0884	0.039628
RL17_HUMAN	22	50	LRVHFKNTRETAQAIKGMHIRKATKYLKD	28	3453.94	FL50 RNC	3	1.21436	0.032198	7.1356	0.030764
RL17_HUMAN	22	50	LRVHFKNTRETAQAIKGMHIRKATKYLKD	28	3453.94	FL50 RNC	MAX	11.4156	0.024524	7.14426	0
RL17_HUMAN	22	50	LRVHFKNTRETAQAIKGMHIRKATKYLKD	28	3453.94	FL50 RNC w/PBT & ATP	0	0	0	7.0884	0.039628
RL17_HUMAN	22	50	LRVHFKNTRETAQAIKGMHIRKATKYLKD	28	3453.94	FL50 RNC w/PBT & ATP	MAX	11.4156	0.024524	7.14426	0
RL17_HUMAN	23	50	RVHFKNTRETAQAIKGMHIRKATKYLKD	27	3340.85	1-123 RNC	0	0	0	5.81723	0.031385
RL17_HUMAN	23	50	RVHFKNTRETAQAIKGMHIRKATKYLKD	27	3340.85	1-123 RNC	3	1.10449	0.143043	5.9163	0.01208
RL17_HUMAN	23	50	RVHFKNTRETAQAIKGMHIRKATKYLKD	27	3340.85	1-208 RNC	0	0	0	6.01245	0.035407
RL17_HUMAN	23	50	RVHFKNTRETAQAIKGMHIRKATKYLKD	27	3340.85	1-208 RNC	3	1.04063	0.085872	6.04042	0.022901
RL17_HUMAN	23	50	RVHFKNTRETAQAIKGMHIRKATKYLKD	27	3340.85	1-208 RNC	MAX	8.86573	0.059808	5.96217	0
RL17_HUMAN	23	50	RVHFKNTRETAQAIKGMHIRKATKYLKD	27	3340.85	1-458 RNC	0	0	0	5.88786	0.056756
RL17_HUMAN	23	50	RVHFKNTRETAQAIKGMHIRKATKYLKD	27	3340.85	1-458 RNC	3	1.09013	0.080643	5.87082	0.018275
RL17_HUMAN	23	50	RVHFKNTRETAQAIKGMHIRKATKYLKD	27	3340.85	1-458 RNC	MAX	9.08142	0.021629	5.86316	0
RL17_HUMAN	23	50	RVHFKNTRETAQAIKGMHIRKATKYLKD	27	3340.85	1-528 RNC	0	0	0	6.0342	0.039879
RL17_HUMAN	23	50	RVHFKNTRETAQAIKGMHIRKATKYLKD	27	3340.85	1-528 RNC	3	1.15066	0.166916	6.06931	0.009298
RL17_HUMAN	23	50	RVHFKNTRETAQAIKGMHIRKATKYLKD	27	3340.85	1-528 w/PBT&ATP	0	0	0	6.0342	0.039879
RL17_HUMAN	23	50	RVHFKNTRETAQAIKGMHIRKATKYLKD	27	3340.85	1-528 w/PBT&ATP	3	1.2052	0.131484	6.20014	0.007859
RL17_HUMAN	23	50	RVHFKNTRETAQAIKGMHIRKATKYLKD	27	3340.85	80S	0	0	0	5.69298	0.138111
RL17_HUMAN	23	50	RVHFKNTRETAQAIKGMHIRKATKYLKD	27	3340.85	80S	3	1.39425	0.168197	5.66809	0.075174
RL17_HUMAN	23	50	RVHFKNTRETAQAIKGMHIRKATKYLKD	27	3340.85	80S	60	3.43049	0.372688	5.6234	0.045739
RL17_HUMAN	23	50	RVHFKNTRETAQAIKGMHIRKATKYLKD	27	3340.85	80S	MAX	10.7002	0.014075	5.87424	0
RL17_HUMAN	23	50	RVHFKNTRETAQAIKGMHIRKATKYLKD	27	3340.85	FL50 3C treated	0	0	0	5.76124	0.013443
RL17_HUMAN	23	50	RVHFKNTRETAQAIKGMHIRKATKYLKD	27	3340.85	FL50 3C treated	3	1.28371	0.07008	5.87752	0.040751
RL17_HUMAN	23	50	RVHFKNTRETAQAIKGMHIRKATKYLKD	27	3340.85	FL50 RNC	0	0	0	5.76124	0.013443
RL17_HUMAN	23	50	RVHFKNTRETAQAIKGMHIRKATKYLKD	27	3340.85	FL50 RNC	3	1.30041	0.050886	5.72363	0.043951
RL17_HUMAN	23	50	RVHFKNTRETAQAIKGMHIRKATKYLKD	27	3340.85	FL50 RNC w/PBT & ATP	0	0	0	5.76186	0.014631
RL17_HUMAN	51	72	VTLQKQCVPFRRYNGGVGRCAQ	20	2480.28	1-123 RNC	0	0	0	7.27754	0.023389
RL17_HUMAN	51	72	VTLQKQCVPFRRYNGGVGRCAQ	20	2480.28	1-123 RNC	3	2.28369	0.14291	7.33465	0.00873
RL17_HUMAN	51	72	VTLQKQCVPFRRYNGGVGRCAQ	20	2480.28	1-123 RNC	MAX	11.7888	0.016248	7.30035	0
RL17_HUMAN	51	72	VTLQKQCVPFRRYNGGVGRCAQ	20	2480.28	1-208 RNC	0	0	0	7.44805	0.005895
RL17_HUMAN	51	72	VTLQKQCVPFRRYNGGVGRCAQ	20	2480.28	1-208 RNC	3	2.35421	0.033986	7.45586	0.0077
RL17_HUMAN	51	72	VTLQKQCVPFRRYNGGVGRCAQ	20	2480.28	1-208 RNC	MAX	11.6158	0.009866	7.35858	0
RL17_HUMAN	51	72	VTLQKQCVPFRRYNGGVGRCAQ	20	2480.28	1-388 RNC	0	0	0	7.29312	0.031439
RL17_HUMAN	51	72	VTLQKQCVPFRRYNGGVGRCAQ	20	2480.28	1-388 RNC	3	2.19984	0.085718	7.30322	0.031837
RL17_HUMAN	51	72	VTLQKQCVPFRRYNGGVGRCAQ	20	2480.28	1-388 RNC	60	2.75944	0.243248	7.27479	0.015039
RL17_HUMAN	51	72	VTLQKQCVPFRRYNGGVGRCAQ	20	2480.28	1-388 RNC	MAX	11.5891	0.042583	7.29411	0
RL17_HUMAN	51	72	VTLQKQCVPFRRYNGGVGRCAQ	20	2480.28	1-458 RNC	0	0	0	7.34212	0.032741
RL17_HUMAN	51	72	VTLQKQCVPFRRYNGGVGRCAQ	20	2480.28	1-458 RNC	3	2.29134	0.057531	7.3577	0.011239
RL17_HUMAN	51	72	VTLQKQCVPFRRYNGGVGRCAQ	20	2480.28	1-458 RNC	MAX	11.9447	0.042589	7.30224	0
RL17_HUMAN	51	72	VTLQKQCVPFRRYNGGVGRCAQ	20	2480.28	1-528 RNC	0	0	0	7.46386	0.004336
RL17_HUMAN	51	72	VTLQKQCVPFRRYNGGVGRCAQ	20	2480.28	1-528 RNC	3	2.39838	0.072482	7.47282	0.022897
RL17_HUMAN	51	72	VTLQKQCVPFRRYNGGVGRCAQ	20	2480.28	1-528 RNC	MAX	11.6719	0.0161	7.3904	0
RL17_HUMAN	51	72	VTLQKQCVPFRRYNGGVGRCAQ	20	2480.28	1-528 w/PBT&ATP	0	0	0	7.46386	0.004336
RL17_HUMAN	51	72	VTLQKQCVPFRRYNGGVGRCAQ	20	2480.28	1-528 w/PBT&ATP	3	2.36936	0.0477	7.50217	0.007955
RL17_HUMAN	51	72	VTLQKQCVPFRRYNGGVGRCAQ	20	2480.28	1-528 w/PBT&ATP	MAX	11.6719	0.0161	7.3904	0
RL17_HUMAN	51	72	VTLQKQCVPFRRYNGGVGRCAQ	20	2480.28	80S	0	0	0	7.00438	0.040712
RL17_HUMAN	51	72	VTLQKQCVPFRRYNGGVGRCAQ	20	2480.28	80S	3	2.37444	0.058715	6.94193	0
RL17_HUMAN	51	72	VTLQKQCVPFRRYNGGVGRCAQ	20	2480.28	80S	60	2.96869	0.139547	6.93935	0.018721
RL17_HUMAN	51	72	VTLQKQCVPFRRYNGGVGRCAQ	20	2480.28	80S	MAX	12.5675	0.058715	7.0353	0
RL17_HUMAN	51	72	VTLQKQCVPFRRYNGGVGRCAQ	20	2480.28	FL50 3C treated	0	0	0	7.19193	0.016403
RL17_HUMAN	51	72	VTLQKQCVPFRRYNGGVGRCAQ	20	2480.28	FL50 3C treated	3	2.32622	0.049942	7.32744	0.018998
RL17_HUMAN	51	72	VTLQKQCVPFRRYNGGVGRCAQ	20	2480.28	FL50 3C treated	MAX	12.0206	0.041165	7.23153	0
RL17_HUMAN	51	72	VTLQKQCVPFRRYNGGVGRCAQ	20	2480.28	FL50 RNC	0	0	0	7.19193	0.016403
RL17_HUMAN	51	72	VTLQKQCVPFRRYNGGVGRCAQ	20	2480.28	FL50 RNC	3	2.39158	0.073182	7.22297	0.029804
RL17_HUMAN	51	72	VTLQKQCVPFRRYNGGVGRCAQ	20	2480.28	FL50 RNC	MAX	12.0206	0.041165	7.23153	0
RL17_HUMAN	51	72	VTLQKQCVPFRRYNGGVGRCAQ	20	2480.28	FL50 RNC w/PBT & ATP	0	0	0	7.19193	0.016403
RL17_HUMAN	51	72	VTLQKQCVPFRRYNGGVGRCAQ	20	2480.28	FL50 RNC w/PBT & ATP	3	2.19591	0.067408	7.2601	0.025311
RL17_HUMAN	51	72	VTLQKQCVPFRRYNGGVGRCAQ	20	2480.28	FL50 RNC w/PBT & ATP	MAX	12.0206	0.041165	7.23153	0
RL17_HUMAN	90	102	FLLHMLKNAESNA	12	1487.77	1-123 RNC	0	0	0	12.3773	0.021649
RL17_HUMAN	90	102	FLLHMLKNAESNA	12	1487.77	1-123 RNC	3	0.613426	0.08845	12.4114	0.008405
RL17_HUMAN	90	102	FLLHMLKNAESNA	12	1487.77	1-123 RNC	MAX	5.99643	0.074484	12.3576	0
RL17_HUMAN	90	102	FLLHMLKNAESNA	12	1487.77	1-208 RNC	0	0	0	12.488	0.008283
RL17_HUMAN	90	102	FLLHMLKNAESNA	12	1487.77	1-208 RNC	3	0.643169	0.011659	12.5121	0.0106
RL17_HUMAN	90	102	FLLHMLKNAESNA	12	1487.77	1-208 RNC	MAX	5.79472	0.005895	12.3712	0
RL17_HUMAN	90	102	FLLHMLKNAESNA	12	1487.77	1-388 RNC	0	0	0	12.4335	0.094349
RL17_HUMAN	90	102	FLLHMLKNAESNA	12	1487.77	1-388 RNC	3	0.563146	0.087312	12.3119	0.146692
RL17_HUMAN	90	102	FLLHMLKNAESNA	12	1487.77	1-388 RNC	60	0.871293	0.074989	12.26	0.055661
RL17_HUMAN	90	102	FLLHMLKNAESNA	12	1487.77	1-388 RNC	MAX	6.21922	0.008983	12.2227	0
RL17_HUMAN	90	102	FLLHMLKNAESNA	12	1487.77	1-458 RNC	0	0	0	12.4024	0.032217
RL17_HUMAN	90	102	FLLHMLKNAESNA	12	1487.77	1-458 RNC	3	0.631807	0.045605	12.4089	0.01861
RL17_HUMAN	90	102	FLLHMLKNAESNA	12	1487.77	1-458 RNC	MAX	5.87727	0.033252	12.3409	0
RL17_HUMAN	90	102	FLLHMLKNAESNA	12	1487.77	1-528 RNC	0	0	0	12.4858	0.023758
RL17_HUMAN	90	102	FLLHMLKNAESNA	12	1487.77	1-528 RNC	3	0.609306	0.042882	12.5185	0.003377
RL17_HUMAN	90	102	FLLHMLKNAESNA	12	1487.77	1-528 RNC	MAX	5.65173	0.026793	12.4307	0
RL17_HUMAN	90	102	FLLHMLKNAESNA	12	1487.77	1-528 w/PBT&ATP	0	0	0	12.4858	0.023758
RL17_HUMAN	90	102	FLLHMLKNAESNA	12	1487.77	1-528 w/PBT&ATP	3	0.66748	0.085296	12.5285	0.013347
RL17_HUMAN	90	102	FLLHMLKNAESNA	12	1487.77	1-528 w/PBT&ATP	MAX	5.65173	0.026793	12.4307	0
RL17_HUMAN	90	102	FLLHMLKNAESNA	12	1487.77	80S	0	0	0	11.96	0.097378
RL17_HUMAN	90	102	FLLHMLKNAESNA	12	1487.77	80S	3	0.892937	0.05583	11.9405	0.005032
RL17_HUMAN	90	102	FLLHMLKNAESNA	12	1487.77	80S	60	0.941581	0.118908	11.9133	0.039799
RL17_HUMAN	90	102	FLLHMLKNAESNA	12	1487.77	80S	MAX	6.4357	0.012738	11.9684	0
RL17_HUMAN	90	102	FLLHMLKNAESNA	12	1487.77	FL50 3C treated	0	0	0	12.3296	0.040446
RL17_HUMAN	90	102	FLLHMLKNAESNA	12	1487.77	FL50 3C treated	3	0.650505	0.059435	12.3978	0.046683
RL17_HUMAN	90	102	FLLHMLKNAESNA	12	1487.77	FL50 3C treated	MAX	5.74187	0.029536	12.3406	0
RL17_HUMAN	90	102	FLLHMLKNAESNA	12	1487.77	FL50 RNC	0	0	0	12.3296	0.040446
RL17_HUMAN	90	102	FLLHMLKNAESNA	12	1487.77	FL50 RNC	3	0.655047	0.054449	12.3398	0.055516
RL17_HUMAN	90	102	FLLHMLKNAESNA	12	1487.77	FL50 RNC	MAX	5.74187	0.029536	12.3406	0
RL17_HUMAN	90	102	FLLHMLKNAESNA	12	1487.77	FL50 RNC w/PBT & ATP	0	0	0	12.3296	0.040446
RL17_HUMAN	90	102	FLLHMLKNAESNA	12	1487.77	FL50 RNC w/PBT & ATP	3	0.673223	0.050478	12.3312	0.041283
RL17_HUMAN	90	102	FLLHMLKNAESNA	12	1487.77	FL50 RNC w/PBT & ATP	MAX	5.74187	0.029536	12.3406	0
RL17_HUMAN	90	112	FLLHMLKNAESNAELKGLDVDSL	22	2557.33	1-123 RNC	0	0	0	19.3165	0.029962
RL17_HUMAN	90	112	FLLHMLKNAESNAELKGLDVDSL	22	2557.33	1-123 RNC	3	2.61013	0.135872	19.3021	0.007148
RL17_HUMAN	90	112	FLLHMLKNAESNAELKGLDVDSL	22	2557.33	1-123 RNC	MAX	10.0815	0.12199	19.2842	0
RL17_HUMAN	90	112	FLLHMLKNAESNAELKGLDVDSL	22	2557.33	1-208 RNC	0	0	0	19.3057	0.003473
RL17_HUMAN	90	112	FLLHMLKNAESNAELKGLDVDSL	22	2557.33	1-208 RNC	3	2.91465	0.083407	19.2919	0.016493
RL17_HUMAN	90	112	FLLHMLKNAESNAELKGLDVDSL	22	2557.33	1-388 RNC	0	0	0	19.5171	0.085505
RL17_HUMAN	90	112	FLLHMLKNAESNAELKGLDVDSL	22	2557.33	1-388 RNC	3	2.8378	0.081069	19.1192	0.235723
RL17_HUMAN	90	112	FLLHMLKNAESNAELKGLDVDSL	22	2557.33	1-388 RNC	60	4.74197	0.065392	19.0385	0.115456
RL17_HUMAN	90	112	FLLHMLKNAESNAELKGLDVDSL	22	2557.33	1-458 RNC	0	0	0	19.272	0.028511
RL17_HUMAN	90	112	FLLHMLKNAESNAELKGLDVDSL	22	2557.33	1-458 RNC	3	2.77365	0.14361	19.2531	0.012966
RL17_HUMAN	90	112	FLLHMLKNAESNAELKGLDVDSL	22	2557.33	1-528 RNC	0	0	0	19.3334	0.031557
RL17_HUMAN	90	112	FLLHMLKNAESNAELKGLDVDSL	22	2557.33	1-528 RNC	3	2.85247	0.094815	19.3024	0.020467
RL17_HUMAN	90	112	FLLHMLKNAESNAELKGLDVDSL	22	2557.33	1-528 w/PBT&ATP	0	0	0	19.3334	0.031557
RL17_HUMAN	90	112	FLLHMLKNAESNAELKGLDVDSL	22	2557.33	1-528 w/PBT&ATP	3	2.82886	0.14195	19.313	0.033862
RL17_HUMAN	90	112	FLLHMLKNAESNAELKGLDVDSL	22	2557.33	80S	0	0	0	18.9419	0.0967
RL17_HUMAN	90	112	FLLHMLKNAESNAELKGLDVDSL	22	2557.33	80S	3	3.01208	0.016449	18.8958	0.010388
RL17_HUMAN	90	112	FLLHMLKNAESNAELKGLDVDSL	22	2557.33	80S	60	4.50064	0.010407	18.8881	0
RL17_HUMAN	90	112	FLLHMLKNAESNAELKGLDVDSL	22	2557.33	FL50 3C treated	0	0	0	19.4694	0.024923
RL17_HUMAN	90	112	FLLHMLKNAESNAELKGLDVDSL	22	2557.33	FL50 3C treated	3	2.62107	0.089484	19.2654	0.017202
RL17_HUMAN	90	112	FLLHMLKNAESNAELKGLDVDSL	22	2557.33	FL50 RNC	0	0	0	19.4694	0.024923
RL17_HUMAN	90	112	FLLHMLKNAESNAELKGLDVDSL	22	2557.33	FL50 RNC	3	2.62101	0.083482	19.3208	0.088691
RL17_HUMAN	90	112	FLLHMLKNAESNAELKGLDVDSL	22	2557.33	FL50 RNC w/PBT & ATP	0	0	0	19.4694	0.024923
RL17_HUMAN	90	112	FLLHMLKNAESNAELKGLDVDSL	22	2557.33	FL50 RNC w/PBT & ATP	3	2.85902	0.087719	19.2759	0.030011
RL17_HUMAN	91	104	LLHMLKNAESNAEL	13	1582.83	1-123 RNC	0	0	0	10.3513	0.030331
RL17_HUMAN	91	104	LLHMLKNAESNAEL	13	1582.83	1-123 RNC	3	0.904584	0.032962	10.4055	0.008665
RL17_HUMAN	91	104	LLHMLKNAESNAEL	13	1582.83	1-123 RNC	MAX	6.76089	0.031924	10.3716	0
RL17_HUMAN	91	104	LLHMLKNAESNAEL	13	1582.83	1-208 RNC	0	0	0	10.4858	0.008589
RL17_HUMAN	91	104	LLHMLKNAESNAEL	13	1582.83	1-208 RNC	3	0.946772	0.054108	10.4987	0.006504
RL17_HUMAN	91	104	LLHMLKNAESNAEL	13	1582.83	1-208 RNC	MAX	6.64769	0.020436	10.3895	0
RL17_HUMAN	91	104	LLHMLKNAESNAEL	13	1582.83	1-388 RNC	0	0	0	10.325	0.053022
RL17_HUMAN	91	104	LLHMLKNAESNAEL	13	1582.83	1-388 RNC	3	0.886509	0.034097	10.2764	0.085635
RL17_HUMAN	91	104	LLHMLKNAESNAEL	13	1582.83	1-388 RNC	60	2.00783	0.058494	10.2418	0.026015
RL17_HUMAN	91	104	LLHMLKNAESNAEL	13	1582.83	1-388 RNC	MAX	6.1811	0.007202	10.256	0
RL17_HUMAN	91	104	LLHMLKNAESNAEL	13	1582.83	1-458 RNC	0	0	0	10.3998	0.028161
RL17_HUMAN	91	104	LLHMLKNAESNAEL	13	1582.83	1-458 RNC	3	0.961495	0.052957	10.4052	0.024011
RL17_HUMAN	91	104	LLHMLKNAESNAEL	13	1582.83	1-458 RNC	MAX	6.7459	0.017424	10.3489	0
RL17_HUMAN	91	104	LLHMLKNAESNAEL	13	1582.83	1-528 RNC	0	0	0	10.4809	0.011835
RL17_HUMAN	91	104	LLHMLKNAESNAEL	13	1582.83	1-528 RNC	3	0.86038	0.05083	10.5038	0.008443
RL17_HUMAN	91	104	LLHMLKNAESNAEL	13	1582.83	1-528 RNC	MAX	6.82855	0.025808	10.4249	0
RL17_HUMAN	91	104	LLHMLKNAESNAEL	13	1582.83	1-528 w/PBT&ATP	0	0	0	10.4809	0.011835
RL17_HUMAN	91	104	LLHMLKNAESNAEL	13	1582.83	1-528 w/PBT&ATP	3	0.840179	0.045584	10.522	0.023956
RL17_HUMAN	91	104	LLHMLKNAESNAEL	13	1582.83	1-528 w/PBT&ATP	MAX	6.82855	0.025808	10.4249	0
RL17_HUMAN	91	104	LLHMLKNAESNAEL	13	1582.83	80S	0	0	0	10.0038	0.011738
RL17_HUMAN	91	104	LLHMLKNAESNAEL	13	1582.83	80S	3	1.1022	0.085676	9.94578	0.016983
RL17_HUMAN	91	104	LLHMLKNAESNAEL	13	1582.83	80S	60	2.19273	0.068515	9.94147	0.017511
RL17_HUMAN	91	104	LLHMLKNAESNAEL	13	1582.83	80S	MAX	6.15822	0.020921	9.99743	0
RL17_HUMAN	91	104	LLHMLKNAESNAEL	13	1582.83	FL50 3C treated	0	0	0	10.2941	0.018651
RL17_HUMAN	91	104	LLHMLKNAESNAEL	13	1582.83	FL50 3C treated	3	0.874536	0.021591	10.4042	0.035376
RL17_HUMAN	91	104	LLHMLKNAESNAEL	13	1582.83	FL50 3C treated	MAX	6.683	0.011049	10.3204	0
RL17_HUMAN	91	104	LLHMLKNAESNAEL	13	1582.83	FL50 RNC	0	0	0	10.2941	0.018651
RL17_HUMAN	91	104	LLHMLKNAESNAEL	13	1582.83	FL50 RNC	3	0.923805	0.063449	10.3196	0.040942
RL17_HUMAN	91	104	LLHMLKNAESNAEL	13	1582.83	FL50 RNC	MAX	6.683	0.011049	10.3204	0
RL17_HUMAN	91	104	LLHMLKNAESNAEL	13	1582.83	FL50 RNC w/PBT & ATP	0	0	0	10.2941	0.018651
RL17_HUMAN	91	104	LLHMLKNAESNAEL	13	1582.83	FL50 RNC w/PBT & ATP	3	0.913289	0.067935	10.3423	0.019799
RL17_HUMAN	91	104	LLHMLKNAESNAEL	13	1582.83	FL50 RNC w/PBT & ATP	MAX	6.683	0.011049	10.3204	0
RL17_HUMAN	91	112	LLHMLKNAESNAELKGLDVDSL	21	2410.26	1-123 RNC	0	0	0	15.8359	0.019379
RL17_HUMAN	91	112	LLHMLKNAESNAELKGLDVDSL	21	2410.26	1-123 RNC	3	2.98164	0.12943	15.8541	0.013322
RL17_HUMAN	91	112	LLHMLKNAESNAELKGLDVDSL	21	2410.26	1-123 RNC	MAX	9.89988	0.085737	15.8419	0
RL17_HUMAN	91	112	LLHMLKNAESNAELKGLDVDSL	21	2410.26	1-208 RNC	0	0	0	15.8526	0.004516
RL17_HUMAN	91	112	LLHMLKNAESNAELKGLDVDSL	21	2410.26	1-208 RNC	3	3.10823	0.099495	15.8587	0.004816
RL17_HUMAN	91	112	LLHMLKNAESNAELKGLDVDSL	21	2410.26	1-208 RNC	MAX	10.0149	0.069235	15.8197	0
RL17_HUMAN	91	112	LLHMLKNAESNAELKGLDVDSL	21	2410.26	1-388 RNC	0	0	0	15.814	0.072234
RL17_HUMAN	91	112	LLHMLKNAESNAELKGLDVDSL	21	2410.26	1-388 RNC	3	2.94652	0.02848	15.6296	0.166707
RL17_HUMAN	91	112	LLHMLKNAESNAELKGLDVDSL	21	2410.26	1-388 RNC	60	5.12463	0.010208	15.5458	0.061583
RL17_HUMAN	91	112	LLHMLKNAESNAELKGLDVDSL	21	2410.26	1-388 RNC	MAX	9.91823	0.001602	15.5523	0
RL17_HUMAN	91	112	LLHMLKNAESNAELKGLDVDSL	21	2410.26	1-458 RNC	0	0	0	15.8119	0.025528
RL17_HUMAN	91	112	LLHMLKNAESNAELKGLDVDSL	21	2410.26	1-458 RNC	3	3.05628	0.136055	15.8067	0.013156
RL17_HUMAN	91	112	LLHMLKNAESNAELKGLDVDSL	21	2410.26	1-458 RNC	MAX	10.2405	0.135602	15.8252	0
RL17_HUMAN	91	112	LLHMLKNAESNAELKGLDVDSL	21	2410.26	1-528 RNC	0	0	0	15.8703	0.022158
RL17_HUMAN	91	112	LLHMLKNAESNAELKGLDVDSL	21	2410.26	1-528 RNC	3	2.76272	0.181221	15.8735	0.015317
RL17_HUMAN	91	112	LLHMLKNAESNAELKGLDVDSL	21	2410.26	1-528 RNC	MAX	9.97472	0.175022	15.8279	0
RL17_HUMAN	91	112	LLHMLKNAESNAELKGLDVDSL	21	2410.26	1-528 w/PBT&ATP	0	0	0	15.8703	0.022158
RL17_HUMAN	91	112	LLHMLKNAESNAELKGLDVDSL	21	2410.26	1-528 w/PBT&ATP	3	2.86151	0.175585	15.8672	0.024102
RL17_HUMAN	91	112	LLHMLKNAESNAELKGLDVDSL	21	2410.26	1-528 w/PBT&ATP	MAX	9.97472	0.175022	15.8279	0
RL17_HUMAN	91	112	LLHMLKNAESNAELKGLDVDSL	21	2410.26	80S	0	0	0	15.5054	0.002464
RL17_HUMAN	91	112	LLHMLKNAESNAELKGLDVDSL	21	2410.26	80S	3	3.13366	0.087645	15.4154	0.000524
RL17_HUMAN	91	112	LLHMLKNAESNAELKGLDVDSL	21	2410.26	80S	60	4.86733	0.411039	15.3893	0.017626
RL17_HUMAN	91	112	LLHMLKNAESNAELKGLDVDSL	21	2410.26	80S	MAX	9.47841	0.070315	15.4219	0
RL17_HUMAN	91	112	LLHMLKNAESNAELKGLDVDSL	21	2410.26	FL50 3C treated	0	0	0	15.9044	0.036401
RL17_HUMAN	91	112	LLHMLKNAESNAELKGLDVDSL	21	2410.26	FL50 3C treated	3	2.99992	0.09585	15.8045	0.027211
RL17_HUMAN	91	112	LLHMLKNAESNAELKGLDVDSL	21	2410.26	FL50 3C treated	MAX	10.0881	0.075485	15.8152	0
RL17_HUMAN	91	112	LLHMLKNAESNAELKGLDVDSL	21	2410.26	FL50 RNC	0	0	0	15.9044	0.036401
RL17_HUMAN	91	112	LLHMLKNAESNAELKGLDVDSL	21	2410.26	FL50 RNC	3	2.97192	0.100357	15.8302	0.052602
RL17_HUMAN	91	112	LLHMLKNAESNAELKGLDVDSL	21	2410.26	FL50 RNC	MAX	10.0881	0.075485	15.8152	0
RL17_HUMAN	91	112	LLHMLKNAESNAELKGLDVDSL	21	2410.26	FL50 RNC w/PBT & ATP	0	0	0	15.9044	0.036401
RL17_HUMAN	91	112	LLHMLKNAESNAELKGLDVDSL	21	2410.26	FL50 RNC w/PBT & ATP	3	3.21626	0.096627	15.789	0.045953
RL17_HUMAN	91	112	LLHMLKNAESNAELKGLDVDSL	21	2410.26	FL50 RNC w/PBT & ATP	MAX	10.0881	0.075485	15.8152	0
RL17_HUMAN	92	112	LHMLKNAESNAELKGLDVDSL	20	2297.18	1-123 RNC	0	0	0	13.9024	0.035186
RL17_HUMAN	92	112	LHMLKNAESNAELKGLDVDSL	20	2297.18	1-123 RNC	3	3.04513	0.072369	13.933	0.015278
RL17_HUMAN	92	112	LHMLKNAESNAELKGLDVDSL	20	2297.18	1-123 RNC	MAX	9.08039	0.032245	13.9412	0
RL17_HUMAN	92	112	LHMLKNAESNAELKGLDVDSL	20	2297.18	1-208 RNC	0	0	0	13.9579	0.00973
RL17_HUMAN	92	112	LHMLKNAESNAELKGLDVDSL	20	2297.18	1-208 RNC	3	3.02996	0.049119	13.9719	0.014707
RL17_HUMAN	92	112	LHMLKNAESNAELKGLDVDSL	20	2297.18	1-208 RNC	MAX	9.84045	0.007306	13.895	0
RL17_HUMAN	92	112	LHMLKNAESNAELKGLDVDSL	20	2297.18	1-388 RNC	0	0	0	13.8275	0.059301
RL17_HUMAN	92	112	LHMLKNAESNAELKGLDVDSL	20	2297.18	1-388 RNC	3	2.98837	0.084049	13.7162	0.140052
RL17_HUMAN	92	112	LHMLKNAESNAELKGLDVDSL	20	2297.18	1-388 RNC	60	4.93228	0.12469	13.6702	0.046564
RL17_HUMAN	92	112	LHMLKNAESNAELKGLDVDSL	20	2297.18	1-388 RNC	MAX	9.39334	0.018973	13.6732	0
RL17_HUMAN	92	112	LHMLKNAESNAELKGLDVDSL	20	2297.18	1-458 RNC	0	0	0	13.9169	0.032578
RL17_HUMAN	92	112	LHMLKNAESNAELKGLDVDSL	20	2297.18	1-458 RNC	3	2.78369	0.034202	13.9166	0.015726
RL17_HUMAN	92	112	LHMLKNAESNAELKGLDVDSL	20	2297.18	1-458 RNC	MAX	9.45226	0.010732	13.8805	0
RL17_HUMAN	92	112	LHMLKNAESNAELKGLDVDSL	20	2297.18	1-528 RNC	0	0	0	13.9724	0.028797
RL17_HUMAN	92	112	LHMLKNAESNAELKGLDVDSL	20	2297.18	1-528 RNC	3	3.11879	0.184861	13.9693	0.012852
RL17_HUMAN	92	112	LHMLKNAESNAELKGLDVDSL	20	2297.18	1-528 w/PBT&ATP	0	0	0	13.9716	0.028313
RL17_HUMAN	92	112	LHMLKNAESNAELKGLDVDSL	20	2297.18	1-528 w/PBT&ATP	3	3.01533	0.20321	13.9821	0.021159
RL17_HUMAN	92	112	LHMLKNAESNAELKGLDVDSL	20	2297.18	80S	0	0	0	13.5237	0
RL17_HUMAN	92	112	LHMLKNAESNAELKGLDVDSL	20	2297.18	80S	3	3.31228	0.061143	13.475	0.00947
RL17_HUMAN	92	112	LHMLKNAESNAELKGLDVDSL	20	2297.18	80S	60	5.57823	0	13.4727	0
RL17_HUMAN	92	112	LHMLKNAESNAELKGLDVDSL	20	2297.18	80S	MAX	9.08095	0	13.4966	0
RL17_HUMAN	92	112	LHMLKNAESNAELKGLDVDSL	20	2297.18	FL50 3C treated	0	0	0	13.925	0.030259
RL17_HUMAN	92	112	LHMLKNAESNAELKGLDVDSL	20	2297.18	FL50 3C treated	3	2.83906	0.019084	13.9105	0.029408
RL17_HUMAN	92	112	LHMLKNAESNAELKGLDVDSL	20	2297.18	FL50 3C treated	MAX	9.29757	0.004061	13.9076	0
RL17_HUMAN	92	112	LHMLKNAESNAELKGLDVDSL	20	2297.18	FL50 RNC	0	0	0	13.925	0.030259
RL17_HUMAN	92	112	LHMLKNAESNAELKGLDVDSL	20	2297.18	FL50 RNC	3	2.95426	0.073273	13.8848	0.056845
RL17_HUMAN	92	112	LHMLKNAESNAELKGLDVDSL	20	2297.18	FL50 RNC	MAX	9.29757	0.004061	13.9076	0
RL17_HUMAN	92	112	LHMLKNAESNAELKGLDVDSL	20	2297.18	FL50 RNC w/PBT & ATP	0	0	0	13.925	0.030259
RL17_HUMAN	92	112	LHMLKNAESNAELKGLDVDSL	20	2297.18	FL50 RNC w/PBT & ATP	3	3.11149	0.063358	13.8635	0.028608
RL17_HUMAN	92	112	LHMLKNAESNAELKGLDVDSL	20	2297.18	FL50 RNC w/PBT & ATP	MAX	9.29757	0.004061	13.9076	0
RL17_HUMAN	95	107	LKNAESNAELKGL	12	1386.76	1-123 RNC	0	0	0	16.9645	0.112634
RL17_HUMAN	95	107	LKNAESNAELKGL	12	1386.76	1-123 RNC	3	1.68046	0.078538	17.0226	0.016553
RL17_HUMAN	95	107	LKNAESNAELKGL	12	1386.76	1-123 RNC	MAX	6.42827	0.012639	17.0218	0
RL17_HUMAN	95	107	LKNAESNAELKGL	12	1386.76	1-208 RNC	0	0	0	16.9968	0.00134
RL17_HUMAN	95	107	LKNAESNAELKGL	12	1386.76	1-208 RNC	3	1.75644	0.051922	17.0171	0.005157
RL17_HUMAN	95	107	LKNAESNAELKGL	12	1386.76	1-208 RNC	MAX	6.472	0.017466	16.964	0
RL17_HUMAN	95	107	LKNAESNAELKGL	12	1386.76	1-388 RNC	0	0	0	16.6615	0.03735
RL17_HUMAN	95	107	LKNAESNAELKGL	12	1386.76	1-388 RNC	3	1.88724	0.200798	16.6423	0.123207
RL17_HUMAN	95	107	LKNAESNAELKGL	12	1386.76	1-388 RNC	60	3.19401	0.191245	16.5875	0.027234
RL17_HUMAN	95	107	LKNAESNAELKGL	12	1386.76	1-388 RNC	MAX	6.45017	0.166668	16.5912	0
RL17_HUMAN	95	107	LKNAESNAELKGL	12	1386.76	1-458 RNC	0	0	0	16.9865	0.016384
RL17_HUMAN	95	107	LKNAESNAELKGL	12	1386.76	1-458 RNC	3	1.72555	0.028821	16.9827	0.006537
RL17_HUMAN	95	107	LKNAESNAELKGL	12	1386.76	1-458 RNC	MAX	6.5009	0.015977	16.9724	0
RL17_HUMAN	95	107	LKNAESNAELKGL	12	1386.76	1-528 RNC	0	0	0	16.9973	0.01751
RL17_HUMAN	95	107	LKNAESNAELKGL	12	1386.76	1-528 RNC	3	1.75605	0.077545	17.0267	0.015219
RL17_HUMAN	95	107	LKNAESNAELKGL	12	1386.76	1-528 RNC	MAX	6.59346	0.020813	16.9865	0
RL17_HUMAN	95	107	LKNAESNAELKGL	12	1386.76	1-528 w/PBT&ATP	0	0	0	16.9871	0.071774
RL17_HUMAN	95	107	LKNAESNAELKGL	12	1386.76	1-528 w/PBT&ATP	3	1.74988	0.092861	17.0191	0.025269
RL17_HUMAN	95	107	LKNAESNAELKGL	12	1386.76	1-528 w/PBT&ATP	MAX	6.59352	0.020596	16.9865	0
RL17_HUMAN	95	107	LKNAESNAELKGL	12	1386.76	80S	0	0	0	16.5217	0
RL17_HUMAN	95	107	LKNAESNAELKGL	12	1386.76	80S	3	1.8361	0.037391	16.4467	0.001411
RL17_HUMAN	95	107	LKNAESNAELKGL	12	1386.76	80S	60	3.09846	0.018843	16.42	0.023252
RL17_HUMAN	95	107	LKNAESNAELKGL	12	1386.76	80S	MAX	6.45258	0	16.4798	0
RL17_HUMAN	95	107	LKNAESNAELKGL	12	1386.76	FL50 3C treated	0	0	0	17.0704	0
RL17_HUMAN	95	107	LKNAESNAELKGL	12	1386.76	FL50 3C treated	3	1.77735	0.039517	16.9689	0.037062
RL17_HUMAN	95	107	LKNAESNAELKGL	12	1386.76	FL50 3C treated	MAX	6.58492	2.27374e-13	16.9886	0
RL17_HUMAN	95	107	LKNAESNAELKGL	12	1386.76	FL50 RNC	0	0	0	17.0704	0
RL17_HUMAN	95	107	LKNAESNAELKGL	12	1386.76	FL50 RNC	3	1.78579	0.110845	16.9755	0.030983
RL17_HUMAN	95	107	LKNAESNAELKGL	12	1386.76	FL50 RNC	MAX	6.58492	2.27374e-13	16.9886	0
RL17_HUMAN	95	107	LKNAESNAELKGL	12	1386.76	FL50 RNC w/PBT & ATP	0	0	0	17.0704	0
RL17_HUMAN	95	107	LKNAESNAELKGL	12	1386.76	FL50 RNC w/PBT & ATP	3	1.80504	0.021647	16.9742	0.034944
RL17_HUMAN	95	107	LKNAESNAELKGL	12	1386.76	FL50 RNC w/PBT & ATP	MAX	6.58492	2.27374e-13	16.9886	0
RL17_HUMAN	95	112	LKNAESNAELKGLDVDSL	17	1916	1-123 RNC	0	0	0	12.5075	0.028665
RL17_HUMAN	95	112	LKNAESNAELKGLDVDSL	17	1916	1-123 RNC	3	3.14422	0.078757	12.5294	0.007801
RL17_HUMAN	95	112	LKNAESNAELKGLDVDSL	17	1916	1-123 RNC	MAX	7.42802	0.060192	12.5802	0
RL17_HUMAN	95	112	LKNAESNAELKGLDVDSL	17	1916	1-208 RNC	0	0	0	12.595	0.012143
RL17_HUMAN	95	112	LKNAESNAELKGLDVDSL	17	1916	1-208 RNC	3	3.15902	0.068388	12.6137	0.006126
RL17_HUMAN	95	112	LKNAESNAELKGLDVDSL	17	1916	1-208 RNC	MAX	7.45832	0.040932	12.5209	0
RL17_HUMAN	95	112	LKNAESNAELKGLDVDSL	17	1916	1-388 RNC	0	0	0	12.2609	0.045044
RL17_HUMAN	95	112	LKNAESNAELKGLDVDSL	17	1916	1-388 RNC	3	3.42451	0.010782	12.2653	0.082655
RL17_HUMAN	95	112	LKNAESNAELKGLDVDSL	17	1916	1-388 RNC	60	5.44813	0.111382	12.2083	0.010388
RL17_HUMAN	95	112	LKNAESNAELKGLDVDSL	17	1916	1-388 RNC	MAX	7.90111	0.006769	12.2654	0
RL17_HUMAN	95	112	LKNAESNAELKGLDVDSL	17	1916	1-458 RNC	0	0	0	12.543	0.025414
RL17_HUMAN	95	112	LKNAESNAELKGLDVDSL	17	1916	1-458 RNC	3	3.29883	0.089279	12.5318	0.01825
RL17_HUMAN	95	112	LKNAESNAELKGLDVDSL	17	1916	1-458 RNC	MAX	7.5262	0.067977	12.502	0
RL17_HUMAN	95	112	LKNAESNAELKGLDVDSL	17	1916	1-528 RNC	0	0	0	12.5982	0.018788
RL17_HUMAN	95	112	LKNAESNAELKGLDVDSL	17	1916	1-528 RNC	3	3.38533	0.063908	12.6073	0.010399
RL17_HUMAN	95	112	LKNAESNAELKGLDVDSL	17	1916	1-528 RNC	MAX	7.97445	0.038732	12.5576	0
RL17_HUMAN	95	112	LKNAESNAELKGLDVDSL	17	1916	1-528 w/PBT&ATP	0	0	0	12.5982	0.018788
RL17_HUMAN	95	112	LKNAESNAELKGLDVDSL	17	1916	1-528 w/PBT&ATP	3	3.283	0.038732	12.6433	0
RL17_HUMAN	95	112	LKNAESNAELKGLDVDSL	17	1916	1-528 w/PBT&ATP	MAX	7.97445	0.038732	12.5576	0
RL17_HUMAN	95	112	LKNAESNAELKGLDVDSL	17	1916	FL50 3C treated	0	0	0	12.4837	0.024527
RL17_HUMAN	95	112	LKNAESNAELKGLDVDSL	17	1916	FL50 3C treated	3	2.9055	0.160736	12.532	0.028069
RL17_HUMAN	95	112	LKNAESNAELKGLDVDSL	17	1916	FL50 3C treated	MAX	7.2079	0.137674	12.5371	0
RL17_HUMAN	95	112	LKNAESNAELKGLDVDSL	17	1916	FL50 RNC	0	0	0	12.4837	0.024527
RL17_HUMAN	95	112	LKNAESNAELKGLDVDSL	17	1916	FL50 RNC	3	2.97576	0.169172	12.4665	0.056865
RL17_HUMAN	95	112	LKNAESNAELKGLDVDSL	17	1916	FL50 RNC	MAX	7.2079	0.137674	12.5371	0
RL17_HUMAN	95	112	LKNAESNAELKGLDVDSL	17	1916	FL50 RNC w/PBT & ATP	0	0	0	12.4837	0.024527
RL17_HUMAN	95	112	LKNAESNAELKGLDVDSL	17	1916	FL50 RNC w/PBT & ATP	3	3.05393	0.137674	12.4979	0
RL17_HUMAN	95	112	LKNAESNAELKGLDVDSL	17	1916	FL50 RNC w/PBT & ATP	MAX	7.2079	0.137674	12.5371	0
RL17_HUMAN	102	112	AELKGLDVDSL	10	1159.62	1-123 RNC	0	0	0	13.1169	0.033568
RL17_HUMAN	102	112	AELKGLDVDSL	10	1159.62	1-123 RNC	3	2.93906	0.058788	13.1366	0.005862
RL17_HUMAN	102	112	AELKGLDVDSL	10	1159.62	1-123 RNC	MAX	5.60195	0.007135	13.1679	0
RL17_HUMAN	102	112	AELKGLDVDSL	10	1159.62	1-208 RNC	0	0	0	13.1807	0.015905
RL17_HUMAN	102	112	AELKGLDVDSL	10	1159.62	1-208 RNC	3	3.11111	0.089474	13.1867	0.012617
RL17_HUMAN	102	112	AELKGLDVDSL	10	1159.62	1-388 RNC	0	0	0	12.8072	0.050986
RL17_HUMAN	102	112	AELKGLDVDSL	10	1159.62	1-388 RNC	3	3.08946	0.032423	12.9257	0
RL17_HUMAN	102	112	AELKGLDVDSL	10	1159.62	1-388 RNC	60	4.76283	0.032423	12.7593	0
RL17_HUMAN	102	112	AELKGLDVDSL	10	1159.62	1-388 RNC	MAX	5.61965	0.032423	12.789	0
RL17_HUMAN	102	112	AELKGLDVDSL	10	1159.62	1-458 RNC	0	0	0	13.1381	0.024303
RL17_HUMAN	102	112	AELKGLDVDSL	10	1159.62	1-458 RNC	3	2.93927	0.07079	13.1285	0.01626
RL17_HUMAN	102	112	AELKGLDVDSL	10	1159.62	1-528 RNC	0	0	0	13.1839	0.021219
RL17_HUMAN	102	112	AELKGLDVDSL	10	1159.62	1-528 RNC	3	2.9388	0.090134	13.1922	0.009056
RL17_HUMAN	102	112	AELKGLDVDSL	10	1159.62	1-528 RNC	MAX	5.73193	0.020756	13.1317	0
RL17_HUMAN	102	112	AELKGLDVDSL	10	1159.62	1-528 w/PBT&ATP	0	0	0	13.1839	0.021219
RL17_HUMAN	102	112	AELKGLDVDSL	10	1159.62	1-528 w/PBT&ATP	3	2.96466	0.075992	13.1956	0.026679
RL17_HUMAN	102	112	AELKGLDVDSL	10	1159.62	1-528 w/PBT&ATP	MAX	5.73193	0.020756	13.1317	0
RL17_HUMAN	102	112	AELKGLDVDSL	10	1159.62	80S	0	0	0	12.6571	0
RL17_HUMAN	102	112	AELKGLDVDSL	10	1159.62	80S	3	2.507	0	12.8597	0
RL17_HUMAN	102	112	AELKGLDVDSL	10	1159.62	FL50 3C treated	0	0	0	13.1006	0.023572
RL17_HUMAN	102	112	AELKGLDVDSL	10	1159.62	FL50 3C treated	3	2.86799	0.04439	13.1346	0.018408
RL17_HUMAN	102	112	AELKGLDVDSL	10	1159.62	FL50 3C treated	MAX	5.52938	0.01901	13.1202	0
RL17_HUMAN	102	112	AELKGLDVDSL	10	1159.62	FL50 RNC	0	0	0	13.1006	0.023572
RL17_HUMAN	102	112	AELKGLDVDSL	10	1159.62	FL50 RNC	3	2.80952	0.060713	13.0918	0.050026
RL17_HUMAN	102	112	AELKGLDVDSL	10	1159.62	FL50 RNC	MAX	5.52938	0.01901	13.1202	0
RL17_HUMAN	102	112	AELKGLDVDSL	10	1159.62	FL50 RNC w/PBT & ATP	0	0	0	13.1006	0.023572
RL17_HUMAN	102	112	AELKGLDVDSL	10	1159.62	FL50 RNC w/PBT & ATP	3	2.81345	0.046095	13.0807	0.029725
RL17_HUMAN	102	112	AELKGLDVDSL	10	1159.62	FL50 RNC w/PBT & ATP	MAX	5.52938	0.01901	13.1202	0
RL17_HUMAN	105	112	KGLDVDSL	7	846.457	1-123 RNC	0	0	0	8.96398	0.021388
RL17_HUMAN	105	112	KGLDVDSL	7	846.457	1-123 RNC	3	1.98759	0.018275	9.00812	0.001692
RL17_HUMAN	105	112	KGLDVDSL	7	846.457	1-123 RNC	MAX	3.65167	0.008258	8.97168	0
RL17_HUMAN	105	112	KGLDVDSL	7	846.457	1-208 RNC	0	0	0	9.11644	0.009666
RL17_HUMAN	105	112	KGLDVDSL	7	846.457	1-208 RNC	3	1.97872	0.151517	9.103	0.005403
RL17_HUMAN	105	112	KGLDVDSL	7	846.457	1-208 RNC	MAX	3.50827	0.062243	9.01813	0
RL17_HUMAN	105	112	KGLDVDSL	7	846.457	1-388 RNC	0	0	0	8.74181	0.024891
RL17_HUMAN	105	112	KGLDVDSL	7	846.457	1-388 RNC	3	2.21498	0.037505	8.73095	0.027639
RL17_HUMAN	105	112	KGLDVDSL	7	846.457	1-388 RNC	60	2.73615	0.024886	8.70369	0.011982
RL17_HUMAN	105	112	KGLDVDSL	7	846.457	1-388 RNC	MAX	3.7748	0.012425	8.73074	0
RL17_HUMAN	105	112	KGLDVDSL	7	846.457	1-458 RNC	0	0	0	9.02033	0.018899
RL17_HUMAN	105	112	KGLDVDSL	7	846.457	1-458 RNC	3	2.15272	0.161181	9.01389	0.001342
RL17_HUMAN	105	112	KGLDVDSL	7	846.457	1-458 RNC	MAX	3.62766	0.027906	8.95292	0
RL17_HUMAN	105	112	KGLDVDSL	7	846.457	1-528 RNC	0	0	0	9.10365	0.00246
RL17_HUMAN	105	112	KGLDVDSL	7	846.457	1-528 RNC	3	2.06792	0.181432	9.11277	0.013865
RL17_HUMAN	105	112	KGLDVDSL	7	846.457	1-528 RNC	MAX	3.6317	0.01638	9.05016	0
RL17_HUMAN	105	112	KGLDVDSL	7	846.457	1-528 w/PBT&ATP	0	0	0	9.10365	0.00246
RL17_HUMAN	105	112	KGLDVDSL	7	846.457	1-528 w/PBT&ATP	3	1.91163	0.048005	9.12289	0.011195
RL17_HUMAN	105	112	KGLDVDSL	7	846.457	1-528 w/PBT&ATP	MAX	3.6317	0.01638	9.05016	0
RL17_HUMAN	105	112	KGLDVDSL	7	846.457	FL50 3C treated	0	0	0	8.89208	0.017669
RL17_HUMAN	105	112	KGLDVDSL	7	846.457	FL50 3C treated	3	2.21123	0.058115	9.00214	0.024315
RL17_HUMAN	105	112	KGLDVDSL	7	846.457	FL50 3C treated	MAX	3.53647	0.053614	8.9086	0
RL17_HUMAN	105	112	KGLDVDSL	7	846.457	FL50 RNC	0	0	0	8.89208	0.017669
RL17_HUMAN	105	112	KGLDVDSL	7	846.457	FL50 RNC	3	2.21951	0.107791	8.89767	0.02372
RL17_HUMAN	105	112	KGLDVDSL	7	846.457	FL50 RNC	MAX	3.53647	0.053614	8.9086	0
RL17_HUMAN	105	112	KGLDVDSL	7	846.457	FL50 RNC w/PBT & ATP	0	0	0	8.89208	0.017669
RL17_HUMAN	105	112	KGLDVDSL	7	846.457	FL50 RNC w/PBT & ATP	3	2.05462	0.069303	8.92392	0.018171
RL17_HUMAN	105	112	KGLDVDSL	7	846.457	FL50 RNC w/PBT & ATP	MAX	3.53647	0.053614	8.9086	0
RL17_HUMAN	109	120	VDSLVIEHIQVN	11	1365.74	1-123 RNC	0	0	0	10.4659	0.026957
RL17_HUMAN	109	120	VDSLVIEHIQVN	11	1365.74	1-123 RNC	3	1.26871	0.068384	10.5043	0.00984
RL17_HUMAN	109	120	VDSLVIEHIQVN	11	1365.74	1-123 RNC	MAX	3.52468	0.016318	10.5288	0
RL17_HUMAN	109	120	VDSLVIEHIQVN	11	1365.74	1-208 RNC	0	0	0	10.6042	0.019633
RL17_HUMAN	109	120	VDSLVIEHIQVN	11	1365.74	1-208 RNC	3	0.937178	0.106021	10.6167	0.011462
RL17_HUMAN	109	120	VDSLVIEHIQVN	11	1365.74	1-208 RNC	MAX	3.10926	0.043537	10.5124	0
RL17_HUMAN	109	120	VDSLVIEHIQVN	11	1365.74	1-458 RNC	0	0	0	10.5009	0.037001
RL17_HUMAN	109	120	VDSLVIEHIQVN	11	1365.74	1-458 RNC	3	0.95657	0.03602	10.4997	0.009499
RL17_HUMAN	109	120	VDSLVIEHIQVN	11	1365.74	1-458 RNC	MAX	3.58134	0.013626	10.4746	0
RL17_HUMAN	109	120	VDSLVIEHIQVN	11	1365.74	1-528 RNC	0	0	0	10.5852	0.014036
RL17_HUMAN	109	120	VDSLVIEHIQVN	11	1365.74	1-528 RNC	3	0.701378	0.064934	10.62	0.007731
RL17_HUMAN	109	120	VDSLVIEHIQVN	11	1365.74	1-528 RNC	MAX	2.85378	0.02362	10.562	0
RL17_HUMAN	109	120	VDSLVIEHIQVN	11	1365.74	1-528 w/PBT&ATP	0	0	0	10.5852	0.014036
RL17_HUMAN	109	120	VDSLVIEHIQVN	11	1365.74	1-528 w/PBT&ATP	3	0.808719	0.048275	10.6447	0.021183
RL17_HUMAN	109	120	VDSLVIEHIQVN	11	1365.74	1-528 w/PBT&ATP	MAX	2.85378	0.02362	10.562	0
RL17_HUMAN	109	120	VDSLVIEHIQVN	11	1365.74	FL50 3C treated	0	0	0	10.3821	0.021229
RL17_HUMAN	109	120	VDSLVIEHIQVN	11	1365.74	FL50 3C treated	3	0.935531	0.234774	10.484	0.027968
RL17_HUMAN	109	120	VDSLVIEHIQVN	11	1365.74	FL50 3C treated	MAX	3.22975	0.013308	10.4706	0
RL17_HUMAN	109	120	VDSLVIEHIQVN	11	1365.74	FL50 RNC	0	0	0	10.3821	0.021229
RL17_HUMAN	109	120	VDSLVIEHIQVN	11	1365.74	FL50 RNC	3	1.05485	0.034524	10.4062	0.031724
RL17_HUMAN	109	120	VDSLVIEHIQVN	11	1365.74	FL50 RNC	MAX	3.22975	0.013308	10.4706	0
RL17_HUMAN	109	120	VDSLVIEHIQVN	11	1365.74	FL50 RNC w/PBT & ATP	0	0	0	10.3821	0.021229
RL17_HUMAN	109	120	VDSLVIEHIQVN	11	1365.74	FL50 RNC w/PBT & ATP	3	0.905633	0.013308	10.4116	0
RL17_HUMAN	109	120	VDSLVIEHIQVN	11	1365.74	FL50 RNC w/PBT & ATP	MAX	3.22975	0.013308	10.4706	0
RL17_HUMAN	113	119	VIEHIQV	6	837.483	1-123 RNC	0	0	0	6.8515	0.009206
RL17_HUMAN	113	119	VIEHIQV	6	837.483	1-123 RNC	3	0.830506	0.052205	6.87486	0.01426
RL17_HUMAN	113	119	VIEHIQV	6	837.483	1-123 RNC	MAX	3.19796	0.035913	6.87263	0
RL17_HUMAN	113	119	VIEHIQV	6	837.483	1-208 RNC	0	0	0	6.99804	0.018728
RL17_HUMAN	113	119	VIEHIQV	6	837.483	1-208 RNC	3	0.74991	0.0295	6.99798	0.003288
RL17_HUMAN	113	119	VIEHIQV	6	837.483	1-208 RNC	MAX	3.0148	0.021759	6.90468	0
RL17_HUMAN	113	119	VIEHIQV	6	837.483	1-388 RNC	0	0	0	6.67335	0.029167
RL17_HUMAN	113	119	VIEHIQV	6	837.483	1-388 RNC	3	0.83051	0.031638	6.69936	0.020466
RL17_HUMAN	113	119	VIEHIQV	6	837.483	1-388 RNC	60	1.58692	0.087855	6.68043	0.010482
RL17_HUMAN	113	119	VIEHIQV	6	837.483	1-388 RNC	MAX	3.04246	0.011602	6.71721	0
RL17_HUMAN	113	119	VIEHIQV	6	837.483	1-458 RNC	0	0	0	6.91114	0.013127
RL17_HUMAN	113	119	VIEHIQV	6	837.483	1-458 RNC	3	0.803796	0.096845	6.90397	0.006664
RL17_HUMAN	113	119	VIEHIQV	6	837.483	1-458 RNC	MAX	3.12004	0.057356	6.84618	0
RL17_HUMAN	113	119	VIEHIQV	6	837.483	1-528 RNC	0	0	0	6.98506	0.009573
RL17_HUMAN	113	119	VIEHIQV	6	837.483	1-528 RNC	3	0.768207	0.083451	7.00089	0.02007
RL17_HUMAN	113	119	VIEHIQV	6	837.483	1-528 RNC	MAX	2.99584	0.077757	6.97289	0
RL17_HUMAN	113	119	VIEHIQV	6	837.483	1-528 w/PBT&ATP	0	0	0	6.98506	0.009573
RL17_HUMAN	113	119	VIEHIQV	6	837.483	1-528 w/PBT&ATP	3	0.699573	0.090425	7.01905	0.013074
RL17_HUMAN	113	119	VIEHIQV	6	837.483	1-528 w/PBT&ATP	MAX	2.99584	0.077757	6.97289	0
RL17_HUMAN	113	119	VIEHIQV	6	837.483	80S	0	0	0	6.43665	0.005846
RL17_HUMAN	113	119	VIEHIQV	6	837.483	80S	3	1.03608	0.002744	6.44085	0
RL17_HUMAN	113	119	VIEHIQV	6	837.483	80S	60	1.60298	0.002744	6.405	0
RL17_HUMAN	113	119	VIEHIQV	6	837.483	80S	MAX	3.13621	0.002744	6.49166	0
RL17_HUMAN	113	119	VIEHIQV	6	837.483	FL50 3C treated	0	0	0	6.77149	0.009745
RL17_HUMAN	113	119	VIEHIQV	6	837.483	FL50 3C treated	3	0.717403	0.155593	6.88121	0.028369
RL17_HUMAN	113	119	VIEHIQV	6	837.483	FL50 3C treated	MAX	3.05728	0.085887	6.8183	0
RL17_HUMAN	113	119	VIEHIQV	6	837.483	FL50 RNC	0	0	0	6.77149	0.009745
RL17_HUMAN	113	119	VIEHIQV	6	837.483	FL50 RNC	3	0.719938	0.090877	6.80576	0.023467
RL17_HUMAN	113	119	VIEHIQV	6	837.483	FL50 RNC	MAX	3.05728	0.085887	6.8183	0
RL17_HUMAN	113	119	VIEHIQV	6	837.483	FL50 RNC w/PBT & ATP	0	0	0	6.77149	0.009745
RL17_HUMAN	113	119	VIEHIQV	6	837.483	FL50 RNC w/PBT & ATP	3	0.7503	0.089112	6.84046	0.010602
RL17_HUMAN	113	119	VIEHIQV	6	837.483	FL50 RNC w/PBT & ATP	MAX	3.05728	0.085887	6.8183	0
RL17_HUMAN	113	145	VIEHIQVNKAPKMRRRTYRAHGRINPYMSSPCH	29	3946.05	1-123 RNC	0	0	0	4.39332	0.041955
RL17_HUMAN	113	145	VIEHIQVNKAPKMRRRTYRAHGRINPYMSSPCH	29	3946.05	1-123 RNC	3	2.31134	0.212339	4.45242	0.005791
RL17_HUMAN	113	145	VIEHIQVNKAPKMRRRTYRAHGRINPYMSSPCH	29	3946.05	1-123 RNC	MAX	7.70005	0.187925	4.48395	0
RL17_HUMAN	113	145	VIEHIQVNKAPKMRRRTYRAHGRINPYMSSPCH	29	3946.05	1-208 RNC	0	0	0	4.56769	0.020411
RL17_HUMAN	113	145	VIEHIQVNKAPKMRRRTYRAHGRINPYMSSPCH	29	3946.05	1-208 RNC	3	2.39585	0.220817	4.59933	0.00118
RL17_HUMAN	113	145	VIEHIQVNKAPKMRRRTYRAHGRINPYMSSPCH	29	3946.05	1-458 RNC	0	0	0	4.49312	0.025358
RL17_HUMAN	113	145	VIEHIQVNKAPKMRRRTYRAHGRINPYMSSPCH	29	3946.05	1-458 RNC	3	2.10061	0.193853	4.48888	0.011978
RL17_HUMAN	113	145	VIEHIQVNKAPKMRRRTYRAHGRINPYMSSPCH	29	3946.05	1-528 RNC	0	0	0	4.59767	0.003349
RL17_HUMAN	113	145	VIEHIQVNKAPKMRRRTYRAHGRINPYMSSPCH	29	3946.05	1-528 RNC	3	2.33917	0.175917	4.5823	0.004295
RL17_HUMAN	113	145	VIEHIQVNKAPKMRRRTYRAHGRINPYMSSPCH	29	3946.05	1-528 w/PBT&ATP	0	0	0	4.59767	0.003349
RL17_HUMAN	113	145	VIEHIQVNKAPKMRRRTYRAHGRINPYMSSPCH	29	3946.05	1-528 w/PBT&ATP	3	2.45998	0.113831	4.91942	0
RL17_HUMAN	113	145	VIEHIQVNKAPKMRRRTYRAHGRINPYMSSPCH	29	3946.05	80S	0	0	0	4.52527	0.100298
RL17_HUMAN	113	145	VIEHIQVNKAPKMRRRTYRAHGRINPYMSSPCH	29	3946.05	80S	3	3.08857	0.483749	4.51051	0.065645
RL17_HUMAN	113	145	VIEHIQVNKAPKMRRRTYRAHGRINPYMSSPCH	29	3946.05	80S	60	4.88888	0.373029	4.47952	0.036812
RL17_HUMAN	113	145	VIEHIQVNKAPKMRRRTYRAHGRINPYMSSPCH	29	3946.05	80S	MAX	9.97441	0.313502	4.75467	0
RL17_HUMAN	113	145	VIEHIQVNKAPKMRRRTYRAHGRINPYMSSPCH	29	3946.05	FL50 3C treated	0	0	0	4.38351	0.005588
RL17_HUMAN	113	145	VIEHIQVNKAPKMRRRTYRAHGRINPYMSSPCH	29	3946.05	FL50 3C treated	3	2.35358	0.051924	4.51343	0.001873
RL17_HUMAN	113	145	VIEHIQVNKAPKMRRRTYRAHGRINPYMSSPCH	29	3946.05	FL50 3C treated	MAX	8.76452	0.048592	4.50344	0
RL17_HUMAN	113	145	VIEHIQVNKAPKMRRRTYRAHGRINPYMSSPCH	29	3946.05	FL50 RNC	0	0	0	4.38351	0.005588
RL17_HUMAN	113	145	VIEHIQVNKAPKMRRRTYRAHGRINPYMSSPCH	29	3946.05	FL50 RNC	3	2.13047	0.325347	4.38895	0.04716
RL17_HUMAN	113	145	VIEHIQVNKAPKMRRRTYRAHGRINPYMSSPCH	29	3946.05	FL50 RNC	MAX	8.76452	0.048592	4.50344	0
RL17_HUMAN	113	145	VIEHIQVNKAPKMRRRTYRAHGRINPYMSSPCH	29	3946.05	FL50 RNC w/PBT & ATP	0	0	0	4.38351	0.005588
RL17_HUMAN	113	145	VIEHIQVNKAPKMRRRTYRAHGRINPYMSSPCH	29	3946.05	FL50 RNC w/PBT & ATP	MAX	8.76452	0.048592	4.50344	0
RL17_HUMAN	114	119	IEHIQV	5	738.414	1-123 RNC	0	0	0	6.85796	0.011138
RL17_HUMAN	114	119	IEHIQV	5	738.414	1-123 RNC	3	0.606038	0.03966	6.89405	0.006971
RL17_HUMAN	114	119	IEHIQV	5	738.414	1-208 RNC	0	0	0	7.00646	0.016375
RL17_HUMAN	114	119	IEHIQV	5	738.414	1-208 RNC	3	0.661782	0.025666	6.99127	0.003894
RL17_HUMAN	114	119	IEHIQV	5	738.414	1-208 RNC	MAX	2.81669	0.013005	6.92085	0
RL17_HUMAN	114	119	IEHIQV	5	738.414	1-388 RNC	0	0	0	6.69954	0
RL17_HUMAN	114	119	IEHIQV	5	738.414	1-388 RNC	3	0.392153	0	6.70521	0
RL17_HUMAN	114	119	IEHIQV	5	738.414	1-458 RNC	0	0	0	6.90763	0.02216
RL17_HUMAN	114	119	IEHIQV	5	738.414	1-458 RNC	3	0.733372	0.014259	6.90542	0.004567
RL17_HUMAN	114	119	IEHIQV	5	738.414	1-458 RNC	MAX	2.80506	0.012865	6.86491	0
RL17_HUMAN	114	119	IEHIQV	5	738.414	1-528 RNC	0	0	0	6.98739	0.003518
RL17_HUMAN	114	119	IEHIQV	5	738.414	1-528 RNC	3	0.673422	0.012778	7.00655	0.01977
RL17_HUMAN	114	119	IEHIQV	5	738.414	1-528 RNC	MAX	2.77479	0.004047	6.9719	0
RL17_HUMAN	114	119	IEHIQV	5	738.414	1-528 w/PBT&ATP	0	0	0	6.98739	0.003518
RL17_HUMAN	114	119	IEHIQV	5	738.414	1-528 w/PBT&ATP	3	0.659333	0.029487	7.03452	0.008593
RL17_HUMAN	114	119	IEHIQV	5	738.414	1-528 w/PBT&ATP	MAX	2.77479	0.004047	6.9719	0
RL17_HUMAN	114	119	IEHIQV	5	738.414	FL50 3C treated	0	0	0	6.77699	0.004796
RL17_HUMAN	114	119	IEHIQV	5	738.414	FL50 3C treated	3	0.615555	0.046875	6.89161	0.025283
RL17_HUMAN	114	119	IEHIQV	5	738.414	FL50 3C treated	MAX	2.76104	0.017922	6.79029	0
RL17_HUMAN	114	119	IEHIQV	5	738.414	FL50 RNC	0	0	0	6.77699	0.004796
RL17_HUMAN	114	119	IEHIQV	5	738.414	FL50 RNC	3	0.639794	0.019165	6.80043	0.021294
RL17_HUMAN	114	119	IEHIQV	5	738.414	FL50 RNC	MAX	2.76104	0.017922	6.79029	0
RL17_HUMAN	114	119	IEHIQV	5	738.414	FL50 RNC w/PBT & ATP	0	0	0	6.77699	0.004796
RL17_HUMAN	114	119	IEHIQV	5	738.414	FL50 RNC w/PBT & ATP	3	0.658987	0.032931	6.8406	0.022821
RL17_HUMAN	114	119	IEHIQV	5	738.414	FL50 RNC w/PBT & ATP	MAX	2.76104	0.017922	6.79029	0
RL17_HUMAN	140	158	MSSPCHIEMILTEKEQIVP	16	2185.07	1-123 RNC	0	0	0	21.3471	0.018288
RL17_HUMAN	140	158	MSSPCHIEMILTEKEQIVP	16	2185.07	1-123 RNC	3	5.05866	0.097465	21.274	0.011778
RL17_HUMAN	140	158	MSSPCHIEMILTEKEQIVP	16	2185.07	1-123 RNC	MAX	10.0304	0.014724	21.2124	0
RL17_HUMAN	140	158	MSSPCHIEMILTEKEQIVP	16	2185.07	1-208 RNC	0	0	0	21.308	0.008873
RL17_HUMAN	140	158	MSSPCHIEMILTEKEQIVP	16	2185.07	1-208 RNC	3	5.45029	0.107812	21.2422	0.008373
RL17_HUMAN	140	158	MSSPCHIEMILTEKEQIVP	16	2185.07	1-388 RNC	0	0	0	21.1382	0
RL17_HUMAN	140	158	MSSPCHIEMILTEKEQIVP	16	2185.07	1-388 RNC	3	5.41313	0	21.2529	0
RL17_HUMAN	140	158	MSSPCHIEMILTEKEQIVP	16	2185.07	1-458 RNC	0	0	0	21.3091	0.01757
RL17_HUMAN	140	158	MSSPCHIEMILTEKEQIVP	16	2185.07	1-458 RNC	3	5.03932	0.093763	21.2625	0.009075
RL17_HUMAN	140	158	MSSPCHIEMILTEKEQIVP	16	2185.07	1-528 RNC	0	0	0	21.346	0.036885
RL17_HUMAN	140	158	MSSPCHIEMILTEKEQIVP	16	2185.07	1-528 RNC	3	5.49996	0.062075	21.2688	0.012848
RL17_HUMAN	140	158	MSSPCHIEMILTEKEQIVP	16	2185.07	1-528 w/PBT&ATP	0	0	0	21.346	0.036885
RL17_HUMAN	140	158	MSSPCHIEMILTEKEQIVP	16	2185.07	1-528 w/PBT&ATP	3	5.55949	0.044968	21.2619	0.009889
RL17_HUMAN	140	158	MSSPCHIEMILTEKEQIVP	16	2185.07	FL50 3C treated	0	0	0	21.5536	0.03042
RL17_HUMAN	140	158	MSSPCHIEMILTEKEQIVP	16	2185.07	FL50 3C treated	3	5.02325	0.075899	21.2463	0.019412
RL17_HUMAN	140	158	MSSPCHIEMILTEKEQIVP	16	2185.07	FL50 3C treated	MAX	10.5905	0.021501	21.1999	0
RL17_HUMAN	140	158	MSSPCHIEMILTEKEQIVP	16	2185.07	FL50 RNC	0	0	0	21.5536	0.03042
RL17_HUMAN	140	158	MSSPCHIEMILTEKEQIVP	16	2185.07	FL50 RNC	3	5.0164	0.056485	21.358	0.07491
RL17_HUMAN	140	158	MSSPCHIEMILTEKEQIVP	16	2185.07	FL50 RNC	MAX	10.5905	0.021501	21.1999	0
RL17_HUMAN	140	158	MSSPCHIEMILTEKEQIVP	16	2185.07	FL50 RNC w/PBT & ATP	0	0	0	21.5536	0.03042
RL17_HUMAN	140	158	MSSPCHIEMILTEKEQIVP	16	2185.07	FL50 RNC w/PBT & ATP	3	5.26699	0.070288	21.2847	0.025583
RL17_HUMAN	140	158	MSSPCHIEMILTEKEQIVP	16	2185.07	FL50 RNC w/PBT & ATP	MAX	10.5905	0.021501	21.1999	0
RL17_HUMAN	140	158	MSSPCHIEMILTEKEQIVP	16	2185.07	rFLuc w/PBT & ATP	3	NaN	NaN	21.1314	0
RL17_HUMAN	149	163	ILTEKEQIVPKPEEE	12	1781.95	1-123 RNC	0	0	0	6.40657	0.022831
RL17_HUMAN	149	163	ILTEKEQIVPKPEEE	12	1781.95	1-123 RNC	3	6.17132	0.04142	6.42496	0.004063
RL17_HUMAN	149	163	ILTEKEQIVPKPEEE	12	1781.95	1-123 RNC	MAX	7.04663	0.029381	6.41701	0
RL17_HUMAN	149	163	ILTEKEQIVPKPEEE	12	1781.95	1-208 RNC	0	0	0	6.52101	0.013174
RL17_HUMAN	149	163	ILTEKEQIVPKPEEE	12	1781.95	1-208 RNC	3	6.27391	0.529736	6.5017	0.004812
RL17_HUMAN	149	163	ILTEKEQIVPKPEEE	12	1781.95	1-208 RNC	MAX	6.89653	0.529696	6.44533	0
RL17_HUMAN	149	163	ILTEKEQIVPKPEEE	12	1781.95	1-388 RNC	0	0	0	6.30867	0.014616
RL17_HUMAN	149	163	ILTEKEQIVPKPEEE	12	1781.95	1-388 RNC	3	6.24685	0.094914	6.295	0.011229
RL17_HUMAN	149	163	ILTEKEQIVPKPEEE	12	1781.95	1-388 RNC	60	6.49703	0.061759	6.27711	0.009479
RL17_HUMAN	149	163	ILTEKEQIVPKPEEE	12	1781.95	1-388 RNC	MAX	7.05877	0.01906	6.31536	0
RL17_HUMAN	149	163	ILTEKEQIVPKPEEE	12	1781.95	1-458 RNC	0	0	0	6.45246	0.028809
RL17_HUMAN	149	163	ILTEKEQIVPKPEEE	12	1781.95	1-458 RNC	3	6.21697	0.181096	6.43056	0.002803
RL17_HUMAN	149	163	ILTEKEQIVPKPEEE	12	1781.95	1-458 RNC	MAX	7.115	0.105898	6.40486	0
RL17_HUMAN	149	163	ILTEKEQIVPKPEEE	12	1781.95	1-528 RNC	0	0	0	6.52759	0.008434
RL17_HUMAN	149	163	ILTEKEQIVPKPEEE	12	1781.95	1-528 RNC	3	6.24837	0.18143	6.51983	0.013096
RL17_HUMAN	149	163	ILTEKEQIVPKPEEE	12	1781.95	1-528 RNC	MAX	6.98943	0.09858	6.49709	0
RL17_HUMAN	149	163	ILTEKEQIVPKPEEE	12	1781.95	1-528 w/PBT&ATP	0	0	0	6.52759	0.008434
RL17_HUMAN	149	163	ILTEKEQIVPKPEEE	12	1781.95	1-528 w/PBT&ATP	3	6.09038	0.181298	6.5354	0.006312
RL17_HUMAN	149	163	ILTEKEQIVPKPEEE	12	1781.95	1-528 w/PBT&ATP	MAX	6.98943	0.09858	6.49709	0
RL17_HUMAN	149	163	ILTEKEQIVPKPEEE	12	1781.95	80S	0	0	0	6.07423	0.025112
RL17_HUMAN	149	163	ILTEKEQIVPKPEEE	12	1781.95	80S	3	6.2239	0.124115	6.0556	0.017621
RL17_HUMAN	149	163	ILTEKEQIVPKPEEE	12	1781.95	80S	60	6.56324	0.056444	6.03867	0.010282
RL17_HUMAN	149	163	ILTEKEQIVPKPEEE	12	1781.95	80S	MAX	7.22016	0.032633	6.13318	0
RL17_HUMAN	149	163	ILTEKEQIVPKPEEE	12	1781.95	FL50 3C treated	0	0	0	6.35046	0.001318
RL17_HUMAN	149	163	ILTEKEQIVPKPEEE	12	1781.95	FL50 3C treated	3	6.14472	0.095312	6.40752	0.029336
RL17_HUMAN	149	163	ILTEKEQIVPKPEEE	12	1781.95	FL50 3C treated	MAX	6.78648	0.003716	6.35435	0
RL17_HUMAN	149	163	ILTEKEQIVPKPEEE	12	1781.95	FL50 RNC	0	0	0	6.35046	0.001318
RL17_HUMAN	149	163	ILTEKEQIVPKPEEE	12	1781.95	FL50 RNC	3	6.19007	0.058499	6.34946	0.010273
RL17_HUMAN	149	163	ILTEKEQIVPKPEEE	12	1781.95	FL50 RNC	MAX	6.78648	0.003716	6.35435	0
RL17_HUMAN	149	163	ILTEKEQIVPKPEEE	12	1781.95	FL50 RNC w/PBT & ATP	0	0	0	6.35046	0.001318
RL17_HUMAN	149	163	ILTEKEQIVPKPEEE	12	1781.95	FL50 RNC w/PBT & ATP	3	6.15932	0.061863	6.38366	0.023518
RL17_HUMAN	149	163	ILTEKEQIVPKPEEE	12	1781.95	FL50 RNC w/PBT & ATP	MAX	6.78648	0.003716	6.35435	0
RL17_HUMAN	151	163	TEKEQIVPKPEEE	10	1555.79	1-123 RNC	0	0	0	3.53373	0.007357
RL17_HUMAN	151	163	TEKEQIVPKPEEE	10	1555.79	1-123 RNC	3	6.50522	0.040829	3.53337	0.003221
RL17_HUMAN	151	163	TEKEQIVPKPEEE	10	1555.79	1-123 RNC	MAX	6.17383	0.01331	3.52561	0
RL17_HUMAN	151	163	TEKEQIVPKPEEE	10	1555.79	1-208 RNC	0	0	0	3.64317	0.009427
RL17_HUMAN	151	163	TEKEQIVPKPEEE	10	1555.79	1-208 RNC	3	6.57644	0.136216	3.62007	0.008155
RL17_HUMAN	151	163	TEKEQIVPKPEEE	10	1555.79	1-208 RNC	MAX	6.55542	0.018762	3.53365	0
RL17_HUMAN	151	163	TEKEQIVPKPEEE	10	1555.79	1-388 RNC	0	0	0	3.51336	0.01514
RL17_HUMAN	151	163	TEKEQIVPKPEEE	10	1555.79	1-388 RNC	3	6.58589	0.185514	3.50054	0.011275
RL17_HUMAN	151	163	TEKEQIVPKPEEE	10	1555.79	1-388 RNC	60	6.50458	0.14687	3.48439	0.009268
RL17_HUMAN	151	163	TEKEQIVPKPEEE	10	1555.79	1-388 RNC	MAX	6.46108	0.018655	3.51238	0
RL17_HUMAN	151	163	TEKEQIVPKPEEE	10	1555.79	1-458 RNC	0	0	0	3.57996	0.010766
RL17_HUMAN	151	163	TEKEQIVPKPEEE	10	1555.79	1-458 RNC	3	6.28189	0.137148	3.55211	0.014757
RL17_HUMAN	151	163	TEKEQIVPKPEEE	10	1555.79	1-458 RNC	MAX	6.18167	0.004008	3.51608	0
RL17_HUMAN	151	163	TEKEQIVPKPEEE	10	1555.79	1-528 RNC	0	0	0	3.64268	0.005134
RL17_HUMAN	151	163	TEKEQIVPKPEEE	10	1555.79	1-528 RNC	3	6.42911	0.048712	3.62494	0.021309
RL17_HUMAN	151	163	TEKEQIVPKPEEE	10	1555.79	1-528 RNC	MAX	5.84063	0.01891	3.58787	0
RL17_HUMAN	151	163	TEKEQIVPKPEEE	10	1555.79	1-528 w/PBT&ATP	0	0	0	3.64268	0.005134
RL17_HUMAN	151	163	TEKEQIVPKPEEE	10	1555.79	1-528 w/PBT&ATP	3	6.58915	0.136201	3.65632	0.000143
RL17_HUMAN	151	163	TEKEQIVPKPEEE	10	1555.79	1-528 w/PBT&ATP	MAX	5.84063	0.01891	3.58787	0
RL17_HUMAN	151	163	TEKEQIVPKPEEE	10	1555.79	80S	0	0	0	3.36087	0.000764
RL17_HUMAN	151	163	TEKEQIVPKPEEE	10	1555.79	80S	3	6.06958	0.097502	3.35895	0
RL17_HUMAN	151	163	TEKEQIVPKPEEE	10	1555.79	80S	60	6.28407	0.146762	3.34596	0.009554
RL17_HUMAN	151	163	TEKEQIVPKPEEE	10	1555.79	80S	MAX	6.26287	0.097502	3.376	0
RL17_HUMAN	151	163	TEKEQIVPKPEEE	10	1555.79	FL50 3C treated	0	0	0	3.50135	0.012093
RL17_HUMAN	151	163	TEKEQIVPKPEEE	10	1555.79	FL50 3C treated	3	6.34666	0.1985	3.54977	0.024432
RL17_HUMAN	151	163	TEKEQIVPKPEEE	10	1555.79	FL50 3C treated	MAX	5.99247	0.007284	3.47345	0
RL17_HUMAN	151	163	TEKEQIVPKPEEE	10	1555.79	FL50 RNC	0	0	0	3.50135	0.012093
RL17_HUMAN	151	163	TEKEQIVPKPEEE	10	1555.79	FL50 RNC	3	6.4985	0.118838	3.48791	0.01928
RL17_HUMAN	151	163	TEKEQIVPKPEEE	10	1555.79	FL50 RNC	MAX	5.99247	0.007284	3.47345	0
RL17_HUMAN	151	163	TEKEQIVPKPEEE	10	1555.79	FL50 RNC w/PBT & ATP	0	0	0	3.50135	0.012093
RL17_HUMAN	151	163	TEKEQIVPKPEEE	10	1555.79	FL50 RNC w/PBT & ATP	3	6.24239	0.04609	3.53653	0.032412
RL17_HUMAN	151	163	TEKEQIVPKPEEE	10	1555.79	FL50 RNC w/PBT & ATP	MAX	5.99247	0.007284	3.47345	0
RL19_HUMAN	5	15	RLQKRLASSVL	10	1270.8	123	0	0	0	3.76721	0.003379
RL19_HUMAN	5	15	RLQKRLASSVL	10	1270.8	123	3	0.817397	0.06209	3.79463	0.007188
RL19_HUMAN	5	15	RLQKRLASSVL	10	1270.8	123	MAX	6.23026	0.004543	3.72656	0
RL19_HUMAN	5	15	RLQKRLASSVL	10	1270.8	208	0	0	0	3.90577	0.019463
RL19_HUMAN	5	15	RLQKRLASSVL	10	1270.8	208	3	0.710435	0.116012	3.90314	0.019677
RL19_HUMAN	5	15	RLQKRLASSVL	10	1270.8	208	MAX	5.41805	0.071961	3.78772	0
RL19_HUMAN	5	15	RLQKRLASSVL	10	1270.8	388	0	0	0	3.93382	0.066819
RL19_HUMAN	5	15	RLQKRLASSVL	10	1270.8	388	3	0.616057	0.099772	3.91141	0.07392
RL19_HUMAN	5	15	RLQKRLASSVL	10	1270.8	388	60	2.037	0.101818	3.80693	0.016234
RL19_HUMAN	5	15	RLQKRLASSVL	10	1270.8	388	MAX	5.52683	0.055905	3.84965	0
RL19_HUMAN	5	15	RLQKRLASSVL	10	1270.8	458	0	0	0	3.81659	0.022642
RL19_HUMAN	5	15	RLQKRLASSVL	10	1270.8	458	3	0.904229	0.053938	3.81658	0.018413
RL19_HUMAN	5	15	RLQKRLASSVL	10	1270.8	458	MAX	6.05607	0.040396	3.72897	0
RL19_HUMAN	5	15	RLQKRLASSVL	10	1270.8	528	0	0	0	3.92753	0.012165
RL19_HUMAN	5	15	RLQKRLASSVL	10	1270.8	528	3	0.736312	0.106876	3.94142	0.019692
RL19_HUMAN	5	15	RLQKRLASSVL	10	1270.8	528	MAX	4.92887	0.053667	3.8467	0
RL19_HUMAN	5	15	RLQKRLASSVL	10	1270.8	80S	0	0	0	3.55786	0.019009
RL19_HUMAN	5	15	RLQKRLASSVL	10	1270.8	80S	3	2.39446	0.1048	3.55651	0
RL19_HUMAN	5	15	RLQKRLASSVL	10	1270.8	80S	60	2.78664	0.108655	3.54926	0.019169
RL19_HUMAN	5	15	RLQKRLASSVL	10	1270.8	80S	MAX	6.60094	0.1048	3.62257	0
RL19_HUMAN	5	15	RLQKRLASSVL	10	1270.8	FL50	0	0	0	3.7235	0.042938
RL19_HUMAN	5	15	RLQKRLASSVL	10	1270.8	FL50	3	0.843959	0.188317	3.72098	0.009584
RL19_HUMAN	11	23	ASSVLRCGKKKVW	12	1461.84	123	0	0	0	15.1585	0.029553
RL19_HUMAN	11	23	ASSVLRCGKKKVW	12	1461.84	123	3	0.549371	0.034591	15.2029	0.020985
RL19_HUMAN	11	23	ASSVLRCGKKKVW	12	1461.84	123	MAX	3.93768	0.028798	15.247	0
RL19_HUMAN	11	23	ASSVLRCGKKKVW	12	1461.84	208	0	0	0	15.2608	0.048293
RL19_HUMAN	11	23	ASSVLRCGKKKVW	12	1461.84	208	3	0.583259	0.222536	15.254	0.025992
RL19_HUMAN	11	23	ASSVLRCGKKKVW	12	1461.84	388	0	0	0	15.3203	0.01825
RL19_HUMAN	11	23	ASSVLRCGKKKVW	12	1461.84	388	3	0.551117	0.193386	15.1255	0.206436
RL19_HUMAN	11	23	ASSVLRCGKKKVW	12	1461.84	388	60	0.822583	0.166337	14.9421	0.058186
RL19_HUMAN	11	23	ASSVLRCGKKKVW	12	1461.84	458	0	0	0	15.1532	0.025274
RL19_HUMAN	11	23	ASSVLRCGKKKVW	12	1461.84	458	3	0.572954	0.018806	15.1693	0.032432
RL19_HUMAN	11	23	ASSVLRCGKKKVW	12	1461.84	528	0	0	0	15.2307	0.031368
RL19_HUMAN	11	23	ASSVLRCGKKKVW	12	1461.84	528	3	0.488195	0.112751	15.2544	0.021545
RL19_HUMAN	11	23	ASSVLRCGKKKVW	12	1461.84	80S	0	0	0	14.7462	0
RL19_HUMAN	11	23	ASSVLRCGKKKVW	12	1461.84	80S	3	0.358041	0	14.7155	0
RL19_HUMAN	11	23	ASSVLRCGKKKVW	12	1461.84	FL50	0	0	0	15.2039	0.037519
RL19_HUMAN	11	23	ASSVLRCGKKKVW	12	1461.84	FL50	3	0.463799	0.078478	15.1685	0.051299
RL19_HUMAN	14	39	VLRCGKKKVWLDPNETNEIANANSRQ	24	2983.55	123	0	0	0	2.87859	0.035791
RL19_HUMAN	14	39	VLRCGKKKVWLDPNETNEIANANSRQ	24	2983.55	123	3	3.2554	0.109045	2.92363	0.000902
RL19_HUMAN	14	39	VLRCGKKKVWLDPNETNEIANANSRQ	24	2983.55	123	MAX	11.5242	0.031887	2.90544	0
RL19_HUMAN	14	39	VLRCGKKKVWLDPNETNEIANANSRQ	24	2983.55	208	0	0	0	3.00732	0.007051
RL19_HUMAN	14	39	VLRCGKKKVWLDPNETNEIANANSRQ	24	2983.55	208	3	2.77737	0.142746	3.00276	0.005331
RL19_HUMAN	14	39	VLRCGKKKVWLDPNETNEIANANSRQ	24	2983.55	208	MAX	12.293	0.113979	2.91634	0
RL19_HUMAN	14	39	VLRCGKKKVWLDPNETNEIANANSRQ	24	2983.55	388	0	0	0	3.08984	0.073513
RL19_HUMAN	14	39	VLRCGKKKVWLDPNETNEIANANSRQ	24	2983.55	388	3	2.75306	0.163385	3.02212	0.020529
RL19_HUMAN	14	39	VLRCGKKKVWLDPNETNEIANANSRQ	24	2983.55	388	60	5.47166	0.104739	3.06405	0
RL19_HUMAN	14	39	VLRCGKKKVWLDPNETNEIANANSRQ	24	2983.55	458	0	0	0	2.94622	0.032841
RL19_HUMAN	14	39	VLRCGKKKVWLDPNETNEIANANSRQ	24	2983.55	458	3	3.22884	0.277258	2.92786	0.009313
RL19_HUMAN	14	39	VLRCGKKKVWLDPNETNEIANANSRQ	24	2983.55	458	MAX	11.9909	0.081011	2.91508	0
RL19_HUMAN	14	39	VLRCGKKKVWLDPNETNEIANANSRQ	24	2983.55	528	0	0	0	3.02084	0.012347
RL19_HUMAN	14	39	VLRCGKKKVWLDPNETNEIANANSRQ	24	2983.55	528	3	3.23707	0.243896	3.01829	0.012088
RL19_HUMAN	14	39	VLRCGKKKVWLDPNETNEIANANSRQ	24	2983.55	80S	0	0	0	2.87396	0.027009
RL19_HUMAN	14	39	VLRCGKKKVWLDPNETNEIANANSRQ	24	2983.55	80S	3	3.99453	0.040419	2.87436	0.013718
RL19_HUMAN	14	39	VLRCGKKKVWLDPNETNEIANANSRQ	24	2983.55	80S	60	5.50682	0.138266	2.86116	0.014786
RL19_HUMAN	14	39	VLRCGKKKVWLDPNETNEIANANSRQ	24	2983.55	80S	MAX	12.011	0.040419	2.90604	0
RL19_HUMAN	14	39	VLRCGKKKVWLDPNETNEIANANSRQ	24	2983.55	FL50	0	0	0	2.90783	0.042056
RL19_HUMAN	14	39	VLRCGKKKVWLDPNETNEIANANSRQ	24	2983.55	FL50	3	3.09137	0.133918	2.87462	0.034838
RL19_HUMAN	15	48	LRCGKKKVWLDPNETNEIANANSRQQIRKLIKDG	32	3936.13	123	0	0	0	14.1576	0.026692
RL19_HUMAN	15	48	LRCGKKKVWLDPNETNEIANANSRQQIRKLIKDG	32	3936.13	123	3	4.63293	0.243953	14.1759	0.027315
RL19_HUMAN	15	48	LRCGKKKVWLDPNETNEIANANSRQQIRKLIKDG	32	3936.13	208	0	0	0	14.2746	0.048496
RL19_HUMAN	15	48	LRCGKKKVWLDPNETNEIANANSRQQIRKLIKDG	32	3936.13	208	3	4.07161	0.309815	14.2369	0.020568
RL19_HUMAN	15	48	LRCGKKKVWLDPNETNEIANANSRQQIRKLIKDG	32	3936.13	388	0	0	0	14.371	0.095421
RL19_HUMAN	15	48	LRCGKKKVWLDPNETNEIANANSRQQIRKLIKDG	32	3936.13	388	3	4.03023	0.34501	14.2065	0.153592
RL19_HUMAN	15	48	LRCGKKKVWLDPNETNEIANANSRQQIRKLIKDG	32	3936.13	388	60	7.21735	0.35094	13.9975	0.087089
RL19_HUMAN	15	48	LRCGKKKVWLDPNETNEIANANSRQQIRKLIKDG	32	3936.13	458	0	0	0	14.1807	0.039077
RL19_HUMAN	15	48	LRCGKKKVWLDPNETNEIANANSRQQIRKLIKDG	32	3936.13	458	3	4.18391	0.369127	14.158	0.010736
RL19_HUMAN	15	48	LRCGKKKVWLDPNETNEIANANSRQQIRKLIKDG	32	3936.13	528	0	0	0	14.2432	0.025533
RL19_HUMAN	15	48	LRCGKKKVWLDPNETNEIANANSRQQIRKLIKDG	32	3936.13	528	3	4.23081	0.129482	14.2233	0.022031
RL19_HUMAN	15	48	LRCGKKKVWLDPNETNEIANANSRQQIRKLIKDG	32	3936.13	80S	0	0	0	13.9004	0.026374
RL19_HUMAN	15	48	LRCGKKKVWLDPNETNEIANANSRQQIRKLIKDG	32	3936.13	80S	3	4.83027	0.207664	13.7637	0.015381
RL19_HUMAN	15	48	LRCGKKKVWLDPNETNEIANANSRQQIRKLIKDG	32	3936.13	FL50	0	0	0	14.2145	0.02601
RL19_HUMAN	15	48	LRCGKKKVWLDPNETNEIANANSRQQIRKLIKDG	32	3936.13	FL50	3	4.43084	0.040137	14.1301	0.062268
RL19_HUMAN	16	31	RCGKKKVWLDPNETNE	14	1916.96	123	0	0	0	3.91977	0.029918
RL19_HUMAN	16	31	RCGKKKVWLDPNETNE	14	1916.96	123	3	2.3642	0.106061	3.98096	0.00908
RL19_HUMAN	16	31	RCGKKKVWLDPNETNE	14	1916.96	123	MAX	5.89333	0.098927	3.93241	0
RL19_HUMAN	16	31	RCGKKKVWLDPNETNE	14	1916.96	208	0	0	0	4.08747	0.025485
RL19_HUMAN	16	31	RCGKKKVWLDPNETNE	14	1916.96	208	3	2.14765	0.159539	4.07881	0.025274
RL19_HUMAN	16	31	RCGKKKVWLDPNETNE	14	1916.96	208	MAX	5.73711	0.097506	4.01261	0
RL19_HUMAN	16	31	RCGKKKVWLDPNETNE	14	1916.96	388	0	0	0	4.09165	0.070922
RL19_HUMAN	16	31	RCGKKKVWLDPNETNE	14	1916.96	388	3	2.06202	0.116032	4.07298	0.071877
RL19_HUMAN	16	31	RCGKKKVWLDPNETNE	14	1916.96	388	60	3.42575	0.082581	3.9703	0.011552
RL19_HUMAN	16	31	RCGKKKVWLDPNETNE	14	1916.96	388	MAX	5.79566	0.079048	4.03066	0
RL19_HUMAN	16	31	RCGKKKVWLDPNETNE	14	1916.96	458	0	0	0	4.00404	0.021049
RL19_HUMAN	16	31	RCGKKKVWLDPNETNE	14	1916.96	458	3	2.34219	0.079693	3.99999	0.015021
RL19_HUMAN	16	31	RCGKKKVWLDPNETNE	14	1916.96	458	MAX	6.02584	0.068054	3.95586	0
RL19_HUMAN	16	31	RCGKKKVWLDPNETNE	14	1916.96	528	0	0	0	4.11395	0.017322
RL19_HUMAN	16	31	RCGKKKVWLDPNETNE	14	1916.96	528	3	2.22519	0.073311	4.12461	0.015146
RL19_HUMAN	16	31	RCGKKKVWLDPNETNE	14	1916.96	528	MAX	5.33735	0.031084	4.07292	0
RL19_HUMAN	16	31	RCGKKKVWLDPNETNE	14	1916.96	80S	0	0	0	3.7488	0.018543
RL19_HUMAN	16	31	RCGKKKVWLDPNETNE	14	1916.96	80S	3	3.00606	0.036649	3.75546	0.021334
RL19_HUMAN	16	31	RCGKKKVWLDPNETNE	14	1916.96	80S	60	3.84243	0.076255	3.73868	0.010464
RL19_HUMAN	16	31	RCGKKKVWLDPNETNE	14	1916.96	80S	MAX	6.21101	0.036619	3.80886	0
RL19_HUMAN	16	31	RCGKKKVWLDPNETNE	14	1916.96	FL50	0	0	0	3.89988	0.036171
RL19_HUMAN	16	31	RCGKKKVWLDPNETNE	14	1916.96	FL50	3	2.34254	0.111198	3.88536	0.034745
RL19_HUMAN	16	31	RCGKKKVWLDPNETNE	14	1916.96	FL50	MAX	5.71889	0.107681	3.89539	0
RL19_HUMAN	18	38	GKKKVWLDPNETNEIANANSR	19	2384.23	123	0	0	0	14.4601	0.015367
RL19_HUMAN	18	38	GKKKVWLDPNETNEIANANSR	19	2384.23	123	3	8.12886	0.073664	14.4125	0.007581
RL19_HUMAN	18	38	GKKKVWLDPNETNEIANANSR	19	2384.23	123	MAX	9.55025	0.029916	14.4165	0
RL19_HUMAN	18	38	GKKKVWLDPNETNEIANANSR	19	2384.23	208	0	0	0	14.5139	0.046049
RL19_HUMAN	18	38	GKKKVWLDPNETNEIANANSR	19	2384.23	208	3	8.22736	0.270731	14.4419	0.029078
RL19_HUMAN	18	38	GKKKVWLDPNETNEIANANSR	19	2384.23	388	0	0	0	14.3207	0.171812
RL19_HUMAN	18	38	GKKKVWLDPNETNEIANANSR	19	2384.23	388	3	8.34957	0.179548	14.2722	0.206986
RL19_HUMAN	18	38	GKKKVWLDPNETNEIANANSR	19	2384.23	388	60	8.54893	0.14406	14.0634	0.012414
RL19_HUMAN	18	38	GKKKVWLDPNETNEIANANSR	19	2384.23	458	0	0	0	14.4523	0.01351
RL19_HUMAN	18	38	GKKKVWLDPNETNEIANANSR	19	2384.23	458	3	7.98852	0.132227	14.3837	0.02022
RL19_HUMAN	18	38	GKKKVWLDPNETNEIANANSR	19	2384.23	458	MAX	9.35462	0.024085	14.3523	0
RL19_HUMAN	18	38	GKKKVWLDPNETNEIANANSR	19	2384.23	528	0	0	0	14.4938	0.020952
RL19_HUMAN	18	38	GKKKVWLDPNETNEIANANSR	19	2384.23	528	3	8.52007	0.119644	14.4247	0.007853
RL19_HUMAN	18	38	GKKKVWLDPNETNEIANANSR	19	2384.23	80S	0	0	0	14.036	0
RL19_HUMAN	18	38	GKKKVWLDPNETNEIANANSR	19	2384.23	80S	3	7.98005	0.05512	13.978	0.003997
RL19_HUMAN	18	38	GKKKVWLDPNETNEIANANSR	19	2384.23	80S	60	8.39169	0.129642	13.9375	0.026787
RL19_HUMAN	18	38	GKKKVWLDPNETNEIANANSR	19	2384.23	80S	MAX	9.81976	0	13.9832	0
RL19_HUMAN	18	38	GKKKVWLDPNETNEIANANSR	19	2384.23	FL50	0	0	0	14.5124	0.051129
RL19_HUMAN	18	38	GKKKVWLDPNETNEIANANSR	19	2384.23	FL50	3	7.94952	0.23316	14.3786	0.039583
RL19_HUMAN	18	38	GKKKVWLDPNETNEIANANSR	19	2384.23	FL50	MAX	9.68152	0.01775	14.4001	0
RL19_HUMAN	32	49	IANANSRQQIRKLIKDGL	17	2038.19	123	0	0	0	9.95694	0.039702
RL19_HUMAN	32	49	IANANSRQQIRKLIKDGL	17	2038.19	123	3	1.36457	0.095347	9.99488	0.002053
RL19_HUMAN	32	49	IANANSRQQIRKLIKDGL	17	2038.19	123	MAX	8.93094	0.05619	9.84574	0
RL19_HUMAN	32	49	IANANSRQQIRKLIKDGL	17	2038.19	208	0	0	0	10.1412	0.015421
RL19_HUMAN	32	49	IANANSRQQIRKLIKDGL	17	2038.19	208	3	1.54664	0.13177	10.1264	0.017932
RL19_HUMAN	32	49	IANANSRQQIRKLIKDGL	17	2038.19	208	MAX	8.85932	0.047342	9.89357	0
RL19_HUMAN	32	49	IANANSRQQIRKLIKDGL	17	2038.19	388	0	0	0	10.1407	0.1195
RL19_HUMAN	32	49	IANANSRQQIRKLIKDGL	17	2038.19	388	3	1.57431	0.172202	10.0922	0.116052
RL19_HUMAN	32	49	IANANSRQQIRKLIKDGL	17	2038.19	388	60	3.92057	0.149395	9.87924	0.028652
RL19_HUMAN	32	49	IANANSRQQIRKLIKDGL	17	2038.19	388	MAX	9.28378	0.110942	9.82268	0
RL19_HUMAN	32	49	IANANSRQQIRKLIKDGL	17	2038.19	458	0	0	0	10.0183	0.033184
RL19_HUMAN	32	49	IANANSRQQIRKLIKDGL	17	2038.19	458	3	1.58605	0.037644	10.0152	0.018467
RL19_HUMAN	32	49	IANANSRQQIRKLIKDGL	17	2038.19	458	MAX	9.20358	0.016318	9.81826	0
RL19_HUMAN	32	49	IANANSRQQIRKLIKDGL	17	2038.19	528	0	0	0	10.1549	0.017703
RL19_HUMAN	32	49	IANANSRQQIRKLIKDGL	17	2038.19	528	3	1.44181	0.127453	10.1658	0.016412
RL19_HUMAN	32	49	IANANSRQQIRKLIKDGL	17	2038.19	528	MAX	9.03113	0.074989	9.94959	0
RL19_HUMAN	32	49	IANANSRQQIRKLIKDGL	17	2038.19	FL50	0	0	0	9.9063	0.06535
RL19_HUMAN	32	49	IANANSRQQIRKLIKDGL	17	2038.19	FL50	3	1.45015	0.07421	9.87061	0.048877
RL19_HUMAN	32	49	IANANSRQQIRKLIKDGL	17	2038.19	FL50	MAX	9.14068	0.027311	9.8132	0
RL19_HUMAN	33	49	ANANSRQQIRKLIKDGL	16	1925.1	123	0	0	0	9.96724	0.040614
RL19_HUMAN	33	49	ANANSRQQIRKLIKDGL	16	1925.1	123	3	1.29934	0.089177	10.0082	0.001227
RL19_HUMAN	33	49	ANANSRQQIRKLIKDGL	16	1925.1	123	MAX	8.56104	0.073604	9.85955	0
RL19_HUMAN	33	49	ANANSRQQIRKLIKDGL	16	1925.1	208	0	0	0	10.1477	0.018944
RL19_HUMAN	33	49	ANANSRQQIRKLIKDGL	16	1925.1	208	3	1.39391	0.113476	10.1277	0.023235
RL19_HUMAN	33	49	ANANSRQQIRKLIKDGL	16	1925.1	388	0	0	0	10.1474	0.108316
RL19_HUMAN	33	49	ANANSRQQIRKLIKDGL	16	1925.1	388	3	1.54328	0.132651	10.1182	0.104865
RL19_HUMAN	33	49	ANANSRQQIRKLIKDGL	16	1925.1	388	60	3.73834	0.109889	9.89845	0.037365
RL19_HUMAN	33	49	ANANSRQQIRKLIKDGL	16	1925.1	458	0	0	0	10.037	0.037104
RL19_HUMAN	33	49	ANANSRQQIRKLIKDGL	16	1925.1	458	3	1.34677	0.085967	10.0217	0.021619
RL19_HUMAN	33	49	ANANSRQQIRKLIKDGL	16	1925.1	528	0	0	0	10.1694	0.024095
RL19_HUMAN	33	49	ANANSRQQIRKLIKDGL	16	1925.1	528	3	1.34665	0.110932	10.1699	0.017216
RL19_HUMAN	33	49	ANANSRQQIRKLIKDGL	16	1925.1	FL50	0	0	0	9.91456	0.059917
RL19_HUMAN	33	49	ANANSRQQIRKLIKDGL	16	1925.1	FL50	3	1.35515	0.169898	9.89289	0.033363
RL19_HUMAN	33	49	ANANSRQQIRKLIKDGL	16	1925.1	FL50	MAX	8.60733	0.062784	9.81718	0
RL19_HUMAN	34	49	NANSRQQIRKLIKDGL	15	1854.07	123	0	0	0	9.95524	0.049041
RL19_HUMAN	34	49	NANSRQQIRKLIKDGL	15	1854.07	123	3	0.813572	0.039776	10.0177	0.001434
RL19_HUMAN	34	49	NANSRQQIRKLIKDGL	15	1854.07	208	0	0	0	10.15	0.013436
RL19_HUMAN	34	49	NANSRQQIRKLIKDGL	15	1854.07	208	3	0.889131	0.127379	10.1443	0.01626
RL19_HUMAN	34	49	NANSRQQIRKLIKDGL	15	1854.07	208	MAX	4.99275	0.031244	9.8876	0
RL19_HUMAN	34	49	NANSRQQIRKLIKDGL	15	1854.07	388	0	0	0	10.1618	0.1068
RL19_HUMAN	34	49	NANSRQQIRKLIKDGL	15	1854.07	388	3	1.21163	0.06968	10.1249	0.112414
RL19_HUMAN	34	49	NANSRQQIRKLIKDGL	15	1854.07	388	60	2.67393	0.144066	9.88637	0.034444
RL19_HUMAN	34	49	NANSRQQIRKLIKDGL	15	1854.07	388	MAX	9.09636	0.033945	9.81872	0
RL19_HUMAN	34	49	NANSRQQIRKLIKDGL	15	1854.07	458	0	0	0	10.0396	0.035727
RL19_HUMAN	34	49	NANSRQQIRKLIKDGL	15	1854.07	458	3	1.10481	0.024797	10.0298	0.021676
RL19_HUMAN	34	49	NANSRQQIRKLIKDGL	15	1854.07	458	MAX	4.80162	0.01769	9.81943	0
RL19_HUMAN	34	49	NANSRQQIRKLIKDGL	15	1854.07	528	0	0	0	10.1694	0.026648
RL19_HUMAN	34	49	NANSRQQIRKLIKDGL	15	1854.07	528	3	0.675322	0.183592	10.1791	0.015533
RL19_HUMAN	34	49	NANSRQQIRKLIKDGL	15	1854.07	528	MAX	8.17542	0.091077	9.9524	0
RL19_HUMAN	34	49	NANSRQQIRKLIKDGL	15	1854.07	80S	0	0	0	9.67004	0.024039
RL19_HUMAN	34	49	NANSRQQIRKLIKDGL	15	1854.07	80S	3	1.15615	0.007773	9.61309	0
RL19_HUMAN	34	49	NANSRQQIRKLIKDGL	15	1854.07	FL50	0	0	0	9.90751	0.058767
RL19_HUMAN	34	49	NANSRQQIRKLIKDGL	15	1854.07	FL50	3	1.06474	0.089474	9.89708	0.040728
RL19_HUMAN	34	49	NANSRQQIRKLIKDGL	15	1854.07	FL50	MAX	5.97234	0.036513	9.80179	0
RL19_HUMAN	40	51	QIRKLIKDGLII	11	1409.92	123	0	0	0	3.59542	0.008711
RL19_HUMAN	40	51	QIRKLIKDGLII	11	1409.92	123	3	3.37915	0.050988	3.57835	0.006456
RL19_HUMAN	40	51	QIRKLIKDGLII	11	1409.92	123	MAX	7.54456	0.0285	3.54619	0
RL19_HUMAN	40	51	QIRKLIKDGLII	11	1409.92	208	0	0	0	3.69111	0.015948
RL19_HUMAN	40	51	QIRKLIKDGLII	11	1409.92	208	3	3.40548	0.152285	3.66656	0.010029
RL19_HUMAN	40	51	QIRKLIKDGLII	11	1409.92	208	MAX	7.70362	0.032387	3.56705	0
RL19_HUMAN	40	51	QIRKLIKDGLII	11	1409.92	388	0	0	0	3.67427	0.105699
RL19_HUMAN	40	51	QIRKLIKDGLII	11	1409.92	388	3	3.25968	0.096078	3.67076	0.073976
RL19_HUMAN	40	51	QIRKLIKDGLII	11	1409.92	388	MAX	7.81033	0.02172	3.53048	0
RL19_HUMAN	40	51	QIRKLIKDGLII	11	1409.92	458	0	0	0	3.62388	0.019312
RL19_HUMAN	40	51	QIRKLIKDGLII	11	1409.92	458	3	3.41109	0.018919	3.59573	0.005995
RL19_HUMAN	40	51	QIRKLIKDGLII	11	1409.92	458	MAX	7.65193	0.018309	3.52819	0
RL19_HUMAN	40	51	QIRKLIKDGLII	11	1409.92	528	0	0	0	3.71164	0.011414
RL19_HUMAN	40	51	QIRKLIKDGLII	11	1409.92	528	3	3.43401	0.107854	3.69708	0.017083
RL19_HUMAN	40	51	QIRKLIKDGLII	11	1409.92	528	MAX	7.88989	0.015056	3.60111	0
RL19_HUMAN	40	51	QIRKLIKDGLII	11	1409.92	80S	0	0	0	3.36593	0.022998
RL19_HUMAN	40	51	QIRKLIKDGLII	11	1409.92	80S	3	3.60883	0.045696	3.35255	0.026773
RL19_HUMAN	40	51	QIRKLIKDGLII	11	1409.92	FL50	0	0	0	3.56051	0.032682
RL19_HUMAN	40	51	QIRKLIKDGLII	11	1409.92	FL50	3	3.39145	0.097928	3.52733	0.008694
RL19_HUMAN	41	58	IRKLIKDGLIIRKPVTVH	16	2099.35	123	0	0	0	5.53838	0.004659
RL19_HUMAN	41	58	IRKLIKDGLIIRKPVTVH	16	2099.35	123	3	0.465066	0.058959	5.56874	0.017882
RL19_HUMAN	41	58	IRKLIKDGLIIRKPVTVH	16	2099.35	123	MAX	6.01085	0.015724	5.47221	0
RL19_HUMAN	41	58	IRKLIKDGLIIRKPVTVH	16	2099.35	208	0	0	0	5.726	0.025719
RL19_HUMAN	41	58	IRKLIKDGLIIRKPVTVH	16	2099.35	208	3	0.46334	0.110125	5.72252	0.024579
RL19_HUMAN	41	58	IRKLIKDGLIIRKPVTVH	16	2099.35	388	0	0	0	5.82	0.011036
RL19_HUMAN	41	58	IRKLIKDGLIIRKPVTVH	16	2099.35	388	3	0.403259	0.176041	5.8081	0.040229
RL19_HUMAN	41	58	IRKLIKDGLIIRKPVTVH	16	2099.35	388	60	0.943253	0.234014	5.84848	0.092309
RL19_HUMAN	41	58	IRKLIKDGLIIRKPVTVH	16	2099.35	458	0	0	0	5.5934	0.030717
RL19_HUMAN	41	58	IRKLIKDGLIIRKPVTVH	16	2099.35	458	3	0.360237	0.075118	5.60626	0.012236
RL19_HUMAN	41	58	IRKLIKDGLIIRKPVTVH	16	2099.35	528	0	0	0	5.75687	0.031834
RL19_HUMAN	41	58	IRKLIKDGLIIRKPVTVH	16	2099.35	528	3	0.313487	0.132819	5.77006	0.026184
RL19_HUMAN	41	58	IRKLIKDGLIIRKPVTVH	16	2099.35	80S	0	0	0	5.35563	0.082527
RL19_HUMAN	41	58	IRKLIKDGLIIRKPVTVH	16	2099.35	80S	3	0.887373	0.015374	5.35646	0.052037
RL19_HUMAN	41	58	IRKLIKDGLIIRKPVTVH	16	2099.35	80S	60	1.74919	0.135996	5.32441	0.02403
RL19_HUMAN	41	58	IRKLIKDGLIIRKPVTVH	16	2099.35	80S	MAX	7.39015	0.008857	5.42422	0
RL19_HUMAN	41	58	IRKLIKDGLIIRKPVTVH	16	2099.35	FL50	0	0	0	5.474	0.065983
RL19_HUMAN	41	58	IRKLIKDGLIIRKPVTVH	16	2099.35	FL50	3	0.349018	0.108499	5.45875	0.022254
RL19_HUMAN	41	58	IRKLIKDGLIIRKPVTVH	16	2099.35	FL50	MAX	6.95237	0.065827	5.38942	0
RL19_HUMAN	53	69	KPVTVHSRARCRKNTLA	15	1937.1	123	0	0	0	4.20775	0.014563
RL19_HUMAN	53	69	KPVTVHSRARCRKNTLA	15	1937.1	123	3	9.10745	0.120175	4.14239	0.009824
RL19_HUMAN	53	69	KPVTVHSRARCRKNTLA	15	1937.1	123	MAX	10.7484	0.05752	4.14361	0
RL19_HUMAN	53	69	KPVTVHSRARCRKNTLA	15	1937.1	388	0	0	0	4.20778	0.02511
RL19_HUMAN	53	69	KPVTVHSRARCRKNTLA	15	1937.1	388	3	9.06877	0.143239	4.21722	0.065906
RL19_HUMAN	53	69	KPVTVHSRARCRKNTLA	15	1937.1	388	60	9.86837	0.06707	4.0936	0.015728
RL19_HUMAN	53	69	KPVTVHSRARCRKNTLA	15	1937.1	388	MAX	10.674	0.033001	4.13398	0
RL19_HUMAN	53	69	KPVTVHSRARCRKNTLA	15	1937.1	458	0	0	0	4.23067	0.00757
RL19_HUMAN	53	69	KPVTVHSRARCRKNTLA	15	1937.1	458	3	9.10601	0.184865	4.17733	0.006545
RL19_HUMAN	53	69	KPVTVHSRARCRKNTLA	15	1937.1	458	MAX	10.8288	0.021927	4.13603	0
RL19_HUMAN	53	69	KPVTVHSRARCRKNTLA	15	1937.1	80S	0	0	0	4.02167	0.018277
RL19_HUMAN	53	69	KPVTVHSRARCRKNTLA	15	1937.1	80S	3	9.42277	0.088588	3.94885	0.030819
RL19_HUMAN	53	69	KPVTVHSRARCRKNTLA	15	1937.1	80S	60	10.0182	0.083789	3.93112	0.00561
RL19_HUMAN	53	69	KPVTVHSRARCRKNTLA	15	1937.1	80S	MAX	10.9376	0.020839	3.99225	0
RL19_HUMAN	53	69	KPVTVHSRARCRKNTLA	15	1937.1	FL50	0	0	0	4.17628	0.040203
RL19_HUMAN	53	69	KPVTVHSRARCRKNTLA	15	1937.1	FL50	3	9.04753	0.247956	4.08431	0.025963
RL19_HUMAN	53	69	KPVTVHSRARCRKNTLA	15	1937.1	FL50	MAX	10.7722	0.041958	4.08695	0
RL19_HUMAN	67	88	TLARRKGRHMGIGKRKGTANAR	21	2435.41	123	0	0	0	4.98019	0.014089
RL19_HUMAN	67	88	TLARRKGRHMGIGKRKGTANAR	21	2435.41	123	3	2.72204	0.049731	4.99347	0.013798
RL19_HUMAN	67	88	TLARRKGRHMGIGKRKGTANAR	21	2435.41	123	MAX	7.98354	0.025412	4.99745	0
RL19_HUMAN	67	88	TLARRKGRHMGIGKRKGTANAR	21	2435.41	208	0	0	0	5.16571	0.029033
RL19_HUMAN	67	88	TLARRKGRHMGIGKRKGTANAR	21	2435.41	208	3	2.351	0.213929	5.16473	0.025155
RL19_HUMAN	67	88	TLARRKGRHMGIGKRKGTANAR	21	2435.41	208	MAX	8.65107	0.129428	5.144	0
RL19_HUMAN	67	88	TLARRKGRHMGIGKRKGTANAR	21	2435.41	388	0	0	0	5.25813	0.021147
RL19_HUMAN	67	88	TLARRKGRHMGIGKRKGTANAR	21	2435.41	388	3	2.06647	0.283274	5.2851	0.071278
RL19_HUMAN	67	88	TLARRKGRHMGIGKRKGTANAR	21	2435.41	388	60	3.95137	0.123208	5.37706	0.038469
RL19_HUMAN	67	88	TLARRKGRHMGIGKRKGTANAR	21	2435.41	458	0	0	0	5.06971	0.030804
RL19_HUMAN	67	88	TLARRKGRHMGIGKRKGTANAR	21	2435.41	458	3	2.4063	0.166885	5.05296	0.010409
RL19_HUMAN	67	88	TLARRKGRHMGIGKRKGTANAR	21	2435.41	458	MAX	8.32965	0.151144	5.07314	0
RL19_HUMAN	67	88	TLARRKGRHMGIGKRKGTANAR	21	2435.41	528	0	0	0	5.20937	0.028127
RL19_HUMAN	67	88	TLARRKGRHMGIGKRKGTANAR	21	2435.41	528	3	2.45944	0.154251	5.20966	0.03393
RL19_HUMAN	67	88	TLARRKGRHMGIGKRKGTANAR	21	2435.41	528	MAX	8.36545	0.122449	5.22001	0
RL19_HUMAN	67	88	TLARRKGRHMGIGKRKGTANAR	21	2435.41	80S	0	0	0	4.94299	0.070788
RL19_HUMAN	67	88	TLARRKGRHMGIGKRKGTANAR	21	2435.41	80S	3	3.02293	0.098006	4.92987	0.039363
RL19_HUMAN	67	88	TLARRKGRHMGIGKRKGTANAR	21	2435.41	80S	60	4.61151	0.078974	4.89836	0.017276
RL19_HUMAN	67	88	TLARRKGRHMGIGKRKGTANAR	21	2435.41	80S	MAX	8.8022	0.024792	5.05178	0
RL19_HUMAN	67	88	TLARRKGRHMGIGKRKGTANAR	21	2435.41	FL50	0	0	0	4.93283	0.060927
RL19_HUMAN	67	88	TLARRKGRHMGIGKRKGTANAR	21	2435.41	FL50	3	2.60094	0.174799	4.90801	0.030407
RL19_HUMAN	67	88	TLARRKGRHMGIGKRKGTANAR	21	2435.41	FL50	MAX	8.45869	0.044063	4.99759	0
RL19_HUMAN	69	95	ARRKGRHMGIGKRKGTANARMPEKVTW	25	3092.71	123	0	0	0	2.86091	0.018367
RL19_HUMAN	69	95	ARRKGRHMGIGKRKGTANARMPEKVTW	25	3092.71	123	3	1.73768	0.211192	2.91626	0.003141
RL19_HUMAN	69	95	ARRKGRHMGIGKRKGTANARMPEKVTW	25	3092.71	208	0	0	0	2.99548	0.009757
RL19_HUMAN	69	95	ARRKGRHMGIGKRKGTANARMPEKVTW	25	3092.71	208	3	1.77929	0.238224	2.9905	0.015704
RL19_HUMAN	69	95	ARRKGRHMGIGKRKGTANARMPEKVTW	25	3092.71	208	MAX	8.18725	0.194392	2.9152	0
RL19_HUMAN	69	95	ARRKGRHMGIGKRKGTANARMPEKVTW	25	3092.71	388	0	0	0	3.07131	0.096284
RL19_HUMAN	69	95	ARRKGRHMGIGKRKGTANARMPEKVTW	25	3092.71	388	3	1.21416	0.159708	3.03306	0.012674
RL19_HUMAN	69	95	ARRKGRHMGIGKRKGTANARMPEKVTW	25	3092.71	458	0	0	0	2.91646	0.01568
RL19_HUMAN	69	95	ARRKGRHMGIGKRKGTANARMPEKVTW	25	3092.71	458	3	1.63255	0.11364	2.92222	0.010704
RL19_HUMAN	69	95	ARRKGRHMGIGKRKGTANARMPEKVTW	25	3092.71	458	MAX	8.86245	0.075528	2.9934	0
RL19_HUMAN	69	95	ARRKGRHMGIGKRKGTANARMPEKVTW	25	3092.71	528	0	0	0	3.0108	0.009773
RL19_HUMAN	69	95	ARRKGRHMGIGKRKGTANARMPEKVTW	25	3092.71	528	3	0.893834	0.350962	3.02623	0.01768
RL19_HUMAN	69	95	ARRKGRHMGIGKRKGTANARMPEKVTW	25	3092.71	80S	0	0	0	2.94494	0.061125
RL19_HUMAN	69	95	ARRKGRHMGIGKRKGTANARMPEKVTW	25	3092.71	80S	3	3.07838	0.385391	2.90068	0.015243
RL19_HUMAN	69	95	ARRKGRHMGIGKRKGTANARMPEKVTW	25	3092.71	80S	60	4.17111	0.3773	2.88779	0.021112
RL19_HUMAN	69	95	ARRKGRHMGIGKRKGTANARMPEKVTW	25	3092.71	FL50	0	0	0	2.87334	0.029672
RL19_HUMAN	69	95	ARRKGRHMGIGKRKGTANARMPEKVTW	25	3092.71	FL50	3	1.86833	0.205651	2.8633	0.030905
RL19_HUMAN	69	95	ARRKGRHMGIGKRKGTANARMPEKVTW	25	3092.71	FL50	MAX	7.60618	0.094322	2.88151	0
RL19_HUMAN	76	94	MGIGKRKGTANARMPEKVT	17	2045.11	123	0	0	0	2.44767	0.002501
RL19_HUMAN	76	94	MGIGKRKGTANARMPEKVT	17	2045.11	123	3	3.76311	0.021947	2.44263	0
RL19_HUMAN	76	94	MGIGKRKGTANARMPEKVT	17	2045.11	208	0	0	0	2.46508	0.015318
RL19_HUMAN	76	94	MGIGKRKGTANARMPEKVT	17	2045.11	208	3	3.55447	0.191032	2.46883	0.013019
RL19_HUMAN	76	94	MGIGKRKGTANARMPEKVT	17	2045.11	458	0	0	0	2.44655	0.001934
RL19_HUMAN	76	94	MGIGKRKGTANARMPEKVT	17	2045.11	458	3	3.73684	0.020737	2.45129	0
RL19_HUMAN	76	94	MGIGKRKGTANARMPEKVT	17	2045.11	458	MAX	8.71193	0.020737	2.45401	0
RL19_HUMAN	76	94	MGIGKRKGTANARMPEKVT	17	2045.11	528	0	0	0	2.46378	0.018749
RL19_HUMAN	76	94	MGIGKRKGTANARMPEKVT	17	2045.11	528	3	3.46782	0.278161	2.46333	0.020846
RL19_HUMAN	76	94	MGIGKRKGTANARMPEKVT	17	2045.11	528	MAX	9.06455	0.031775	2.45773	0
RL19_HUMAN	76	94	MGIGKRKGTANARMPEKVT	17	2045.11	80S	0	0	0	2.41958	0.006112
RL19_HUMAN	76	94	MGIGKRKGTANARMPEKVT	17	2045.11	80S	3	4.96869	0.106163	2.4215	0.008401
RL19_HUMAN	76	94	MGIGKRKGTANARMPEKVT	17	2045.11	80S	60	6.32111	0.116228	2.40101	0.000719
RL19_HUMAN	76	94	MGIGKRKGTANARMPEKVT	17	2045.11	80S	MAX	8.65911	0.105927	2.43325	0
RL19_HUMAN	105	117	LLRRYRESKKIDR	12	1733.03	123	0	0	0	3.25109	0.001566
RL19_HUMAN	105	117	LLRRYRESKKIDR	12	1733.03	123	3	1.3285	0.127778	3.2593	0.003542
RL19_HUMAN	105	117	LLRRYRESKKIDR	12	1733.03	123	MAX	4.83938	0.11694	3.23908	0
RL19_HUMAN	105	117	LLRRYRESKKIDR	12	1733.03	208	0	0	0	3.34741	0.014703
RL19_HUMAN	105	117	LLRRYRESKKIDR	12	1733.03	208	3	1.04754	0.128407	3.34891	0.005955
RL19_HUMAN	105	117	LLRRYRESKKIDR	12	1733.03	208	MAX	4.29418	0.066988	3.29245	0
RL19_HUMAN	105	117	LLRRYRESKKIDR	12	1733.03	388	0	0	0	3.41298	0.047256
RL19_HUMAN	105	117	LLRRYRESKKIDR	12	1733.03	388	3	1.05099	0.094137	3.45429	0.094825
RL19_HUMAN	105	117	LLRRYRESKKIDR	12	1733.03	388	60	2.38738	0.12028	3.58987	0.053767
RL19_HUMAN	105	117	LLRRYRESKKIDR	12	1733.03	458	0	0	0	3.29236	0.016166
RL19_HUMAN	105	117	LLRRYRESKKIDR	12	1733.03	458	3	1.2551	0.164229	3.28027	0.011495
RL19_HUMAN	105	117	LLRRYRESKKIDR	12	1733.03	458	MAX	4.65775	0.135817	3.25037	0
RL19_HUMAN	105	117	LLRRYRESKKIDR	12	1733.03	528	0	0	0	3.36324	0.015167
RL19_HUMAN	105	117	LLRRYRESKKIDR	12	1733.03	528	3	1.11019	0.094641	3.37078	0.024091
RL19_HUMAN	105	117	LLRRYRESKKIDR	12	1733.03	528	MAX	3.80543	0.078319	3.33134	0
RL19_HUMAN	105	117	LLRRYRESKKIDR	12	1733.03	80S	0	0	0	3.19169	0.033469
RL19_HUMAN	105	117	LLRRYRESKKIDR	12	1733.03	80S	3	1.53084	0.08355	3.18389	0.026306
RL19_HUMAN	105	117	LLRRYRESKKIDR	12	1733.03	80S	60	2.72015	0.058214	3.16387	0.009938
RL19_HUMAN	105	117	LLRRYRESKKIDR	12	1733.03	80S	MAX	5.0299	0.055089	3.26854	0
RL19_HUMAN	105	117	LLRRYRESKKIDR	12	1733.03	FL50	0	0	0	3.23336	0.035683
RL19_HUMAN	105	117	LLRRYRESKKIDR	12	1733.03	FL50	3	1.17969	0.127217	3.20946	0.016371
RL19_HUMAN	105	117	LLRRYRESKKIDR	12	1733.03	FL50	MAX	4.65431	0.124372	3.1947	0
RL19_HUMAN	115	130	IDRHMYHSLYLKVKGN	15	1974.04	123	0	0	0	8.37723	0.035554
RL19_HUMAN	115	130	IDRHMYHSLYLKVKGN	15	1974.04	123	3	1.40828	0.247049	8.43122	0.007901
RL19_HUMAN	115	130	IDRHMYHSLYLKVKGN	15	1974.04	208	0	0	0	8.54633	0.019655
RL19_HUMAN	115	130	IDRHMYHSLYLKVKGN	15	1974.04	208	3	1.36059	0.160228	8.53719	0.031614
RL19_HUMAN	115	130	IDRHMYHSLYLKVKGN	15	1974.04	388	0	0	0	8.61045	0.052981
RL19_HUMAN	115	130	IDRHMYHSLYLKVKGN	15	1974.04	388	3	1.63928	0.157134	8.52898	0.115915
RL19_HUMAN	115	130	IDRHMYHSLYLKVKGN	15	1974.04	388	60	2.19225	0.165019	8.34631	0.028302
RL19_HUMAN	115	130	IDRHMYHSLYLKVKGN	15	1974.04	458	0	0	0	8.43855	0.03782
RL19_HUMAN	115	130	IDRHMYHSLYLKVKGN	15	1974.04	458	3	1.41281	0.118547	8.4473	0.01087
RL19_HUMAN	115	130	IDRHMYHSLYLKVKGN	15	1974.04	528	0	0	0	8.54083	0.002307
RL19_HUMAN	115	130	IDRHMYHSLYLKVKGN	15	1974.04	528	3	1.41184	0.08547	8.57459	0.025737
RL19_HUMAN	115	130	IDRHMYHSLYLKVKGN	15	1974.04	80S	0	0	0	7.95098	0.071883
RL19_HUMAN	115	130	IDRHMYHSLYLKVKGN	15	1974.04	80S	3	1.65995	0.100853	7.97545	0.031044
RL19_HUMAN	115	130	IDRHMYHSLYLKVKGN	15	1974.04	80S	60	2.13205	0.102106	7.95752	0.02524
RL19_HUMAN	115	130	IDRHMYHSLYLKVKGN	15	1974.04	80S	MAX	2.19728	0.087335	8.09764	0
RL19_HUMAN	115	130	IDRHMYHSLYLKVKGN	15	1974.04	FL50	0	0	0	8.28256	0.051283
RL19_HUMAN	115	130	IDRHMYHSLYLKVKGN	15	1974.04	FL50	3	1.41081	0.054329	8.29057	0.019503
RL19_HUMAN	123	134	LYLKVKGNVFKN	11	1422.85	123	0	0	0	2.65885	0.012446
RL19_HUMAN	123	134	LYLKVKGNVFKN	11	1422.85	123	3	1.3567	0.107888	2.68242	0.00484
RL19_HUMAN	123	134	LYLKVKGNVFKN	11	1422.85	123	MAX	6.04773	0.015872	2.66837	0
RL19_HUMAN	123	134	LYLKVKGNVFKN	11	1422.85	208	0	0	0	2.70715	0.003947
RL19_HUMAN	123	134	LYLKVKGNVFKN	11	1422.85	208	3	1.2548	0.353145	2.70972	0.001554
RL19_HUMAN	123	134	LYLKVKGNVFKN	11	1422.85	208	MAX	6.53054	0.023529	2.69663	0
RL19_HUMAN	123	134	LYLKVKGNVFKN	11	1422.85	388	0	0	0	2.78573	0.069169
RL19_HUMAN	123	134	LYLKVKGNVFKN	11	1422.85	388	3	0.968821	0.167289	2.72695	0.032713
RL19_HUMAN	123	134	LYLKVKGNVFKN	11	1422.85	388	60	2.44471	0.126956	2.71391	0.021634
RL19_HUMAN	123	134	LYLKVKGNVFKN	11	1422.85	388	MAX	6.76123	0.125194	2.71727	0
RL19_HUMAN	123	134	LYLKVKGNVFKN	11	1422.85	458	0	0	0	2.66339	0.012441
RL19_HUMAN	123	134	LYLKVKGNVFKN	11	1422.85	458	3	1.41828	0.141367	2.6563	0.010569
RL19_HUMAN	123	134	LYLKVKGNVFKN	11	1422.85	458	MAX	6.58712	0.04017	2.68961	0
RL19_HUMAN	123	134	LYLKVKGNVFKN	11	1422.85	528	0	0	0	2.7115	0.011727
RL19_HUMAN	123	134	LYLKVKGNVFKN	11	1422.85	528	3	1.53431	0.165314	2.70896	0.003704
RL19_HUMAN	123	134	LYLKVKGNVFKN	11	1422.85	528	MAX	6.09352	0.088725	2.71164	0
RL19_HUMAN	123	134	LYLKVKGNVFKN	11	1422.85	80S	0	0	0	2.6356	0.008899
RL19_HUMAN	123	134	LYLKVKGNVFKN	11	1422.85	80S	3	1.09473	0.066777	2.63447	0.002419
RL19_HUMAN	123	134	LYLKVKGNVFKN	11	1422.85	80S	60	2.74171	0.047707	2.63123	0
RL19_HUMAN	123	134	LYLKVKGNVFKN	11	1422.85	80S	MAX	6.76005	0.047707	2.64427	0
RL19_HUMAN	123	134	LYLKVKGNVFKN	11	1422.85	FL50	0	0	0	2.65195	0.01865
RL19_HUMAN	123	134	LYLKVKGNVFKN	11	1422.85	FL50	3	1.19339	0.070121	2.64744	0.003995
RL19_HUMAN	123	134	LYLKVKGNVFKN	11	1422.85	FL50	MAX	5.81327	0.069631	2.67577	0
RL19_HUMAN	124	139	YLKVKGNVFKNKRILM	15	1951.17	123	0	0	0	7.86493	0.012227
RL19_HUMAN	124	139	YLKVKGNVFKNKRILM	15	1951.17	123	3	1.87283	0.159312	7.91721	0.010127
RL19_HUMAN	124	139	YLKVKGNVFKNKRILM	15	1951.17	123	MAX	5.95037	0.006685	7.92081	0
RL19_HUMAN	124	139	YLKVKGNVFKNKRILM	15	1951.17	208	0	0	0	8.06053	0.019899
RL19_HUMAN	124	139	YLKVKGNVFKNKRILM	15	1951.17	208	3	1.5475	0.124671	8.06596	0.025288
RL19_HUMAN	124	139	YLKVKGNVFKNKRILM	15	1951.17	208	MAX	4.93557	0.031057	8.01438	0
RL19_HUMAN	124	139	YLKVKGNVFKNKRILM	15	1951.17	388	0	0	0	8.17371	0.072091
RL19_HUMAN	124	139	YLKVKGNVFKNKRILM	15	1951.17	388	3	1.49297	0.195111	8.12052	0.085104
RL19_HUMAN	124	139	YLKVKGNVFKNKRILM	15	1951.17	388	60	2.98491	0.359369	8.03481	0.07763
RL19_HUMAN	124	139	YLKVKGNVFKNKRILM	15	1951.17	388	MAX	6.50424	0.124465	8.15561	0
RL19_HUMAN	124	139	YLKVKGNVFKNKRILM	15	1951.17	458	0	0	0	7.93996	0.039754
RL19_HUMAN	124	139	YLKVKGNVFKNKRILM	15	1951.17	458	3	1.63889	0.038272	7.94787	0.019899
RL19_HUMAN	124	139	YLKVKGNVFKNKRILM	15	1951.17	458	MAX	5.59681	0.013185	7.93132	0
RL19_HUMAN	124	139	YLKVKGNVFKNKRILM	15	1951.17	528	0	0	0	8.08423	0.027648
RL19_HUMAN	124	139	YLKVKGNVFKNKRILM	15	1951.17	528	3	1.64117	0.216507	8.10223	0.027067
RL19_HUMAN	124	139	YLKVKGNVFKNKRILM	15	1951.17	528	MAX	4.85643	0.063984	8.07592	0
RL19_HUMAN	124	139	YLKVKGNVFKNKRILM	15	1951.17	80S	0	0	0	7.5619	0.007435
RL19_HUMAN	124	139	YLKVKGNVFKNKRILM	15	1951.17	80S	3	1.67717	0.183421	7.50833	0.047249
RL19_HUMAN	124	139	YLKVKGNVFKNKRILM	15	1951.17	80S	60	2.83356	0.222686	7.45719	0.021309
RL19_HUMAN	124	139	YLKVKGNVFKNKRILM	15	1951.17	80S	MAX	6.9615	0.065529	7.65161	0
RL19_HUMAN	124	139	YLKVKGNVFKNKRILM	15	1951.17	FL50	0	0	0	7.7926	0.056747
RL19_HUMAN	124	139	YLKVKGNVFKNKRILM	15	1951.17	FL50	3	1.70853	0.152006	7.78099	0.01761
RL19_HUMAN	124	139	YLKVKGNVFKNKRILM	15	1951.17	FL50	MAX	5.52494	0.014179	7.84215	0
RL19_HUMAN	128	135	KGNVFKNK	7	934.547	123	0	0	0	7.47744	0.021621
RL19_HUMAN	128	135	KGNVFKNK	7	934.547	123	3	1.07704	0.026685	7.51466	0.007655
RL19_HUMAN	128	135	KGNVFKNK	7	934.547	208	0	0	0	7.6507	0.024084
RL19_HUMAN	128	135	KGNVFKNK	7	934.547	208	3	1.20938	0.085214	7.64184	0.020128
RL19_HUMAN	128	135	KGNVFKNK	7	934.547	208	MAX	3.74163	0.013008	7.5565	0
RL19_HUMAN	128	135	KGNVFKNK	7	934.547	388	0	0	0	7.60609	0.162838
RL19_HUMAN	128	135	KGNVFKNK	7	934.547	388	3	1.14896	0.111406	7.60704	0.134015
RL19_HUMAN	128	135	KGNVFKNK	7	934.547	388	60	2.24226	0.0557	7.37397	0.015832
RL19_HUMAN	128	135	KGNVFKNK	7	934.547	388	MAX	3.60231	0.049286	7.40712	0
RL19_HUMAN	128	135	KGNVFKNK	7	934.547	458	0	0	0	7.5403	0.027733
RL19_HUMAN	128	135	KGNVFKNK	7	934.547	458	3	1.13088	0.024028	7.54188	0.008578
RL19_HUMAN	128	135	KGNVFKNK	7	934.547	458	MAX	3.43308	0.02149	7.51476	0
RL19_HUMAN	128	135	KGNVFKNK	7	934.547	528	0	0	0	7.66975	0.021122
RL19_HUMAN	128	135	KGNVFKNK	7	934.547	528	3	1.15027	0.030677	7.69077	0.0233
RL19_HUMAN	128	135	KGNVFKNK	7	934.547	528	MAX	3.55864	0.019944	7.62857	0
RL19_HUMAN	128	135	KGNVFKNK	7	934.547	80S	0	0	0	7.65772	0.049062
RL19_HUMAN	128	135	KGNVFKNK	7	934.547	80S	3	1.18858	0.061622	7.65676	0.027658
RL19_HUMAN	128	135	KGNVFKNK	7	934.547	80S	60	1.29022	0.029434	7.65006	0.018894
RL19_HUMAN	128	135	KGNVFKNK	7	934.547	80S	MAX	3.66161	0.008943	7.74932	0
RL19_HUMAN	128	135	KGNVFKNK	7	934.547	FL50	0	0	0	7.41091	0.060562
RL19_HUMAN	128	135	KGNVFKNK	7	934.547	FL50	3	1.03868	0.015215	7.40909	0.026901
RL19_HUMAN	128	135	KGNVFKNK	7	934.547	FL50	MAX	3.29513	0.013392	7.44404	0
RL19_HUMAN	128	135	KGNVFKNK	7	934.547	rFLuc	MAX	NaN	NaN	7.65324	0
RL19_HUMAN	130	157	NVFKNKRILMEHIHKLKADKARKKLLAD	27	3357.98	123	0	0	0	5.72468	0.016423
RL19_HUMAN	130	157	NVFKNKRILMEHIHKLKADKARKKLLAD	27	3357.98	123	3	3.68049	0.073118	5.75532	0.008402
RL19_HUMAN	130	157	NVFKNKRILMEHIHKLKADKARKKLLAD	27	3357.98	208	0	0	0	5.89522	0.011953
RL19_HUMAN	130	157	NVFKNKRILMEHIHKLKADKARKKLLAD	27	3357.98	208	3	3.89308	0.359141	5.86177	0.027076
RL19_HUMAN	130	157	NVFKNKRILMEHIHKLKADKARKKLLAD	27	3357.98	388	0	0	0	5.95216	0.005748
RL19_HUMAN	130	157	NVFKNKRILMEHIHKLKADKARKKLLAD	27	3357.98	388	3	3.15369	0.20232	5.9417	0.001874
RL19_HUMAN	130	157	NVFKNKRILMEHIHKLKADKARKKLLAD	27	3357.98	458	0	0	0	5.79783	0.021386
RL19_HUMAN	130	157	NVFKNKRILMEHIHKLKADKARKKLLAD	27	3357.98	458	3	4.19209	0.09517	5.77121	0.020115
RL19_HUMAN	130	157	NVFKNKRILMEHIHKLKADKARKKLLAD	27	3357.98	458	MAX	15.1903	0.089274	5.67491	0
RL19_HUMAN	130	157	NVFKNKRILMEHIHKLKADKARKKLLAD	27	3357.98	528	0	0	0	5.93975	0.019922
RL19_HUMAN	130	157	NVFKNKRILMEHIHKLKADKARKKLLAD	27	3357.98	528	3	3.96361	0.288665	5.92326	0.022449
RL19_HUMAN	130	157	NVFKNKRILMEHIHKLKADKARKKLLAD	27	3357.98	80S	0	0	0	5.83201	0.240374
RL19_HUMAN	130	157	NVFKNKRILMEHIHKLKADKARKKLLAD	27	3357.98	80S	3	4.41206	0.037461	5.72393	0.079815
RL19_HUMAN	130	157	NVFKNKRILMEHIHKLKADKARKKLLAD	27	3357.98	80S	60	7.31308	0.198811	5.69606	0.014586
RL19_HUMAN	130	157	NVFKNKRILMEHIHKLKADKARKKLLAD	27	3357.98	80S	MAX	12.951	0.03727	6.19243	0
RL19_HUMAN	130	157	NVFKNKRILMEHIHKLKADKARKKLLAD	27	3357.98	FL50	0	0	0	5.68449	0.05504
RL19_HUMAN	130	157	NVFKNKRILMEHIHKLKADKARKKLLAD	27	3357.98	FL50	3	3.93419	0.217664	5.64734	0.014433
RL19_HUMAN	130	159	NVFKNKRILMEHIHKLKADKARKKLLADQA	29	3557.07	123	0	0	0	5.682	0.014561
RL19_HUMAN	130	159	NVFKNKRILMEHIHKLKADKARKKLLADQA	29	3557.07	123	3	4.32051	0.109939	5.7236	0.006894
RL19_HUMAN	130	159	NVFKNKRILMEHIHKLKADKARKKLLADQA	29	3557.07	208	0	0	0	5.84949	0.024488
RL19_HUMAN	130	159	NVFKNKRILMEHIHKLKADKARKKLLADQA	29	3557.07	208	3	4.65812	0.303753	5.81569	0.024434
RL19_HUMAN	130	159	NVFKNKRILMEHIHKLKADKARKKLLADQA	29	3557.07	388	0	0	0	5.93206	0.089157
RL19_HUMAN	130	159	NVFKNKRILMEHIHKLKADKARKKLLADQA	29	3557.07	388	3	4.27986	0.288205	5.93019	0.127691
RL19_HUMAN	130	159	NVFKNKRILMEHIHKLKADKARKKLLADQA	29	3557.07	388	60	8.5811	0.103331	6.4161	0.027667
RL19_HUMAN	130	159	NVFKNKRILMEHIHKLKADKARKKLLADQA	29	3557.07	458	0	0	0	5.74675	0.025572
RL19_HUMAN	130	159	NVFKNKRILMEHIHKLKADKARKKLLADQA	29	3557.07	458	3	4.90905	0.117753	5.73412	0.016855
RL19_HUMAN	130	159	NVFKNKRILMEHIHKLKADKARKKLLADQA	29	3557.07	528	0	0	0	5.88376	0.017017
RL19_HUMAN	130	159	NVFKNKRILMEHIHKLKADKARKKLLADQA	29	3557.07	528	3	4.61425	0.220935	5.87938	0.016622
RL19_HUMAN	130	159	NVFKNKRILMEHIHKLKADKARKKLLADQA	29	3557.07	80S	0	0	0	5.92371	0.01476
RL19_HUMAN	130	159	NVFKNKRILMEHIHKLKADKARKKLLADQA	29	3557.07	80S	3	5.29821	0.115938	5.67925	0.079793
RL19_HUMAN	130	159	NVFKNKRILMEHIHKLKADKARKKLLADQA	29	3557.07	80S	60	8.64622	0.267426	5.6201	0.059323
RL19_HUMAN	130	159	NVFKNKRILMEHIHKLKADKARKKLLADQA	29	3557.07	FL50	0	0	0	5.63578	0.038788
RL19_HUMAN	130	159	NVFKNKRILMEHIHKLKADKARKKLLADQA	29	3557.07	FL50	3	4.79102	0.178518	5.60879	0.030052
RL19_HUMAN	172	188	RREERLQAKKEEIIKTL	16	2140.26	123	0	0	0	2.5742	0.006897
RL19_HUMAN	172	188	RREERLQAKKEEIIKTL	16	2140.26	123	3	3.89495	0.177148	2.58893	0.014052
RL19_HUMAN	172	188	RREERLQAKKEEIIKTL	16	2140.26	123	MAX	8.78282	0.023877	2.57856	0
RL19_HUMAN	172	188	RREERLQAKKEEIIKTL	16	2140.26	208	0	0	0	2.62791	0.012733
RL19_HUMAN	172	188	RREERLQAKKEEIIKTL	16	2140.26	208	3	3.57555	0.322454	2.62855	0.006825
RL19_HUMAN	172	188	RREERLQAKKEEIIKTL	16	2140.26	208	MAX	7.60705	0.060593	2.60844	0
RL19_HUMAN	172	188	RREERLQAKKEEIIKTL	16	2140.26	388	0	0	0	2.66849	0.044442
RL19_HUMAN	172	188	RREERLQAKKEEIIKTL	16	2140.26	388	3	3.27393	0.284778	2.64196	0.028115
RL19_HUMAN	172	188	RREERLQAKKEEIIKTL	16	2140.26	388	60	7.19646	0.157997	2.60738	0.017346
RL19_HUMAN	172	188	RREERLQAKKEEIIKTL	16	2140.26	388	MAX	8.24434	0.04507	2.6425	0
RL19_HUMAN	172	188	RREERLQAKKEEIIKTL	16	2140.26	458	0	0	0	2.58996	0.013133
RL19_HUMAN	172	188	RREERLQAKKEEIIKTL	16	2140.26	458	3	3.78685	0.093205	2.58866	0.007668
RL19_HUMAN	172	188	RREERLQAKKEEIIKTL	16	2140.26	458	MAX	8.40607	0.03477	2.59264	0
RL19_HUMAN	172	188	RREERLQAKKEEIIKTL	16	2140.26	528	0	0	0	2.62471	0.014694
RL19_HUMAN	172	188	RREERLQAKKEEIIKTL	16	2140.26	528	3	3.67498	0.164892	2.63687	0.009264
RL19_HUMAN	172	188	RREERLQAKKEEIIKTL	16	2140.26	80S	0	0	0	2.5514	0.009258
RL19_HUMAN	172	188	RREERLQAKKEEIIKTL	16	2140.26	80S	3	4.69362	0.149853	2.55856	0.004494
RL19_HUMAN	172	188	RREERLQAKKEEIIKTL	16	2140.26	80S	60	7.81634	0.176074	2.52856	0.012849
RL19_HUMAN	172	188	RREERLQAKKEEIIKTL	16	2140.26	80S	MAX	8.70188	0.081764	2.5751	0
RL19_HUMAN	172	188	RREERLQAKKEEIIKTL	16	2140.26	FL50	0	0	0	2.58967	0.020212
RL19_HUMAN	172	188	RREERLQAKKEEIIKTL	16	2140.26	FL50	3	3.7859	0.070981	2.57258	0.011054
RL19_HUMAN	172	188	RREERLQAKKEEIIKTL	16	2140.26	FL50	MAX	8.62281	0.055139	2.58052	0
RL22_HUMAN	2	23	APVKKLVVKGGKKKKQVLKFTL	20	2437.61	1-123 RNC	0	0	0	3.65962	0.009424
RL22_HUMAN	2	23	APVKKLVVKGGKKKKQVLKFTL	20	2437.61	1-123 RNC	3	8.00816	0.134289	3.66996	0.017796
RL22_HUMAN	2	23	APVKKLVVKGGKKKKQVLKFTL	20	2437.61	1-123 RNC	MAX	9.43772	0.036849	3.64228	0
RL22_HUMAN	2	23	APVKKLVVKGGKKKKQVLKFTL	20	2437.61	1-208 RNC	0	0	0	3.85935	0.02848
RL22_HUMAN	2	23	APVKKLVVKGGKKKKQVLKFTL	20	2437.61	1-208 RNC	3	8.31268	0.271959	3.83175	0.011286
RL22_HUMAN	2	23	APVKKLVVKGGKKKKQVLKFTL	20	2437.61	1-208 RNC	MAX	10.1765	0.052207	3.77429	0
RL22_HUMAN	2	23	APVKKLVVKGGKKKKQVLKFTL	20	2437.61	1-458 RNC	0	0	0	3.71515	0.01578
RL22_HUMAN	2	23	APVKKLVVKGGKKKKQVLKFTL	20	2437.61	1-458 RNC	3	7.47072	0.109953	3.69662	0.016962
RL22_HUMAN	2	23	APVKKLVVKGGKKKKQVLKFTL	20	2437.61	1-458 RNC	MAX	9.08225	0.077627	3.68092	0
RL22_HUMAN	2	23	APVKKLVVKGGKKKKQVLKFTL	20	2437.61	1-528 RNC	0	0	0	3.87658	0.019382
RL22_HUMAN	2	23	APVKKLVVKGGKKKKQVLKFTL	20	2437.61	1-528 RNC	3	8.20969	0.118855	3.8618	0.028592
RL22_HUMAN	2	23	APVKKLVVKGGKKKKQVLKFTL	20	2437.61	1-528 RNC	MAX	10.4011	0.021737	3.85431	0
RL22_HUMAN	2	23	APVKKLVVKGGKKKKQVLKFTL	20	2437.61	1-528 w/PBT&ATP	0	0	0	3.87658	0.019382
RL22_HUMAN	2	23	APVKKLVVKGGKKKKQVLKFTL	20	2437.61	1-528 w/PBT&ATP	3	9.33073	0.191112	4.13575	0.020384
RL22_HUMAN	2	23	APVKKLVVKGGKKKKQVLKFTL	20	2437.61	1-528 w/PBT&ATP	MAX	10.4011	0.021737	3.85431	0
RL22_HUMAN	2	23	APVKKLVVKGGKKKKQVLKFTL	20	2437.61	80S	0	0	0	3.49328	0.030752
RL22_HUMAN	2	23	APVKKLVVKGGKKKKQVLKFTL	20	2437.61	80S	3	8.95127	0.156003	3.48028	0.027998
RL22_HUMAN	2	23	APVKKLVVKGGKKKKQVLKFTL	20	2437.61	80S	60	9.39629	0.051284	3.46589	0.010742
RL22_HUMAN	2	23	APVKKLVVKGGKKKKQVLKFTL	20	2437.61	80S	MAX	10.6639	0.027527	3.70809	0
RL22_HUMAN	2	23	APVKKLVVKGGKKKKQVLKFTL	20	2437.61	FL50 3C treated	0	0	0	3.58669	0.013487
RL22_HUMAN	2	23	APVKKLVVKGGKKKKQVLKFTL	20	2437.61	FL50 3C treated	3	7.69738	0.214829	3.67491	0.028238
RL22_HUMAN	2	23	APVKKLVVKGGKKKKQVLKFTL	20	2437.61	FL50 3C treated	MAX	9.07406	0.160523	3.58092	0
RL22_HUMAN	2	23	APVKKLVVKGGKKKKQVLKFTL	20	2437.61	FL50 RNC	0	0	0	3.58669	0.013487
RL22_HUMAN	2	23	APVKKLVVKGGKKKKQVLKFTL	20	2437.61	FL50 RNC	3	7.8175	0.243468	3.58403	0.013838
RL22_HUMAN	2	23	APVKKLVVKGGKKKKQVLKFTL	20	2437.61	FL50 RNC	MAX	9.07406	0.160523	3.58092	0
RL22_HUMAN	2	23	APVKKLVVKGGKKKKQVLKFTL	20	2437.61	FL50 RNC w/PBT & ATP	0	0	0	3.58669	0.013487
RL22_HUMAN	2	23	APVKKLVVKGGKKKKQVLKFTL	20	2437.61	FL50 RNC w/PBT & ATP	3	6.53268	0.160523	4.00153	0
RL22_HUMAN	2	23	APVKKLVVKGGKKKKQVLKFTL	20	2437.61	FL50 RNC w/PBT & ATP	MAX	9.07406	0.160523	3.58092	0
RL22_HUMAN	2	34	APVKKLVVKGGKKKKQVLKFTLDCTHPVEDGIM	30	3635.09	1-123 RNC	0	0	0	9.40315	0.012209
RL22_HUMAN	2	34	APVKKLVVKGGKKKKQVLKFTLDCTHPVEDGIM	30	3635.09	1-123 RNC	3	8.45965	0.185149	9.42527	0.011358
RL22_HUMAN	2	34	APVKKLVVKGGKKKKQVLKFTLDCTHPVEDGIM	30	3635.09	1-208 RNC	0	0	0	9.60313	0.013055
RL22_HUMAN	2	34	APVKKLVVKGGKKKKQVLKFTLDCTHPVEDGIM	30	3635.09	1-208 RNC	3	8.94667	0.070879	9.591	0.018154
RL22_HUMAN	2	34	APVKKLVVKGGKKKKQVLKFTLDCTHPVEDGIM	30	3635.09	1-458 RNC	0	0	0	9.45843	0.040032
RL22_HUMAN	2	34	APVKKLVVKGGKKKKQVLKFTLDCTHPVEDGIM	30	3635.09	1-458 RNC	3	8.65232	0.169947	9.44688	0.010797
RL22_HUMAN	2	34	APVKKLVVKGGKKKKQVLKFTLDCTHPVEDGIM	30	3635.09	1-528 RNC	0	0	0	9.61671	0.013115
RL22_HUMAN	2	34	APVKKLVVKGGKKKKQVLKFTLDCTHPVEDGIM	30	3635.09	1-528 RNC	3	8.63497	0.179741	9.61286	0.008556
RL22_HUMAN	2	34	APVKKLVVKGGKKKKQVLKFTLDCTHPVEDGIM	30	3635.09	1-528 w/PBT&ATP	0	0	0	9.61671	0.013115
RL22_HUMAN	2	34	APVKKLVVKGGKKKKQVLKFTLDCTHPVEDGIM	30	3635.09	1-528 w/PBT&ATP	3	9.29536	0.049253	9.64813	0.01938
RL22_HUMAN	2	34	APVKKLVVKGGKKKKQVLKFTLDCTHPVEDGIM	30	3635.09	80S	0	0	0	9.14155	0.224023
RL22_HUMAN	2	34	APVKKLVVKGGKKKKQVLKFTLDCTHPVEDGIM	30	3635.09	80S	3	10.3273	0.449772	9.16856	0.058138
RL22_HUMAN	2	34	APVKKLVVKGGKKKKQVLKFTLDCTHPVEDGIM	30	3635.09	80S	60	13.1568	0.095729	9.07921	0.038427
RL22_HUMAN	2	34	APVKKLVVKGGKKKKQVLKFTLDCTHPVEDGIM	30	3635.09	FL50 3C treated	0	0	0	9.27098	0.024736
RL22_HUMAN	2	34	APVKKLVVKGGKKKKQVLKFTLDCTHPVEDGIM	30	3635.09	FL50 3C treated	3	8.54059	0.261408	9.39438	0.023695
RL22_HUMAN	2	34	APVKKLVVKGGKKKKQVLKFTLDCTHPVEDGIM	30	3635.09	FL50 RNC	0	0	0	9.27098	0.024736
RL22_HUMAN	2	34	APVKKLVVKGGKKKKQVLKFTLDCTHPVEDGIM	30	3635.09	FL50 RNC	3	8.42948	0.236782	9.29859	0.016606
RL22_HUMAN	2	34	APVKKLVVKGGKKKKQVLKFTLDCTHPVEDGIM	30	3635.09	FL50 RNC w/PBT & ATP	0	0	0	9.27098	0.024736
RL22_HUMAN	2	34	APVKKLVVKGGKKKKQVLKFTLDCTHPVEDGIM	30	3635.09	FL50 RNC w/PBT & ATP	3	9.80363	0.120263	9.51619	0.021652
RL22_HUMAN	22	34	TLDCTHPVEDGIM	11	1430.63	1-123 RNC	0	0	0	11.2461	0.02703
RL22_HUMAN	22	34	TLDCTHPVEDGIM	11	1430.63	1-123 RNC	3	1.52031	0.101409	11.2788	0.007692
RL22_HUMAN	22	34	TLDCTHPVEDGIM	11	1430.63	1-123 RNC	MAX	4.62383	0.085794	11.2926	0
RL22_HUMAN	22	34	TLDCTHPVEDGIM	11	1430.63	1-208 RNC	0	0	0	11.3324	0.018473
RL22_HUMAN	22	34	TLDCTHPVEDGIM	11	1430.63	1-208 RNC	3	1.71127	0.079465	11.3332	0.007356
RL22_HUMAN	22	34	TLDCTHPVEDGIM	11	1430.63	1-208 RNC	MAX	4.33061	0.076872	11.2688	0
RL22_HUMAN	22	34	TLDCTHPVEDGIM	11	1430.63	1-388 RNC	0	0	0	10.9929	0.027706
RL22_HUMAN	22	34	TLDCTHPVEDGIM	11	1430.63	1-388 RNC	3	1.6959	0.02558	11.015	0.043919
RL22_HUMAN	22	34	TLDCTHPVEDGIM	11	1430.63	1-388 RNC	60	4.38497	0.06556	10.9548	0.007149
RL22_HUMAN	22	34	TLDCTHPVEDGIM	11	1430.63	1-388 RNC	MAX	4.55526	0.022096	11.0132	0
RL22_HUMAN	22	34	TLDCTHPVEDGIM	11	1430.63	1-458 RNC	0	0	0	11.2655	0.022789
RL22_HUMAN	22	34	TLDCTHPVEDGIM	11	1430.63	1-458 RNC	3	1.60211	0.135713	11.2757	0.023234
RL22_HUMAN	22	34	TLDCTHPVEDGIM	11	1430.63	1-458 RNC	MAX	4.67647	0.13287	11.231	0
RL22_HUMAN	22	34	TLDCTHPVEDGIM	11	1430.63	1-528 RNC	0	0	0	11.327	0.016258
RL22_HUMAN	22	34	TLDCTHPVEDGIM	11	1430.63	1-528 RNC	3	1.64238	0.079427	11.3417	0.009267
RL22_HUMAN	22	34	TLDCTHPVEDGIM	11	1430.63	1-528 w/PBT&ATP	0	0	0	11.327	0.016258
RL22_HUMAN	22	34	TLDCTHPVEDGIM	11	1430.63	1-528 w/PBT&ATP	3	1.66234	0.090394	11.346	0.021784
RL22_HUMAN	22	34	TLDCTHPVEDGIM	11	1430.63	80S	0	0	0	10.8458	0.023024
RL22_HUMAN	22	34	TLDCTHPVEDGIM	11	1430.63	80S	3	2.09163	0.022995	10.8062	0.013011
RL22_HUMAN	22	34	TLDCTHPVEDGIM	11	1430.63	80S	60	4.27407	0.021215	10.7921	0.012036
RL22_HUMAN	22	34	TLDCTHPVEDGIM	11	1430.63	80S	MAX	4.66478	0.009536	10.8606	0
RL22_HUMAN	22	34	TLDCTHPVEDGIM	11	1430.63	FL50 3C treated	0	0	0	11.202	0.032375
RL22_HUMAN	22	34	TLDCTHPVEDGIM	11	1430.63	FL50 3C treated	3	1.69809	0.16274	11.2686	0.029115
RL22_HUMAN	22	34	TLDCTHPVEDGIM	11	1430.63	FL50 3C treated	MAX	4.90354	0.160074	11.2594	0
RL22_HUMAN	22	34	TLDCTHPVEDGIM	11	1430.63	FL50 RNC	0	0	0	11.202	0.032375
RL22_HUMAN	22	34	TLDCTHPVEDGIM	11	1430.63	FL50 RNC	3	1.71615	0.177307	11.2169	0.033937
RL22_HUMAN	22	34	TLDCTHPVEDGIM	11	1430.63	FL50 RNC	MAX	4.90354	0.160074	11.2594	0
RL22_HUMAN	22	34	TLDCTHPVEDGIM	11	1430.63	FL50 RNC w/PBT & ATP	0	0	0	11.202	0.032375
RL22_HUMAN	22	34	TLDCTHPVEDGIM	11	1430.63	FL50 RNC w/PBT & ATP	3	1.76107	0.17322	11.2065	0.026874
RL22_HUMAN	22	34	TLDCTHPVEDGIM	11	1430.63	FL50 RNC w/PBT & ATP	MAX	4.90354	0.160074	11.2594	0
RL22_HUMAN	24	34	DCTHPVEDGIM	9	1216.5	1-123 RNC	0	0	0	8.39248	0.015572
RL22_HUMAN	24	34	DCTHPVEDGIM	9	1216.5	1-123 RNC	3	1.5202	0.082594	8.4315	0.003803
RL22_HUMAN	24	34	DCTHPVEDGIM	9	1216.5	1-123 RNC	MAX	4.64516	0.080673	8.40218	0
RL22_HUMAN	24	34	DCTHPVEDGIM	9	1216.5	1-208 RNC	0	0	0	8.49983	0.020264
RL22_HUMAN	24	34	DCTHPVEDGIM	9	1216.5	1-208 RNC	3	1.59281	0.088781	8.48118	0.009883
RL22_HUMAN	24	34	DCTHPVEDGIM	9	1216.5	1-208 RNC	MAX	4.28612	0.068659	8.42792	0
RL22_HUMAN	24	34	DCTHPVEDGIM	9	1216.5	1-388 RNC	0	0	0	8.21592	0.013272
RL22_HUMAN	24	34	DCTHPVEDGIM	9	1216.5	1-388 RNC	3	1.63081	0.078659	8.22166	0.015343
RL22_HUMAN	24	34	DCTHPVEDGIM	9	1216.5	1-388 RNC	60	4.19952	0.077102	8.17747	0.011264
RL22_HUMAN	24	34	DCTHPVEDGIM	9	1216.5	1-388 RNC	MAX	4.42455	0.076051	8.21114	0
RL22_HUMAN	24	34	DCTHPVEDGIM	9	1216.5	1-458 RNC	0	0	0	8.42014	0.022394
RL22_HUMAN	24	34	DCTHPVEDGIM	9	1216.5	1-458 RNC	3	1.62236	0.105461	8.4235	0.005732
RL22_HUMAN	24	34	DCTHPVEDGIM	9	1216.5	1-458 RNC	MAX	4.61518	0.065965	8.39476	0
RL22_HUMAN	24	34	DCTHPVEDGIM	9	1216.5	1-528 RNC	0	0	0	8.47708	0.010165
RL22_HUMAN	24	34	DCTHPVEDGIM	9	1216.5	1-528 RNC	3	1.54532	0.088726	8.49299	0.007206
RL22_HUMAN	24	34	DCTHPVEDGIM	9	1216.5	1-528 RNC	MAX	4.25231	0.08799	8.45636	0
RL22_HUMAN	24	34	DCTHPVEDGIM	9	1216.5	1-528 w/PBT&ATP	0	0	0	8.47708	0.010165
RL22_HUMAN	24	34	DCTHPVEDGIM	9	1216.5	1-528 w/PBT&ATP	3	1.48024	0.090671	8.50169	0.008282
RL22_HUMAN	24	34	DCTHPVEDGIM	9	1216.5	1-528 w/PBT&ATP	MAX	4.25231	0.08799	8.45636	0
RL22_HUMAN	24	34	DCTHPVEDGIM	9	1216.5	80S	0	0	0	8.03829	0.027256
RL22_HUMAN	24	34	DCTHPVEDGIM	9	1216.5	80S	3	2.06678	0.06042	8.03185	0.01355
RL22_HUMAN	24	34	DCTHPVEDGIM	9	1216.5	80S	60	4.25913	0.046672	7.99557	0.014664
RL22_HUMAN	24	34	DCTHPVEDGIM	9	1216.5	80S	MAX	4.49081	0.029962	8.04972	0
RL22_HUMAN	24	34	DCTHPVEDGIM	9	1216.5	FL50 3C treated	0	0	0	8.36993	0.010582
RL22_HUMAN	24	34	DCTHPVEDGIM	9	1216.5	FL50 3C treated	3	1.52371	0.132428	8.42874	0.015639
RL22_HUMAN	24	34	DCTHPVEDGIM	9	1216.5	FL50 3C treated	MAX	4.35018	0.119202	8.34662	0
RL22_HUMAN	24	34	DCTHPVEDGIM	9	1216.5	FL50 RNC	0	0	0	8.36993	0.010582
RL22_HUMAN	24	34	DCTHPVEDGIM	9	1216.5	FL50 RNC	3	1.53037	0.135732	8.36445	0.024004
RL22_HUMAN	24	34	DCTHPVEDGIM	9	1216.5	FL50 RNC	MAX	4.35018	0.119202	8.34662	0
RL22_HUMAN	24	34	DCTHPVEDGIM	9	1216.5	FL50 RNC w/PBT & ATP	0	0	0	8.36993	0.010582
RL22_HUMAN	24	34	DCTHPVEDGIM	9	1216.5	FL50 RNC w/PBT & ATP	3	1.53131	0.123947	8.38392	0.01322
RL22_HUMAN	24	34	DCTHPVEDGIM	9	1216.5	FL50 RNC w/PBT & ATP	MAX	4.35018	0.119202	8.34662	0
RL22_HUMAN	40	45	EQFLQE	5	793.373	1-123 RNC	0	0	0	7.90097	0.053648
RL22_HUMAN	40	45	EQFLQE	5	793.373	1-123 RNC	3	0.331418	0.036156	7.96492	0.001403
RL22_HUMAN	40	45	EQFLQE	5	793.373	1-123 RNC	MAX	2.79699	0.015752	7.93267	0
RL22_HUMAN	40	45	EQFLQE	5	793.373	1-208 RNC	0	0	0	8.02364	0.020362
RL22_HUMAN	40	45	EQFLQE	5	793.373	1-208 RNC	3	0.298731	0.038489	8.04122	0.001184
RL22_HUMAN	40	45	EQFLQE	5	793.373	1-208 RNC	MAX	3.25324	0.018739	7.93141	0
RL22_HUMAN	40	45	EQFLQE	5	793.373	1-388 RNC	0	0	0	7.72319	0.012948
RL22_HUMAN	40	45	EQFLQE	5	793.373	1-388 RNC	3	0.335313	0.013141	7.7333	0.016095
RL22_HUMAN	40	45	EQFLQE	5	793.373	1-388 RNC	60	1.09572	0.049058	7.71339	0.011899
RL22_HUMAN	40	45	EQFLQE	5	793.373	1-458 RNC	0	0	0	7.97548	0.012967
RL22_HUMAN	40	45	EQFLQE	5	793.373	1-458 RNC	3	0.323922	0.008111	7.96985	0.005898
RL22_HUMAN	40	45	EQFLQE	5	793.373	1-458 RNC	MAX	3.12048	0.001438	7.91974	0
RL22_HUMAN	40	45	EQFLQE	5	793.373	1-528 RNC	0	0	0	8.0174	0.011266
RL22_HUMAN	40	45	EQFLQE	5	793.373	1-528 RNC	3	0.26744	0.051461	8.03937	0.00979
RL22_HUMAN	40	45	EQFLQE	5	793.373	1-528 w/PBT&ATP	0	0	0	8.0174	0.011266
RL22_HUMAN	40	45	EQFLQE	5	793.373	1-528 w/PBT&ATP	3	0.274573	0.026104	8.0434	0.006569
RL22_HUMAN	40	45	EQFLQE	5	793.373	80S	0	0	0	7.53821	0.035031
RL22_HUMAN	40	45	EQFLQE	5	793.373	80S	3	0.645401	0.025054	7.54134	0.021183
RL22_HUMAN	40	45	EQFLQE	5	793.373	80S	60	1.49753	0.037602	7.5246	0.011711
RL22_HUMAN	40	45	EQFLQE	5	793.373	80S	MAX	2.89245	0.009248	7.5648	0
RL22_HUMAN	40	45	EQFLQE	5	793.373	FL50 3C treated	0	0	0	7.89471	0.012473
RL22_HUMAN	40	45	EQFLQE	5	793.373	FL50 3C treated	3	0.322731	0.015776	7.97029	0.023211
RL22_HUMAN	40	45	EQFLQE	5	793.373	FL50 3C treated	MAX	2.70816	0.006919	7.90914	0
RL22_HUMAN	40	45	EQFLQE	5	793.373	FL50 RNC	0	0	0	7.89471	0.012473
RL22_HUMAN	40	45	EQFLQE	5	793.373	FL50 RNC	3	0.351235	0.013185	7.89442	0.037397
RL22_HUMAN	40	45	EQFLQE	5	793.373	FL50 RNC	MAX	2.70816	0.006919	7.90914	0
RL22_HUMAN	40	45	EQFLQE	5	793.373	FL50 RNC w/PBT & ATP	0	0	0	7.89471	0.012473
RL22_HUMAN	40	45	EQFLQE	5	793.373	FL50 RNC w/PBT & ATP	3	0.361183	0.007614	7.93792	0.019583
RL22_HUMAN	40	45	EQFLQE	5	793.373	FL50 RNC w/PBT & ATP	MAX	2.70816	0.006919	7.90914	0
RL22_HUMAN	42	57	FLQERIKVNGKAGNLG	15	1743.99	1-123 RNC	0	0	0	7.02499	0.027514
RL22_HUMAN	42	57	FLQERIKVNGKAGNLG	15	1743.99	1-123 RNC	3	0.9759	0.074367	7.09091	0.012026
RL22_HUMAN	42	57	FLQERIKVNGKAGNLG	15	1743.99	1-208 RNC	0	0	0	7.23678	0.015724
RL22_HUMAN	42	57	FLQERIKVNGKAGNLG	15	1743.99	1-208 RNC	3	0.962374	0.196125	7.25634	0.006219
RL22_HUMAN	42	57	FLQERIKVNGKAGNLG	15	1743.99	1-208 RNC	MAX	9.10766	0.175693	7.21342	0
RL22_HUMAN	42	57	FLQERIKVNGKAGNLG	15	1743.99	1-388 RNC	0	0	0	7.11563	0.052038
RL22_HUMAN	42	57	FLQERIKVNGKAGNLG	15	1743.99	1-388 RNC	3	1.14021	0.056273	7.08945	0.042929
RL22_HUMAN	42	57	FLQERIKVNGKAGNLG	15	1743.99	1-388 RNC	60	1.72038	0.081828	7.03489	0.018673
RL22_HUMAN	42	57	FLQERIKVNGKAGNLG	15	1743.99	1-458 RNC	0	0	0	7.10801	0.028275
RL22_HUMAN	42	57	FLQERIKVNGKAGNLG	15	1743.99	1-458 RNC	3	1.12393	0.16075	7.11167	0.010625
RL22_HUMAN	42	57	FLQERIKVNGKAGNLG	15	1743.99	1-458 RNC	MAX	7.35381	0.148926	7.05347	0
RL22_HUMAN	42	57	FLQERIKVNGKAGNLG	15	1743.99	1-528 RNC	0	0	0	7.25137	0.014252
RL22_HUMAN	42	57	FLQERIKVNGKAGNLG	15	1743.99	1-528 RNC	3	0.92883	0.130088	7.26848	0.021886
RL22_HUMAN	42	57	FLQERIKVNGKAGNLG	15	1743.99	1-528 RNC	MAX	6.90283	0.093116	7.22021	0
RL22_HUMAN	42	57	FLQERIKVNGKAGNLG	15	1743.99	1-528 w/PBT&ATP	0	0	0	7.25137	0.014252
RL22_HUMAN	42	57	FLQERIKVNGKAGNLG	15	1743.99	1-528 w/PBT&ATP	3	1.01398	0.129963	7.27893	0.015382
RL22_HUMAN	42	57	FLQERIKVNGKAGNLG	15	1743.99	1-528 w/PBT&ATP	MAX	6.90283	0.093116	7.22021	0
RL22_HUMAN	42	57	FLQERIKVNGKAGNLG	15	1743.99	FL50 3C treated	0	0	0	6.91714	0.0213
RL22_HUMAN	42	57	FLQERIKVNGKAGNLG	15	1743.99	FL50 3C treated	3	1.066	0.147949	7.0918	0.024756
RL22_HUMAN	42	57	FLQERIKVNGKAGNLG	15	1743.99	FL50 3C treated	MAX	7.08896	0.10183	6.97831	0
RL22_HUMAN	42	57	FLQERIKVNGKAGNLG	15	1743.99	FL50 RNC	0	0	0	6.91714	0.0213
RL22_HUMAN	42	57	FLQERIKVNGKAGNLG	15	1743.99	FL50 RNC	3	1.05373	0.115083	6.95303	0.033499
RL22_HUMAN	42	57	FLQERIKVNGKAGNLG	15	1743.99	FL50 RNC	MAX	7.08896	0.10183	6.97831	0
RL22_HUMAN	42	57	FLQERIKVNGKAGNLG	15	1743.99	FL50 RNC w/PBT & ATP	0	0	0	6.91714	0.0213
RL22_HUMAN	42	57	FLQERIKVNGKAGNLG	15	1743.99	FL50 RNC w/PBT & ATP	3	1.11954	0.142621	7.0713	0.025852
RL22_HUMAN	42	57	FLQERIKVNGKAGNLG	15	1743.99	FL50 RNC w/PBT & ATP	MAX	7.08896	0.10183	6.97831	0
RL22_HUMAN	46	67	RIKVNGKAGNLGGGVVTIERSK	21	2253.32	1-123 RNC	0	0	0	4.51218	0.041231
RL22_HUMAN	46	67	RIKVNGKAGNLGGGVVTIERSK	21	2253.32	1-123 RNC	3	3.97862	0.181171	4.59254	0.00933
RL22_HUMAN	46	67	RIKVNGKAGNLGGGVVTIERSK	21	2253.32	1-123 RNC	MAX	9.40206	0.160837	4.53736	0
RL22_HUMAN	46	67	RIKVNGKAGNLGGGVVTIERSK	21	2253.32	1-208 RNC	0	0	0	4.76048	0.021989
RL22_HUMAN	46	67	RIKVNGKAGNLGGGVVTIERSK	21	2253.32	1-208 RNC	3	3.87681	0.119779	4.761	0.002738
RL22_HUMAN	46	67	RIKVNGKAGNLGGGVVTIERSK	21	2253.32	1-208 RNC	MAX	8.54547	0.013586	4.69245	0
RL22_HUMAN	46	67	RIKVNGKAGNLGGGVVTIERSK	21	2253.32	1-388 RNC	0	0	0	4.84121	0.12966
RL22_HUMAN	46	67	RIKVNGKAGNLGGGVVTIERSK	21	2253.32	1-388 RNC	3	4.09043	0.093496	4.76459	0.094096
RL22_HUMAN	46	67	RIKVNGKAGNLGGGVVTIERSK	21	2253.32	1-388 RNC	60	8.22827	0.084846	4.66252	0.034327
RL22_HUMAN	46	67	RIKVNGKAGNLGGGVVTIERSK	21	2253.32	1-388 RNC	MAX	9.66605	0.011493	4.82867	0
RL22_HUMAN	46	67	RIKVNGKAGNLGGGVVTIERSK	21	2253.32	1-458 RNC	0	0	0	4.62653	0.025362
RL22_HUMAN	46	67	RIKVNGKAGNLGGGVVTIERSK	21	2253.32	1-458 RNC	3	3.75538	0.422187	4.62929	0.024345
RL22_HUMAN	46	67	RIKVNGKAGNLGGGVVTIERSK	21	2253.32	1-458 RNC	MAX	8.47901	0.422017	4.61008	0
RL22_HUMAN	46	67	RIKVNGKAGNLGGGVVTIERSK	21	2253.32	1-528 RNC	0	0	0	4.76467	0.016652
RL22_HUMAN	46	67	RIKVNGKAGNLGGGVVTIERSK	21	2253.32	1-528 RNC	3	4.13581	0.186183	4.76115	0.020518
RL22_HUMAN	46	67	RIKVNGKAGNLGGGVVTIERSK	21	2253.32	1-528 RNC	MAX	8.65944	0.03967	4.79	0
RL22_HUMAN	46	67	RIKVNGKAGNLGGGVVTIERSK	21	2253.32	1-528 w/PBT&ATP	0	0	0	4.76467	0.016652
RL22_HUMAN	46	67	RIKVNGKAGNLGGGVVTIERSK	21	2253.32	1-528 w/PBT&ATP	3	3.80854	0.186939	4.84356	0.010418
RL22_HUMAN	46	67	RIKVNGKAGNLGGGVVTIERSK	21	2253.32	1-528 w/PBT&ATP	MAX	8.65944	0.03967	4.79	0
RL22_HUMAN	46	67	RIKVNGKAGNLGGGVVTIERSK	21	2253.32	80S	0	0	0	4.36084	0.042711
RL22_HUMAN	46	67	RIKVNGKAGNLGGGVVTIERSK	21	2253.32	80S	3	3.89439	0.044422	4.38	0.03505
RL22_HUMAN	46	67	RIKVNGKAGNLGGGVVTIERSK	21	2253.32	80S	60	8.24749	0.022866	4.32263	0.002545
RL22_HUMAN	46	67	RIKVNGKAGNLGGGVVTIERSK	21	2253.32	80S	MAX	9.47654	0.000477	4.46697	0
RL22_HUMAN	46	67	RIKVNGKAGNLGGGVVTIERSK	21	2253.32	FL50 3C treated	0	0	0	4.46003	0.000839
RL22_HUMAN	46	67	RIKVNGKAGNLGGGVVTIERSK	21	2253.32	FL50 3C treated	3	4.12708	0.27642	4.61429	0.042546
RL22_HUMAN	46	67	RIKVNGKAGNLGGGVVTIERSK	21	2253.32	FL50 RNC	0	0	0	4.46003	0.000839
RL22_HUMAN	46	67	RIKVNGKAGNLGGGVVTIERSK	21	2253.32	FL50 RNC	3	4.01509	0.173019	4.4674	0.046923
RL22_HUMAN	46	67	RIKVNGKAGNLGGGVVTIERSK	21	2253.32	FL50 RNC w/PBT & ATP	0	0	0	4.46003	0.000839
RL22_HUMAN	46	67	RIKVNGKAGNLGGGVVTIERSK	21	2253.32	FL50 RNC w/PBT & ATP	3	4.15961	0.322783	4.9004	0.030148
RL22_HUMAN	60	71	VVTIERSKSKIT	11	1360.82	1-123 RNC	0	0	0	6.55928	0.025312
RL22_HUMAN	60	71	VVTIERSKSKIT	11	1360.82	1-123 RNC	3	1.70559	0.066486	6.59177	0.015062
RL22_HUMAN	60	71	VVTIERSKSKIT	11	1360.82	1-123 RNC	MAX	3.72502	0.027656	6.57958	0
RL22_HUMAN	60	71	VVTIERSKSKIT	11	1360.82	1-208 RNC	0	0	0	6.78614	0.027903
RL22_HUMAN	60	71	VVTIERSKSKIT	11	1360.82	1-208 RNC	3	1.75794	0.046542	6.77495	0.004092
RL22_HUMAN	60	71	VVTIERSKSKIT	11	1360.82	1-208 RNC	MAX	4.0064	0.042793	6.66955	0
RL22_HUMAN	60	71	VVTIERSKSKIT	11	1360.82	1-388 RNC	0	0	0	6.80902	0.102829
RL22_HUMAN	60	71	VVTIERSKSKIT	11	1360.82	1-388 RNC	3	1.99449	0.05594	6.7374	0.143236
RL22_HUMAN	60	71	VVTIERSKSKIT	11	1360.82	1-388 RNC	60	2.75337	0.016601	6.67575	0.05279
RL22_HUMAN	60	71	VVTIERSKSKIT	11	1360.82	1-388 RNC	MAX	4.33144	0.011752	6.76879	0
RL22_HUMAN	60	71	VVTIERSKSKIT	11	1360.82	1-458 RNC	0	0	0	6.63899	0.025476
RL22_HUMAN	60	71	VVTIERSKSKIT	11	1360.82	1-458 RNC	3	1.81076	0.068358	6.62961	0.01087
RL22_HUMAN	60	71	VVTIERSKSKIT	11	1360.82	1-458 RNC	MAX	4.07446	0.028521	6.58132	0
RL22_HUMAN	60	71	VVTIERSKSKIT	11	1360.82	1-528 RNC	0	0	0	6.77949	0.006703
RL22_HUMAN	60	71	VVTIERSKSKIT	11	1360.82	1-528 RNC	3	1.80241	0.067775	6.79561	0.023448
RL22_HUMAN	60	71	VVTIERSKSKIT	11	1360.82	1-528 RNC	MAX	4.05776	0.058988	6.76647	0
RL22_HUMAN	60	71	VVTIERSKSKIT	11	1360.82	1-528 w/PBT&ATP	0	0	0	6.77949	0.006703
RL22_HUMAN	60	71	VVTIERSKSKIT	11	1360.82	1-528 w/PBT&ATP	3	2.09671	0.08289	6.85072	0.011615
RL22_HUMAN	60	71	VVTIERSKSKIT	11	1360.82	1-528 w/PBT&ATP	MAX	4.05776	0.058988	6.76647	0
RL22_HUMAN	60	71	VVTIERSKSKIT	11	1360.82	80S	0	0	0	6.21841	0.000927
RL22_HUMAN	60	71	VVTIERSKSKIT	11	1360.82	80S	3	2.37118	0.026008	6.20873	0
RL22_HUMAN	60	71	VVTIERSKSKIT	11	1360.82	80S	60	3.0108	0.093016	6.15876	0.017804
RL22_HUMAN	60	71	VVTIERSKSKIT	11	1360.82	FL50 3C treated	0	0	0	6.46321	0.026288
RL22_HUMAN	60	71	VVTIERSKSKIT	11	1360.82	FL50 3C treated	3	1.77869	0.042968	6.6013	0.029754
RL22_HUMAN	60	71	VVTIERSKSKIT	11	1360.82	FL50 3C treated	MAX	4.02589	0.011222	6.5049	0
RL22_HUMAN	60	71	VVTIERSKSKIT	11	1360.82	FL50 RNC	0	0	0	6.46321	0.026288
RL22_HUMAN	60	71	VVTIERSKSKIT	11	1360.82	FL50 RNC	3	1.78474	0.065275	6.49438	0.028851
RL22_HUMAN	60	71	VVTIERSKSKIT	11	1360.82	FL50 RNC	MAX	4.02589	0.011222	6.5049	0
RL22_HUMAN	60	71	VVTIERSKSKIT	11	1360.82	FL50 RNC w/PBT & ATP	0	0	0	6.46321	0.026288
RL22_HUMAN	60	71	VVTIERSKSKIT	11	1360.82	FL50 RNC w/PBT & ATP	3	1.80385	0.075458	6.64164	0.028296
RL22_HUMAN	60	71	VVTIERSKSKIT	11	1360.82	FL50 RNC w/PBT & ATP	MAX	4.02589	0.011222	6.5049	0
RL22_HUMAN	63	85	IERSKSKITVTSEVPFSKRYLKY	21	2759.55	1-123 RNC	0	0	0	9.33854	0.036737
RL22_HUMAN	63	85	IERSKSKITVTSEVPFSKRYLKY	21	2759.55	1-123 RNC	3	2.53783	0.143497	9.37781	0.010375
RL22_HUMAN	63	85	IERSKSKITVTSEVPFSKRYLKY	21	2759.55	1-123 RNC	MAX	8.77024	0.082447	9.36807	0
RL22_HUMAN	63	85	IERSKSKITVTSEVPFSKRYLKY	21	2759.55	1-208 RNC	0	0	0	9.51396	0.0126
RL22_HUMAN	63	85	IERSKSKITVTSEVPFSKRYLKY	21	2759.55	1-208 RNC	3	2.50381	0.099909	9.50833	0.01046
RL22_HUMAN	63	85	IERSKSKITVTSEVPFSKRYLKY	21	2759.55	1-208 RNC	MAX	8.67272	0.007455	9.404	0
RL22_HUMAN	63	85	IERSKSKITVTSEVPFSKRYLKY	21	2759.55	1-388 RNC	0	0	0	9.31994	0.072592
RL22_HUMAN	63	85	IERSKSKITVTSEVPFSKRYLKY	21	2759.55	1-388 RNC	3	2.83275	0.079183	9.27261	0.056708
RL22_HUMAN	63	85	IERSKSKITVTSEVPFSKRYLKY	21	2759.55	1-388 RNC	60	4.92622	0.162005	9.21796	0.024222
RL22_HUMAN	63	85	IERSKSKITVTSEVPFSKRYLKY	21	2759.55	1-388 RNC	MAX	9.69071	0.061992	9.27386	0
RL22_HUMAN	63	85	IERSKSKITVTSEVPFSKRYLKY	21	2759.55	1-458 RNC	0	0	0	9.41049	0.031852
RL22_HUMAN	63	85	IERSKSKITVTSEVPFSKRYLKY	21	2759.55	1-458 RNC	3	2.70385	0.07935	9.39614	0
RL22_HUMAN	63	85	IERSKSKITVTSEVPFSKRYLKY	21	2759.55	1-458 RNC	MAX	8.89109	0.07935	9.3654	0
RL22_HUMAN	63	85	IERSKSKITVTSEVPFSKRYLKY	21	2759.55	1-528 RNC	0	0	0	9.49816	0.019125
RL22_HUMAN	63	85	IERSKSKITVTSEVPFSKRYLKY	21	2759.55	1-528 RNC	3	2.68506	0.167206	9.51502	0.010012
RL22_HUMAN	63	85	IERSKSKITVTSEVPFSKRYLKY	21	2759.55	1-528 RNC	MAX	9.13512	0.083061	9.44675	0
RL22_HUMAN	63	85	IERSKSKITVTSEVPFSKRYLKY	21	2759.55	1-528 w/PBT&ATP	0	0	0	9.49816	0.019125
RL22_HUMAN	63	85	IERSKSKITVTSEVPFSKRYLKY	21	2759.55	1-528 w/PBT&ATP	3	2.91716	0.092944	9.52937	0.018913
RL22_HUMAN	63	85	IERSKSKITVTSEVPFSKRYLKY	21	2759.55	1-528 w/PBT&ATP	MAX	9.13512	0.083061	9.44675	0
RL22_HUMAN	63	85	IERSKSKITVTSEVPFSKRYLKY	21	2759.55	80S	0	0	0	8.96993	0.025033
RL22_HUMAN	63	85	IERSKSKITVTSEVPFSKRYLKY	21	2759.55	80S	3	2.96585	0.006117	8.95663	0
RL22_HUMAN	63	85	IERSKSKITVTSEVPFSKRYLKY	21	2759.55	80S	MAX	9.5568	0.006117	9.02638	0
RL22_HUMAN	99	110	WLRVVANSKESY	11	1451.76	1-123 RNC	0	0	0	8.90938	0.032119
RL22_HUMAN	99	110	WLRVVANSKESY	11	1451.76	1-123 RNC	3	3.28416	0.107782	8.93832	0.000422
RL22_HUMAN	99	110	WLRVVANSKESY	11	1451.76	1-123 RNC	MAX	5.75908	0.02103	8.95177	0
RL22_HUMAN	99	110	WLRVVANSKESY	11	1451.76	1-388 RNC	0	0	0	8.90938	0.007789
RL22_HUMAN	99	110	WLRVVANSKESY	11	1451.76	1-458 RNC	0	0	0	8.96723	0.038742
RL22_HUMAN	99	110	WLRVVANSKESY	11	1451.76	1-458 RNC	3	3.05341	0.169184	8.95217	0.00407
RL22_HUMAN	99	110	WLRVVANSKESY	11	1451.76	1-458 RNC	MAX	6.20403	0.041478	8.95086	0
RL22_HUMAN	99	110	WLRVVANSKESY	11	1451.76	FL50 3C treated	0	0	0	8.81432	0.01647
RL22_HUMAN	99	110	WLRVVANSKESY	11	1451.76	FL50 3C treated	3	3.21983	0.045264	8.94823	0.03877
RL22_HUMAN	99	110	WLRVVANSKESY	11	1451.76	FL50 3C treated	MAX	6.416	0.042651	8.88298	0
RL22_HUMAN	99	110	WLRVVANSKESY	11	1451.76	FL50 RNC	0	0	0	8.81432	0.01647
RL22_HUMAN	99	110	WLRVVANSKESY	11	1451.76	FL50 RNC	3	3.16769	0.07128	8.83974	0.031176
RL22_HUMAN	99	110	WLRVVANSKESY	11	1451.76	FL50 RNC	MAX	6.416	0.042651	8.88298	0
RL22_HUMAN	99	110	WLRVVANSKESY	11	1451.76	FL50 RNC w/PBT & ATP	0	0	0	8.81432	0.01647
RL22_HUMAN	99	110	WLRVVANSKESY	11	1451.76	FL50 RNC w/PBT & ATP	3	3.21748	0.132823	8.87555	0.030128
RL22_HUMAN	99	110	WLRVVANSKESY	11	1451.76	FL50 RNC w/PBT & ATP	MAX	6.416	0.042651	8.88298	0
RL22_HUMAN	99	111	WLRVVANSKESYE	12	1580.81	1-123 RNC	0	0	0	8.6705	0.027875
RL22_HUMAN	99	111	WLRVVANSKESYE	12	1580.81	1-123 RNC	3	2.90101	0.0385	8.71667	0.002074
RL22_HUMAN	99	111	WLRVVANSKESYE	12	1580.81	1-123 RNC	MAX	6.18658	0.033555	8.7163	0
RL22_HUMAN	99	111	WLRVVANSKESYE	12	1580.81	1-208 RNC	0	0	0	8.83511	0.021236
RL22_HUMAN	99	111	WLRVVANSKESYE	12	1580.81	1-208 RNC	3	3.16661	0.106415	8.81836	0.009452
RL22_HUMAN	99	111	WLRVVANSKESYE	12	1580.81	1-208 RNC	MAX	6.25554	0.016981	8.73645	0
RL22_HUMAN	99	111	WLRVVANSKESYE	12	1580.81	1-388 RNC	0	0	0	8.66782	0.024503
RL22_HUMAN	99	111	WLRVVANSKESYE	12	1580.81	1-388 RNC	3	3.00361	0.138345	8.6373	0.02477
RL22_HUMAN	99	111	WLRVVANSKESYE	12	1580.81	1-388 RNC	60	4.02856	0.151558	8.59657	0.017902
RL22_HUMAN	99	111	WLRVVANSKESYE	12	1580.81	1-458 RNC	0	0	0	8.72255	0.026793
RL22_HUMAN	99	111	WLRVVANSKESYE	12	1580.81	1-458 RNC	3	2.9145	0.041979	8.72164	0.001223
RL22_HUMAN	99	111	WLRVVANSKESYE	12	1580.81	1-458 RNC	MAX	6.59174	0.030959	8.70107	0
RL22_HUMAN	99	111	WLRVVANSKESYE	12	1580.81	1-528 RNC	0	0	0	8.80986	0.0106
RL22_HUMAN	99	111	WLRVVANSKESYE	12	1580.81	1-528 RNC	3	2.83187	0.023011	8.82366	0.017813
RL22_HUMAN	99	111	WLRVVANSKESYE	12	1580.81	1-528 w/PBT&ATP	0	0	0	8.80986	0.0106
RL22_HUMAN	99	111	WLRVVANSKESYE	12	1580.81	1-528 w/PBT&ATP	3	2.8866	0.046476	8.83577	0.01551
RL22_HUMAN	99	111	WLRVVANSKESYE	12	1580.81	FL50 3C treated	0	0	0	8.57181	0.021108
RL22_HUMAN	99	111	WLRVVANSKESYE	12	1580.81	FL50 3C treated	3	2.99257	0.019266	8.70622	0.026163
RL22_HUMAN	99	111	WLRVVANSKESYE	12	1580.81	FL50 3C treated	MAX	6.04685	0.010741	8.65123	0
RL22_HUMAN	99	111	WLRVVANSKESYE	12	1580.81	FL50 RNC	0	0	0	8.57181	0.021108
RL22_HUMAN	99	111	WLRVVANSKESYE	12	1580.81	FL50 RNC	3	2.87899	0.074323	8.60785	0.030471
RL22_HUMAN	99	111	WLRVVANSKESYE	12	1580.81	FL50 RNC	MAX	6.04685	0.010741	8.65123	0
RL22_HUMAN	99	111	WLRVVANSKESYE	12	1580.81	FL50 RNC w/PBT & ATP	0	0	0	8.57181	0.021108
RL22_HUMAN	99	111	WLRVVANSKESYE	12	1580.81	FL50 RNC w/PBT & ATP	3	3.00958	0.051147	8.62405	0.030921
RL22_HUMAN	99	111	WLRVVANSKESYE	12	1580.81	FL50 RNC w/PBT & ATP	MAX	6.04685	0.010741	8.65123	0
RL22_HUMAN	101	114	RVVANSKESYELRY	13	1713.89	1-123 RNC	0	0	0	6.3813	0.049394
RL22_HUMAN	101	114	RVVANSKESYELRY	13	1713.89	1-123 RNC	3	2.71801	0.152753	6.485	0.020915
RL22_HUMAN	101	114	RVVANSKESYELRY	13	1713.89	1-208 RNC	0	0	0	6.60957	0.017219
RL22_HUMAN	101	114	RVVANSKESYELRY	13	1713.89	1-208 RNC	3	3.05714	0.145453	6.61494	0.003328
RL22_HUMAN	101	114	RVVANSKESYELRY	13	1713.89	1-208 RNC	MAX	6.6501	0.021151	6.5083	0
RL22_HUMAN	101	114	RVVANSKESYELRY	13	1713.89	1-388 RNC	0	0	0	6.482	0.031546
RL22_HUMAN	101	114	RVVANSKESYELRY	13	1713.89	1-388 RNC	3	3.2046	0.110485	6.47626	0.029133
RL22_HUMAN	101	114	RVVANSKESYELRY	13	1713.89	1-388 RNC	60	3.94143	0.190619	6.43717	0.026473
RL22_HUMAN	101	114	RVVANSKESYELRY	13	1713.89	1-458 RNC	0	0	0	6.49197	0.052107
RL22_HUMAN	101	114	RVVANSKESYELRY	13	1713.89	1-458 RNC	3	2.72569	0.151142	6.4839	0.016062
RL22_HUMAN	101	114	RVVANSKESYELRY	13	1713.89	1-528 RNC	0	0	0	6.62324	0.002107
RL22_HUMAN	101	114	RVVANSKESYELRY	13	1713.89	1-528 RNC	3	3.08337	0.059295	6.62817	0.023761
RL22_HUMAN	101	114	RVVANSKESYELRY	13	1713.89	1-528 w/PBT&ATP	0	0	0	6.62324	0.002107
RL22_HUMAN	101	114	RVVANSKESYELRY	13	1713.89	1-528 w/PBT&ATP	3	2.91832	0.044487	6.6528	0.014134
RL22_HUMAN	101	114	RVVANSKESYELRY	13	1713.89	80S	0	0	0	6.10173	0
RL22_HUMAN	101	114	RVVANSKESYELRY	13	1713.89	80S	3	3.30885	0.04712	6.08356	0.040406
RL22_HUMAN	101	114	RVVANSKESYELRY	13	1713.89	80S	60	3.56648	0.154091	6.04878	0.021029
RL22_HUMAN	101	114	RVVANSKESYELRY	13	1713.89	FL50 3C treated	0	0	0	6.3439	0.002546
RL22_HUMAN	101	114	RVVANSKESYELRY	13	1713.89	FL50 3C treated	3	2.81365	0.156566	6.4707	0.019342
RL22_HUMAN	101	114	RVVANSKESYELRY	13	1713.89	FL50 RNC	0	0	0	6.3439	0.002546
RL22_HUMAN	101	114	RVVANSKESYELRY	13	1713.89	FL50 RNC w/PBT & ATP	0	0	0	6.3439	0.002546
RL22_HUMAN	101	114	RVVANSKESYELRY	13	1713.89	FL50 RNC w/PBT & ATP	3	3.3904	0.088223	6.4244	0.022605
RL22_HUMAN	112	119	LRYFQINQ	7	1081.58	1-123 RNC	0	0	0	10.6331	0.045179
RL22_HUMAN	112	119	LRYFQINQ	7	1081.58	1-123 RNC	3	4.79783	0.05006	10.7022	0.00293
RL22_HUMAN	112	119	LRYFQINQ	7	1081.58	1-123 RNC	MAX	4.6823	0.039934	10.7514	0
RL22_HUMAN	112	119	LRYFQINQ	7	1081.58	1-208 RNC	0	0	0	10.7933	0.016668
RL22_HUMAN	112	119	LRYFQINQ	7	1081.58	1-208 RNC	3	4.78386	0.034456	10.8025	0.009518
RL22_HUMAN	112	119	LRYFQINQ	7	1081.58	1-208 RNC	MAX	4.59796	0.030352	10.739	0
RL22_HUMAN	112	119	LRYFQINQ	7	1081.58	1-388 RNC	0	0	0	10.4736	0.034929
RL22_HUMAN	112	119	LRYFQINQ	7	1081.58	1-388 RNC	3	4.647	0.21715	10.4782	0.047842
RL22_HUMAN	112	119	LRYFQINQ	7	1081.58	1-388 RNC	60	4.78931	0.044469	10.4634	0.015048
RL22_HUMAN	112	119	LRYFQINQ	7	1081.58	1-458 RNC	0	0	0	10.6814	0.004303
RL22_HUMAN	112	119	LRYFQINQ	7	1081.58	1-458 RNC	3	4.6803	0.058558	10.7105	0.019657
RL22_HUMAN	112	119	LRYFQINQ	7	1081.58	1-458 RNC	MAX	4.72734	0.011276	10.6844	0
RL22_HUMAN	112	119	LRYFQINQ	7	1081.58	1-528 RNC	0	0	0	10.7871	0.013136
RL22_HUMAN	112	119	LRYFQINQ	7	1081.58	1-528 RNC	3	4.78517	0.063384	10.8082	0.006317
RL22_HUMAN	112	119	LRYFQINQ	7	1081.58	1-528 RNC	MAX	4.71599	0.046052	10.7847	0
RL22_HUMAN	112	119	LRYFQINQ	7	1081.58	1-528 w/PBT&ATP	0	0	0	10.7871	0.013136
RL22_HUMAN	112	119	LRYFQINQ	7	1081.58	1-528 w/PBT&ATP	3	4.71199	0.104344	10.8249	0.023557
RL22_HUMAN	112	119	LRYFQINQ	7	1081.58	1-528 w/PBT&ATP	MAX	4.71599	0.046052	10.7847	0
RL22_HUMAN	112	119	LRYFQINQ	7	1081.58	FL50 3C treated	0	0	0	10.5964	0.019807
RL22_HUMAN	112	119	LRYFQINQ	7	1081.58	FL50 3C treated	3	4.69323	0.061021	10.6986	0.030515
RL22_HUMAN	112	119	LRYFQINQ	7	1081.58	FL50 3C treated	MAX	4.57165	0.025608	10.6962	0
RL22_HUMAN	112	119	LRYFQINQ	7	1081.58	FL50 RNC	0	0	0	10.5964	0.019807
RL22_HUMAN	112	119	LRYFQINQ	7	1081.58	FL50 RNC	3	4.75784	0.049193	10.6247	0.044289
RL22_HUMAN	112	119	LRYFQINQ	7	1081.58	FL50 RNC	MAX	4.57165	0.025608	10.6962	0
RL22_HUMAN	112	119	LRYFQINQ	7	1081.58	FL50 RNC w/PBT & ATP	0	0	0	10.5964	0.019807
RL22_HUMAN	112	119	LRYFQINQ	7	1081.58	FL50 RNC w/PBT & ATP	3	4.7054	0.056611	10.6154	0.028243
RL22_HUMAN	112	119	LRYFQINQ	7	1081.58	FL50 RNC w/PBT & ATP	MAX	4.57165	0.025608	10.6962	0
RL22_HUMAN	112	122	LRYFQINQDEE	10	1454.69	1-123 RNC	0	0	0	11.5484	0.046424
RL22_HUMAN	112	122	LRYFQINQDEE	10	1454.69	1-123 RNC	3	5.59112	0.050856	11.5872	0.003518
RL22_HUMAN	112	122	LRYFQINQDEE	10	1454.69	1-123 RNC	MAX	5.56565	0.010132	11.6392	0
RL22_HUMAN	112	122	LRYFQINQDEE	10	1454.69	1-208 RNC	0	0	0	11.6826	0.015611
RL22_HUMAN	112	122	LRYFQINQDEE	10	1454.69	1-208 RNC	3	5.70639	0.054376	11.6879	0.014434
RL22_HUMAN	112	122	LRYFQINQDEE	10	1454.69	1-208 RNC	MAX	5.45233	0.012647	11.6278	0
RL22_HUMAN	112	122	LRYFQINQDEE	10	1454.69	1-388 RNC	0	0	0	11.4109	0.045443
RL22_HUMAN	112	122	LRYFQINQDEE	10	1454.69	1-388 RNC	3	5.55169	0.069749	11.4062	0.069947
RL22_HUMAN	112	122	LRYFQINQDEE	10	1454.69	1-388 RNC	60	5.55627	0.088625	11.3751	0.011705
RL22_HUMAN	112	122	LRYFQINQDEE	10	1454.69	1-388 RNC	MAX	5.41272	0.006981	11.4431	0
RL22_HUMAN	112	122	LRYFQINQDEE	10	1454.69	1-458 RNC	0	0	0	11.6007	0.030116
RL22_HUMAN	112	122	LRYFQINQDEE	10	1454.69	1-458 RNC	3	5.59869	0.094763	11.6013	0.023597
RL22_HUMAN	112	122	LRYFQINQDEE	10	1454.69	1-458 RNC	MAX	5.58279	0.003701	11.5851	0
RL22_HUMAN	112	122	LRYFQINQDEE	10	1454.69	1-528 RNC	0	0	0	11.6779	0.012778
RL22_HUMAN	112	122	LRYFQINQDEE	10	1454.69	1-528 RNC	3	5.66412	0.040694	11.6925	0.002214
RL22_HUMAN	112	122	LRYFQINQDEE	10	1454.69	1-528 RNC	MAX	5.48455	0.01946	11.684	0
RL22_HUMAN	112	122	LRYFQINQDEE	10	1454.69	1-528 w/PBT&ATP	0	0	0	11.6779	0.012778
RL22_HUMAN	112	122	LRYFQINQDEE	10	1454.69	1-528 w/PBT&ATP	3	5.7202	0.054287	11.7054	0.023635
RL22_HUMAN	112	122	LRYFQINQDEE	10	1454.69	1-528 w/PBT&ATP	MAX	5.48455	0.01946	11.684	0
RL22_HUMAN	112	122	LRYFQINQDEE	10	1454.69	80S	0	0	0	11.2213	0.042083
RL22_HUMAN	112	122	LRYFQINQDEE	10	1454.69	80S	3	5.29076	0.110649	11.1633	0.006321
RL22_HUMAN	112	122	LRYFQINQDEE	10	1454.69	80S	60	5.45094	0.128437	11.1414	0.028512
RL22_HUMAN	112	122	LRYFQINQDEE	10	1454.69	80S	MAX	5.65557	0.050533	11.224	0
RL22_HUMAN	112	122	LRYFQINQDEE	10	1454.69	FL50 3C treated	0	0	0	11.5254	0.031034
RL22_HUMAN	112	122	LRYFQINQDEE	10	1454.69	FL50 3C treated	3	5.60011	0.082869	11.5824	0.033693
RL22_HUMAN	112	122	LRYFQINQDEE	10	1454.69	FL50 3C treated	MAX	5.45394	0.022285	11.5861	0
RL22_HUMAN	112	122	LRYFQINQDEE	10	1454.69	FL50 RNC	0	0	0	11.5254	0.031034
RL22_HUMAN	112	122	LRYFQINQDEE	10	1454.69	FL50 RNC	3	5.51782	0.113762	11.5209	0.056732
RL22_HUMAN	112	122	LRYFQINQDEE	10	1454.69	FL50 RNC	MAX	5.45394	0.022285	11.5861	0
RL22_HUMAN	112	122	LRYFQINQDEE	10	1454.69	FL50 RNC w/PBT & ATP	0	0	0	11.5254	0.031034
RL22_HUMAN	112	122	LRYFQINQDEE	10	1454.69	FL50 RNC w/PBT & ATP	3	5.5237	0.073923	11.527	0.042075
RL22_HUMAN	112	122	LRYFQINQDEE	10	1454.69	FL50 RNC w/PBT & ATP	MAX	5.45394	0.022285	11.5861	0
RL22_HUMAN	112	123	LRYFQINQDEEE	11	1583.73	1-123 RNC	0	0	0	11.6699	0.00745
RL22_HUMAN	112	123	LRYFQINQDEEE	11	1583.73	1-123 RNC	3	5.71883	0.049334	11.6845	0.00903
RL22_HUMAN	112	123	LRYFQINQDEEE	11	1583.73	1-123 RNC	MAX	5.77607	0.009629	11.7227	0
RL22_HUMAN	112	123	LRYFQINQDEEE	11	1583.73	1-208 RNC	0	0	0	11.7668	0.008553
RL22_HUMAN	112	123	LRYFQINQDEEE	11	1583.73	1-208 RNC	3	5.90227	0.051773	11.7734	0.008833
RL22_HUMAN	112	123	LRYFQINQDEEE	11	1583.73	1-208 RNC	MAX	5.72434	0.01319	11.7024	0
RL22_HUMAN	112	123	LRYFQINQDEEE	11	1583.73	1-388 RNC	0	0	0	11.5275	0.034572
RL22_HUMAN	112	123	LRYFQINQDEEE	11	1583.73	1-388 RNC	3	5.62467	0.15517	11.5246	0.058554
RL22_HUMAN	112	123	LRYFQINQDEEE	11	1583.73	1-388 RNC	60	5.4928	0.076807	11.4867	0.010388
RL22_HUMAN	112	123	LRYFQINQDEEE	11	1583.73	1-388 RNC	MAX	5.78936	0.034468	11.5479	0
RL22_HUMAN	112	123	LRYFQINQDEEE	11	1583.73	1-458 RNC	0	0	0	11.7142	0.026619
RL22_HUMAN	112	123	LRYFQINQDEEE	11	1583.73	1-458 RNC	3	5.67293	0.126062	11.6969	0.012218
RL22_HUMAN	112	123	LRYFQINQDEEE	11	1583.73	1-458 RNC	MAX	5.8048	0.010793	11.6863	0
RL22_HUMAN	112	123	LRYFQINQDEEE	11	1583.73	1-528 RNC	0	0	0	11.7538	0.014679
RL22_HUMAN	112	123	LRYFQINQDEEE	11	1583.73	1-528 RNC	3	5.71209	0.103257	11.7759	0.002709
RL22_HUMAN	112	123	LRYFQINQDEEE	11	1583.73	1-528 RNC	MAX	5.79062	0.022886	11.7453	0
RL22_HUMAN	112	123	LRYFQINQDEEE	11	1583.73	1-528 w/PBT&ATP	0	0	0	11.7538	0.014679
RL22_HUMAN	112	123	LRYFQINQDEEE	11	1583.73	1-528 w/PBT&ATP	3	5.91091	0.154204	11.7898	0.017541
RL22_HUMAN	112	123	LRYFQINQDEEE	11	1583.73	1-528 w/PBT&ATP	MAX	5.79062	0.022886	11.7453	0
RL22_HUMAN	112	123	LRYFQINQDEEE	11	1583.73	80S	0	0	0	11.3227	0.025678
RL22_HUMAN	112	123	LRYFQINQDEEE	11	1583.73	80S	3	5.5248	0.100112	11.2601	0.021809
RL22_HUMAN	112	123	LRYFQINQDEEE	11	1583.73	80S	60	5.5061	0.067353	11.2376	0.02177
RL22_HUMAN	112	123	LRYFQINQDEEE	11	1583.73	80S	MAX	5.66091	0.037676	11.3518	0
RL22_HUMAN	112	123	LRYFQINQDEEE	11	1583.73	FL50 3C treated	0	0	0	11.6281	0.037244
RL22_HUMAN	112	123	LRYFQINQDEEE	11	1583.73	FL50 3C treated	3	5.74696	0.079317	11.6711	0.029638
RL22_HUMAN	112	123	LRYFQINQDEEE	11	1583.73	FL50 3C treated	MAX	5.66839	0.018073	11.6739	0
RL22_HUMAN	112	123	LRYFQINQDEEE	11	1583.73	FL50 RNC	0	0	0	11.6281	0.037244
RL22_HUMAN	112	123	LRYFQINQDEEE	11	1583.73	FL50 RNC	3	5.57886	0.111749	11.6197	0.052211
RL22_HUMAN	112	123	LRYFQINQDEEE	11	1583.73	FL50 RNC	MAX	5.66839	0.018073	11.6739	0
RL22_HUMAN	112	123	LRYFQINQDEEE	11	1583.73	FL50 RNC w/PBT & ATP	0	0	0	11.6281	0.037244
RL22_HUMAN	112	123	LRYFQINQDEEE	11	1583.73	FL50 RNC w/PBT & ATP	3	5.70927	0.092242	11.6262	0.044185
RL22_HUMAN	112	123	LRYFQINQDEEE	11	1583.73	FL50 RNC w/PBT & ATP	MAX	5.66839	0.018073	11.6739	0
RL22_HUMAN	112	128	LRYFQINQDEEEEEDED	16	2200.92	1-123 RNC	0	0	0	12.165	0.043315
RL22_HUMAN	112	128	LRYFQINQDEEEEEDED	16	2200.92	1-123 RNC	3	6.18443	0.083612	12.2118	0.005664
RL22_HUMAN	112	128	LRYFQINQDEEEEEDED	16	2200.92	1-123 RNC	MAX	6.34334	0.016948	12.2605	0
RL22_HUMAN	112	128	LRYFQINQDEEEEEDED	16	2200.92	1-208 RNC	0	0	0	12.2708	0.004963
RL22_HUMAN	112	128	LRYFQINQDEEEEEDED	16	2200.92	1-208 RNC	3	6.69205	0.065965	12.2647	0.008583
RL22_HUMAN	112	128	LRYFQINQDEEEEEDED	16	2200.92	1-388 RNC	0	0	0	12.0936	0.036669
RL22_HUMAN	112	128	LRYFQINQDEEEEEDED	16	2200.92	1-388 RNC	3	6.49689	0.25996	12.061	0.06573
RL22_HUMAN	112	128	LRYFQINQDEEEEEDED	16	2200.92	1-388 RNC	60	6.58379	0.146775	12.0356	0.010871
RL22_HUMAN	112	128	LRYFQINQDEEEEEDED	16	2200.92	1-458 RNC	0	0	0	12.214	0.024372
RL22_HUMAN	112	128	LRYFQINQDEEEEEDED	16	2200.92	1-458 RNC	3	6.2525	0.124371	12.2155	0.022612
RL22_HUMAN	112	128	LRYFQINQDEEEEEDED	16	2200.92	1-528 RNC	0	0	0	12.2601	0.009434
RL22_HUMAN	112	128	LRYFQINQDEEEEEDED	16	2200.92	1-528 RNC	3	6.65712	0.25121	12.2682	0.004921
RL22_HUMAN	112	128	LRYFQINQDEEEEEDED	16	2200.92	1-528 w/PBT&ATP	0	0	0	12.2601	0.009434
RL22_HUMAN	112	128	LRYFQINQDEEEEEDED	16	2200.92	1-528 w/PBT&ATP	3	7.33077	0.174006	12.2883	0.020797
RL22_HUMAN	112	128	LRYFQINQDEEEEEDED	16	2200.92	80S	0	0	0	11.8697	0.033594
RL22_HUMAN	112	128	LRYFQINQDEEEEEDED	16	2200.92	80S	3	6.32648	0.049042	11.8948	0.001264
RL22_HUMAN	112	128	LRYFQINQDEEEEEDED	16	2200.92	80S	60	6.40958	0.09325	11.8595	0.018437
RL22_HUMAN	112	128	LRYFQINQDEEEEEDED	16	2200.92	80S	MAX	6.61683	0.009618	11.9301	0
RL22_HUMAN	112	128	LRYFQINQDEEEEEDED	16	2200.92	FL50 3C treated	0	0	0	12.1881	0.039845
RL22_HUMAN	112	128	LRYFQINQDEEEEEDED	16	2200.92	FL50 3C treated	3	6.18348	0.129068	12.1817	0.025538
RL22_HUMAN	112	128	LRYFQINQDEEEEEDED	16	2200.92	FL50 RNC	0	0	0	12.1881	0.039845
RL22_HUMAN	112	128	LRYFQINQDEEEEEDED	16	2200.92	FL50 RNC	3	6.02993	0.15357	12.1558	0.063944
RL22_HUMAN	112	128	LRYFQINQDEEEEEDED	16	2200.92	FL50 RNC w/PBT & ATP	0	0	0	12.1881	0.039845
RL22_HUMAN	112	128	LRYFQINQDEEEEEDED	16	2200.92	FL50 RNC w/PBT & ATP	3	6.97955	0.014945	12.1534	0.036024
RL22_HUMAN	115	122	FQINQDEE	7	1022.44	1-123 RNC	0	0	0	6.73787	0.044902
RL22_HUMAN	115	122	FQINQDEE	7	1022.44	1-123 RNC	3	4.13769	0.046225	6.78539	0.008365
RL22_HUMAN	115	122	FQINQDEE	7	1022.44	1-208 RNC	0	0	0	6.87918	0.007394
RL22_HUMAN	115	122	FQINQDEE	7	1022.44	1-208 RNC	3	4.36264	0.024962	6.85306	0.001219
RL22_HUMAN	115	122	FQINQDEE	7	1022.44	1-388 RNC	0	0	0	6.68839	0.00851
RL22_HUMAN	115	122	FQINQDEE	7	1022.44	1-388 RNC	3	4.27301	0.025814	6.67248	0.016875
RL22_HUMAN	115	122	FQINQDEE	7	1022.44	1-388 RNC	60	4.30592	0.058988	6.65998	0.013121
RL22_HUMAN	115	122	FQINQDEE	7	1022.44	1-458 RNC	0	0	0	6.82984	0.02333
RL22_HUMAN	115	122	FQINQDEE	7	1022.44	1-458 RNC	3	4.15351	0.027442	6.79897	0.016761
RL22_HUMAN	115	122	FQINQDEE	7	1022.44	1-528 RNC	0	0	0	6.88386	0.00283
RL22_HUMAN	115	122	FQINQDEE	7	1022.44	1-528 RNC	3	4.26714	0.037329	6.86555	0.015857
RL22_HUMAN	115	122	FQINQDEE	7	1022.44	1-528 w/PBT&ATP	0	0	0	6.88386	0.00283
RL22_HUMAN	115	122	FQINQDEE	7	1022.44	1-528 w/PBT&ATP	3	4.24296	0.08821	6.88729	0.001672
RL22_HUMAN	115	122	FQINQDEE	7	1022.44	1-528 w/PBT&ATP	MAX	4.55152	0.010845	6.84541	0
RL22_HUMAN	115	122	FQINQDEE	7	1022.44	80S	0	0	0	6.53033	0.019219
RL22_HUMAN	115	122	FQINQDEE	7	1022.44	80S	3	4.11904	0.125998	6.50445	0.011198
RL22_HUMAN	115	122	FQINQDEE	7	1022.44	80S	60	4.22626	0.044104	6.49452	0.009739
RL22_HUMAN	115	122	FQINQDEE	7	1022.44	80S	MAX	4.33598	0.030016	6.52055	0
RL22_HUMAN	115	122	FQINQDEE	7	1022.44	FL50 3C treated	0	0	0	6.74018	0.011352
RL22_HUMAN	115	122	FQINQDEE	7	1022.44	FL50 3C treated	3	4.22227	0.026499	6.78812	0.00731
RL22_HUMAN	115	122	FQINQDEE	7	1022.44	FL50 RNC	0	0	0	6.74018	0.011352
RL22_HUMAN	115	122	FQINQDEE	7	1022.44	FL50 RNC	3	4.14505	0.037602	6.72062	0.038385
RL22_HUMAN	115	122	FQINQDEE	7	1022.44	FL50 RNC w/PBT & ATP	0	0	0	6.74018	0.011352
RL22_HUMAN	115	122	FQINQDEE	7	1022.44	FL50 RNC w/PBT & ATP	3	4.11815	0.067031	6.76568	0.009123
RL23A_HUMAN	7	17	KEAPAPPKAEA	7	1108.6	1-123 RNC	0	0	0	7.47452	0.021565
RL23A_HUMAN	7	17	KEAPAPPKAEA	7	1108.6	1-123 RNC	3	1.22084	0.038392	7.49894	0.008322
RL23A_HUMAN	7	17	KEAPAPPKAEA	7	1108.6	1-123 RNC	MAX	4.65135	0.024776	7.47245	0
RL23A_HUMAN	7	17	KEAPAPPKAEA	7	1108.6	1-208 RNC	0	0	0	7.66416	0.020487
RL23A_HUMAN	7	17	KEAPAPPKAEA	7	1108.6	1-208 RNC	3	1.36429	0.02939	7.65148	0.005481
RL23A_HUMAN	7	17	KEAPAPPKAEA	7	1108.6	1-208 RNC	MAX	4.25328	0.01531	7.54838	0
RL23A_HUMAN	7	17	KEAPAPPKAEA	7	1108.6	1-388 RNC	0	0	0	7.42624	0.034801
RL23A_HUMAN	7	17	KEAPAPPKAEA	7	1108.6	1-388 RNC	3	1.27983	0.037757	7.39591	0.009748
RL23A_HUMAN	7	17	KEAPAPPKAEA	7	1108.6	1-388 RNC	60	2.53994	0.064622	7.37099	0.018497
RL23A_HUMAN	7	17	KEAPAPPKAEA	7	1108.6	1-388 RNC	MAX	4.8302	0.012056	7.40131	0
RL23A_HUMAN	7	17	KEAPAPPKAEA	7	1108.6	1-458 RNC	0	0	0	7.53448	0.024428
RL23A_HUMAN	7	17	KEAPAPPKAEA	7	1108.6	1-458 RNC	3	1.328	0.04708	7.52709	0.008278
RL23A_HUMAN	7	17	KEAPAPPKAEA	7	1108.6	1-458 RNC	MAX	4.49531	0.020592	7.47144	0
RL23A_HUMAN	7	17	KEAPAPPKAEA	7	1108.6	1-528 RNC	0	0	0	7.65268	0.005348
RL23A_HUMAN	7	17	KEAPAPPKAEA	7	1108.6	1-528 RNC	3	1.20694	0.062655	7.66981	0.022314
RL23A_HUMAN	7	17	KEAPAPPKAEA	7	1108.6	1-528 w/PBT&ATP	0	0	0	7.65268	0.005348
RL23A_HUMAN	7	17	KEAPAPPKAEA	7	1108.6	1-528 w/PBT&ATP	3	1.25907	0.044973	7.69609	0.013725
RL23A_HUMAN	7	17	KEAPAPPKAEA	7	1108.6	80S	0	0	0	7.03807	0.050697
RL23A_HUMAN	7	17	KEAPAPPKAEA	7	1108.6	80S	3	1.56375	0.033778	7.0247	0.03793
RL23A_HUMAN	7	17	KEAPAPPKAEA	7	1108.6	80S	60	2.60176	0.086035	7.01129	0.013097
RL23A_HUMAN	7	17	KEAPAPPKAEA	7	1108.6	80S	MAX	4.75792	0.033462	7.10614	0
RL23A_HUMAN	7	17	KEAPAPPKAEA	7	1108.6	FL50 3C treated	0	0	0	7.36072	0.02289
RL23A_HUMAN	7	17	KEAPAPPKAEA	7	1108.6	FL50 3C treated	3	1.26069	0.045734	7.50761	0.034707
RL23A_HUMAN	7	17	KEAPAPPKAEA	7	1108.6	FL50 3C treated	MAX	4.4232	0.026391	7.41547	0
RL23A_HUMAN	7	17	KEAPAPPKAEA	7	1108.6	FL50 RNC	0	0	0	7.36097	0.023146
RL23A_HUMAN	7	17	KEAPAPPKAEA	7	1108.6	FL50 RNC	3	1.30202	0.08844	7.39943	0.025174
RL23A_HUMAN	7	17	KEAPAPPKAEA	7	1108.6	FL50 RNC	MAX	4.46292	0.072929	7.41547	0
RL23A_HUMAN	7	17	KEAPAPPKAEA	7	1108.6	FL50 RNC w/PBT & ATP	0	0	0	7.36072	0.02289
RL23A_HUMAN	7	17	KEAPAPPKAEA	7	1108.6	FL50 RNC w/PBT & ATP	3	1.2271	0.042679	7.46743	0.026576
RL23A_HUMAN	7	17	KEAPAPPKAEA	7	1108.6	FL50 RNC w/PBT & ATP	MAX	4.4232	0.026391	7.41547	0
RL23A_HUMAN	7	20	KEAPAPPKAEAKAK	10	1435.83	1-123 RNC	0	0	0	3.721	0.023738
RL23A_HUMAN	7	20	KEAPAPPKAEAKAK	10	1435.83	1-123 RNC	3	1.96245	0.076741	3.77722	0.008009
RL23A_HUMAN	7	20	KEAPAPPKAEAKAK	10	1435.83	1-123 RNC	MAX	4.27352	0.076416	3.73521	0
RL23A_HUMAN	7	20	KEAPAPPKAEAKAK	10	1435.83	1-208 RNC	0	0	0	3.90723	0.019171
RL23A_HUMAN	7	20	KEAPAPPKAEAKAK	10	1435.83	1-208 RNC	3	1.89559	0.096472	3.91624	0.003035
RL23A_HUMAN	7	20	KEAPAPPKAEAKAK	10	1435.83	1-208 RNC	MAX	4.08551	0.062254	3.83966	0
RL23A_HUMAN	7	20	KEAPAPPKAEAKAK	10	1435.83	1-388 RNC	0	0	0	4.11201	0.12255
RL23A_HUMAN	7	20	KEAPAPPKAEAKAK	10	1435.83	1-388 RNC	3	1.79617	0.207161	3.94983	0.006737
RL23A_HUMAN	7	20	KEAPAPPKAEAKAK	10	1435.83	1-388 RNC	60	3.11113	0.126295	3.97302	0.048237
RL23A_HUMAN	7	20	KEAPAPPKAEAKAK	10	1435.83	1-388 RNC	MAX	2.86468	0.015195	4.09771	0
RL23A_HUMAN	7	20	KEAPAPPKAEAKAK	10	1435.83	1-458 RNC	0	0	0	3.81046	0.026858
RL23A_HUMAN	7	20	KEAPAPPKAEAKAK	10	1435.83	1-458 RNC	3	2.10727	0.050251	3.8053	0.016513
RL23A_HUMAN	7	20	KEAPAPPKAEAKAK	10	1435.83	1-458 RNC	MAX	4.29303	0.029639	3.76551	0
RL23A_HUMAN	7	20	KEAPAPPKAEAKAK	10	1435.83	1-528 RNC	0	0	0	3.92257	0.007982
RL23A_HUMAN	7	20	KEAPAPPKAEAKAK	10	1435.83	1-528 RNC	3	1.95694	0.027283	3.92671	0.016979
RL23A_HUMAN	7	20	KEAPAPPKAEAKAK	10	1435.83	1-528 RNC	MAX	4.06344	0.016497	3.90495	0
RL23A_HUMAN	7	20	KEAPAPPKAEAKAK	10	1435.83	1-528 w/PBT&ATP	0	0	0	3.92257	0.007982
RL23A_HUMAN	7	20	KEAPAPPKAEAKAK	10	1435.83	1-528 w/PBT&ATP	3	2.14348	0.03755	4.00979	0.003262
RL23A_HUMAN	7	20	KEAPAPPKAEAKAK	10	1435.83	1-528 w/PBT&ATP	MAX	4.06344	0.016497	3.90495	0
RL23A_HUMAN	7	20	KEAPAPPKAEAKAK	10	1435.83	80S	0	0	0	3.59015	0.035356
RL23A_HUMAN	7	20	KEAPAPPKAEAKAK	10	1435.83	80S	3	2.19479	0.087091	3.60775	0.033148
RL23A_HUMAN	7	20	KEAPAPPKAEAKAK	10	1435.83	80S	60	3.12712	0.070055	3.58762	0.012635
RL23A_HUMAN	7	20	KEAPAPPKAEAKAK	10	1435.83	80S	MAX	4.63649	0.067811	3.71922	0
RL23A_HUMAN	7	20	KEAPAPPKAEAKAK	10	1435.83	FL50 3C treated	0	0	0	3.66661	0.017711
RL23A_HUMAN	7	20	KEAPAPPKAEAKAK	10	1435.83	FL50 3C treated	3	1.98324	0.137796	3.78306	0.03271
RL23A_HUMAN	7	20	KEAPAPPKAEAKAK	10	1435.83	FL50 3C treated	MAX	4.16836	0.118547	3.69082	0
RL23A_HUMAN	7	20	KEAPAPPKAEAKAK	10	1435.83	FL50 RNC	0	0	0	3.66661	0.017711
RL23A_HUMAN	7	20	KEAPAPPKAEAKAK	10	1435.83	FL50 RNC	3	1.92415	0.126832	3.68374	0.028471
RL23A_HUMAN	7	20	KEAPAPPKAEAKAK	10	1435.83	FL50 RNC	MAX	4.16836	0.118547	3.69082	0
RL23A_HUMAN	7	20	KEAPAPPKAEAKAK	10	1435.83	FL50 RNC w/PBT & ATP	0	0	0	3.66661	0.017711
RL23A_HUMAN	7	20	KEAPAPPKAEAKAK	10	1435.83	FL50 RNC w/PBT & ATP	3	1.95792	0.120846	3.90463	0.094846
RL23A_HUMAN	7	20	KEAPAPPKAEAKAK	10	1435.83	FL50 RNC w/PBT & ATP	MAX	4.16836	0.118547	3.69082	0
RL23A_HUMAN	41	64	RTSPTFRRPKTLRLRRQPKYPRKS	19	3025.79	1-123 RNC	0	0	0	2.23764	0.000605
RL23A_HUMAN	41	64	RTSPTFRRPKTLRLRRQPKYPRKS	19	3025.79	1-123 RNC	3	0.620827	0.099606	2.24216	0.001404
RL23A_HUMAN	41	64	RTSPTFRRPKTLRLRRQPKYPRKS	19	3025.79	1-208 RNC	0	0	0	2.25239	0.012058
RL23A_HUMAN	41	64	RTSPTFRRPKTLRLRRQPKYPRKS	19	3025.79	1-208 RNC	3	0.619303	0.061931	2.25099	0.006394
RL23A_HUMAN	41	64	RTSPTFRRPKTLRLRRQPKYPRKS	19	3025.79	1-388 RNC	0	0	0	2.69553	0
RL23A_HUMAN	41	64	RTSPTFRRPKTLRLRRQPKYPRKS	19	3025.79	1-388 RNC	3	0.92676	0.229443	2.46361	0.022942
RL23A_HUMAN	41	64	RTSPTFRRPKTLRLRRQPKYPRKS	19	3025.79	1-388 RNC	60	2.2447	0	2.46031	0
RL23A_HUMAN	41	64	RTSPTFRRPKTLRLRRQPKYPRKS	19	3025.79	1-458 RNC	0	0	0	2.2377	0.003689
RL23A_HUMAN	41	64	RTSPTFRRPKTLRLRRQPKYPRKS	19	3025.79	1-458 RNC	3	0.619372	0.110151	2.24708	0.001633
RL23A_HUMAN	41	64	RTSPTFRRPKTLRLRRQPKYPRKS	19	3025.79	1-528 RNC	0	0	0	2.25414	0.013772
RL23A_HUMAN	41	64	RTSPTFRRPKTLRLRRQPKYPRKS	19	3025.79	1-528 RNC	3	0.509957	0.109162	2.25463	0.002876
RL23A_HUMAN	41	64	RTSPTFRRPKTLRLRRQPKYPRKS	19	3025.79	1-528 RNC	MAX	6.35314	0.077572	2.6269	0
RL23A_HUMAN	41	64	RTSPTFRRPKTLRLRRQPKYPRKS	19	3025.79	1-528 w/PBT&ATP	0	0	0	2.25414	0.013772
RL23A_HUMAN	41	64	RTSPTFRRPKTLRLRRQPKYPRKS	19	3025.79	1-528 w/PBT&ATP	3	0.60883	0.122118	2.50177	0.02069
RL23A_HUMAN	41	64	RTSPTFRRPKTLRLRRQPKYPRKS	19	3025.79	80S	0	0	0	2.29223	0.026087
RL23A_HUMAN	41	64	RTSPTFRRPKTLRLRRQPKYPRKS	19	3025.79	80S	3	1.57051	0.299277	2.28708	0.00557
RL23A_HUMAN	41	64	RTSPTFRRPKTLRLRRQPKYPRKS	19	3025.79	80S	60	3.36857	0.33721	2.26436	0.013266
RL23A_HUMAN	41	64	RTSPTFRRPKTLRLRRQPKYPRKS	19	3025.79	80S	MAX	8.05483	0.149648	2.32026	0
RL23A_HUMAN	41	64	RTSPTFRRPKTLRLRRQPKYPRKS	19	3025.79	FL50 3C treated	0	0	0	2.23466	0.000327
RL23A_HUMAN	41	64	RTSPTFRRPKTLRLRRQPKYPRKS	19	3025.79	FL50 3C treated	3	0.766258	0.08119	2.24267	0.003049
RL23A_HUMAN	41	64	RTSPTFRRPKTLRLRRQPKYPRKS	19	3025.79	FL50 RNC	0	0	0	2.23466	0.000327
RL23A_HUMAN	41	64	RTSPTFRRPKTLRLRRQPKYPRKS	19	3025.79	FL50 RNC	3	0.624834	0.098243	2.23135	0.003611
RL23A_HUMAN	41	64	RTSPTFRRPKTLRLRRQPKYPRKS	19	3025.79	FL50 RNC w/PBT & ATP	0	0	0	2.23466	0.000327
RL23A_HUMAN	41	64	RTSPTFRRPKTLRLRRQPKYPRKS	19	3025.79	FL50 RNC w/PBT & ATP	3	0.664248	0.036273	2.24321	0.00391
RL23A_HUMAN	49	66	PKTLRLRRQPKYPRKSAP	13	2192.33	1-123 RNC	0	0	0	7.09024	0.012756
RL23A_HUMAN	49	66	PKTLRLRRQPKYPRKSAP	13	2192.33	1-123 RNC	3	1.27132	0.05119	7.10603	0.006831
RL23A_HUMAN	49	66	PKTLRLRRQPKYPRKSAP	13	2192.33	1-208 RNC	0	0	0	7.24792	0.013513
RL23A_HUMAN	49	66	PKTLRLRRQPKYPRKSAP	13	2192.33	1-208 RNC	3	0.954363	0.048972	7.2455	0.002409
RL23A_HUMAN	49	66	PKTLRLRRQPKYPRKSAP	13	2192.33	1-208 RNC	MAX	7.94004	0.026534	7.08923	0
RL23A_HUMAN	49	66	PKTLRLRRQPKYPRKSAP	13	2192.33	1-388 RNC	0	0	0	7.11029	0.106491
RL23A_HUMAN	49	66	PKTLRLRRQPKYPRKSAP	13	2192.33	1-388 RNC	3	0.838199	0.088403	7.13536	0.005526
RL23A_HUMAN	49	66	PKTLRLRRQPKYPRKSAP	13	2192.33	1-388 RNC	60	1.46428	0.166931	7.13004	0.040637
RL23A_HUMAN	49	66	PKTLRLRRQPKYPRKSAP	13	2192.33	1-458 RNC	0	0	0	7.14501	0.026243
RL23A_HUMAN	49	66	PKTLRLRRQPKYPRKSAP	13	2192.33	1-458 RNC	3	0.972034	0.022393	7.13258	0.018774
RL23A_HUMAN	49	66	PKTLRLRRQPKYPRKSAP	13	2192.33	1-528 RNC	0	0	0	7.25186	0.008884
RL23A_HUMAN	49	66	PKTLRLRRQPKYPRKSAP	13	2192.33	1-528 RNC	3	0.623258	0.103801	7.24629	0.001577
RL23A_HUMAN	49	66	PKTLRLRRQPKYPRKSAP	13	2192.33	1-528 w/PBT&ATP	0	0	0	7.25186	0.008884
RL23A_HUMAN	49	66	PKTLRLRRQPKYPRKSAP	13	2192.33	1-528 w/PBT&ATP	3	0.88321	0.164951	7.25562	0.004647
RL23A_HUMAN	49	66	PKTLRLRRQPKYPRKSAP	13	2192.33	80S	0	0	0	6.79216	0.059544
RL23A_HUMAN	49	66	PKTLRLRRQPKYPRKSAP	13	2192.33	80S	3	0.995252	0.019079	6.7717	0.032788
RL23A_HUMAN	49	66	PKTLRLRRQPKYPRKSAP	13	2192.33	80S	60	1.91165	0.135903	6.75296	0.017937
RL23A_HUMAN	49	66	PKTLRLRRQPKYPRKSAP	13	2192.33	80S	MAX	8.47143	0.018034	6.81314	0
RL23A_HUMAN	49	66	PKTLRLRRQPKYPRKSAP	13	2192.33	FL50 3C treated	0	0	0	6.99504	0.019479
RL23A_HUMAN	49	66	PKTLRLRRQPKYPRKSAP	13	2192.33	FL50 3C treated	3	1.09255	0.069938	7.11279	0.016351
RL23A_HUMAN	49	66	PKTLRLRRQPKYPRKSAP	13	2192.33	FL50 3C treated	MAX	7.83989	0.051638	6.97433	0
RL23A_HUMAN	49	66	PKTLRLRRQPKYPRKSAP	13	2192.33	FL50 RNC	0	0	0	6.99504	0.019479
RL23A_HUMAN	49	66	PKTLRLRRQPKYPRKSAP	13	2192.33	FL50 RNC	3	1.17145	0.091158	7.02571	0.010704
RL23A_HUMAN	49	66	PKTLRLRRQPKYPRKSAP	13	2192.33	FL50 RNC	MAX	7.83989	0.051638	6.97433	0
RL23A_HUMAN	49	66	PKTLRLRRQPKYPRKSAP	13	2192.33	FL50 RNC w/PBT & ATP	0	0	0	6.99504	0.019479
RL23A_HUMAN	49	66	PKTLRLRRQPKYPRKSAP	13	2192.33	FL50 RNC w/PBT & ATP	3	1.19139	0.063946	7.11805	0.016974
RL23A_HUMAN	49	66	PKTLRLRRQPKYPRKSAP	13	2192.33	FL50 RNC w/PBT & ATP	MAX	7.83989	0.051638	6.97433	0
RL23A_HUMAN	55	79	RRQPKYPRKSAPRRNKLDHYAIIKF	21	3138.8	1-123 RNC	0	0	0	4.57716	0.034725
RL23A_HUMAN	55	79	RRQPKYPRKSAPRRNKLDHYAIIKF	21	3138.8	1-123 RNC	3	2.27103	0.138241	4.65998	0.008574
RL23A_HUMAN	55	79	RRQPKYPRKSAPRRNKLDHYAIIKF	21	3138.8	1-123 RNC	MAX	6.55729	0.09874	4.67647	0
RL23A_HUMAN	55	79	RRQPKYPRKSAPRRNKLDHYAIIKF	21	3138.8	1-208 RNC	0	0	0	4.85938	0.026224
RL23A_HUMAN	55	79	RRQPKYPRKSAPRRNKLDHYAIIKF	21	3138.8	1-208 RNC	3	1.88523	0.156917	4.87231	0.005094
RL23A_HUMAN	55	79	RRQPKYPRKSAPRRNKLDHYAIIKF	21	3138.8	1-208 RNC	MAX	5.29133	0.042376	4.93264	0
RL23A_HUMAN	55	79	RRQPKYPRKSAPRRNKLDHYAIIKF	21	3138.8	1-458 RNC	0	0	0	4.7305	0.046382
RL23A_HUMAN	55	79	RRQPKYPRKSAPRRNKLDHYAIIKF	21	3138.8	1-458 RNC	3	1.95895	0.124891	4.72383	0.01974
RL23A_HUMAN	55	79	RRQPKYPRKSAPRRNKLDHYAIIKF	21	3138.8	1-458 RNC	MAX	6.32004	0.122216	4.82599	0
RL23A_HUMAN	55	79	RRQPKYPRKSAPRRNKLDHYAIIKF	21	3138.8	1-528 RNC	0	0	0	4.86725	0.011179
RL23A_HUMAN	55	79	RRQPKYPRKSAPRRNKLDHYAIIKF	21	3138.8	1-528 RNC	3	1.67755	0.14747	4.86065	0.009003
RL23A_HUMAN	55	79	RRQPKYPRKSAPRRNKLDHYAIIKF	21	3138.8	1-528 w/PBT&ATP	0	0	0	4.86725	0.011179
RL23A_HUMAN	55	79	RRQPKYPRKSAPRRNKLDHYAIIKF	21	3138.8	1-528 w/PBT&ATP	3	1.90062	0.202567	5.08583	0.01129
RL23A_HUMAN	55	79	RRQPKYPRKSAPRRNKLDHYAIIKF	21	3138.8	80S	0	0	0	4.52212	0.078186
RL23A_HUMAN	55	79	RRQPKYPRKSAPRRNKLDHYAIIKF	21	3138.8	80S	3	2.66354	0.096171	4.47307	0
RL23A_HUMAN	55	79	RRQPKYPRKSAPRRNKLDHYAIIKF	21	3138.8	80S	60	4.20579	0.613096	4.50903	0.019151
RL23A_HUMAN	55	79	RRQPKYPRKSAPRRNKLDHYAIIKF	21	3138.8	FL50 3C treated	0	0	0	4.49953	0.028105
RL23A_HUMAN	55	79	RRQPKYPRKSAPRRNKLDHYAIIKF	21	3138.8	FL50 3C treated	3	2.50817	0.183767	4.7028	0.026795
RL23A_HUMAN	55	79	RRQPKYPRKSAPRRNKLDHYAIIKF	21	3138.8	FL50 3C treated	MAX	6.10861	0.071364	4.63355	0
RL23A_HUMAN	55	79	RRQPKYPRKSAPRRNKLDHYAIIKF	21	3138.8	FL50 RNC	0	0	0	4.49953	0.028105
RL23A_HUMAN	55	79	RRQPKYPRKSAPRRNKLDHYAIIKF	21	3138.8	FL50 RNC	3	2.08498	0.354382	4.53587	0.05198
RL23A_HUMAN	55	79	RRQPKYPRKSAPRRNKLDHYAIIKF	21	3138.8	FL50 RNC	MAX	6.10861	0.071364	4.63355	0
RL23A_HUMAN	55	79	RRQPKYPRKSAPRRNKLDHYAIIKF	21	3138.8	FL50 RNC w/PBT & ATP	0	0	0	4.49953	0.028105
RL23A_HUMAN	55	79	RRQPKYPRKSAPRRNKLDHYAIIKF	21	3138.8	FL50 RNC w/PBT & ATP	MAX	6.10861	0.071364	4.63355	0
RL23A_HUMAN	55	80	RRQPKYPRKSAPRRNKLDHYAIIKFP	21	3235.86	1-123 RNC	0	0	0	10.1344	0.039706
RL23A_HUMAN	55	80	RRQPKYPRKSAPRRNKLDHYAIIKFP	21	3235.86	1-123 RNC	3	2.75059	0.038998	10.148	0.003873
RL23A_HUMAN	55	80	RRQPKYPRKSAPRRNKLDHYAIIKFP	21	3235.86	1-208 RNC	0	0	0	10.2956	0.021526
RL23A_HUMAN	55	80	RRQPKYPRKSAPRRNKLDHYAIIKFP	21	3235.86	1-208 RNC	3	2.76304	0.162857	10.2642	0.025836
RL23A_HUMAN	55	80	RRQPKYPRKSAPRRNKLDHYAIIKFP	21	3235.86	1-388 RNC	0	0	0	10.4784	0.139669
RL23A_HUMAN	55	80	RRQPKYPRKSAPRRNKLDHYAIIKFP	21	3235.86	1-388 RNC	3	2.44781	0.163807	10.2198	0.144107
RL23A_HUMAN	55	80	RRQPKYPRKSAPRRNKLDHYAIIKFP	21	3235.86	1-388 RNC	60	5.01565	0.242299	10.1112	0.073546
RL23A_HUMAN	55	80	RRQPKYPRKSAPRRNKLDHYAIIKFP	21	3235.86	1-458 RNC	0	0	0	10.1819	0.046404
RL23A_HUMAN	55	80	RRQPKYPRKSAPRRNKLDHYAIIKFP	21	3235.86	1-458 RNC	3	2.56347	0.044032	10.1467	0.019518
RL23A_HUMAN	55	80	RRQPKYPRKSAPRRNKLDHYAIIKFP	21	3235.86	1-528 RNC	0	0	0	10.2843	0.004314
RL23A_HUMAN	55	80	RRQPKYPRKSAPRRNKLDHYAIIKFP	21	3235.86	1-528 RNC	3	2.58912	0.129594	10.2726	0.011472
RL23A_HUMAN	55	80	RRQPKYPRKSAPRRNKLDHYAIIKFP	21	3235.86	1-528 w/PBT&ATP	0	0	0	10.2843	0.004314
RL23A_HUMAN	55	80	RRQPKYPRKSAPRRNKLDHYAIIKFP	21	3235.86	1-528 w/PBT&ATP	3	2.67102	0.101357	10.3034	0.023826
RL23A_HUMAN	55	80	RRQPKYPRKSAPRRNKLDHYAIIKFP	21	3235.86	80S	0	0	0	9.91084	0
RL23A_HUMAN	55	80	RRQPKYPRKSAPRRNKLDHYAIIKFP	21	3235.86	80S	3	3.0635	0.121494	9.76664	0.02949
RL23A_HUMAN	55	80	RRQPKYPRKSAPRRNKLDHYAIIKFP	21	3235.86	80S	60	5.20005	0	9.73374	0
RL23A_HUMAN	55	80	RRQPKYPRKSAPRRNKLDHYAIIKFP	21	3235.86	FL50 3C treated	0	0	0	10.0594	0.016557
RL23A_HUMAN	55	80	RRQPKYPRKSAPRRNKLDHYAIIKFP	21	3235.86	FL50 3C treated	3	2.57494	0.158356	10.1319	0.037067
RL23A_HUMAN	55	80	RRQPKYPRKSAPRRNKLDHYAIIKFP	21	3235.86	FL50 RNC	0	0	0	10.0594	0.016557
RL23A_HUMAN	55	80	RRQPKYPRKSAPRRNKLDHYAIIKFP	21	3235.86	FL50 RNC	3	2.78295	0.049878	10.0349	0.055098
RL23A_HUMAN	55	80	RRQPKYPRKSAPRRNKLDHYAIIKFP	21	3235.86	FL50 RNC w/PBT & ATP	0	0	0	10.0594	0.016557
RL23A_HUMAN	55	80	RRQPKYPRKSAPRRNKLDHYAIIKFP	21	3235.86	FL50 RNC w/PBT & ATP	3	3.23886	0.159323	10.0693	0.022473
RL23A_HUMAN	57	70	QPKYPRKSAPRRNK	10	1726	1-123 RNC	0	0	0	3.88837	0.012739
RL23A_HUMAN	57	70	QPKYPRKSAPRRNK	10	1726	1-123 RNC	3	3.14735	0.178767	3.89002	0.015512
RL23A_HUMAN	57	70	QPKYPRKSAPRRNK	10	1726	1-208 RNC	0	0	0	4.03271	0.0241
RL23A_HUMAN	57	70	QPKYPRKSAPRRNK	10	1726	1-208 RNC	3	3.10924	0.063251	4.02883	0.010257
RL23A_HUMAN	57	70	QPKYPRKSAPRRNK	10	1726	1-388 RNC	0	0	0	4.25804	0.1351
RL23A_HUMAN	57	70	QPKYPRKSAPRRNK	10	1726	1-388 RNC	3	3.06154	0.160742	4.05661	0.114685
RL23A_HUMAN	57	70	QPKYPRKSAPRRNK	10	1726	1-388 RNC	60	3.92451	0.13758	4.0049	0.031281
RL23A_HUMAN	57	70	QPKYPRKSAPRRNK	10	1726	1-458 RNC	0	0	0	3.94054	0.025512
RL23A_HUMAN	57	70	QPKYPRKSAPRRNK	10	1726	1-458 RNC	3	2.98665	0.120496	3.92609	0.005441
RL23A_HUMAN	57	70	QPKYPRKSAPRRNK	10	1726	1-528 RNC	0	0	0	4.04369	0.008329
RL23A_HUMAN	57	70	QPKYPRKSAPRRNK	10	1726	1-528 RNC	3	3.0219	0.13346	4.03477	0.015998
RL23A_HUMAN	57	70	QPKYPRKSAPRRNK	10	1726	1-528 w/PBT&ATP	0	0	0	4.04369	0.008329
RL23A_HUMAN	57	70	QPKYPRKSAPRRNK	10	1726	1-528 w/PBT&ATP	3	3.09668	0.094894	4.11029	0.004333
RL23A_HUMAN	57	70	QPKYPRKSAPRRNK	10	1726	80S	0	0	0	3.72126	0.032496
RL23A_HUMAN	57	70	QPKYPRKSAPRRNK	10	1726	80S	3	3.12987	0.046444	3.7355	0.028462
RL23A_HUMAN	57	70	QPKYPRKSAPRRNK	10	1726	80S	60	4.06741	0.111703	3.70814	0.008045
RL23A_HUMAN	57	70	QPKYPRKSAPRRNK	10	1726	FL50 3C treated	0	0	0	3.8187	0.011795
RL23A_HUMAN	57	70	QPKYPRKSAPRRNK	10	1726	FL50 3C treated	3	2.92106	0.157594	3.90336	0.01832
RL23A_HUMAN	57	70	QPKYPRKSAPRRNK	10	1726	FL50 RNC	0	0	0	3.8187	0.011795
RL23A_HUMAN	57	70	QPKYPRKSAPRRNK	10	1726	FL50 RNC	3	2.9714	0.057145	3.8126	0.02289
RL23A_HUMAN	57	70	QPKYPRKSAPRRNK	10	1726	FL50 RNC w/PBT & ATP	0	0	0	3.8187	0.011795
RL23A_HUMAN	57	70	QPKYPRKSAPRRNK	10	1726	FL50 RNC w/PBT & ATP	3	2.93713	0.080747	4.0549	0.072104
RL23A_HUMAN	69	83	NKLDHYAIIKFPLTT	13	1773.99	1-123 RNC	0	0	0	3.68506	0.017717
RL23A_HUMAN	69	83	NKLDHYAIIKFPLTT	13	1773.99	1-123 RNC	3	5.30037	0.0448	3.7217	0.005822
RL23A_HUMAN	69	83	NKLDHYAIIKFPLTT	13	1773.99	1-123 RNC	MAX	6.26793	0.035653	3.69549	0
RL23A_HUMAN	69	83	NKLDHYAIIKFPLTT	13	1773.99	1-208 RNC	0	0	0	3.85011	0.002456
RL23A_HUMAN	69	83	NKLDHYAIIKFPLTT	13	1773.99	1-208 RNC	3	5.38919	0.118207	3.8289	0.006252
RL23A_HUMAN	69	83	NKLDHYAIIKFPLTT	13	1773.99	1-208 RNC	MAX	6.08996	0.069119	3.7447	0
RL23A_HUMAN	69	83	NKLDHYAIIKFPLTT	13	1773.99	1-388 RNC	0	0	0	3.7569	0.033036
RL23A_HUMAN	69	83	NKLDHYAIIKFPLTT	13	1773.99	1-388 RNC	3	5.41941	0.07832	3.74899	0.030619
RL23A_HUMAN	69	83	NKLDHYAIIKFPLTT	13	1773.99	1-388 RNC	60	6.17335	0.053617	3.71913	0.010343
RL23A_HUMAN	69	83	NKLDHYAIIKFPLTT	13	1773.99	1-388 RNC	MAX	6.17225	0.007626	3.78337	0
RL23A_HUMAN	69	83	NKLDHYAIIKFPLTT	13	1773.99	1-458 RNC	0	0	0	3.75493	0.024704
RL23A_HUMAN	69	83	NKLDHYAIIKFPLTT	13	1773.99	1-458 RNC	3	5.32787	0.05736	3.73967	0.015278
RL23A_HUMAN	69	83	NKLDHYAIIKFPLTT	13	1773.99	1-458 RNC	MAX	6.18908	0.01891	3.72618	0
RL23A_HUMAN	69	83	NKLDHYAIIKFPLTT	13	1773.99	1-528 RNC	0	0	0	3.8453	0.008365
RL23A_HUMAN	69	83	NKLDHYAIIKFPLTT	13	1773.99	1-528 RNC	3	5.51713	0.05229	3.84454	0.019804
RL23A_HUMAN	69	83	NKLDHYAIIKFPLTT	13	1773.99	1-528 RNC	MAX	5.81403	0.037309	3.82605	0
RL23A_HUMAN	69	83	NKLDHYAIIKFPLTT	13	1773.99	1-528 w/PBT&ATP	0	0	0	3.8453	0.008365
RL23A_HUMAN	69	83	NKLDHYAIIKFPLTT	13	1773.99	1-528 w/PBT&ATP	3	5.50437	0.068359	3.87798	0.020747
RL23A_HUMAN	69	83	NKLDHYAIIKFPLTT	13	1773.99	1-528 w/PBT&ATP	MAX	5.81403	0.037309	3.82605	0
RL23A_HUMAN	69	83	NKLDHYAIIKFPLTT	13	1773.99	80S	0	0	0	3.52777	0.014048
RL23A_HUMAN	69	83	NKLDHYAIIKFPLTT	13	1773.99	80S	3	5.07379	0.086702	3.53681	0
RL23A_HUMAN	69	83	NKLDHYAIIKFPLTT	13	1773.99	80S	60	6.28836	0.13738	3.52897	0.01211
RL23A_HUMAN	69	83	NKLDHYAIIKFPLTT	13	1773.99	80S	MAX	6.34214	0.086702	3.60386	0
RL23A_HUMAN	69	83	NKLDHYAIIKFPLTT	13	1773.99	FL50 3C treated	0	0	0	3.63532	0.029451
RL23A_HUMAN	69	83	NKLDHYAIIKFPLTT	13	1773.99	FL50 3C treated	3	5.30794	0.141454	3.72615	0.016487
RL23A_HUMAN	69	83	NKLDHYAIIKFPLTT	13	1773.99	FL50 3C treated	MAX	6.21038	0.037668	3.66945	0
RL23A_HUMAN	69	83	NKLDHYAIIKFPLTT	13	1773.99	FL50 RNC	0	0	0	3.63532	0.029451
RL23A_HUMAN	69	83	NKLDHYAIIKFPLTT	13	1773.99	FL50 RNC	3	5.38514	0.052155	3.64007	0.02401
RL23A_HUMAN	69	83	NKLDHYAIIKFPLTT	13	1773.99	FL50 RNC	MAX	6.21038	0.037668	3.66945	0
RL23A_HUMAN	69	83	NKLDHYAIIKFPLTT	13	1773.99	FL50 RNC w/PBT & ATP	0	0	0	3.63532	0.029451
RL23A_HUMAN	69	83	NKLDHYAIIKFPLTT	13	1773.99	FL50 RNC w/PBT & ATP	3	5.2896	0.054954	3.72282	0.050723
RL23A_HUMAN	69	83	NKLDHYAIIKFPLTT	13	1773.99	FL50 RNC w/PBT & ATP	MAX	6.21038	0.037668	3.66945	0
RL23A_HUMAN	75	84	AIIKFPLTTE	8	1132.66	1-123 RNC	0	0	0	14.35	0.008551
RL23A_HUMAN	75	84	AIIKFPLTTE	8	1132.66	1-123 RNC	3	1.58642	0.085592	14.3677	0.003327
RL23A_HUMAN	75	84	AIIKFPLTTE	8	1132.66	1-123 RNC	MAX	5.27855	0.031459	14.355	0
RL23A_HUMAN	75	84	AIIKFPLTTE	8	1132.66	1-208 RNC	0	0	0	14.4118	0.007686
RL23A_HUMAN	75	84	AIIKFPLTTE	8	1132.66	1-208 RNC	3	1.67809	0.044383	14.4153	0.0046
RL23A_HUMAN	75	84	AIIKFPLTTE	8	1132.66	1-208 RNC	MAX	5.17852	0.023032	14.3371	0
RL23A_HUMAN	75	84	AIIKFPLTTE	8	1132.66	1-388 RNC	0	0	0	13.9662	0.035789
RL23A_HUMAN	75	84	AIIKFPLTTE	8	1132.66	1-388 RNC	3	1.72636	0.022823	13.9887	0.097066
RL23A_HUMAN	75	84	AIIKFPLTTE	8	1132.66	1-388 RNC	60	2.02272	0.029857	13.9305	0.008823
RL23A_HUMAN	75	84	AIIKFPLTTE	8	1132.66	1-388 RNC	MAX	5.42366	0.016312	13.9388	0
RL23A_HUMAN	75	84	AIIKFPLTTE	8	1132.66	1-458 RNC	0	0	0	14.3511	0.010338
RL23A_HUMAN	75	84	AIIKFPLTTE	8	1132.66	1-458 RNC	3	1.58911	0.057114	14.3452	0.030838
RL23A_HUMAN	75	84	AIIKFPLTTE	8	1132.66	1-458 RNC	MAX	5.26156	0.025185	14.3254	0
RL23A_HUMAN	75	84	AIIKFPLTTE	8	1132.66	1-528 RNC	0	0	0	14.4108	0.012057
RL23A_HUMAN	75	84	AIIKFPLTTE	8	1132.66	1-528 RNC	3	1.68	0.040396	14.4031	0.011665
RL23A_HUMAN	75	84	AIIKFPLTTE	8	1132.66	1-528 RNC	MAX	5.30947	0.030935	14.3743	0
RL23A_HUMAN	75	84	AIIKFPLTTE	8	1132.66	1-528 w/PBT&ATP	0	0	0	14.4108	0.012057
RL23A_HUMAN	75	84	AIIKFPLTTE	8	1132.66	1-528 w/PBT&ATP	3	1.61007	0.075394	14.4421	0.022522
RL23A_HUMAN	75	84	AIIKFPLTTE	8	1132.66	1-528 w/PBT&ATP	MAX	5.30947	0.030935	14.3743	0
RL23A_HUMAN	75	84	AIIKFPLTTE	8	1132.66	FL50 3C treated	0	0	0	14.3405	0.04918
RL23A_HUMAN	75	84	AIIKFPLTTE	8	1132.66	FL50 3C treated	3	1.58931	0.031661	14.3224	0.036944
RL23A_HUMAN	75	84	AIIKFPLTTE	8	1132.66	FL50 3C treated	MAX	5.24201	0.009747	14.349	0
RL23A_HUMAN	75	84	AIIKFPLTTE	8	1132.66	FL50 RNC	0	0	0	14.3405	0.04918
RL23A_HUMAN	75	84	AIIKFPLTTE	8	1132.66	FL50 RNC	3	1.58473	0.054599	14.3104	0.037513
RL23A_HUMAN	75	84	AIIKFPLTTE	8	1132.66	FL50 RNC	MAX	5.24201	0.009747	14.349	0
RL23A_HUMAN	75	84	AIIKFPLTTE	8	1132.66	FL50 RNC w/PBT & ATP	0	0	0	14.3405	0.04918
RL23A_HUMAN	75	84	AIIKFPLTTE	8	1132.66	FL50 RNC w/PBT & ATP	3	1.59047	0.020367	14.2942	0.034762
RL23A_HUMAN	75	84	AIIKFPLTTE	8	1132.66	FL50 RNC w/PBT & ATP	MAX	5.24201	0.009747	14.349	0
RL23A_HUMAN	79	89	FPLTTESAMKK	9	1252.66	1-123 RNC	0	0	0	10.4615	0.024695
RL23A_HUMAN	79	89	FPLTTESAMKK	9	1252.66	1-123 RNC	3	0.732792	0.014731	10.5031	0.008765
RL23A_HUMAN	79	89	FPLTTESAMKK	9	1252.66	1-123 RNC	MAX	2.89853	0.006143	10.5096	0
RL23A_HUMAN	79	89	FPLTTESAMKK	9	1252.66	1-208 RNC	0	0	0	10.5993	0.016385
RL23A_HUMAN	79	89	FPLTTESAMKK	9	1252.66	1-208 RNC	3	0.59452	0.041143	10.6127	0.004091
RL23A_HUMAN	79	89	FPLTTESAMKK	9	1252.66	1-208 RNC	MAX	3.24855	0.017123	10.5114	0
RL23A_HUMAN	79	89	FPLTTESAMKK	9	1252.66	1-458 RNC	0	0	0	10.5104	0.037747
RL23A_HUMAN	79	89	FPLTTESAMKK	9	1252.66	1-458 RNC	3	0.629943	0.032581	10.5024	0.005692
RL23A_HUMAN	79	89	FPLTTESAMKK	9	1252.66	1-528 RNC	0	0	0	10.5811	0.01609
RL23A_HUMAN	79	89	FPLTTESAMKK	9	1252.66	1-528 RNC	3	0.540207	0.058541	10.6112	0.004935
RL23A_HUMAN	79	89	FPLTTESAMKK	9	1252.66	1-528 RNC	MAX	2.90326	0.056533	10.5616	0
RL23A_HUMAN	79	89	FPLTTESAMKK	9	1252.66	1-528 w/PBT&ATP	0	0	0	10.5811	0.01609
RL23A_HUMAN	79	89	FPLTTESAMKK	9	1252.66	1-528 w/PBT&ATP	3	0.630954	0.06384	10.6256	0.01824
RL23A_HUMAN	79	89	FPLTTESAMKK	9	1252.66	1-528 w/PBT&ATP	MAX	2.90326	0.056533	10.5616	0
RL23A_HUMAN	79	89	FPLTTESAMKK	9	1252.66	FL50 3C treated	0	0	0	10.3716	0.01504
RL23A_HUMAN	79	89	FPLTTESAMKK	9	1252.66	FL50 3C treated	3	0.685796	0.088785	10.4754	0.039004
RL23A_HUMAN	79	89	FPLTTESAMKK	9	1252.66	FL50 3C treated	MAX	2.93379	0.03091	10.4594	0
RL23A_HUMAN	79	89	FPLTTESAMKK	9	1252.66	FL50 RNC	0	0	0	10.3716	0.01504
RL23A_HUMAN	79	89	FPLTTESAMKK	9	1252.66	FL50 RNC	3	0.579296	0.042031	10.408	0.024943
RL23A_HUMAN	79	89	FPLTTESAMKK	9	1252.66	FL50 RNC	MAX	2.93379	0.03091	10.4594	0
RL23A_HUMAN	79	89	FPLTTESAMKK	9	1252.66	FL50 RNC w/PBT & ATP	0	0	0	10.3716	0.01504
RL23A_HUMAN	79	89	FPLTTESAMKK	9	1252.66	FL50 RNC w/PBT & ATP	3	0.58526	0.11806	10.4094	0.03438
RL23A_HUMAN	79	89	FPLTTESAMKK	9	1252.66	FL50 RNC w/PBT & ATP	MAX	2.93379	0.03091	10.4594	0
RL23A_HUMAN	80	98	PLTTESAMKKIEDNNTLVF	17	2151.1	1-123 RNC	0	0	0	17.3116	0.011904
RL23A_HUMAN	80	98	PLTTESAMKKIEDNNTLVF	17	2151.1	1-123 RNC	3	3.33442	0.035739	17.2942	0.011229
RL23A_HUMAN	80	98	PLTTESAMKKIEDNNTLVF	17	2151.1	1-123 RNC	MAX	10.7222	0.018837	17.1902	0
RL23A_HUMAN	80	98	PLTTESAMKKIEDNNTLVF	17	2151.1	1-208 RNC	0	0	0	17.318	0.005076
RL23A_HUMAN	80	98	PLTTESAMKKIEDNNTLVF	17	2151.1	1-208 RNC	3	3.58455	0.035976	17.2731	0.002641
RL23A_HUMAN	80	98	PLTTESAMKKIEDNNTLVF	17	2151.1	1-208 RNC	MAX	10.8716	0.027268	17.1417	0
RL23A_HUMAN	80	98	PLTTESAMKKIEDNNTLVF	17	2151.1	1-388 RNC	0	0	0	17.0786	0.032387
RL23A_HUMAN	80	98	PLTTESAMKKIEDNNTLVF	17	2151.1	1-388 RNC	3	3.73011	0.059007	16.9631	0.116191
RL23A_HUMAN	80	98	PLTTESAMKKIEDNNTLVF	17	2151.1	1-388 RNC	60	5.93974	0.018242	16.8657	0.034541
RL23A_HUMAN	80	98	PLTTESAMKKIEDNNTLVF	17	2151.1	1-388 RNC	MAX	10.8767	0.00565	16.8115	0
RL23A_HUMAN	80	98	PLTTESAMKKIEDNNTLVF	17	2151.1	1-458 RNC	0	0	0	17.3086	0.019561
RL23A_HUMAN	80	98	PLTTESAMKKIEDNNTLVF	17	2151.1	1-458 RNC	3	3.38999	0.16367	17.2513	0.00403
RL23A_HUMAN	80	98	PLTTESAMKKIEDNNTLVF	17	2151.1	1-458 RNC	MAX	11.2618	0.057898	17.1217	0
RL23A_HUMAN	80	98	PLTTESAMKKIEDNNTLVF	17	2151.1	1-528 RNC	0	0	0	17.3171	0.027176
RL23A_HUMAN	80	98	PLTTESAMKKIEDNNTLVF	17	2151.1	1-528 RNC	3	3.31508	0.107059	17.2816	0.013053
RL23A_HUMAN	80	98	PLTTESAMKKIEDNNTLVF	17	2151.1	1-528 RNC	MAX	11.1973	0.102357	17.1279	0
RL23A_HUMAN	80	98	PLTTESAMKKIEDNNTLVF	17	2151.1	1-528 w/PBT&ATP	0	0	0	17.3171	0.027176
RL23A_HUMAN	80	98	PLTTESAMKKIEDNNTLVF	17	2151.1	1-528 w/PBT&ATP	3	3.43212	0.131864	17.2764	0.028571
RL23A_HUMAN	80	98	PLTTESAMKKIEDNNTLVF	17	2151.1	1-528 w/PBT&ATP	MAX	11.1973	0.102357	17.1279	0
RL23A_HUMAN	80	98	PLTTESAMKKIEDNNTLVF	17	2151.1	80S	0	0	0	16.8923	0.043722
RL23A_HUMAN	80	98	PLTTESAMKKIEDNNTLVF	17	2151.1	80S	3	3.36138	0.05232	16.8259	0.001662
RL23A_HUMAN	80	98	PLTTESAMKKIEDNNTLVF	17	2151.1	80S	60	6.35534	0.028553	17.6258	0
RL23A_HUMAN	80	98	PLTTESAMKKIEDNNTLVF	17	2151.1	80S	MAX	10.4117	0.028553	17.5453	0
RL23A_HUMAN	80	98	PLTTESAMKKIEDNNTLVF	17	2151.1	FL50 3C treated	0	0	0	17.4508	0.017366
RL23A_HUMAN	80	98	PLTTESAMKKIEDNNTLVF	17	2151.1	FL50 3C treated	3	3.33124	0.140761	17.2529	0.032912
RL23A_HUMAN	80	98	PLTTESAMKKIEDNNTLVF	17	2151.1	FL50 3C treated	MAX	10.9793	0.03593	17.1571	0
RL23A_HUMAN	80	98	PLTTESAMKKIEDNNTLVF	17	2151.1	FL50 RNC	0	0	0	17.4508	0.017366
RL23A_HUMAN	80	98	PLTTESAMKKIEDNNTLVF	17	2151.1	FL50 RNC	3	3.49942	0.104218	17.2918	0.055771
RL23A_HUMAN	80	98	PLTTESAMKKIEDNNTLVF	17	2151.1	FL50 RNC	MAX	10.9793	0.03593	17.1571	0
RL23A_HUMAN	80	98	PLTTESAMKKIEDNNTLVF	17	2151.1	FL50 RNC w/PBT & ATP	0	0	0	17.4508	0.017366
RL23A_HUMAN	80	98	PLTTESAMKKIEDNNTLVF	17	2151.1	FL50 RNC w/PBT & ATP	3	3.44269	0.06453	17.2654	0.030651
RL23A_HUMAN	80	98	PLTTESAMKKIEDNNTLVF	17	2151.1	FL50 RNC w/PBT & ATP	MAX	10.9793	0.03593	17.1571	0
RL23A_HUMAN	85	98	SAMKKIEDNNTLVF	13	1609.83	1-123 RNC	0	0	0	11.419	0.032576
RL23A_HUMAN	85	98	SAMKKIEDNNTLVF	13	1609.83	1-123 RNC	3	1.53496	0.093695	11.4682	0.015939
RL23A_HUMAN	85	98	SAMKKIEDNNTLVF	13	1609.83	1-123 RNC	MAX	7.01699	0.014901	11.4477	0
RL23A_HUMAN	85	98	SAMKKIEDNNTLVF	13	1609.83	1-208 RNC	0	0	0	11.5752	0.012373
RL23A_HUMAN	85	98	SAMKKIEDNNTLVF	13	1609.83	1-208 RNC	3	1.59747	0.069638	11.5746	0.006275
RL23A_HUMAN	85	98	SAMKKIEDNNTLVF	13	1609.83	1-208 RNC	MAX	6.94761	0.060316	11.4426	0
RL23A_HUMAN	85	98	SAMKKIEDNNTLVF	13	1609.83	1-388 RNC	0	0	0	11.2463	0.039579
RL23A_HUMAN	85	98	SAMKKIEDNNTLVF	13	1609.83	1-388 RNC	3	1.83488	0.067065	11.2494	0.065691
RL23A_HUMAN	85	98	SAMKKIEDNNTLVF	13	1609.83	1-388 RNC	60	3.66893	0.207302	11.1643	0.007773
RL23A_HUMAN	85	98	SAMKKIEDNNTLVF	13	1609.83	1-388 RNC	MAX	7.11558	0.034224	11.2133	0
RL23A_HUMAN	85	98	SAMKKIEDNNTLVF	13	1609.83	1-458 RNC	0	0	0	11.469	0.031485
RL23A_HUMAN	85	98	SAMKKIEDNNTLVF	13	1609.83	1-458 RNC	3	1.54695	0.042002	11.4712	0.027742
RL23A_HUMAN	85	98	SAMKKIEDNNTLVF	13	1609.83	1-458 RNC	MAX	6.78667	0.0409	11.4083	0
RL23A_HUMAN	85	98	SAMKKIEDNNTLVF	13	1609.83	1-528 RNC	0	0	0	11.5684	0.014545
RL23A_HUMAN	85	98	SAMKKIEDNNTLVF	13	1609.83	1-528 RNC	3	1.59787	0.035912	11.5852	0.011339
RL23A_HUMAN	85	98	SAMKKIEDNNTLVF	13	1609.83	1-528 RNC	MAX	6.97767	0.010158	11.4937	0
RL23A_HUMAN	85	98	SAMKKIEDNNTLVF	13	1609.83	1-528 w/PBT&ATP	0	0	0	11.5684	0.014545
RL23A_HUMAN	85	98	SAMKKIEDNNTLVF	13	1609.83	1-528 w/PBT&ATP	3	1.64423	0.106455	11.6039	0.027017
RL23A_HUMAN	85	98	SAMKKIEDNNTLVF	13	1609.83	1-528 w/PBT&ATP	MAX	6.97767	0.010158	11.4937	0
RL23A_HUMAN	85	98	SAMKKIEDNNTLVF	13	1609.83	80S	0	0	0	10.965	0.016918
RL23A_HUMAN	85	98	SAMKKIEDNNTLVF	13	1609.83	80S	60	3.29261	0.024937	10.8798	0
RL23A_HUMAN	85	98	SAMKKIEDNNTLVF	13	1609.83	80S	MAX	7.26473	0.024937	10.9429	0
RL23A_HUMAN	85	98	SAMKKIEDNNTLVF	13	1609.83	FL50 3C treated	0	0	0	11.3591	0.035943
RL23A_HUMAN	85	98	SAMKKIEDNNTLVF	13	1609.83	FL50 3C treated	3	1.47101	0.038093	11.4585	0.035644
RL23A_HUMAN	85	98	SAMKKIEDNNTLVF	13	1609.83	FL50 3C treated	MAX	6.81276	0.017262	11.3765	0
RL23A_HUMAN	85	98	SAMKKIEDNNTLVF	13	1609.83	FL50 RNC	0	0	0	11.3591	0.035943
RL23A_HUMAN	85	98	SAMKKIEDNNTLVF	13	1609.83	FL50 RNC	3	1.56111	0.074038	11.364	0.053356
RL23A_HUMAN	85	98	SAMKKIEDNNTLVF	13	1609.83	FL50 RNC	MAX	6.81276	0.017262	11.3765	0
RL23A_HUMAN	85	98	SAMKKIEDNNTLVF	13	1609.83	FL50 RNC w/PBT & ATP	0	0	0	11.3591	0.035943
RL23A_HUMAN	85	98	SAMKKIEDNNTLVF	13	1609.83	FL50 RNC w/PBT & ATP	3	1.58936	0.039781	11.3626	0.042224
RL23A_HUMAN	85	98	SAMKKIEDNNTLVF	13	1609.83	FL50 RNC w/PBT & ATP	MAX	6.81276	0.017262	11.3765	0
RL23A_HUMAN	87	98	MKKIEDNNTLVF	11	1451.76	1-123 RNC	0	0	0	10.296	0.031622
RL23A_HUMAN	87	98	MKKIEDNNTLVF	11	1451.76	1-123 RNC	3	0.983733	0.053537	10.3528	0.004413
RL23A_HUMAN	87	98	MKKIEDNNTLVF	11	1451.76	1-123 RNC	MAX	5.01207	0.046947	10.3826	0
RL23A_HUMAN	87	98	MKKIEDNNTLVF	11	1451.76	1-208 RNC	0	0	0	10.4828	0.011038
RL23A_HUMAN	87	98	MKKIEDNNTLVF	11	1451.76	1-208 RNC	3	1.30952	0.128424	10.496	0.0079
RL23A_HUMAN	87	98	MKKIEDNNTLVF	11	1451.76	1-208 RNC	MAX	5.21513	0.127297	10.4103	0
RL23A_HUMAN	87	98	MKKIEDNNTLVF	11	1451.76	1-388 RNC	0	0	0	10.1212	0.03902
RL23A_HUMAN	87	98	MKKIEDNNTLVF	11	1451.76	1-388 RNC	3	1.25946	0.037673	10.1407	0.047901
RL23A_HUMAN	87	98	MKKIEDNNTLVF	11	1451.76	1-388 RNC	60	2.63491	0.08493	10.1018	0.019361
RL23A_HUMAN	87	98	MKKIEDNNTLVF	11	1451.76	1-388 RNC	MAX	5.17796	0.020338	10.1749	0
RL23A_HUMAN	87	98	MKKIEDNNTLVF	11	1451.76	1-458 RNC	0	0	0	10.3489	0.033078
RL23A_HUMAN	87	98	MKKIEDNNTLVF	11	1451.76	1-458 RNC	3	1.07116	0.020724	10.3698	0.021667
RL23A_HUMAN	87	98	MKKIEDNNTLVF	11	1451.76	1-458 RNC	MAX	5.20731	0.005739	10.3405	0
RL23A_HUMAN	87	98	MKKIEDNNTLVF	11	1451.76	1-528 RNC	0	0	0	10.4732	0.010949
RL23A_HUMAN	87	98	MKKIEDNNTLVF	11	1451.76	1-528 RNC	3	1.11151	0.062499	10.5037	0.018011
RL23A_HUMAN	87	98	MKKIEDNNTLVF	11	1451.76	1-528 RNC	MAX	5.01151	0.049783	10.4669	0
RL23A_HUMAN	87	98	MKKIEDNNTLVF	11	1451.76	1-528 w/PBT&ATP	0	0	0	10.4732	0.010949
RL23A_HUMAN	87	98	MKKIEDNNTLVF	11	1451.76	1-528 w/PBT&ATP	3	1.08595	0.053877	10.5335	0.022974
RL23A_HUMAN	87	98	MKKIEDNNTLVF	11	1451.76	1-528 w/PBT&ATP	MAX	5.01151	0.049783	10.4669	0
RL23A_HUMAN	87	98	MKKIEDNNTLVF	11	1451.76	80S	0	0	0	9.8347	0
RL23A_HUMAN	87	98	MKKIEDNNTLVF	11	1451.76	80S	3	1.23402	0	9.81804	0
RL23A_HUMAN	87	98	MKKIEDNNTLVF	11	1451.76	80S	MAX	5.31209	0	9.89234	0
RL23A_HUMAN	87	98	MKKIEDNNTLVF	11	1451.76	FL50 3C treated	0	0	0	10.1892	0.014699
RL23A_HUMAN	87	98	MKKIEDNNTLVF	11	1451.76	FL50 3C treated	3	0.983349	0.05717	10.3455	0.039012
RL23A_HUMAN	87	98	MKKIEDNNTLVF	11	1451.76	FL50 3C treated	MAX	5.20095	0.026958	10.3145	0
RL23A_HUMAN	87	98	MKKIEDNNTLVF	11	1451.76	FL50 RNC	0	0	0	10.1892	0.014699
RL23A_HUMAN	87	98	MKKIEDNNTLVF	11	1451.76	FL50 RNC	3	1.04909	0.119261	10.2391	0.040829
RL23A_HUMAN	87	98	MKKIEDNNTLVF	11	1451.76	FL50 RNC	MAX	5.20095	0.026958	10.3145	0
RL23A_HUMAN	87	98	MKKIEDNNTLVF	11	1451.76	FL50 RNC w/PBT & ATP	0	0	0	10.1892	0.014699
RL23A_HUMAN	87	98	MKKIEDNNTLVF	11	1451.76	FL50 RNC w/PBT & ATP	3	1.07626	0.038518	10.2442	0.036334
RL23A_HUMAN	87	98	MKKIEDNNTLVF	11	1451.76	FL50 RNC w/PBT & ATP	MAX	5.20095	0.026958	10.3145	0
RL23A_HUMAN	97	101	VFIVD	4	592.334	1-123 RNC	0	0	0	9.11164	0.001722
RL23A_HUMAN	97	101	VFIVD	4	592.334	1-123 RNC	3	0.209186	0.025058	9.1176	0.004938
RL23A_HUMAN	97	101	VFIVD	4	592.334	1-123 RNC	MAX	2.30073	0.004902	9.09966	0
RL23A_HUMAN	97	101	VFIVD	4	592.334	1-208 RNC	0	0	0	9.19782	0.007036
RL23A_HUMAN	97	101	VFIVD	4	592.334	1-208 RNC	3	0.163963	0.01404	9.19926	0.002722
RL23A_HUMAN	97	101	VFIVD	4	592.334	1-208 RNC	MAX	2.18827	0.010568	9.09808	0
RL23A_HUMAN	97	101	VFIVD	4	592.334	1-388 RNC	0	0	0	8.76646	0.019997
RL23A_HUMAN	97	101	VFIVD	4	592.334	1-388 RNC	3	0.049039	0.019387	8.7852	0.012978
RL23A_HUMAN	97	101	VFIVD	4	592.334	1-388 RNC	60	0.107015	0.011318	8.77066	0.005505
RL23A_HUMAN	97	101	VFIVD	4	592.334	1-388 RNC	MAX	2.39558	0.01126	8.74543	0
RL23A_HUMAN	97	101	VFIVD	4	592.334	1-458 RNC	0	0	0	9.11715	0.009738
RL23A_HUMAN	97	101	VFIVD	4	592.334	1-458 RNC	3	0.160924	0.016316	9.1145	0.004165
[truncated: 2,583 more rows]
[truncated: 2 more columns]

## Sheet: RL4 (uL4)
	RL4 (uL4)
	RNC RL4 (uL4) minus 80S ribosomes (ΔDa)
					1-123 RNC		1-208 RNC		1-388 RNC		1-458 RNC		1-528 RNC		FL50 RNC
	Sequence	Start	End	Num Exchangers	ΔDa at 3 min	ΔDa at 3 min SD	ΔDa at 3 min	ΔDa at 3 min SD	ΔDa at 3 min	ΔDa at 3 min SD	ΔDa at 3 min	ΔDa at 3 min SD	ΔDa at 3 min	ΔDa at 3 min SD	ΔDa at 3 min	ΔDa at 3 min SD
	VTLPAV	22	27	4	0.021304	0.03452	0.007204	0.024098	-0.000877	0.027716	-0.001811	0.024378	0.032299	0.023912	0.009868	0.023237
	VTLPAVFKAPIRPDIVNF	22	39	14	-0.156	0.082022	-0.072422	0.078371	-0.079885	0.080694	-0.160089	0.109552	-0.152585	0.081059	-0.212952	0.08858
	PAVFKAPIRPDIVNF	25	39	11	0.050645	0.058006	0.081586	0.20328	-0.119785	0.098258	-0.176927	0.086988	-0.081042	0.049109	-0.130142	0.140026
	FKAPIRPDIVNF	28	39	9	0.07359	0.065763	0.04099	0.054543	0.199949	0.08104	0.13206	0.056961	0.038414	0.060862	0.120341	0.111151
	KAPIRPDIVNFVHTNLRK	29	46	15	0.063235	0.221751	-0.573011	0.383219	-0.532333	0.239133	0.059374	0.277736	-0.342163	0.261915	0.000208	0.265932
	APIRPDIVNFVHTNLRKNNRQPYAV	30	54	21	NaN	NaN	-0.775263	0.177397	NaN	NaN	-0.595641	0.198665	-0.542462	0.139274	NaN	NaN
	RPDIVNFVHTNLRKNNRQPYAVSELA	33	58	23	-0.460779	0.127688	0.18908	0.185543	-0.220083	0.06929	-0.18638	0.181939	-0.006796	0.13828	-0.31321	0.293047
	IVNFVHTNLRKNNRQP	36	51	14	0.003766	0.140281	-0.050075	0.105608	0.042848	0.093311	0.064021	0.139074	0.018257	0.181747	-0.312711	0.163289
	VHTNLRKNNRQPYAVSE	40	56	15	-0.125598	0.091645	-0.31849	0.049981	-0.216116	0.084163	-0.151354	0.074166	-0.202724	0.051664	-0.417802	0.143587
	VHTNLRKNNRQPYAVSEL	40	57	16	-0.24022	0.093918	-0.243942	0.098766	-0.50794	0.094111	-0.290773	0.214072	-0.281842	0.143448	-0.299224	0.128592
	LRKNNRQPYAVSELAGHQTSAES	44	66	21	-0.489443	0.17751	-0.478802	0.110474	-0.225445	0.244063	-0.456148	0.174248	-0.450317	0.12091	-0.526251	0.128337
	RKNNRQPYAVSEL	45	57	11	0.043647	0.189263	-0.108142	0.124356	-0.243944	0.113977	-0.273332	0.145163	0.039429	0.092891	-0.081779	0.175721
	AGHQTSAESWGTGRAVARIPRVRGGGTHRSGQGAFGNM	58	95	36	-2.15457	0.103327	-2.0323	0.151197	-1.9417	0.122695	-2.07791	0.099713	-2.2289	0.168707	-2.20108	0.197265
	WRRWHRRVNTTQKRYAIC	108	125	17	-0.580832	0.249819	-0.667969	0.253091	NaN	NaN	-0.598322	0.246203	-0.72761	0.272862	-0.421125	0.259544
	VPELPLVVE	147	155	6	-0.038167	0.040678	-0.033256	0.068852	0.130352	0.020457	-0.064133	0.034005	-0.119954	0.049287	-0.078525	0.041766
	DKVEGYKKTKEAVL	156	169	13	-0.035417	0.03559	-0.064928	0.035939	-0.082138	0.059541	-0.098186	0.081329	-0.13425	0.051767	0.059965	0.131225
	KVEGYKKT	157	164	7	-0.037447	0.054819	-0.02725	0.055517	-0.103714	0.100375	-0.076916	0.073729	-0.09282	0.080302	-0.021397	0.04334
	LLKKLKAWNDIKKVYASQ	170	187	17	0.085205	0.112895	-0.025677	0.175017	NaN	NaN	-0.136802	0.126488	-0.230286	0.153436	0.022575	0.117184
	LLKKLKAWNDIKKVYASQRM	170	189	19	-0.511089	0.255666	-0.379049	0.195646	NaN	NaN	-0.428874	0.230046	-0.160018	0.194616	-0.407663	0.206857
	RRIQRRGPCIIYNEDNGIIKAFRNIP	200	225	23	-0.092987	0.220565	-0.102226	0.169545	-1.20787	0.102206	-0.382378	0.119865	-0.236442	0.106286	0.10042	0.103636
	NILKLAPGGHVGRF	236	249	12	0.402747	0.145916	0.517435	0.136364	0.514592	0.169523	0.511375	0.135416	0.486479	0.158847	0.472528	0.148641
	ILKLAPGGHVGRF	237	249	11	NaN	NaN	NaN	NaN	NaN	NaN	NaN	NaN	NaN	NaN	NaN	NaN
	CIWTESA	250	256	6	-0.047673	0.041702	-0.085547	0.049661	-0.090384	0.030603	-0.066183	0.072079	-0.078793	0.031551	-0.051388	0.044353
	CIWTESAF	250	257	7	0.10285	0.03688	0.099394	0.041172	0.002347	0.042917	0.152398	0.051983	0.107677	0.066489	0.148983	0.032846
	FRKLDEL	257	263	6	-0.054115	0.050219	-0.10037	0.054036	0.022397	0.050849	-0.064739	0.051706	-0.120941	0.070406	-0.053112	0.055476
	YGTWRKAASL	264	273	9	-0.201795	0.184611	0.065144	0.172527	0.014922	0.178499	-0.064317	0.199181	-0.173909	0.170124	-0.237654	0.194598
	KSNYNLPMHKMINTDL	274	289	14	NaN	NaN	NaN	NaN	NaN	NaN	NaN	NaN	NaN	NaN	NaN	NaN
	SRILKSPEIQRA	290	301	10	-0.104907	0.134354	-0.02372	0.111034	0.016413	0.147782	0.020194	0.11848	0.045185	0.114452	-0.032368	0.107784
	SRILKSPEIQRALRAPRKKIHRRV	290	313	21	-0.203329	0.306081	-0.10872	0.418276	0.749297	0.298726	-0.387992	0.29593	-0.401578	0.408482	-0.102342	0.372565
	LKLNPYAKTMRRNTIL	326	341	14	-0.451658	0.163019	-0.334671	0.168978	-0.511755	0.18585	-0.342219	0.179851	-0.42969	0.167203	-0.405638	0.165011
	KLNPYAKTMRRNTIL	327	341	13	-0.452008	0.090621	-0.453445	0.196268	-0.089473	0.152086	-0.47298	0.126723	-0.273883	0.123633	-0.284139	0.115097
	NTILRQARNHKLRVDKAAAAAAAL	338	361	23	NaN	NaN	NaN	NaN	NaN	NaN	NaN	NaN	NaN	NaN	NaN	NaN
	RQARNHKLRVDKAAAAAAAL	342	361	19	-0.026116	0.153875	0.266517	0.153146	0.388011	0.151814	-0.02608	0.301826	0.296046	0.205044	-0.163142	0.217865
	LRVDKAAAAAAALQAKSD	349	366	17	-0.452523	0.187319	-0.351449	0.129981	-0.453792	0.171018	-0.427242	0.188011	-0.381621	0.131625	-0.465363	0.152241
	KAAVGVKKQKKPLVGKKAAA	384	403	18	-0.485542	0.150423	-0.389087	0.102907	-0.753922	0.122553	-0.577321	0.186075	-0.724632	0.179779	-0.50881	0.129515
	ATKKPAPEKKPAEKKPTTEEKK	403	424	17	NaN	NaN	-0.626117	0.178716	NaN	NaN	-0.399299	0.083378	-0.334439	0.11639	-0.284654	0.076722
	KKPAPEK	405	411	4	-0.000818	0.113363	0.069423	0.081253	0.021056	0.079523	0.066634	0.075305	0.031704	0.079447	0.051115	0.074338

## Sheet: RL19 (eL19)
	RL19 (eL19)
	RNC RL19 (eL19) minus 80S ribosomes (ΔDa)
					1-123 RNC		1-208 RNC		1-388 RNC		1-458 RNC		1-528 RNC		FL50 RNC
	Sequence	Start	End	Num Exchangers	ΔDa at 3 min	ΔDa at 3 min SD	ΔDa at 3 min	ΔDa at 3 min SD	ΔDa at 3 min	ΔDa at 3 min SD	ΔDa at 3 min	ΔDa at 3 min SD	ΔDa at 3 min	ΔDa at 3 min SD	ΔDa at 3 min	ΔDa at 3 min SD
	RLQKRLASSVL	5	15	10	-1.57706	0.121813	-1.68402	0.156339	-1.7784	0.144698	-1.49023	0.117866	-1.65815	0.149685	-1.5505	0.215514
	ASSVLRCGKKKVW	11	23	12	0.19133	0.034591	0.225218	0.222536	0.193076	0.193386	0.214913	0.018806	0.130154	0.112751	0.105758	0.078478
	VLRCGKKKVWLDPNETNEIANANSRQ	14	39	24	-0.73913	0.116295	-1.21715	0.148358	-1.24147	0.16831	-0.765688	0.280189	-0.757458	0.247223	-0.903159	0.139885
	LRCGKKKVWLDPNETNEIANANSRQQIRKLIKDG	15	48	32	-0.197342	0.320371	-0.758657	0.372975	-0.800041	0.402686	-0.646364	0.423532	-0.599461	0.244725	-0.399429	0.211508
	RCGKKKVWLDPNETNE	16	31	14	-0.641864	0.112215	-0.858406	0.163694	-0.944035	0.121682	-0.663865	0.087716	-0.780872	0.081962	-0.663522	0.117082
	GKKKVWLDPNETNEIANANSR	18	38	19	0.148812	0.092003	0.247305	0.276285	0.369522	0.187818	0.008472	0.143256	0.540017	0.131731	-0.030532	0.239587
	IANANSRQQIRKLIKDGL	32	49	17	NaN	NaN	NaN	NaN	NaN	NaN	NaN	NaN	NaN	NaN	NaN	NaN
	ANANSRQQIRKLIKDGL	33	49	16	NaN	NaN	NaN	NaN	NaN	NaN	NaN	NaN	NaN	NaN	NaN	NaN
	NANSRQQIRKLIKDGL	34	49	15	-0.34258	0.040529	-0.267022	0.127615	0.055475	0.070112	-0.051342	0.025987	-0.48083	0.183756	-0.091411	0.089811
	QIRKLIKDGLII	40	51	11	-0.22968	0.068468	-0.20335	0.158993	-0.349149	0.106391	-0.197739	0.049457	-0.174818	0.117134	-0.217376	0.108065
	IRKLIKDGLIIRKPVTVH	41	58	16	-0.422307	0.060931	-0.424033	0.111193	-0.484114	0.176711	-0.527136	0.076675	-0.573886	0.133706	-0.538355	0.109583
	KPVTVHSRARCRKNTLA	53	69	15	-0.31532	0.149298	NaN	NaN	-0.353996	0.168419	-0.316755	0.204995	NaN	NaN	-0.375235	0.263306
	TLARRKGRHMGIGKRKGTANAR	67	88	21	-0.300892	0.109901	-0.671932	0.23531	-0.95646	0.299748	-0.616623	0.193535	-0.563483	0.182753	-0.42199	0.200399
	ARRKGRHMGIGKRKGTANARMPEKVTW	69	95	25	-1.3407	0.439464	-1.29909	0.453075	-1.86422	0.417172	-1.44583	0.401796	-2.18455	0.521249	-1.21006	0.436828
	MGIGKRKGTANARMPEKVT	76	94	17	-1.20558	0.108408	-1.41422	0.21855	NaN	NaN	-1.23185	0.10817	-1.50087	0.297731	NaN	NaN
	LLRRYRESKKIDR	105	117	12	-0.202343	0.152669	-0.483301	0.153196	-0.47985	0.125866	-0.275739	0.18426	-0.420651	0.126244	-0.351152	0.152199
	IDRHMYHSLYLKVKGN	115	130	15	-0.251673	0.266842	-0.299363	0.189327	-0.020668	0.186715	-0.247143	0.155643	-0.248112	0.132199	-0.249145	0.114556
	LYLKVKGNVFKN	123	134	11	0.26197	0.126882	0.160075	0.359403	-0.125904	0.180124	0.323553	0.156345	0.439583	0.178292	0.098664	0.09683
	YLKVKGNVFKNKRILM	124	139	15	0.195663	0.242947	-0.129673	0.221779	-0.184203	0.26779	-0.038285	0.187371	-0.035997	0.283758	0.031361	0.23822
	KGNVFKNK	128	135	7	-0.111533	0.067152	0.020808	0.105161	-0.039619	0.127313	-0.057696	0.066141	-0.038302	0.068836	-0.149898	0.063473
	NVFKNKRILMEHIHKLKADKARKKLLAD	130	157	27	-0.731572	0.082156	-0.51898	0.36109	-1.25837	0.205759	-0.219971	0.102277	-0.448448	0.291086	-0.47787	0.220864
	NVFKNKRILMEHIHKLKADKARKKLLADQA	130	159	29	-0.977698	0.159775	-0.640085	0.325127	-1.01835	0.31065	-0.389159	0.165249	-0.683962	0.249507	-0.507187	0.212862
	RREERLQAKKEEIIKTL	172	188	16	-0.798663	0.232029	-1.11807	0.355573	-1.41969	0.321799	-0.906768	0.176474	-1.01864	0.222812	-0.907721	0.165814

## Sheet: RL17 (uL22)
	RL17 (uL22)
	RNC RL17 (uL22) minus 80S ribosomes (ΔDa)
					1-123 RNC		1-208 RNC		1-388 RNC		1-458 RNC		1-528 RNC		FL50 RNC
	Sequence	Start	End	Num Exchangers	ΔDa at 3 min	ΔDa at 3 min SD	ΔDa at 3 min	ΔDa at 3 min SD	ΔDa at 3 min	ΔDa at 3 min SD	ΔDa at 3 min	ΔDa at 3 min SD	ΔDa at 3 min	ΔDa at 3 min SD	ΔDa at 3 min	ΔDa at 3 min SD
	VRYSLDPENPTKSCKSRGSNL	2	22	18	-0.811745	0.163024	-1.13377	0.113205	-0.475305	0.114709	-0.961278	0.118616	-0.601734	0.363906	-0.915073	0.299276
	LDPENPTKSCKSRGSNLRVHF	6	26	18	0.100667	0.07732	0.445056	0.116532	0.459553	0.172272	-0.006931	0.142319	0.536646	0.139137	-0.062244	0.252914
	DPENPTKSCKSRGSNL	7	22	13	-0.385472	0.15027	-0.401768	0.124963	-0.409662	0.174998	-0.306233	0.156001	-0.519131	0.126729	-0.350283	0.151904
	PENPTKSCKSRGSNL	8	22	12	-0.143975	0.102554	-0.423245	0.204608	-0.329004	0.047936	-0.06789	0.084871	-0.579895	0.224313	-0.220018	0.11181
	PTKSCKSRGSNL	11	22	10	-0.304232	0.090602	-0.220855	0.062454	-0.072247	0.078175	-0.239831	0.062527	-0.195391	0.082174	-0.219994	0.077884
	GSNLRVHFKNTRETA	19	33	14	-0.43579	0.114688	-0.308195	0.090794	-0.310345	0.092752	-0.333879	0.13023	-0.379797	0.115427	-0.208604	0.113798
	GSNLRVHFKNTRETAQA	19	35	16	-0.111556	0.082823	-0.26722	0.087231	-0.252329	0.077977	0.070527	0.101264	-0.131944	0.186689	-0.16519	0.170487
	LRVHFKNTRETAQAIKGMHIRKATKYLKD	22	50	28	-0.32807	0.113583	-0.256975	0.130265	NaN	NaN	-0.476749	0.169575	-0.480799	0.124918	-0.263087	0.102425
	RVHFKNTRETAQAIKGMHIRKATKYLKD	23	50	27	-0.28976	0.220797	-0.353622	0.18885	NaN	NaN	-0.304119	0.18653	-0.243595	0.236962	-0.09384	0.175726
	VTLQKQCVPFRRYNGGVGRCAQ	51	72	20	-0.090751	0.154502	-0.020229	0.067842	-0.174601	0.103899	-0.083103	0.082203	0.023933	0.09328	0.017136	0.093825
	FLLHMLKNAESNA	90	102	12	-0.279512	0.104596	-0.249769	0.057034	-0.329791	0.103636	-0.261131	0.072089	-0.283631	0.070398	-0.23789	0.077985
	FLLHMLKNAESNAELKGLDVDSL	90	112	22	-0.401952	0.136864	-0.097424	0.085013	-0.174273	0.082721	-0.238428	0.144549	-0.159607	0.096231	-0.391066	0.085088
	LLHMLKNAESNAEL	91	104	13	-0.197616	0.091798	-0.155429	0.101332	-0.215691	0.092212	-0.140706	0.100722	-0.24182	0.09962	-0.178395	0.106612
	LLHMLKNAESNAELKGLDVDSL	91	112	21	-0.152022	0.156313	-0.025432	0.132593	-0.187137	0.092156	-0.077386	0.161842	-0.370946	0.201303	-0.161744	0.133241
	LHMLKNAESNAELKGLDVDSL	92	112	20	-0.267152	0.09474	-0.282322	0.078429	-0.323906	0.103936	-0.528592	0.070058	-0.193493	0.19471	-0.358017	0.095432
	LKNAESNAELKGL	95	107	12	-0.155635	0.086984	-0.079655	0.063984	0.051143	0.204249	-0.110542	0.04721	-0.08005	0.086089	-0.050307	0.116981
	LKNAESNAELKGLDVDSL	95	112	17	NaN	NaN	NaN	NaN	NaN	NaN	NaN	NaN	NaN	NaN	NaN	NaN
	AELKGLDVDSL	102	112	10	0.432062	0.058788	0.604111	0.089474	0.582466	0.032423	0.432276	0.07079	0.4318	0.090134	0.302525	0.060713
	KGLDVDSL	105	112	7	NaN	NaN	NaN	NaN	NaN	NaN	NaN	NaN	NaN	NaN	NaN	NaN
	VDSLVIEHIQVN	109	120	11	NaN	NaN	NaN	NaN	NaN	NaN	NaN	NaN	NaN	NaN	NaN	NaN
	VIEHIQV	113	119	6	-0.205576	0.052277	-0.286172	0.029627	-0.205572	0.031757	-0.232286	0.096884	-0.267875	0.083496	-0.316144	0.090919
	VIEHIQVNKAPKMRRRTYRAHGRINPYMSSPCH	113	145	29	-0.777237	0.5283	-0.692726	0.531764	NaN	NaN	-0.987963	0.521145	-0.749399	0.514742	-0.958098	0.582978
	IEHIQV	114	119	5	NaN	NaN	NaN	NaN	NaN	NaN	NaN	NaN	NaN	NaN	NaN	NaN
	MSSPCHIEMILTEKEQIVP	140	158	16	NaN	NaN	NaN	NaN	NaN	NaN	NaN	NaN	NaN	NaN	NaN	NaN
	ILTEKEQIVPKPEEE	149	163	12	-0.052581	0.130844	0.050008	0.544081	0.022946	0.156247	-0.00693	0.219545	0.024463	0.219821	-0.033833	0.13721
	TEKEQIVPKPEEE	151	163	10	0.435637	0.105705	0.506856	0.167515	0.516312	0.209576	0.212307	0.168274	0.359523	0.108993	0.428914	0.153717

## Sheet: RL22 (eL22)
	RL22 (eL22)
	RNC RL22 (eL22) minus 80S ribosomes (ΔDa)
					1-123 RNC		1-208 RNC		1-388 RNC		1-458 RNC		1-528 RNC		FL50 RNC
	Sequence	Start	End	Num Exchangers	ΔDa at 3 min	ΔDa at 3 min SD	ΔDa at 3 min	ΔDa at 3 min SD	ΔDa at 3 min	ΔDa at 3 min SD	ΔDa at 3 min	ΔDa at 3 min SD	ΔDa at 3 min	ΔDa at 3 min SD	ΔDa at 3 min	ΔDa at 3 min SD
	APVKKLVVKGGKKKKQVLKFTL	2	23	20	-0.943106	0.205841	-0.638592	0.313526	NaN	NaN	-1.48055	0.190858	-0.741575	0.196121	-1.13377	0.28916
	APVKKLVVKGGKKKKQVLKFTLDCTHPVEDGIM	2	34	30	-1.86768	0.48639	-1.38066	0.455323	NaN	NaN	-1.67501	0.480809	-1.69236	0.484357	-1.89785	0.508292
	TLDCTHPVEDGIM	22	34	11	-0.571327	0.103984	-0.38036	0.082726	-0.395728	0.034396	-0.489524	0.137647	-0.449255	0.082689	-0.375483	0.178792
	DCTHPVEDGIM	24	34	9	-0.546583	0.102335	-0.473969	0.10739	-0.435969	0.099186	-0.444419	0.121543	-0.521461	0.107345	-0.536414	0.148573
	EQFLQE	40	45	5	-0.313982	0.043989	-0.346669	0.045925	-0.310088	0.028291	-0.321478	0.026334	-0.37796	0.057236	-0.294165	0.028311
	FLQERIKVNGKAGNLG	42	57	15	NaN	NaN	NaN	NaN	NaN	NaN	NaN	NaN	NaN	NaN	NaN	NaN
	RIKVNGKAGNLGGGVVTIERSK	46	67	21	0.084232	0.186538	-0.017584	0.127751	0.196043	0.103513	-0.139005	0.424518	0.241417	0.191409	0.120697	0.178631
	VVTIERSKSKIT	60	71	11	-0.665592	0.071392	-0.613235	0.053316	-0.376688	0.061691	-0.560419	0.073138	-0.568769	0.072594	-0.586441	0.070266
	IERSKSKITVTSEVPFSKRYLKY	63	85	21	-0.428021	0.143628	-0.462044	0.100096	-0.133104	0.079419	-0.262001	0.079585	-0.280796	0.167318	NaN	NaN
	WLRVVANSKESY	99	110	11	NaN	NaN	NaN	NaN	NaN	NaN	NaN	NaN	NaN	NaN	NaN	NaN
	WLRVVANSKESYE	99	111	12	NaN	NaN	NaN	NaN	NaN	NaN	NaN	NaN	NaN	NaN	NaN	NaN
	RVVANSKESYELRY	101	114	13	-0.590842	0.159856	-0.251705	0.152895	-0.104248	0.120114	-0.583155	0.158317	-0.225477	0.075738	NaN	NaN
	LRYFQINQ	112	119	7	NaN	NaN	NaN	NaN	NaN	NaN	NaN	NaN	NaN	NaN	NaN	NaN
	LRYFQINQDEE	112	122	10	0.300367	0.121777	0.415636	0.123288	0.260934	0.130798	0.30793	0.145682	0.373363	0.117895	0.227064	0.158698
	LRYFQINQDEEE	112	123	11	0.194029	0.111607	0.377467	0.112707	0.099874	0.184662	0.148126	0.160978	0.187289	0.14382	0.054058	0.150034
	LRYFQINQDEEEEEDED	112	128	16	-0.14205	0.096933	0.365576	0.082198	0.170411	0.264546	-0.073981	0.133691	0.330644	0.255952	-0.296548	0.16121
	FQINQDEE	115	122	7	0.018656	0.13421	0.24361	0.128447	0.153969	0.128615	0.034473	0.128952	0.148108	0.131411	0.026014	0.131489

## Sheet: RL23a (uL23)
	RL23a (uL23)
	RNC RL23a (uL23) minus 80S ribosomes (ΔDa)
					1-123 RNC		1-208 RNC		1-388 RNC		1-458 RNC		1-528 RNC		FL50 RNC
	Sequence	Start	End	Num Exchangers	ΔDa at 3 min	ΔDa at 3 min SD	ΔDa at 3 min	ΔDa at 3 min SD	ΔDa at 3 min	ΔDa at 3 min SD	ΔDa at 3 min	ΔDa at 3 min SD	ΔDa at 3 min	ΔDa at 3 min SD	ΔDa at 3 min	ΔDa at 3 min SD
	KEAPAPPKAEA	7	17	7	-0.342908	0.051136	-0.199461	0.044774	-0.283923	0.050661	-0.235747	0.057944	-0.356809	0.07118	-0.261731	0.094671
	KEAPAPPKAEAKAK	7	20	10	-0.232342	0.116077	-0.2992	0.129968	-0.398619	0.224723	-0.087522	0.100548	-0.237855	0.091264	-0.270646	0.153855
	RTSPTFRRPKTLRLRRQPKYPRKS	41	64	19	-0.949682	0.315418	-0.951205	0.305618	-0.643748	0.377109	-0.951136	0.318905	-1.06055	0.318564	-0.945674	0.31499
	PKTLRLRRQPKYPRKSAP	49	66	13	0.276071	0.05463	-0.040888	0.052557	-0.157052	0.090439	-0.023217	0.029418	-0.371993	0.10554	0.176198	0.093134
	RRQPKYPRKSAPRRNKLDHYAIIKF	55	79	21	-0.392507	0.168402	-0.778309	0.184042	NaN	NaN	-0.704593	0.157628	-0.985994	0.176057	-0.578559	0.367199
	RRQPKYPRKSAPRRNKLDHYAIIKFP	55	80	21	-0.312907	0.1276	-0.300457	0.203183	-0.61569	0.203945	-0.500023	0.129227	-0.47438	0.177638	-0.280547	0.131334
	QPKYPRKSAPRRNK	57	70	10	0.017472	0.184701	-0.020629	0.078471	-0.068337	0.167317	-0.143225	0.129137	-0.10797	0.14131	-0.15847	0.073638
	NKLDHYAIIKFPLTT	69	83	13	0.226577	0.097592	0.315394	0.146595	0.345616	0.116839	0.254082	0.103958	0.44334	0.101249	0.311347	0.10118
	AIIKFPLTTE	75	84	8	NaN	NaN	NaN	NaN	NaN	NaN	NaN	NaN	NaN	NaN	NaN	NaN
	FPLTTESAMKK	79	89	9	NaN	NaN	NaN	NaN	NaN	NaN	NaN	NaN	NaN	NaN	NaN	NaN
	PLTTESAMKKIEDNNTLVF	80	98	17	-0.026962	0.063361	0.223176	0.063495	0.36873	0.078862	0.028615	0.171829	-0.046301	0.119159	0.138044	0.116613
	SAMKKIEDNNTLVF	85	98	13	NaN	NaN	NaN	NaN	NaN	NaN	NaN	NaN	NaN	NaN	NaN	NaN
	MKKIEDNNTLVF	87	98	11	-0.250289	0.053537	0.0755	0.128424	0.025441	0.037673	-0.162862	0.020724	-0.12251	0.062499	-0.184928	0.119261
	VFIVD	97	101	4	NaN	NaN	NaN	NaN	NaN	NaN	NaN	NaN	NaN	NaN	NaN	NaN
	FIVDVKANKHQIKQAVKKLYDID	98	120	22	-0.081412	0.120361	0.007902	0.088547	NaN	NaN	-0.153846	0.101022	-0.168631	0.078705	-0.041863	0.115055
	IVDVKANKHQIKQAVKKLYDID	99	120	21	-0.003252	0.053068	-0.196309	0.066706	-0.215951	0.031481	-0.233862	0.063544	-0.346118	0.051034	-0.028169	0.057026
	AVKKLYDIDVAKVN	112	125	13	-0.091809	0.070412	-0.046384	0.091503	-0.073054	0.051383	-0.011663	0.048507	-0.111385	0.070536	-0.069238	0.036932
	VAKVNTLIRPDGEKKAYVRLAPDYDAL	121	147	24	-0.392811	0.070453	-0.115809	0.056125	-0.101606	0.057068	-0.2785	0.153531	-0.220331	0.112676	0.079606	0.489658
	AKVNTLIRPDGEKKAYV	122	138	15	-0.010681	0.134653	-0.250756	0.125958	-0.192315	0.137007	-0.162968	0.114657	-0.001073	0.242855	-0.163228	0.14163
	IRPDGEKKAY	128	137	8	NaN	NaN	NaN	NaN	NaN	NaN	NaN	NaN	NaN	NaN	NaN	NaN
	PDGEKKAYVRLAPDYDALDVANKIG	130	154	22	0.339968	0.151922	0.314365	0.183242	0.577545	0.144643	0.705137	0.13753	0.498142	0.145672	0.559238	0.289029
	VRLAPDYDAL	138	147	8	-0.281045	0.097187	-0.045948	0.105866	-0.144694	0.101122	-0.298706	0.097995	-0.107814	0.098904	-0.143749	0.111816
	DVANKIGII	148	156	8	-0.58539	0.200616	-0.098165	0.044586	-0.11635	0.066471	-0.269288	0.056962	-0.237094	0.123148	-0.355244	0.133978
	ANKIGII	150	156	6	NaN	NaN	NaN	NaN	NaN	NaN	NaN	NaN	NaN	NaN	NaN	NaN
	NKIGII	151	156	5	NaN	NaN	NaN	NaN	NaN	NaN	NaN	NaN	NaN	NaN	NaN	NaN

## Sheet: RL26 (uL24)
	RL26 (uL24)
	RNC RL26 (uL24) minus 80S ribosomes (ΔDa)
					1-123 RNC		1-208 RNC		1-388 RNC		1-458 RNC		1-528 RNC		FL50 RNC
	Sequence	Start	End	Num Exchangers	ΔDa at 3 min	ΔDa at 3 min SD	ΔDa at 3 min	ΔDa at 3 min SD	ΔDa at 3 min	ΔDa at 3 min SD	ΔDa at 3 min	ΔDa at 3 min SD	ΔDa at 3 min	ΔDa at 3 min SD	ΔDa at 3 min	ΔDa at 3 min SD
	TSDRSKNRKRHFNAPSHIRRKIMSSPLSKE	8	37	27	-0.546318	0.102233	-0.323634	0.099183	NaN	NaN	-0.343975	0.060559	-0.236228	0.094541	-0.495292	0.078254
	IRRKIMSSPLSKELRQKY	25	42	16	-0.092665	0.08099	-0.620901	0.090268	NaN	NaN	-0.345263	0.120272	-0.728117	0.258756	-0.27953	0.130765
	KIMSSPLSKELRQKYNVRSMPI	28	49	19	NaN	NaN	NaN	NaN	NaN	NaN	NaN	NaN	NaN	NaN	NaN	NaN
	LRQKYNVRSMPIRKDDEVQVVRGH	38	61	22	-1.05866	0.10046	-0.172224	0.139736	NaN	NaN	-0.464011	0.244945	-0.601515	0.316863	-0.764937	0.26709
	RSMPIRKDDEVQV	45	57	11	-0.120582	0.121436	0.388123	0.124019	-0.240711	0.177462	0.13752	0.123667	-0.09376	0.136605	-0.027829	0.152356
	VQVVRGHYKGQQIGKVVQV	55	73	18	-0.454468	0.139306	-0.17254	0.128856	-0.216188	0.147171	-0.315719	0.171855	-0.324317	0.136394	-0.37567	0.17939
	VVRGHYKGQQIGKVVQ	57	72	15	-0.312078	0.085674	-0.220787	0.083088	-0.098342	0.127341	-0.308782	0.117967	-0.185934	0.120773	-0.239032	0.10067
	VVRGHYKGQQIGKVVQV	57	73	16	-0.322732	0.101944	-0.347859	0.098896	-0.412144	0.089725	-0.313428	0.110827	-0.355321	0.093744	-0.31143	0.14333
	HYKGQQIGKVVQVYR	61	75	14	-0.305099	0.061066	-0.231656	0.038659	-0.050627	0.108811	-0.216862	0.05095	-0.229505	0.064822	-0.166663	0.11458
	YRKKYVIY	74	81	7	-0.228735	0.045766	-0.212839	0.026275	-0.277066	0.052372	-0.232817	0.041566	-0.156529	0.047527	-0.200508	0.077975
	IYIERVQREKANGTTVHVG	80	98	18	-0.085676	0.071703	0.007869	0.070393	-0.18659	0.205879	-0.137919	0.123692	-0.071241	0.110007	-0.31821	0.161887
	HVGIHPSKVV	96	105	8	-0.005786	0.033511	0.038893	0.061894	-0.045244	0.061382	0.087325	0.064431	-0.087349	0.108566	-0.255965	0.099106
	KLDKDRKKILERKAKSRQVGKEKGK	110	134	24	-0.360778	0.101605	-0.68057	0.17642	NaN	NaN	-0.600111	0.155049	-0.712914	0.105568	-0.462845	0.191031

## Sheet: RL35 (uL29)
	RL35 (uL29)
	RNC RL35 (uL29) minus 80S ribosomes (ΔDa)
					1-123 RNC		1-208 RNC		1-388 RNC		1-458 RNC		1-528 RNC		FL50 RNC
	Sequence	Start	End	Num Exchangers	ΔDa at 3 min	ΔDa at 3 min SD	ΔDa at 3 min	ΔDa at 3 min SD	ΔDa at 3 min	ΔDa at 3 min SD	ΔDa at 3 min	ΔDa at 3 min SD	ΔDa at 3 min	ΔDa at 3 min SD	ΔDa at 3 min	ΔDa at 3 min SD
	AKIKARDLRGKKKEELLKQLDDL	2	24	22	-0.531868	0.100287	-0.871588	0.122553	-0.178002	0.018458	-0.888882	0.168319	-0.614852	0.298255	-0.653272	0.251915
	LKQLDDL	18	24	6	0.375112	0.122183	0.715264	0.051119	0.411462	0.071885	0.475955	0.200176	0.403149	0.079872	0.545452	0.124009
	RVAKVTGGAASKLSKIRVVRKSIA	32	55	23	-0.097753	0.296146	-0.469654	0.132264	-0.53977	0.080871	-0.637829	0.196762	-0.742788	0.197052	-0.459345	0.153246
	RVAKVTGGAASKLSKIRVVRKSIARV	32	57	25	-1.18133	0.066495	-0.904578	0.079582	NaN	NaN	-1.17391	0.150582	-0.971981	0.139678	-0.796663	0.168508
	RVAKVTGGAASKLSKIRVVRKSIARVL	32	58	26	-2.08881	0.241501	-2.25854	0.263868	NaN	NaN	-2.10106	0.175016	-1.75135	0.231586	-2.13127	0.191503
	SIARVLTVINQT	53	64	11	0.173114	0.116138	0.122152	0.077061	0.098546	0.030565	0.091898	0.065787	0.038317	0.052201	-0.004483	0.051404
	TVINQTQKENL	59	69	10	0.038094	0.144465	0.562933	0.145308	0.488071	0.218487	0.380187	0.275151	0.336265	0.190154	0.274373	0.173601
	KGKKYKPLDLRPKKTRAMRRRLNKH	74	98	22	0.172163	0.180515	0.471319	0.21999	0.56983	0.352144	-0.268419	0.230185	-0.051669	0.351525	-0.11545	0.325276
	GKKYKPLDLRPKKTRAMRRRLNKHEENLKTKKQQRKE (Ox. M17)	75	111	34	-0.192281	0.385406	0.034798	0.181094	NaN	NaN	-0.63672	0.248133	-0.613064	0.167702	-0.390941	0.263507

## Sheet: RL31 (eL31)
	RL31(eL31)
	RNC RL31 (eL31) minus 80S ribosomes (ΔDa)
					1-123 RNC		1-208 RNC		1-388 RNC		1-458 RNC		1-528 RNC		FL50 RNC
	Sequence	Start	End	Num Exchangers	ΔDa at 3 min	ΔDa at 3 min SD	ΔDa at 3 min	ΔDa at 3 min SD	ΔDa at 3 min	ΔDa at 3 min SD	ΔDa at 3 min	ΔDa at 3 min SD	ΔDa at 3 min	ΔDa at 3 min SD	ΔDa at 3 min	ΔDa at 3 min SD
	PAKKGGEKKKGRSAINEVVTR	3	23	19	-0.057124	0.041506	-0.558546	0.384122	-0.638409	0.468037	-0.393129	0.093438	-0.353373	0.192445	-0.078907	0.04723
	VVTREYTINIHKRIHG	20	35	15	0.384995	0.142354	0.495453	0.118599	0.134892	0.1062	0.348068	0.058088	0.266202	0.104297	0.474593	0.088123
	VVTREYTINIHKRIHGVGFKKRAPRALKE	20	48	27	-0.562226	0.18866	-0.776888	0.191979	-0.858941	0.200107	-0.725328	0.241001	-0.720193	0.187493	-0.681145	0.17913
	YTINIHKRIHGVGFKKRAPRALKE	25	48	22	0.065277	0.079137	-0.234267	0.135243	-0.38405	0.056483	-0.201752	0.062734	-0.232821	0.103176	-0.047507	0.151878
	INIHKRIHGV	27	36	9	NaN	NaN	NaN	NaN	NaN	NaN	NaN	NaN	NaN	NaN	NaN	NaN
	IRKFAMKEMGTPDVRIDTRL	49	68	18	-0.609038	0.137882	-0.543621	0.153727	-0.656372	0.160738	-0.451606	0.087042	-0.429015	0.230458	-0.572297	0.115261
	MKEMGTPDVRIDTR	54	67	12	-0.047054	0.207764	0.220948	0.221991	0.013795	0.193158	0.037698	0.200784	-0.03859	0.302012	-0.122716	0.22575
	MGTPDVRIDTRL	57	68	10	-0.426061	0.081178	-0.453656	0.113985	-0.510375	0.111224	-0.349598	0.128207	-0.360144	0.11431	-0.379353	0.077705
	PDVRIDTRL	60	68	7	-0.458246	0.038094	-0.560403	0.148462	-0.568969	0.134108	-0.499297	0.039387	-0.789445	0.130028	-0.718704	0.041576
	LNKAVWAKGIRNVPYRIRVRL	68	88	19	-0.474668	0.33491	-0.654689	0.339741	-0.576164	0.368842	-0.664446	0.339551	-0.552582	0.340483	-0.589478	0.345185
	NKAVWAKGIRNVPYRIRVRLSRKRNEDEDSPNKL	69	102	31	0.139459	0.15959	-0.541591	0.459419	-0.992122	0.194578	-0.319898	0.155202	-0.305338	0.227714	0.025134	0.195565
	AKGIRNVPYRIRVRL	74	88	13	-0.435075	0.184525	-0.382568	0.167761	-0.189516	0.237107	-0.261106	0.147124	-0.518284	0.20214	-0.308506	0.164409
	AKGIRNVPYRIRVRLSRKRNEDEDSPNKL	74	102	26	-0.067523	0.418923	-0.677584	0.48665	-1.08686	0.460603	-0.603262	0.416774	-0.745683	0.415342	-0.338763	0.464091
	NVPYRIRVRLS	79	89	9	-0.360717	0.134731	-0.35554	0.117471	-0.130455	0.17706	-0.223291	0.131531	-0.236722	0.138045	-0.383944	0.139182
	RVRLSRKRNEDEDSPNKLY	85	103	17	-0.304115	0.196357	-0.535079	0.244273	-0.712387	0.439105	-0.71066	0.252936	-0.71826	0.28848	-0.416744	0.195186
	RLSRKRNEDEDSPNKLY	87	103	15	NaN	NaN	-0.165324	0.128419	-0.26413	0.095663	-0.185847	0.097988	-0.117689	0.163289	-0.12597	0.091349
	LVTYVPVTTFKNLQTVN	105	121	15	NaN	NaN	NaN	NaN	NaN	NaN	NaN	NaN	NaN	NaN	NaN	NaN
	VTYVPVTTF	106	114	7	-0.250681	0.047088	-0.149345	0.070308	-0.153218	0.076635	-0.162253	0.079168	-0.182979	0.053148	-0.218675	0.055203
	VTYVPVTTFKN	106	116	9	-0.301435	0.104042	-0.283769	0.114714	-0.288567	0.124392	-0.235283	0.097608	-0.288029	0.122873	-0.238405	0.099849
	VTYVPVTTFKNLQTVNV	106	122	15	NaN	NaN	NaN	NaN	NaN	NaN	NaN	NaN	NaN	NaN	NaN	NaN
	KNLQTVNVDEN	115	125	10	-0.566152	0.134535	-0.443033	0.212276	-0.556892	0.197222	-0.296997	0.175465	-0.451199	0.184459	-0.353581	0.112528

## Sheet: RL39 (eL39)
	RL39 (eL39)
	RNC RL39 (eL39) minus 80S ribosomes (ΔDa)
					1-123 RNC		1-208 RNC		1-388 RNC		1-458 RNC		1-528 RNC		FL50 RNC
	Sequence	Start	End	Num Exchangers	ΔDa at 3 min	ΔDa at 3 min SD	ΔDa at 3 min	ΔDa at 3 min SD	ΔDa at 3 min	ΔDa at 3 min SD	ΔDa at 3 min	ΔDa at 3 min SD	ΔDa at 3 min	ΔDa at 3 min SD	ΔDa at 3 min	ΔDa at 3 min SD
	SSHKTFRIKRFLAKKQKQNRPIPQW	2	26	22	-1.27446	0.131238	-1.561	0.089582	-1.93317	0.229822	-1.61862	0.076762	-1.83315	0.255723	-1.83315	0.255723
	SHKTFRIKRFLAKKQKQNRPIPQWIRMKT	3	31	26	-1.3457	0.600773	-1.36958	0.591206	-1.93988	0.510873	-1.40041	0.569262	-1.98709	0.702819	-1.98709	0.702819
	KRFLAKKQKQNRPIPQWIR	10	28	16	-0.138746	0.081815	-0.140751	0.085518	-0.076019	0.092945	-0.127625	0.073168	-0.04349	0.075922	-0.04349	0.075922
	RFLAKKQKQNRPIPQW	11	26	13	-0.336981	0.036907	-0.51038	0.08874	-0.506209	0.183928	-0.316153	0.078462	-0.383952	0.121588	-0.383952	0.121588
	KKQKQNRPIPQWIRMK	15	30	13	0.049546	0.085251	-0.064073	0.093047	-0.115422	0.162283	-0.078421	0.062671	-0.307934	0.128674	-0.307934	0.128674
	WIRMKTGNKI	26	35	9	-0.604974	0.203511	-0.551087	0.197319	-0.611502	0.213445	-0.462552	0.163041	-0.52078	0.201922	-0.52078	0.201922
	MKTGNKIRYNSKR	29	41	12	-0.370746	0.078824	-0.369537	0.034183	-0.384917	0.099625	-0.349872	0.051455	-0.323574	0.081367	-0.323574	0.081367
	KTGNKIRYNSKRRHWRRTKLGL	30	51	21	-1.25337	0.499806	-1.22982	0.555796	-1.53553	0.556217	-1.31604	0.495853	-2.56847	0.765986	-2.56847	0.765986
