# Supplementary material for: The human ribosome modulates multidomain protein biogenesis by delaying cotranslational domain docking
Source: Nat Struct Mol Biol. 2025 Sep 19;32(11):2296–307. doi: 10.1038/s41594-025-01676-5 (PMC12618258; doi:10.1038/s41594-025-01676-5)
Supplement: Supplementary file 10 — HDX-MS analysis of bacterial ribosomal proteins. [file 41594_2025_1676_MOESM10_ESM.xlsx]

## Sheet: Bacterial RP uptake data
Ribosomal Protein	Start	End	Sequence	MaxUptake	MHP	State (RNC or 70S ribosome)	Exposure	Uptake	Uptake SD	RT	RT SD
RL22_ECOLI	1	19	METIAKHRHARSSAQKVRL	18	2219.23	135	0	0	0	2.31375	0.006876
RL22_ECOLI	1	19	METIAKHRHARSSAQKVRL	18	2219.23	135	3	0.902175	0.013141	2.30021	0.004198
RL22_ECOLI	1	19	METIAKHRHARSSAQKVRL	18	2219.23	135	60	1.79422	0.220444	2.31292	0.009453
RL22_ECOLI	1	19	METIAKHRHARSSAQKVRL	18	2219.23	220	0	0	0	2.3039	0.006584
RL22_ECOLI	1	19	METIAKHRHARSSAQKVRL	18	2219.23	220	3	0.945118	0.277702	2.30314	0.006633
RL22_ECOLI	1	19	METIAKHRHARSSAQKVRL	18	2219.23	220	60	1.28061	0.03544	2.30272	0
RL22_ECOLI	1	19	METIAKHRHARSSAQKVRL	18	2219.23	400	0	0	0	2.29658	0.016222
RL22_ECOLI	1	19	METIAKHRHARSSAQKVRL	18	2219.23	400	3	1.08424	0.079223	2.30845	0.006074
RL22_ECOLI	1	19	METIAKHRHARSSAQKVRL	18	2219.23	400	60	1.86703	0.197473	2.30978	0.005348
RL22_ECOLI	1	19	METIAKHRHARSSAQKVRL	18	2219.23	470	0	0	0	2.27884	0.007067
RL22_ECOLI	1	19	METIAKHRHARSSAQKVRL	18	2219.23	470	3	0.817392	0.175243	2.29794	0.006594
RL22_ECOLI	1	19	METIAKHRHARSSAQKVRL	18	2219.23	470	60	1.68894	0.215605	2.28853	0.005894
RL22_ECOLI	1	19	METIAKHRHARSSAQKVRL	18	2219.23	540	0	0	0	2.27109	0.014461
RL22_ECOLI	1	19	METIAKHRHARSSAQKVRL	18	2219.23	540	3	1.28181	0.063692	2.30563	0.03352
RL22_ECOLI	1	19	METIAKHRHARSSAQKVRL	18	2219.23	540	60	2.22149	0.075097	2.2799	0.010813
RL22_ECOLI	1	19	METIAKHRHARSSAQKVRL	18	2219.23	70S	0	0	0	2.24129	0.012002
RL22_ECOLI	1	19	METIAKHRHARSSAQKVRL	18	2219.23	70S	3	1.0782	0.031202	2.25492	0.014259
RL22_ECOLI	1	19	METIAKHRHARSSAQKVRL	18	2219.23	70S	60	1.61606	0.00586	2.26081	0
RL22_ECOLI	1	19	METIAKHRHARSSAQKVRL	18	2219.23	FL50	0	0	0	2.34847	0
RL22_ECOLI	1	19	METIAKHRHARSSAQKVRL	18	2219.23	FL50	3	1.12275	0.012842	2.30361	0.001452
RL22_ECOLI	1	19	METIAKHRHARSSAQKVRL	18	2219.23	FL50	60	1.5776	0	2.31152	0
RL22_ECOLI	11	26	RSSAQKVRLVADLIRG	15	1769.05	135	0	0	0	4.28271	0.020222
RL22_ECOLI	11	26	RSSAQKVRLVADLIRG	15	1769.05	135	3	2.78389	0.04235	4.2333	0.019892
RL22_ECOLI	11	26	RSSAQKVRLVADLIRG	15	1769.05	135	60	4.17755	0.147001	4.25771	0.01621
RL22_ECOLI	11	26	RSSAQKVRLVADLIRG	15	1769.05	220	0	0	0	4.35541	0.01992
RL22_ECOLI	11	26	RSSAQKVRLVADLIRG	15	1769.05	220	3	2.72307	0.069474	4.35466	0.003816
RL22_ECOLI	11	26	RSSAQKVRLVADLIRG	15	1769.05	220	60	4.26928	0.267448	4.35355	0.004225
RL22_ECOLI	11	26	RSSAQKVRLVADLIRG	15	1769.05	400	0	0	0	4.37619	0.026371
RL22_ECOLI	11	26	RSSAQKVRLVADLIRG	15	1769.05	400	3	2.72163	0.036259	4.36696	0.008079
RL22_ECOLI	11	26	RSSAQKVRLVADLIRG	15	1769.05	400	60	4.07746	0.154091	4.3587	0.012099
RL22_ECOLI	11	26	RSSAQKVRLVADLIRG	15	1769.05	470	0	0	0	4.3897	0.008252
RL22_ECOLI	11	26	RSSAQKVRLVADLIRG	15	1769.05	470	3	2.58663	0.075193	4.3803	0.019052
RL22_ECOLI	11	26	RSSAQKVRLVADLIRG	15	1769.05	470	60	4.20691	0.122826	4.33949	0.012813
RL22_ECOLI	11	26	RSSAQKVRLVADLIRG	15	1769.05	540	0	0	0	4.37397	0.047433
RL22_ECOLI	11	26	RSSAQKVRLVADLIRG	15	1769.05	540	3	2.77408	0.063769	4.3807	0.045245
RL22_ECOLI	11	26	RSSAQKVRLVADLIRG	15	1769.05	540	60	4.13959	0.083007	4.37684	0.020291
RL22_ECOLI	11	26	RSSAQKVRLVADLIRG	15	1769.05	70S	0	0	0	4.31967	0.013171
RL22_ECOLI	11	26	RSSAQKVRLVADLIRG	15	1769.05	70S	3	2.67303	0.100969	4.3244	0.015345
RL22_ECOLI	11	26	RSSAQKVRLVADLIRG	15	1769.05	70S	60	4.37409	0.048011	4.28889	0.019406
RL22_ECOLI	11	26	RSSAQKVRLVADLIRG	15	1769.05	FL50	0	0	0	4.4204	0.035443
RL22_ECOLI	11	26	RSSAQKVRLVADLIRG	15	1769.05	FL50	3	2.69935	0.056173	4.3718	0.021173
RL22_ECOLI	11	26	RSSAQKVRLVADLIRG	15	1769.05	FL50	60	4.39691	0.069518	4.34428	0.023157
RL22_ECOLI	20	33	VADLIRGKKVSQAL	13	1497.91	135	0	0	0	5.57091	0.010695
RL22_ECOLI	20	33	VADLIRGKKVSQAL	13	1497.91	135	3	2.31	0.055716	5.48145	0.015593
RL22_ECOLI	20	33	VADLIRGKKVSQAL	13	1497.91	135	60	3.20025	0.097933	5.51142	0.021429
RL22_ECOLI	20	33	VADLIRGKKVSQAL	13	1497.91	135	MAX	5.69406	0.011538	5.51336	0
RL22_ECOLI	20	33	VADLIRGKKVSQAL	13	1497.91	220	0	0	0	5.63894	0.012866
RL22_ECOLI	20	33	VADLIRGKKVSQAL	13	1497.91	220	3	2.62997	0.120754	5.62978	0.013609
RL22_ECOLI	20	33	VADLIRGKKVSQAL	13	1497.91	220	60	3.43938	0.106526	5.61788	0.010734
RL22_ECOLI	20	33	VADLIRGKKVSQAL	13	1497.91	220	MAX	6.12128	0.07661	5.60545	0
RL22_ECOLI	20	33	VADLIRGKKVSQAL	13	1497.91	400	0	0	0	5.66568	0.027184
RL22_ECOLI	20	33	VADLIRGKKVSQAL	13	1497.91	400	3	2.78809	0.112879	5.64134	0.019979
RL22_ECOLI	20	33	VADLIRGKKVSQAL	13	1497.91	400	60	3.79062	0.184746	5.62237	0.009755
RL22_ECOLI	20	33	VADLIRGKKVSQAL	13	1497.91	400	MAX	7.09723	0.07728	5.61331	0
RL22_ECOLI	20	33	VADLIRGKKVSQAL	13	1497.91	470	0	0	0	5.68182	0.0094
RL22_ECOLI	20	33	VADLIRGKKVSQAL	13	1497.91	470	3	2.40258	0.064314	5.64693	0.024048
RL22_ECOLI	20	33	VADLIRGKKVSQAL	13	1497.91	470	60	3.23862	0.161043	5.613	0.014185
RL22_ECOLI	20	33	VADLIRGKKVSQAL	13	1497.91	470	MAX	6.44955	0.010542	5.6125	0
RL22_ECOLI	20	33	VADLIRGKKVSQAL	13	1497.91	540	0	0	0	5.68123	0.058392
RL22_ECOLI	20	33	VADLIRGKKVSQAL	13	1497.91	540	3	2.62542	0.035316	5.65409	0.07748
RL22_ECOLI	20	33	VADLIRGKKVSQAL	13	1497.91	540	60	3.69156	0.07725	5.63027	0.024158
RL22_ECOLI	20	33	VADLIRGKKVSQAL	13	1497.91	540	MAX	6.79113	0.017877	5.59454	0
RL22_ECOLI	20	33	VADLIRGKKVSQAL	13	1497.91	70S	0	0	0	5.58378	0.015545
RL22_ECOLI	20	33	VADLIRGKKVSQAL	13	1497.91	70S	3	2.77211	0.036094	5.5658	0.016614
RL22_ECOLI	20	33	VADLIRGKKVSQAL	13	1497.91	70S	60	3.80955	0.117683	5.542	0.010429
RL22_ECOLI	20	33	VADLIRGKKVSQAL	13	1497.91	70S	MAX	6.33058	0.009508	5.5416	0
RL22_ECOLI	20	33	VADLIRGKKVSQAL	13	1497.91	FL50	0	0	0	5.68464	0.048934
RL22_ECOLI	20	33	VADLIRGKKVSQAL	13	1497.91	FL50	3	2.50466	0.039976	5.62625	0.027106
RL22_ECOLI	20	33	VADLIRGKKVSQAL	13	1497.91	FL50	60	3.63616	0.067473	5.58537	0.014932
RL22_ECOLI	20	33	VADLIRGKKVSQAL	13	1497.91	FL50	MAX	6.90739	0.023835	5.71695	0
RL22_ECOLI	21	33	ADLIRGKKVSQAL	12	1398.84	135	0	0	0	5.56713	0.011984
RL22_ECOLI	21	33	ADLIRGKKVSQAL	12	1398.84	135	3	2.37581	0.0323	5.47724	0.015261
RL22_ECOLI	21	33	ADLIRGKKVSQAL	12	1398.84	135	60	3.46247	0.052886	5.49826	0.021544
RL22_ECOLI	21	33	ADLIRGKKVSQAL	12	1398.84	135	MAX	6.72859	0.025452	5.52604	0
RL22_ECOLI	21	33	ADLIRGKKVSQAL	12	1398.84	220	0	0	0	5.63337	0.015128
RL22_ECOLI	21	33	ADLIRGKKVSQAL	12	1398.84	220	3	2.55123	0.01498	5.62357	0.007499
RL22_ECOLI	21	33	ADLIRGKKVSQAL	12	1398.84	220	60	3.47633	0.067214	5.6143	0.00993
RL22_ECOLI	21	33	ADLIRGKKVSQAL	12	1398.84	220	MAX	6.55469	0.010767	5.60706	0
RL22_ECOLI	21	33	ADLIRGKKVSQAL	12	1398.84	400	0	0	0	5.65896	0.030261
RL22_ECOLI	21	33	ADLIRGKKVSQAL	12	1398.84	400	3	2.4791	0.066115	5.63645	0.018543
RL22_ECOLI	21	33	ADLIRGKKVSQAL	12	1398.84	400	60	3.40315	0.137131	5.62073	0.007625
RL22_ECOLI	21	33	ADLIRGKKVSQAL	12	1398.84	400	MAX	6.52998	0.013065	5.60889	0
RL22_ECOLI	21	33	ADLIRGKKVSQAL	12	1398.84	470	0	0	0	5.6759	0.008556
RL22_ECOLI	21	33	ADLIRGKKVSQAL	12	1398.84	470	3	2.40306	0.115734	5.64235	0.024517
RL22_ECOLI	21	33	ADLIRGKKVSQAL	12	1398.84	470	60	3.43669	0.074645	5.61693	0.002441
RL22_ECOLI	21	33	ADLIRGKKVSQAL	12	1398.84	470	MAX	5.84618	0.01697	5.61103	0
RL22_ECOLI	21	33	ADLIRGKKVSQAL	12	1398.84	540	0	0	0	5.68137	0.057559
RL22_ECOLI	21	33	ADLIRGKKVSQAL	12	1398.84	540	3	2.43605	0.035854	5.64373	0.069815
RL22_ECOLI	21	33	ADLIRGKKVSQAL	12	1398.84	540	60	3.33739	0.100683	5.62705	0.019804
RL22_ECOLI	21	33	ADLIRGKKVSQAL	12	1398.84	70S	0	0	0	5.57996	0.017276
RL22_ECOLI	21	33	ADLIRGKKVSQAL	12	1398.84	70S	3	2.52551	0.043169	5.56493	0.019201
RL22_ECOLI	21	33	ADLIRGKKVSQAL	12	1398.84	70S	60	3.5704	0.065233	5.54075	0.012022
RL22_ECOLI	21	33	ADLIRGKKVSQAL	12	1398.84	70S	MAX	6.07268	0.003022	5.5398	0
RL22_ECOLI	21	33	ADLIRGKKVSQAL	12	1398.84	FL50	0	0	0	5.68582	0.049709
RL22_ECOLI	21	33	ADLIRGKKVSQAL	12	1398.84	FL50	3	2.60353	0.03204	5.62043	0.022746
RL22_ECOLI	21	33	ADLIRGKKVSQAL	12	1398.84	FL50	60	3.71733	0.06657	5.57798	0.018125
RL22_ECOLI	21	33	ADLIRGKKVSQAL	12	1398.84	FL50	MAX	6.32443	0.021398	5.73443	0
RL22_ECOLI	37	64	TYTNKKAAVLVKKVLESAIANAEHNDGA	27	2955.59	135	0	0	0	6.76013	0.049193
RL22_ECOLI	37	64	TYTNKKAAVLVKKVLESAIANAEHNDGA	27	2955.59	135	3	1.50054	0.155138	6.59801	0.035151
RL22_ECOLI	37	64	TYTNKKAAVLVKKVLESAIANAEHNDGA	27	2955.59	135	60	2.51597	0.200288	6.66944	0.057755
RL22_ECOLI	37	64	TYTNKKAAVLVKKVLESAIANAEHNDGA	27	2955.59	135	MAX	10.4609	0.098159	6.86286	0
RL22_ECOLI	37	64	TYTNKKAAVLVKKVLESAIANAEHNDGA	27	2955.59	220	0	0	0	6.74306	0.00737
RL22_ECOLI	37	64	TYTNKKAAVLVKKVLESAIANAEHNDGA	27	2955.59	220	3	1.42992	0.161968	6.76766	0.006316
RL22_ECOLI	37	64	TYTNKKAAVLVKKVLESAIANAEHNDGA	27	2955.59	220	60	2.25097	0.152017	6.75254	0.027241
RL22_ECOLI	37	64	TYTNKKAAVLVKKVLESAIANAEHNDGA	27	2955.59	220	MAX	10.5079	0.125445	6.84612	0
RL22_ECOLI	37	64	TYTNKKAAVLVKKVLESAIANAEHNDGA	27	2955.59	400	0	0	0	6.74578	0.044254
RL22_ECOLI	37	64	TYTNKKAAVLVKKVLESAIANAEHNDGA	27	2955.59	400	3	1.67851	0.158691	6.77651	0.021862
RL22_ECOLI	37	64	TYTNKKAAVLVKKVLESAIANAEHNDGA	27	2955.59	400	60	2.51598	0.143973	6.74784	0.056249
RL22_ECOLI	37	64	TYTNKKAAVLVKKVLESAIANAEHNDGA	27	2955.59	400	MAX	11.1445	0.084837	6.82131	0
RL22_ECOLI	37	64	TYTNKKAAVLVKKVLESAIANAEHNDGA	27	2955.59	470	0	0	0	6.77013	0.017271
RL22_ECOLI	37	64	TYTNKKAAVLVKKVLESAIANAEHNDGA	27	2955.59	470	3	1.21114	0.100684	6.74878	0.067807
RL22_ECOLI	37	64	TYTNKKAAVLVKKVLESAIANAEHNDGA	27	2955.59	470	60	2.09419	0.130909	6.69269	0.084649
RL22_ECOLI	37	64	TYTNKKAAVLVKKVLESAIANAEHNDGA	27	2955.59	470	MAX	10.8228	0.068116	6.75538	0
RL22_ECOLI	37	64	TYTNKKAAVLVKKVLESAIANAEHNDGA	27	2955.59	540	0	0	0	6.76806	0.102504
RL22_ECOLI	37	64	TYTNKKAAVLVKKVLESAIANAEHNDGA	27	2955.59	540	3	1.34733	0.098292	6.79239	0.122955
RL22_ECOLI	37	64	TYTNKKAAVLVKKVLESAIANAEHNDGA	27	2955.59	540	60	2.40032	0.076259	6.76066	0.062506
RL22_ECOLI	37	64	TYTNKKAAVLVKKVLESAIANAEHNDGA	27	2955.59	540	MAX	10.8989	0.071425	6.71001	0
RL22_ECOLI	37	64	TYTNKKAAVLVKKVLESAIANAEHNDGA	27	2955.59	70S	0	0	0	6.61402	0.046055
RL22_ECOLI	37	64	TYTNKKAAVLVKKVLESAIANAEHNDGA	27	2955.59	70S	3	1.54848	0.154063	6.6229	0.03318
RL22_ECOLI	37	64	TYTNKKAAVLVKKVLESAIANAEHNDGA	27	2955.59	70S	60	2.49077	0.157089	6.601	0.033634
RL22_ECOLI	37	64	TYTNKKAAVLVKKVLESAIANAEHNDGA	27	2955.59	FL50	0	0	0	6.74536	0.072892
RL22_ECOLI	37	64	TYTNKKAAVLVKKVLESAIANAEHNDGA	27	2955.59	FL50	3	1.34438	0.036028	6.6648	0.052879
RL22_ECOLI	37	64	TYTNKKAAVLVKKVLESAIANAEHNDGA	27	2955.59	FL50	60	2.23472	0.078746	6.62396	0.035625
RL22_ECOLI	37	64	TYTNKKAAVLVKKVLESAIANAEHNDGA	27	2955.59	FL50	MAX	10.2254	0.022453	6.91075	0
RL22_ECOLI	37	64	TYTNKKAAVLVKKVLESAIANAEHNDGA	27	2955.59	Luc	60	NaN	NaN	6.43391	0
RL22_ECOLI	44	67	AVLVKKVLESAIANAEHNDGADID	23	2492.3	135	0	0	0	13.8502	0.020488
RL22_ECOLI	44	67	AVLVKKVLESAIANAEHNDGADID	23	2492.3	135	3	7.13282	0.034601	13.7225	0.010188
RL22_ECOLI	44	67	AVLVKKVLESAIANAEHNDGADID	23	2492.3	135	60	8.24688	0.11751	13.7331	0.027335
RL22_ECOLI	44	67	AVLVKKVLESAIANAEHNDGADID	23	2492.3	220	0	0	0	14.0415	0.031192
RL22_ECOLI	44	67	AVLVKKVLESAIANAEHNDGADID	23	2492.3	220	3	7.38755	0.155664	13.9329	0.013824
RL22_ECOLI	44	67	AVLVKKVLESAIANAEHNDGADID	23	2492.3	220	60	8.29354	0.108659	13.9097	0.022984
RL22_ECOLI	44	67	AVLVKKVLESAIANAEHNDGADID	23	2492.3	400	0	0	0	14.051	0.013833
RL22_ECOLI	44	67	AVLVKKVLESAIANAEHNDGADID	23	2492.3	400	3	7.20957	0.149612	13.9289	0.009433
RL22_ECOLI	44	67	AVLVKKVLESAIANAEHNDGADID	23	2492.3	400	60	7.94058	0.253634	13.9448	0.002591
RL22_ECOLI	44	67	AVLVKKVLESAIANAEHNDGADID	23	2492.3	470	0	0	0	14.0172	0.017361
RL22_ECOLI	44	67	AVLVKKVLESAIANAEHNDGADID	23	2492.3	470	3	7.16894	0.155104	13.9356	0.021367
RL22_ECOLI	44	67	AVLVKKVLESAIANAEHNDGADID	23	2492.3	470	60	8.01447	0.326548	13.9162	0.038631
RL22_ECOLI	44	67	AVLVKKVLESAIANAEHNDGADID	23	2492.3	540	0	0	0	14.0329	0.036
RL22_ECOLI	44	67	AVLVKKVLESAIANAEHNDGADID	23	2492.3	540	3	7.43141	0.112319	13.9673	0.043319
RL22_ECOLI	44	67	AVLVKKVLESAIANAEHNDGADID	23	2492.3	540	60	8.67745	0.183248	13.8915	0.018113
RL22_ECOLI	44	67	AVLVKKVLESAIANAEHNDGADID	23	2492.3	70S	0	0	0	13.9735	0.030547
RL22_ECOLI	44	67	AVLVKKVLESAIANAEHNDGADID	23	2492.3	70S	3	7.39621	0.085124	13.893	0.022283
RL22_ECOLI	44	67	AVLVKKVLESAIANAEHNDGADID	23	2492.3	70S	60	8.45601	0.041444	13.849	0.030009
RL22_ECOLI	44	67	AVLVKKVLESAIANAEHNDGADID	23	2492.3	FL50	0	0	0	14.0594	0.036306
RL22_ECOLI	44	67	AVLVKKVLESAIANAEHNDGADID	23	2492.3	FL50	3	7.31458	0.237533	13.9265	0.039919
RL22_ECOLI	44	67	AVLVKKVLESAIANAEHNDGADID	23	2492.3	FL50	60	8.52952	0.061252	13.8938	0.019027
RL22_ECOLI	44	67	AVLVKKVLESAIANAEHNDGADID	23	2492.3	Luc	MAX	NaN	NaN	13.3912	0
RL22_ECOLI	47	65	VKKVLESAIANAEHNDGAD	18	1981	135	0	0	0	7.73426	0.021762
RL22_ECOLI	47	65	VKKVLESAIANAEHNDGAD	18	1981	135	3	3.26058	0.026275	7.63844	0.027637
RL22_ECOLI	47	65	VKKVLESAIANAEHNDGAD	18	1981	135	60	3.95647	0.120263	7.68442	0.060528
RL22_ECOLI	47	65	VKKVLESAIANAEHNDGAD	18	1981	135	MAX	10.1374	0.00462	7.60385	0
RL22_ECOLI	47	65	VKKVLESAIANAEHNDGAD	18	1981	220	0	0	0	7.79668	0.003059
RL22_ECOLI	47	65	VKKVLESAIANAEHNDGAD	18	1981	220	3	3.28909	0.046505	7.8003	0.010622
RL22_ECOLI	47	65	VKKVLESAIANAEHNDGAD	18	1981	220	60	3.98412	0.142065	7.77355	0.025055
RL22_ECOLI	47	65	VKKVLESAIANAEHNDGAD	18	1981	220	MAX	10.2996	0.021393	7.67976	0
RL22_ECOLI	47	65	VKKVLESAIANAEHNDGAD	18	1981	400	0	0	0	7.8274	0.020235
RL22_ECOLI	47	65	VKKVLESAIANAEHNDGAD	18	1981	400	3	3.32427	0.086571	7.80197	0.016417
RL22_ECOLI	47	65	VKKVLESAIANAEHNDGAD	18	1981	400	60	4.11517	0.021031	7.80718	0.016486
RL22_ECOLI	47	65	VKKVLESAIANAEHNDGAD	18	1981	470	0	0	0	7.83608	0.008856
RL22_ECOLI	47	65	VKKVLESAIANAEHNDGAD	18	1981	470	3	3.26052	0.033992	7.80018	0.042782
RL22_ECOLI	47	65	VKKVLESAIANAEHNDGAD	18	1981	470	60	4.00838	0.054445	7.74173	0.082889
RL22_ECOLI	47	65	VKKVLESAIANAEHNDGAD	18	1981	540	0	0	0	7.8591	0.068852
RL22_ECOLI	47	65	VKKVLESAIANAEHNDGAD	18	1981	540	3	3.45535	0.03639	7.8544	0.097337
RL22_ECOLI	47	65	VKKVLESAIANAEHNDGAD	18	1981	540	60	4.34182	0.072506	7.80471	0.040846
RL22_ECOLI	47	65	VKKVLESAIANAEHNDGAD	18	1981	540	MAX	10.2129	0.006517	7.67226	0
RL22_ECOLI	47	65	VKKVLESAIANAEHNDGAD	18	1981	70S	0	0	0	7.73215	0.053704
RL22_ECOLI	47	65	VKKVLESAIANAEHNDGAD	18	1981	70S	3	3.40672	0.032834	7.73003	0.022271
RL22_ECOLI	47	65	VKKVLESAIANAEHNDGAD	18	1981	70S	60	4.10383	0.036079	7.71082	0.021343
RL22_ECOLI	47	65	VKKVLESAIANAEHNDGAD	18	1981	70S	MAX	9.64215	0.010129	7.51744	0
RL22_ECOLI	47	65	VKKVLESAIANAEHNDGAD	18	1981	FL50	0	0	0	7.82328	0.057595
RL22_ECOLI	47	65	VKKVLESAIANAEHNDGAD	18	1981	FL50	3	3.31598	0.023558	7.73794	0.027917
RL22_ECOLI	47	65	VKKVLESAIANAEHNDGAD	18	1981	FL50	60	4.20969	0.041588	7.69493	0.020232
RL22_ECOLI	47	65	VKKVLESAIANAEHNDGAD	18	1981	FL50	MAX	10.1562	0.01181	7.74296	0
RL22_ECOLI	47	65	VKKVLESAIANAEHNDGAD	18	1981	Luc	MAX	NaN	NaN	7.44189	0
RL22_ECOLI	47	68	VKKVLESAIANAEHNDGADIDD	21	2324.14	135	0	0	0	10.1752	0.038303
RL22_ECOLI	47	68	VKKVLESAIANAEHNDGADIDD	21	2324.14	135	3	3.97625	0.071215	10.0802	0.015855
RL22_ECOLI	47	68	VKKVLESAIANAEHNDGADIDD	21	2324.14	135	60	4.87269	0.078779	10.0992	0.035778
RL22_ECOLI	47	68	VKKVLESAIANAEHNDGADIDD	21	2324.14	135	MAX	11.0699	0.049644	10.134	0
RL22_ECOLI	47	68	VKKVLESAIANAEHNDGADIDD	21	2324.14	220	0	0	0	10.3051	0.032486
RL22_ECOLI	47	68	VKKVLESAIANAEHNDGADIDD	21	2324.14	220	3	4.16249	0.094899	10.2719	0.02653
RL22_ECOLI	47	68	VKKVLESAIANAEHNDGADIDD	21	2324.14	220	60	4.7585	0.088482	10.2369	0.032933
RL22_ECOLI	47	68	VKKVLESAIANAEHNDGADIDD	21	2324.14	220	MAX	11.0706	0.042628	10.2912	0
RL22_ECOLI	47	68	VKKVLESAIANAEHNDGADIDD	21	2324.14	400	0	0	0	10.3003	0.014844
RL22_ECOLI	47	68	VKKVLESAIANAEHNDGADIDD	21	2324.14	400	3	4.1548	0.030589	10.2529	0.017871
RL22_ECOLI	47	68	VKKVLESAIANAEHNDGADIDD	21	2324.14	400	60	4.7383	0.319207	10.2486	0.033735
RL22_ECOLI	47	68	VKKVLESAIANAEHNDGADIDD	21	2324.14	400	MAX	10.6598	0.005675	10.2735	0
RL22_ECOLI	47	68	VKKVLESAIANAEHNDGADIDD	21	2324.14	470	0	0	0	10.3101	0.021289
RL22_ECOLI	47	68	VKKVLESAIANAEHNDGADIDD	21	2324.14	470	3	3.88757	0.090994	10.2699	0.02831
RL22_ECOLI	47	68	VKKVLESAIANAEHNDGADIDD	21	2324.14	470	60	4.73047	0.190449	10.2179	0.069724
RL22_ECOLI	47	68	VKKVLESAIANAEHNDGADIDD	21	2324.14	470	MAX	10.9536	0.032679	10.2738	0
RL22_ECOLI	47	68	VKKVLESAIANAEHNDGADIDD	21	2324.14	540	0	0	0	10.3241	0.071817
RL22_ECOLI	47	68	VKKVLESAIANAEHNDGADIDD	21	2324.14	540	3	4.39311	0.04194	10.3067	0.074069
RL22_ECOLI	47	68	VKKVLESAIANAEHNDGADIDD	21	2324.14	540	60	5.10129	0.111458	10.2646	0.031716
RL22_ECOLI	47	68	VKKVLESAIANAEHNDGADIDD	21	2324.14	70S	0	0	0	10.2023	0.04293
RL22_ECOLI	47	68	VKKVLESAIANAEHNDGADIDD	21	2324.14	70S	3	4.11338	0.071279	10.2123	0.010642
RL22_ECOLI	47	68	VKKVLESAIANAEHNDGADIDD	21	2324.14	70S	60	4.93931	0.110167	10.1845	0.023835
RL22_ECOLI	47	68	VKKVLESAIANAEHNDGADIDD	21	2324.14	70S	MAX	10.2552	0.039049	10.0875	0
RL22_ECOLI	47	68	VKKVLESAIANAEHNDGADIDD	21	2324.14	FL50	0	0	0	10.2771	0.038237
RL22_ECOLI	47	68	VKKVLESAIANAEHNDGADIDD	21	2324.14	FL50	3	3.8274	0.035768	10.2073	0.048676
RL22_ECOLI	47	68	VKKVLESAIANAEHNDGADIDD	21	2324.14	FL50	60	4.80739	0.054719	10.1766	0.018564
RL22_ECOLI	47	68	VKKVLESAIANAEHNDGADIDD	21	2324.14	FL50	MAX	10.9541	0.018248	10.2896	0
RL22_ECOLI	47	69	VKKVLESAIANAEHNDGADIDDL	22	2437.22	135	0	0	0	14.0621	0.023344
RL22_ECOLI	47	69	VKKVLESAIANAEHNDGADIDDL	22	2437.22	135	3	4.04366	0.111864	13.9531	0.014832
RL22_ECOLI	47	69	VKKVLESAIANAEHNDGADIDDL	22	2437.22	135	60	5.27262	0.135316	13.9613	0.036732
RL22_ECOLI	47	69	VKKVLESAIANAEHNDGADIDDL	22	2437.22	135	MAX	10.5517	0.106557	14.059	0
RL22_ECOLI	47	69	VKKVLESAIANAEHNDGADIDDL	22	2437.22	220	0	0	0	14.216	0.022756
RL22_ECOLI	47	69	VKKVLESAIANAEHNDGADIDDL	22	2437.22	220	3	4.21422	0.174837	14.1618	0.020967
RL22_ECOLI	47	69	VKKVLESAIANAEHNDGADIDDL	22	2437.22	220	60	5.28457	0.160902	14.1292	0.024225
RL22_ECOLI	47	69	VKKVLESAIANAEHNDGADIDDL	22	2437.22	220	MAX	10.8428	0.126883	14.2166	0
RL22_ECOLI	47	69	VKKVLESAIANAEHNDGADIDDL	22	2437.22	400	0	0	0	14.2002	0.036289
RL22_ECOLI	47	69	VKKVLESAIANAEHNDGADIDDL	22	2437.22	400	3	4.31883	0.096052	14.1288	0.020648
RL22_ECOLI	47	69	VKKVLESAIANAEHNDGADIDDL	22	2437.22	400	60	5.41003	0.140169	14.1372	0.021988
RL22_ECOLI	47	69	VKKVLESAIANAEHNDGADIDDL	22	2437.22	400	MAX	11.3811	0.020662	14.2071	0
RL22_ECOLI	47	69	VKKVLESAIANAEHNDGADIDDL	22	2437.22	470	0	0	0	14.1534	0.015628
RL22_ECOLI	47	69	VKKVLESAIANAEHNDGADIDDL	22	2437.22	470	3	3.98793	0.06963	14.136	0.039762
RL22_ECOLI	47	69	VKKVLESAIANAEHNDGADIDDL	22	2437.22	470	60	5.09833	0.196918	14.1155	0.055049
RL22_ECOLI	47	69	VKKVLESAIANAEHNDGADIDDL	22	2437.22	470	MAX	11.412	0.051573	14.1836	0
RL22_ECOLI	47	69	VKKVLESAIANAEHNDGADIDDL	22	2437.22	540	0	0	0	14.156	0.040515
RL22_ECOLI	47	69	VKKVLESAIANAEHNDGADIDDL	22	2437.22	540	3	4.43612	0.110429	14.1531	0.061687
RL22_ECOLI	47	69	VKKVLESAIANAEHNDGADIDDL	22	2437.22	540	60	5.82293	0.100345	14.0826	0.032132
RL22_ECOLI	47	69	VKKVLESAIANAEHNDGADIDDL	22	2437.22	540	MAX	11.51	0.017379	14.0967	0
RL22_ECOLI	47	69	VKKVLESAIANAEHNDGADIDDL	22	2437.22	70S	0	0	0	14.0863	0.02581
RL22_ECOLI	47	69	VKKVLESAIANAEHNDGADIDDL	22	2437.22	70S	3	4.43307	0.079856	14.061	0.019072
RL22_ECOLI	47	69	VKKVLESAIANAEHNDGADIDDL	22	2437.22	70S	60	5.5036	0.132884	14.0272	0.031696
RL22_ECOLI	47	69	VKKVLESAIANAEHNDGADIDDL	22	2437.22	70S	MAX	10.1599	0.017429	13.9929	0
RL22_ECOLI	47	69	VKKVLESAIANAEHNDGADIDDL	22	2437.22	FL50	0	0	0	14.1741	0.02434
RL22_ECOLI	47	69	VKKVLESAIANAEHNDGADIDDL	22	2437.22	FL50	3	4.09533	0.026663	14.0845	0.045976
RL22_ECOLI	47	69	VKKVLESAIANAEHNDGADIDDL	22	2437.22	FL50	60	5.28664	0.079288	14.0512	0.019137
RL22_ECOLI	47	69	VKKVLESAIANAEHNDGADIDDL	22	2437.22	FL50	MAX	10.1405	0.018907	14.1066	0
RL22_ECOLI	55	69	IANAEHNDGADIDDL	14	1582.7	135	0	0	0	8.34698	0.013263
RL22_ECOLI	55	69	IANAEHNDGADIDDL	14	1582.7	135	3	3.39443	0.030539	8.27439	0.019222
RL22_ECOLI	55	69	IANAEHNDGADIDDL	14	1582.7	135	60	4.30853	0.097065	8.29993	0.0417
RL22_ECOLI	55	69	IANAEHNDGADIDDL	14	1582.7	135	MAX	4.83616	0.024266	8.33969	0
RL22_ECOLI	55	69	IANAEHNDGADIDDL	14	1582.7	220	0	0	0	8.45125	0.008719
RL22_ECOLI	55	69	IANAEHNDGADIDDL	14	1582.7	220	3	3.50502	0.051717	8.43452	0.01022
RL22_ECOLI	55	69	IANAEHNDGADIDDL	14	1582.7	220	60	4.31833	0.07795	8.41063	0.022903
RL22_ECOLI	55	69	IANAEHNDGADIDDL	14	1582.7	220	MAX	4.81379	0.020683	8.45983	0
RL22_ECOLI	55	69	IANAEHNDGADIDDL	14	1582.7	400	0	0	0	8.47518	0.019061
RL22_ECOLI	55	69	IANAEHNDGADIDDL	14	1582.7	400	3	3.34636	0.060571	8.45197	0.013319
RL22_ECOLI	55	69	IANAEHNDGADIDDL	14	1582.7	400	60	4.12515	0.206752	8.41389	0.040358
RL22_ECOLI	55	69	IANAEHNDGADIDDL	14	1582.7	400	MAX	4.85657	0.012006	8.46923	0
RL22_ECOLI	55	69	IANAEHNDGADIDDL	14	1582.7	470	0	0	0	8.48842	0.009049
RL22_ECOLI	55	69	IANAEHNDGADIDDL	14	1582.7	470	3	3.4384	0.081348	8.44238	0.03464
RL22_ECOLI	55	69	IANAEHNDGADIDDL	14	1582.7	470	60	4.08612	0.249741	8.39037	0.059785
RL22_ECOLI	55	69	IANAEHNDGADIDDL	14	1582.7	470	MAX	4.8446	0.00219	8.48112	0
RL22_ECOLI	55	69	IANAEHNDGADIDDL	14	1582.7	540	0	0	0	8.50633	0.055572
RL22_ECOLI	55	69	IANAEHNDGADIDDL	14	1582.7	540	3	3.51879	0.050896	8.48265	0.07522
RL22_ECOLI	55	69	IANAEHNDGADIDDL	14	1582.7	540	60	4.48959	0.057258	8.45133	0.034038
RL22_ECOLI	55	69	IANAEHNDGADIDDL	14	1582.7	540	MAX	4.89197	0.003078	8.45259	0
RL22_ECOLI	55	69	IANAEHNDGADIDDL	14	1582.7	70S	0	0	0	8.39652	0.048041
RL22_ECOLI	55	69	IANAEHNDGADIDDL	14	1582.7	70S	3	3.52721	0.057768	8.40353	0.016033
RL22_ECOLI	55	69	IANAEHNDGADIDDL	14	1582.7	70S	60	4.46526	0.070903	8.38086	0.009331
RL22_ECOLI	55	69	IANAEHNDGADIDDL	14	1582.7	70S	MAX	4.52327	0.011602	8.33214	0
RL22_ECOLI	55	69	IANAEHNDGADIDDL	14	1582.7	FL50	0	0	0	8.49929	0.033265
RL22_ECOLI	55	69	IANAEHNDGADIDDL	14	1582.7	FL50	3	3.43643	0.041147	8.40089	0.026586
RL22_ECOLI	55	69	IANAEHNDGADIDDL	14	1582.7	FL50	60	4.38648	0.019047	8.37865	0.006007
RL22_ECOLI	55	69	IANAEHNDGADIDDL	14	1582.7	FL50	MAX	4.76476	0.018754	8.53291	0
RL22_ECOLI	67	93	DDLKVTKIFVDEGPSMKRIMPRAKGRA	24	3058.67	135	0	0	0	9.53226	0.048863
RL22_ECOLI	67	93	DDLKVTKIFVDEGPSMKRIMPRAKGRA	24	3058.67	135	3	4.55431	0.177668	9.40462	0.045434
RL22_ECOLI	67	93	DDLKVTKIFVDEGPSMKRIMPRAKGRA	24	3058.67	135	60	6.3034	0.229184	9.42512	0.05445
RL22_ECOLI	67	93	DDLKVTKIFVDEGPSMKRIMPRAKGRA	24	3058.67	135	MAX	10.5775	0.328421	9.84246	0.007392
RL22_ECOLI	67	93	DDLKVTKIFVDEGPSMKRIMPRAKGRA	24	3058.67	220	0	0	0	9.61486	0.009721
RL22_ECOLI	67	93	DDLKVTKIFVDEGPSMKRIMPRAKGRA	24	3058.67	220	3	4.27321	0.126443	9.62611	0.031701
RL22_ECOLI	67	93	DDLKVTKIFVDEGPSMKRIMPRAKGRA	24	3058.67	220	60	5.99821	0.405172	9.61028	0.001461
RL22_ECOLI	67	93	DDLKVTKIFVDEGPSMKRIMPRAKGRA	24	3058.67	400	0	0	0	9.57975	0.029694
RL22_ECOLI	67	93	DDLKVTKIFVDEGPSMKRIMPRAKGRA	24	3058.67	400	3	4.32708	0.229766	9.60443	0.014548
RL22_ECOLI	67	93	DDLKVTKIFVDEGPSMKRIMPRAKGRA	24	3058.67	400	60	5.81813	0.319668	9.6123	0.006389
RL22_ECOLI	67	93	DDLKVTKIFVDEGPSMKRIMPRAKGRA	24	3058.67	400	MAX	10.5191	0.474949	9.53468	0.00866
RL22_ECOLI	67	93	DDLKVTKIFVDEGPSMKRIMPRAKGRA	24	3058.67	470	0	0	0	9.58937	0.012211
RL22_ECOLI	67	93	DDLKVTKIFVDEGPSMKRIMPRAKGRA	24	3058.67	470	3	4.19584	0.145036	9.55162	0.063645
RL22_ECOLI	67	93	DDLKVTKIFVDEGPSMKRIMPRAKGRA	24	3058.67	470	60	5.81599	0.367893	9.57114	0.02674
RL22_ECOLI	67	93	DDLKVTKIFVDEGPSMKRIMPRAKGRA	24	3058.67	470	MAX	10.4773	0.123788	9.54165	0.002985
RL22_ECOLI	67	93	DDLKVTKIFVDEGPSMKRIMPRAKGRA	24	3058.67	540	0	0	0	9.60578	0.113266
RL22_ECOLI	67	93	DDLKVTKIFVDEGPSMKRIMPRAKGRA	24	3058.67	540	3	4.59042	0.160471	9.56802	0.099673
RL22_ECOLI	67	93	DDLKVTKIFVDEGPSMKRIMPRAKGRA	24	3058.67	540	60	6.69971	0.208179	9.5748	0.038428
RL22_ECOLI	67	93	DDLKVTKIFVDEGPSMKRIMPRAKGRA	24	3058.67	540	MAX	10.9209	0.312757	9.79069	0.003365
RL22_ECOLI	67	93	DDLKVTKIFVDEGPSMKRIMPRAKGRA	24	3058.67	70S	0	0	0	9.43933	0.030202
RL22_ECOLI	67	93	DDLKVTKIFVDEGPSMKRIMPRAKGRA	24	3058.67	70S	3	6.17481	0.065149	9.45805	0.010541
RL22_ECOLI	67	93	DDLKVTKIFVDEGPSMKRIMPRAKGRA	24	3058.67	70S	60	8.54193	0.220833	9.41776	0.025529
RL22_ECOLI	67	93	DDLKVTKIFVDEGPSMKRIMPRAKGRA	24	3058.67	70S	MAX	9.18307	0.023147	9.35452	0
RL22_ECOLI	67	93	DDLKVTKIFVDEGPSMKRIMPRAKGRA	24	3058.67	FL50	0	0	0	9.55236	0.058133
RL22_ECOLI	67	93	DDLKVTKIFVDEGPSMKRIMPRAKGRA	24	3058.67	FL50	3	4.18935	0.169969	9.49573	0.055867
RL22_ECOLI	67	93	DDLKVTKIFVDEGPSMKRIMPRAKGRA	24	3058.67	FL50	60	5.86182	0.28968	9.46164	0.044192
RL22_ECOLI	67	93	DDLKVTKIFVDEGPSMKRIMPRAKGRA	24	3058.67	FL50	MAX	9.87265	0.715644	9.94624	0.006309
RL22_ECOLI	74	95	IFVDEGPSMKRIMPRAKGRADR	19	2530.35	135	0	0	0	8.47	0.07335
RL22_ECOLI	74	95	IFVDEGPSMKRIMPRAKGRADR	19	2530.35	135	3	3.77087	0.204359	8.3224	0.038919
RL22_ECOLI	74	95	IFVDEGPSMKRIMPRAKGRADR	19	2530.35	135	60	4.42404	0.143416	8.37001	0.076442
RL22_ECOLI	74	95	IFVDEGPSMKRIMPRAKGRADR	19	2530.35	135	MAX	8.33081	0.048424	8.80328	0
RL22_ECOLI	74	95	IFVDEGPSMKRIMPRAKGRADR	19	2530.35	220	0	0	0	8.43646	0.007524
RL22_ECOLI	74	95	IFVDEGPSMKRIMPRAKGRADR	19	2530.35	220	3	3.82333	0.135263	8.49199	0.036074
RL22_ECOLI	74	95	IFVDEGPSMKRIMPRAKGRADR	19	2530.35	220	60	4.40514	0.802439	8.47037	0.025054
RL22_ECOLI	74	95	IFVDEGPSMKRIMPRAKGRADR	19	2530.35	220	MAX	8.15352	0.068819	8.8101	0
RL22_ECOLI	74	95	IFVDEGPSMKRIMPRAKGRADR	19	2530.35	400	0	0	0	8.43217	0.028463
RL22_ECOLI	74	95	IFVDEGPSMKRIMPRAKGRADR	19	2530.35	400	3	3.64003	0.172479	8.45659	0.029535
RL22_ECOLI	74	95	IFVDEGPSMKRIMPRAKGRADR	19	2530.35	400	60	4.1342	0.17949	8.47447	0.052231
RL22_ECOLI	74	95	IFVDEGPSMKRIMPRAKGRADR	19	2530.35	400	MAX	7.85915	0.243174	8.75408	0.006427
RL22_ECOLI	74	95	IFVDEGPSMKRIMPRAKGRADR	19	2530.35	470	0	0	0	8.44152	0.015662
RL22_ECOLI	74	95	IFVDEGPSMKRIMPRAKGRADR	19	2530.35	470	3	3.67164	0.283382	8.44121	0.086732
RL22_ECOLI	74	95	IFVDEGPSMKRIMPRAKGRADR	19	2530.35	470	60	4.19926	0.173261	8.41616	0.05635
RL22_ECOLI	74	95	IFVDEGPSMKRIMPRAKGRADR	19	2530.35	470	MAX	7.23324	0.462431	8.76042	0.001346
RL22_ECOLI	74	95	IFVDEGPSMKRIMPRAKGRADR	19	2530.35	540	0	0	0	8.44016	0.10474
RL22_ECOLI	74	95	IFVDEGPSMKRIMPRAKGRADR	19	2530.35	540	3	3.80146	0.193662	8.47628	0.135472
RL22_ECOLI	74	95	IFVDEGPSMKRIMPRAKGRADR	19	2530.35	540	60	4.43186	0.09237	8.48288	0.06532
RL22_ECOLI	74	95	IFVDEGPSMKRIMPRAKGRADR	19	2530.35	540	MAX	7.16172	0.19555	8.65257	0.001633
RL22_ECOLI	74	95	IFVDEGPSMKRIMPRAKGRADR	19	2530.35	70S	0	0	0	8.29857	0.031722
RL22_ECOLI	74	95	IFVDEGPSMKRIMPRAKGRADR	19	2530.35	70S	3	3.886	0.180232	8.30491	0.022604
RL22_ECOLI	74	95	IFVDEGPSMKRIMPRAKGRADR	19	2530.35	70S	60	4.56451	0.092479	8.30246	0.03071
RL22_ECOLI	74	95	IFVDEGPSMKRIMPRAKGRADR	19	2530.35	FL50	0	0	0	8.41559	0.068177
RL22_ECOLI	74	95	IFVDEGPSMKRIMPRAKGRADR	19	2530.35	FL50	3	3.74383	0.208031	8.33204	0.037153
RL22_ECOLI	74	95	IFVDEGPSMKRIMPRAKGRADR	19	2530.35	FL50	60	4.31437	0.153951	8.33617	0.018158
RL22_ECOLI	74	95	IFVDEGPSMKRIMPRAKGRADR	19	2530.35	FL50	MAX	7.1797	0.046116	8.80523	0
RL22_ECOLI	74	95	IFVDEGPSMKRIMPRAKGRADR	19	2530.35	Luc	3	NaN	NaN	8.53758	0
RL22_ECOLI	74	95	IFVDEGPSMKRIMPRAKGRADR	19	2530.35	rFLuc	3	NaN	NaN	8.46572	0
RL22_ECOLI	75	82	FVDEGPSM	6	881.371	135	0	0	0	7.20489	0.010895
RL22_ECOLI	75	82	FVDEGPSM	6	881.371	135	3	1.00435	0.040455	7.15294	0.02135
RL22_ECOLI	75	82	FVDEGPSM	6	881.371	135	60	1.18082	0.040856	7.20292	0.024472
RL22_ECOLI	75	82	FVDEGPSM	6	881.371	135	MAX	2.90622	0.025625	7.19532	0
RL22_ECOLI	75	82	FVDEGPSM	6	881.371	220	0	0	0	7.2998	0.016985
RL22_ECOLI	75	82	FVDEGPSM	6	881.371	220	3	0.998953	0.031594	7.30585	0.003389
RL22_ECOLI	75	82	FVDEGPSM	6	881.371	220	60	1.18615	0.029504	7.28655	0.033898
RL22_ECOLI	75	82	FVDEGPSM	6	881.371	220	MAX	2.86913	0.028345	7.30286	0
RL22_ECOLI	75	82	FVDEGPSM	6	881.371	400	0	0	0	7.31671	0.0177
RL22_ECOLI	75	82	FVDEGPSM	6	881.371	400	3	1.05255	0.022451	7.32051	0.005378
RL22_ECOLI	75	82	FVDEGPSM	6	881.371	400	60	1.17969	0.023145	7.30166	0.049756
RL22_ECOLI	75	82	FVDEGPSM	6	881.371	400	MAX	2.8793	0.003704	7.314	0
RL22_ECOLI	75	82	FVDEGPSM	6	881.371	470	0	0	0	7.33291	0.006309
RL22_ECOLI	75	82	FVDEGPSM	6	881.371	470	3	1.01355	0.012578	7.32634	0.023099
RL22_ECOLI	75	82	FVDEGPSM	6	881.371	470	60	1.18165	0.014459	7.27141	0.054767
RL22_ECOLI	75	82	FVDEGPSM	6	881.371	470	MAX	2.94627	0.009221	7.31795	0
RL22_ECOLI	75	82	FVDEGPSM	6	881.371	540	0	0	0	7.35076	0.041765
RL22_ECOLI	75	82	FVDEGPSM	6	881.371	540	3	1.02304	0.030694	7.34394	0.063257
RL22_ECOLI	75	82	FVDEGPSM	6	881.371	540	60	1.21112	0.017808	7.34439	0.02553
RL22_ECOLI	75	82	FVDEGPSM	6	881.371	540	MAX	2.92099	0.017552	7.31417	0
RL22_ECOLI	75	82	FVDEGPSM	6	881.371	70S	0	0	0	7.24235	0.046483
RL22_ECOLI	75	82	FVDEGPSM	6	881.371	70S	3	1.05842	0.029435	7.29331	0.017803
RL22_ECOLI	75	82	FVDEGPSM	6	881.371	70S	60	1.28911	0.020412	7.27271	0.020205
RL22_ECOLI	75	82	FVDEGPSM	6	881.371	70S	MAX	2.75312	0.01958	7.16321	0
RL22_ECOLI	75	82	FVDEGPSM	6	881.371	FL50	0	0	0	7.34604	0.031413
RL22_ECOLI	75	82	FVDEGPSM	6	881.371	FL50	3	1.01992	0.037901	7.27947	0.023622
RL22_ECOLI	75	82	FVDEGPSM	6	881.371	FL50	60	1.18823	0.033892	7.28197	0.006498
RL22_ECOLI	75	82	FVDEGPSM	6	881.371	FL50	MAX	2.90234	0.03022	7.37393	0
RL22_ECOLI	90	102	KGRADRILKRTSH	12	1537.9	135	0	0	0	4.0113	0.022627
RL22_ECOLI	90	102	KGRADRILKRTSH	12	1537.9	135	3	0.34718	0.051527	3.91612	0.031694
RL22_ECOLI	90	102	KGRADRILKRTSH	12	1537.9	135	60	0.445685	0.081746	3.97093	0.032203
RL22_ECOLI	90	102	KGRADRILKRTSH	12	1537.9	135	MAX	5.77959	0.029485	3.94371	0
RL22_ECOLI	90	102	KGRADRILKRTSH	12	1537.9	220	0	0	0	3.98845	0.012783
RL22_ECOLI	90	102	KGRADRILKRTSH	12	1537.9	220	3	0.299326	0.05545	4.01713	0.010142
RL22_ECOLI	90	102	KGRADRILKRTSH	12	1537.9	220	60	0.242412	0.07077	4.01573	0.014381
RL22_ECOLI	90	102	KGRADRILKRTSH	12	1537.9	220	MAX	5.6225	0.044897	3.9971	0
RL22_ECOLI	90	102	KGRADRILKRTSH	12	1537.9	400	0	0	0	4.00106	0.034587
RL22_ECOLI	90	102	KGRADRILKRTSH	12	1537.9	400	3	0.419137	0.059112	4.01752	0.019874
RL22_ECOLI	90	102	KGRADRILKRTSH	12	1537.9	400	60	0.370806	0.09562	4.02199	0.038242
RL22_ECOLI	90	102	KGRADRILKRTSH	12	1537.9	400	MAX	5.42013	0.010997	3.99655	0
RL22_ECOLI	90	102	KGRADRILKRTSH	12	1537.9	470	0	0	0	4.00167	0.003482
RL22_ECOLI	90	102	KGRADRILKRTSH	12	1537.9	470	3	0.274255	0.032585	4.02513	0.043037
RL22_ECOLI	90	102	KGRADRILKRTSH	12	1537.9	470	60	0.358596	0.074104	3.97837	0.032826
RL22_ECOLI	90	102	KGRADRILKRTSH	12	1537.9	470	MAX	5.34631	0.031506	3.99112	0
RL22_ECOLI	90	102	KGRADRILKRTSH	12	1537.9	540	0	0	0	4.02492	0.06183
RL22_ECOLI	90	102	KGRADRILKRTSH	12	1537.9	540	3	0.303026	0.039765	4.02151	0.094384
RL22_ECOLI	90	102	KGRADRILKRTSH	12	1537.9	540	60	0.303208	0.027716	4.01364	0.038145
RL22_ECOLI	90	102	KGRADRILKRTSH	12	1537.9	70S	0	0	0	3.89809	0.021261
RL22_ECOLI	90	102	KGRADRILKRTSH	12	1537.9	70S	3	0.296132	0.048295	3.90503	0.028679
RL22_ECOLI	90	102	KGRADRILKRTSH	12	1537.9	70S	60	0.362684	0.04446	3.89438	0.017189
RL22_ECOLI	90	102	KGRADRILKRTSH	12	1537.9	70S	MAX	5.21335	0.034129	3.85278	0
RL22_ECOLI	90	102	KGRADRILKRTSH	12	1537.9	FL50	0	0	0	4.02562	0.051196
RL22_ECOLI	90	102	KGRADRILKRTSH	12	1537.9	FL50	3	0.303742	0.043781	3.97878	0.029276
RL22_ECOLI	90	102	KGRADRILKRTSH	12	1537.9	FL50	60	0.288937	0.0431	3.94483	0.014435
RL22_ECOLI	90	102	KGRADRILKRTSH	12	1537.9	FL50	MAX	5.65506	0.042243	4.10639	0
RL23_ECOLI	8	29	LKVLRAPHVSEKASTAMEKSNT	20	2397.29	135	0	0	0	4.35061	0.041177
RL23_ECOLI	8	29	LKVLRAPHVSEKASTAMEKSNT	20	2397.29	135	3	5.7784	0.036261	4.16928	0
RL23_ECOLI	8	29	LKVLRAPHVSEKASTAMEKSNT	20	2397.29	135	60	7.67556	0.188485	4.25579	0.043642
RL23_ECOLI	8	29	LKVLRAPHVSEKASTAMEKSNT	20	2397.29	135	MAX	9.31025	0.036261	4.40976	0
RL23_ECOLI	8	29	LKVLRAPHVSEKASTAMEKSNT	20	2397.29	220	0	0	0	4.32788	0.00435
RL23_ECOLI	8	29	LKVLRAPHVSEKASTAMEKSNT	20	2397.29	220	3	6.93939	0.191778	4.31032	0.010889
RL23_ECOLI	8	29	LKVLRAPHVSEKASTAMEKSNT	20	2397.29	220	60	8.26998	0.198288	4.30888	0.022967
RL23_ECOLI	8	29	LKVLRAPHVSEKASTAMEKSNT	20	2397.29	220	MAX	9.88226	0.143694	4.40398	0
RL23_ECOLI	8	29	LKVLRAPHVSEKASTAMEKSNT	20	2397.29	400	0	0	0	4.36221	0.018423
RL23_ECOLI	8	29	LKVLRAPHVSEKASTAMEKSNT	20	2397.29	400	3	6.79998	0.087556	4.31172	0.021839
RL23_ECOLI	8	29	LKVLRAPHVSEKASTAMEKSNT	20	2397.29	400	60	7.81666	0.248521	4.30614	0.060523
RL23_ECOLI	8	29	LKVLRAPHVSEKASTAMEKSNT	20	2397.29	400	MAX	10.3613	0.059867	4.39595	0
RL23_ECOLI	8	29	LKVLRAPHVSEKASTAMEKSNT	20	2397.29	470	0	0	0	4.39625	0.009219
RL23_ECOLI	8	29	LKVLRAPHVSEKASTAMEKSNT	20	2397.29	470	3	6.81485	0.302872	4.31096	0.040342
RL23_ECOLI	8	29	LKVLRAPHVSEKASTAMEKSNT	20	2397.29	470	60	8.01223	0.400441	4.26484	0.049157
RL23_ECOLI	8	29	LKVLRAPHVSEKASTAMEKSNT	20	2397.29	470	MAX	10.5501	0.10305	4.3475	0
RL23_ECOLI	8	29	LKVLRAPHVSEKASTAMEKSNT	20	2397.29	540	0	0	0	4.36456	0.066886
RL23_ECOLI	8	29	LKVLRAPHVSEKASTAMEKSNT	20	2397.29	540	3	7.13362	0.099156	4.33077	0.099562
RL23_ECOLI	8	29	LKVLRAPHVSEKASTAMEKSNT	20	2397.29	540	60	8.63027	0.203563	4.30778	0.040242
RL23_ECOLI	8	29	LKVLRAPHVSEKASTAMEKSNT	20	2397.29	540	MAX	10.3974	0.062886	4.31127	0
RL23_ECOLI	8	29	LKVLRAPHVSEKASTAMEKSNT	20	2397.29	70S	0	0	0	4.22945	0.039574
RL23_ECOLI	8	29	LKVLRAPHVSEKASTAMEKSNT	20	2397.29	70S	3	7.30011	0.104237	4.20682	0.021876
RL23_ECOLI	8	29	LKVLRAPHVSEKASTAMEKSNT	20	2397.29	70S	60	8.51379	0.076311	4.20391	0.025997
RL23_ECOLI	8	29	LKVLRAPHVSEKASTAMEKSNT	20	2397.29	70S	MAX	9.17718	0.071108	4.16722	0
RL23_ECOLI	8	29	LKVLRAPHVSEKASTAMEKSNT	20	2397.29	FL50	0	0	0	4.37802	0.061148
RL23_ECOLI	8	29	LKVLRAPHVSEKASTAMEKSNT	20	2397.29	FL50	3	6.69371	0.202322	4.27209	0.028104
RL23_ECOLI	8	29	LKVLRAPHVSEKASTAMEKSNT	20	2397.29	FL50	60	7.99886	0.261284	4.24198	0.009827
RL23_ECOLI	8	29	LKVLRAPHVSEKASTAMEKSNT	20	2397.29	FL50	MAX	8.72743	0.046008	4.50936	0
RL23_ECOLI	30	45	IVLKVAKDATKAEIKA	15	1698.05	135	0	0	0	5.02281	0.020457
RL23_ECOLI	30	45	IVLKVAKDATKAEIKA	15	1698.05	135	3	2.11932	0.018267	4.91958	0.026578
RL23_ECOLI	30	45	IVLKVAKDATKAEIKA	15	1698.05	135	60	2.37404	0.059816	4.9688	0.045291
RL23_ECOLI	30	45	IVLKVAKDATKAEIKA	15	1698.05	220	0	0	0	5.06528	0.012623
RL23_ECOLI	30	45	IVLKVAKDATKAEIKA	15	1698.05	220	3	2.06707	0.01285	5.06896	0.008488
RL23_ECOLI	30	45	IVLKVAKDATKAEIKA	15	1698.05	220	60	2.37148	0.038433	5.06954	0.012864
RL23_ECOLI	30	45	IVLKVAKDATKAEIKA	15	1698.05	400	0	0	0	5.08027	0.034681
RL23_ECOLI	30	45	IVLKVAKDATKAEIKA	15	1698.05	400	3	2.19321	0.039615	5.06853	0.019686
RL23_ECOLI	30	45	IVLKVAKDATKAEIKA	15	1698.05	400	60	2.47299	0.091218	5.0662	0.013572
RL23_ECOLI	30	45	IVLKVAKDATKAEIKA	15	1698.05	470	0	0	0	5.08266	0.008979
RL23_ECOLI	30	45	IVLKVAKDATKAEIKA	15	1698.05	470	3	2.13112	0.075821	5.06308	0.034049
RL23_ECOLI	30	45	IVLKVAKDATKAEIKA	15	1698.05	470	60	2.43532	0.064146	5.05704	0.018435
RL23_ECOLI	30	45	IVLKVAKDATKAEIKA	15	1698.05	540	0	0	0	5.10659	0.066664
RL23_ECOLI	30	45	IVLKVAKDATKAEIKA	15	1698.05	540	3	2.22789	0.024409	5.08321	0.093116
RL23_ECOLI	30	45	IVLKVAKDATKAEIKA	15	1698.05	540	60	2.51624	0.045088	5.06512	0.029491
RL23_ECOLI	30	45	IVLKVAKDATKAEIKA	15	1698.05	70S	0	0	0	4.99951	0.014758
RL23_ECOLI	30	45	IVLKVAKDATKAEIKA	15	1698.05	70S	3	2.10591	0.068099	4.98878	0.016867
RL23_ECOLI	30	45	IVLKVAKDATKAEIKA	15	1698.05	70S	60	2.39268	0.061486	4.98698	0.007422
RL23_ECOLI	30	45	IVLKVAKDATKAEIKA	15	1698.05	FL50	0	0	0	5.11314	0.059913
RL23_ECOLI	30	45	IVLKVAKDATKAEIKA	15	1698.05	FL50	3	2.17964	0.045809	5.04869	0.028054
RL23_ECOLI	30	45	IVLKVAKDATKAEIKA	15	1698.05	FL50	60	2.51328	0.03999	5.01709	0.010934
RL23_ECOLI	30	50	IVLKVAKDATKAEIKAAVQKL	20	2237.4	135	0	0	0	13.318	0.101487
RL23_ECOLI	30	50	IVLKVAKDATKAEIKAAVQKL	20	2237.4	135	3	1.72006	0.124796	13.1449	0.034106
RL23_ECOLI	30	50	IVLKVAKDATKAEIKAAVQKL	20	2237.4	135	60	2.00429	0.078182	13.1278	0.065029
RL23_ECOLI	30	50	IVLKVAKDATKAEIKAAVQKL	20	2237.4	220	0	0	0	13.3728	0.021854
RL23_ECOLI	30	50	IVLKVAKDATKAEIKAAVQKL	20	2237.4	220	3	1.62367	0.111018	13.3788	0.032209
RL23_ECOLI	30	50	IVLKVAKDATKAEIKAAVQKL	20	2237.4	220	60	2.03066	0.040418	13.3174	0.031746
RL23_ECOLI	30	50	IVLKVAKDATKAEIKAAVQKL	20	2237.4	400	0	0	0	13.3296	0.08042
RL23_ECOLI	30	50	IVLKVAKDATKAEIKAAVQKL	20	2237.4	400	3	1.8046	0.115279	13.2854	0.049576
RL23_ECOLI	30	50	IVLKVAKDATKAEIKAAVQKL	20	2237.4	400	60	2.07932	0.139267	13.344	0.043286
RL23_ECOLI	30	50	IVLKVAKDATKAEIKAAVQKL	20	2237.4	470	0	0	0	13.2744	0.021339
RL23_ECOLI	30	50	IVLKVAKDATKAEIKAAVQKL	20	2237.4	470	3	1.66555	0.13338	13.2645	0.099324
RL23_ECOLI	30	50	IVLKVAKDATKAEIKAAVQKL	20	2237.4	470	60	2.00052	0.098131	13.264	0.079342
RL23_ECOLI	30	50	IVLKVAKDATKAEIKAAVQKL	20	2237.4	540	0	0	0	13.215	0.084409
RL23_ECOLI	30	50	IVLKVAKDATKAEIKAAVQKL	20	2237.4	540	3	1.88244	0.102445	13.2678	0.13463
RL23_ECOLI	30	50	IVLKVAKDATKAEIKAAVQKL	20	2237.4	540	60	2.2868	0.106109	13.226	0.049835
RL23_ECOLI	30	50	IVLKVAKDATKAEIKAAVQKL	20	2237.4	70S	0	0	0	13.0832	0.047289
RL23_ECOLI	30	50	IVLKVAKDATKAEIKAAVQKL	20	2237.4	70S	3	1.62813	0.133634	13.1026	0.035756
RL23_ECOLI	30	50	IVLKVAKDATKAEIKAAVQKL	20	2237.4	70S	60	1.99351	0.123045	13.0441	0.0489
RL23_ECOLI	30	50	IVLKVAKDATKAEIKAAVQKL	20	2237.4	FL50	0	0	0	13.2163	0.101602
RL23_ECOLI	30	50	IVLKVAKDATKAEIKAAVQKL	20	2237.4	FL50	3	1.61252	0.103474	13.1248	0.06233
RL23_ECOLI	30	50	IVLKVAKDATKAEIKAAVQKL	20	2237.4	FL50	60	2.11669	0.116534	13.1166	0.056354
RL23_ECOLI	31	50	VLKVAKDATKAEIKAAVQKL	19	2124.31	135	0	0	0	13.3135	0.104978
RL23_ECOLI	31	50	VLKVAKDATKAEIKAAVQKL	19	2124.31	135	3	1.23819	0.046622	13.1517	0.021211
RL23_ECOLI	31	50	VLKVAKDATKAEIKAAVQKL	19	2124.31	135	60	1.58136	0.048875	13.1528	0.061659
RL23_ECOLI	31	50	VLKVAKDATKAEIKAAVQKL	19	2124.31	220	0	0	0	13.3619	0.033456
RL23_ECOLI	31	50	VLKVAKDATKAEIKAAVQKL	19	2124.31	220	3	1.2085	0.093148	13.3759	0.025257
RL23_ECOLI	31	50	VLKVAKDATKAEIKAAVQKL	19	2124.31	220	60	1.45742	0.146855	13.3457	0.020789
RL23_ECOLI	31	50	VLKVAKDATKAEIKAAVQKL	19	2124.31	400	0	0	0	13.3489	0.048393
RL23_ECOLI	31	50	VLKVAKDATKAEIKAAVQKL	19	2124.31	400	3	1.01386	0.065282	13.3046	0.036648
RL23_ECOLI	31	50	VLKVAKDATKAEIKAAVQKL	19	2124.31	400	60	1.10008	0.045198	13.3357	0.041448
RL23_ECOLI	31	50	VLKVAKDATKAEIKAAVQKL	19	2124.31	470	0	0	0	13.2632	0.024689
RL23_ECOLI	31	50	VLKVAKDATKAEIKAAVQKL	19	2124.31	470	3	1.03228	0.141148	13.2926	0.076443
RL23_ECOLI	31	50	VLKVAKDATKAEIKAAVQKL	19	2124.31	470	60	1.26085	0.17914	13.2563	0.069208
RL23_ECOLI	31	50	VLKVAKDATKAEIKAAVQKL	19	2124.31	540	0	0	0	13.2301	0.104714
RL23_ECOLI	31	50	VLKVAKDATKAEIKAAVQKL	19	2124.31	540	3	0.923074	0.069461	13.2836	0.142742
RL23_ECOLI	31	50	VLKVAKDATKAEIKAAVQKL	19	2124.31	540	60	1.32905	0.109236	13.1996	0.076169
RL23_ECOLI	31	50	VLKVAKDATKAEIKAAVQKL	19	2124.31	70S	0	0	0	13.0896	0.04743
RL23_ECOLI	31	50	VLKVAKDATKAEIKAAVQKL	19	2124.31	70S	3	0.79287	0.051322	13.1108	0.018554
RL23_ECOLI	31	50	VLKVAKDATKAEIKAAVQKL	19	2124.31	70S	60	1.18298	0.100719	13.0723	0.043942
RL23_ECOLI	31	50	VLKVAKDATKAEIKAAVQKL	19	2124.31	FL50	0	0	0	13.2599	0.078274
RL23_ECOLI	31	50	VLKVAKDATKAEIKAAVQKL	19	2124.31	FL50	3	1.26436	0.044396	13.1058	0.038274
RL23_ECOLI	31	50	VLKVAKDATKAEIKAAVQKL	19	2124.31	FL50	60	1.78657	0.169816	13.1066	0.022329
RL23_ECOLI	33	50	KVAKDATKAEIKAAVQKL	17	1912.16	135	0	0	0	7.77338	0.017219
RL23_ECOLI	33	50	KVAKDATKAEIKAAVQKL	17	1912.16	135	3	1.04346	0.03874	7.67153	0.032171
RL23_ECOLI	33	50	KVAKDATKAEIKAAVQKL	17	1912.16	135	60	1.3491	0.069558	7.72251	0.062897
RL23_ECOLI	33	50	KVAKDATKAEIKAAVQKL	17	1912.16	220	0	0	0	7.84378	0.00148
RL23_ECOLI	33	50	KVAKDATKAEIKAAVQKL	17	1912.16	220	3	1.08566	0.04688	7.84058	0.011811
RL23_ECOLI	33	50	KVAKDATKAEIKAAVQKL	17	1912.16	220	60	1.30388	0.014465	7.82779	0.023441
RL23_ECOLI	33	50	KVAKDATKAEIKAAVQKL	17	1912.16	400	0	0	0	7.87289	0.021999
RL23_ECOLI	33	50	KVAKDATKAEIKAAVQKL	17	1912.16	400	3	1.32442	0.009462	7.84781	0.01767
RL23_ECOLI	33	50	KVAKDATKAEIKAAVQKL	17	1912.16	400	60	1.53893	0.119748	7.81311	0.051732
RL23_ECOLI	33	50	KVAKDATKAEIKAAVQKL	17	1912.16	470	0	0	0	7.89372	0.011862
RL23_ECOLI	33	50	KVAKDATKAEIKAAVQKL	17	1912.16	470	3	1.13637	0.021791	7.8458	0.045556
RL23_ECOLI	33	50	KVAKDATKAEIKAAVQKL	17	1912.16	470	60	1.40388	0.040698	7.79365	0.075145
RL23_ECOLI	33	50	KVAKDATKAEIKAAVQKL	17	1912.16	540	0	0	0	7.90203	0.086643
RL23_ECOLI	33	50	KVAKDATKAEIKAAVQKL	17	1912.16	540	3	1.32467	0.041543	7.90015	0.106619
RL23_ECOLI	33	50	KVAKDATKAEIKAAVQKL	17	1912.16	540	60	1.65626	0.038552	7.85648	0.049011
RL23_ECOLI	33	50	KVAKDATKAEIKAAVQKL	17	1912.16	70S	0	0	0	7.7665	0.043313
RL23_ECOLI	33	50	KVAKDATKAEIKAAVQKL	17	1912.16	70S	3	1.25066	0.023206	7.74794	0.030904
RL23_ECOLI	33	50	KVAKDATKAEIKAAVQKL	17	1912.16	70S	60	1.54101	0.04414	7.72997	0.028697
RL23_ECOLI	33	50	KVAKDATKAEIKAAVQKL	17	1912.16	FL50	0	0	0	7.87721	0.065312
RL23_ECOLI	33	50	KVAKDATKAEIKAAVQKL	17	1912.16	FL50	3	1.10414	0.016217	7.78423	0.03223
RL23_ECOLI	33	50	KVAKDATKAEIKAAVQKL	17	1912.16	FL50	60	1.36869	0.075827	7.74461	0.028638
RL23_ECOLI	33	52	KVAKDATKAEIKAAVQKLFE	19	2188.27	135	0	0	0	15.0106	0.062243
RL23_ECOLI	33	52	KVAKDATKAEIKAAVQKLFE	19	2188.27	135	3	1.75054	0.09509	14.8804	0.018174
RL23_ECOLI	33	52	KVAKDATKAEIKAAVQKLFE	19	2188.27	135	60	2.19275	0.10127	14.9033	0.034217
RL23_ECOLI	33	52	KVAKDATKAEIKAAVQKLFE	19	2188.27	135	MAX	11.0089	0.091701	14.9767	0
RL23_ECOLI	33	52	KVAKDATKAEIKAAVQKLFE	19	2188.27	220	0	0	0	15.1694	0.024967
RL23_ECOLI	33	52	KVAKDATKAEIKAAVQKLFE	19	2188.27	220	3	1.70767	0.090432	15.1235	0.042103
RL23_ECOLI	33	52	KVAKDATKAEIKAAVQKLFE	19	2188.27	220	60	2.07223	0.074033	15.0816	0.017814
RL23_ECOLI	33	52	KVAKDATKAEIKAAVQKLFE	19	2188.27	220	MAX	10.7406	0.049996	15.161	0
RL23_ECOLI	33	52	KVAKDATKAEIKAAVQKLFE	19	2188.27	400	0	0	0	15.1706	0.035256
RL23_ECOLI	33	52	KVAKDATKAEIKAAVQKLFE	19	2188.27	400	3	1.7098	0.152021	15.0605	0.023483
RL23_ECOLI	33	52	KVAKDATKAEIKAAVQKLFE	19	2188.27	400	60	1.85853	0.100697	15.0878	0.017463
RL23_ECOLI	33	52	KVAKDATKAEIKAAVQKLFE	19	2188.27	400	MAX	9.81385	0.098215	15.1746	0
RL23_ECOLI	33	52	KVAKDATKAEIKAAVQKLFE	19	2188.27	470	0	0	0	15.0773	0.011656
RL23_ECOLI	33	52	KVAKDATKAEIKAAVQKLFE	19	2188.27	470	3	1.90449	0.098869	15.074	0.046479
RL23_ECOLI	33	52	KVAKDATKAEIKAAVQKLFE	19	2188.27	470	60	2.15693	0.043537	15.0534	0.075976
RL23_ECOLI	33	52	KVAKDATKAEIKAAVQKLFE	19	2188.27	470	MAX	10.7288	0.011278	15.1778	0
RL23_ECOLI	33	52	KVAKDATKAEIKAAVQKLFE	19	2188.27	540	0	0	0	15.1069	0.072495
RL23_ECOLI	33	52	KVAKDATKAEIKAAVQKLFE	19	2188.27	540	3	1.61872	0.110787	15.0918	0.068759
RL23_ECOLI	33	52	KVAKDATKAEIKAAVQKLFE	19	2188.27	540	60	1.90354	0.132758	15.0246	0.054035
RL23_ECOLI	33	52	KVAKDATKAEIKAAVQKLFE	19	2188.27	540	MAX	10.8576	0.103676	15.0345	0
RL23_ECOLI	33	52	KVAKDATKAEIKAAVQKLFE	19	2188.27	70S	0	0	0	14.9827	0.02834
RL23_ECOLI	33	52	KVAKDATKAEIKAAVQKLFE	19	2188.27	70S	3	1.74028	0.134692	14.9731	0.02814
RL23_ECOLI	33	52	KVAKDATKAEIKAAVQKLFE	19	2188.27	70S	60	2.07784	0.164213	14.9302	0.051879
RL23_ECOLI	33	52	KVAKDATKAEIKAAVQKLFE	19	2188.27	70S	MAX	10.6005	0.10096	14.8956	0
RL23_ECOLI	33	52	KVAKDATKAEIKAAVQKLFE	19	2188.27	FL50	0	0	0	15.1202	0.059201
RL23_ECOLI	33	52	KVAKDATKAEIKAAVQKLFE	19	2188.27	FL50	3	1.86367	0.102668	15.0104	0.074239
RL23_ECOLI	33	52	KVAKDATKAEIKAAVQKLFE	19	2188.27	FL50	60	2.22907	0.109769	14.9749	0.021851
RL23_ECOLI	33	52	KVAKDATKAEIKAAVQKLFE	19	2188.27	FL50	MAX	10.8179	0.087353	15.0655	0
RL23_ECOLI	42	66	EIKAAVQKLFEVEVEVVNTLVVKGK	24	2769.61	135	0	0	0	7.16216	0.032785
RL23_ECOLI	42	66	EIKAAVQKLFEVEVEVVNTLVVKGK	24	2769.61	135	3	3.65876	0.112592	6.99964	0.044267
RL23_ECOLI	42	66	EIKAAVQKLFEVEVEVVNTLVVKGK	24	2769.61	135	60	4.59509	0.069448	7.04742	0.104513
RL23_ECOLI	42	66	EIKAAVQKLFEVEVEVVNTLVVKGK	24	2769.61	220	0	0	0	7.12199	0.017411
RL23_ECOLI	42	66	EIKAAVQKLFEVEVEVVNTLVVKGK	24	2769.61	220	3	3.47196	0.09141	7.14778	0.043514
RL23_ECOLI	42	66	EIKAAVQKLFEVEVEVVNTLVVKGK	24	2769.61	220	60	4.40036	0.124946	7.11486	0.019494
RL23_ECOLI	42	66	EIKAAVQKLFEVEVEVVNTLVVKGK	24	2769.61	400	0	0	0	7.10158	0.045113
RL23_ECOLI	42	66	EIKAAVQKLFEVEVEVVNTLVVKGK	24	2769.61	400	3	3.47867	0.066006	7.12997	0.021915
RL23_ECOLI	42	66	EIKAAVQKLFEVEVEVVNTLVVKGK	24	2769.61	400	60	4.02521	0.174834	7.12366	0.040126
RL23_ECOLI	42	66	EIKAAVQKLFEVEVEVVNTLVVKGK	24	2769.61	400	MAX	9.07917	0.065966	7.40068	0
RL23_ECOLI	42	66	EIKAAVQKLFEVEVEVVNTLVVKGK	24	2769.61	470	0	0	0	7.11146	0.012639
RL23_ECOLI	42	66	EIKAAVQKLFEVEVEVVNTLVVKGK	24	2769.61	470	3	3.49842	0.032716	7.07995	0.104422
RL23_ECOLI	42	66	EIKAAVQKLFEVEVEVVNTLVVKGK	24	2769.61	470	60	4.24371	0.219787	7.04465	0.052332
RL23_ECOLI	42	66	EIKAAVQKLFEVEVEVVNTLVVKGK	24	2769.61	470	MAX	8.91005	0.023492	7.30939	0
RL23_ECOLI	42	66	EIKAAVQKLFEVEVEVVNTLVVKGK	24	2769.61	540	0	0	0	7.11688	0.153594
RL23_ECOLI	42	66	EIKAAVQKLFEVEVEVVNTLVVKGK	24	2769.61	540	3	3.25385	0.040885	7.15872	0.173265
RL23_ECOLI	42	66	EIKAAVQKLFEVEVEVVNTLVVKGK	24	2769.61	540	60	4.28098	0.065433	7.08408	0.069247
RL23_ECOLI	42	66	EIKAAVQKLFEVEVEVVNTLVVKGK	24	2769.61	540	MAX	8.83783	0.040313	7.2197	0
RL23_ECOLI	42	66	EIKAAVQKLFEVEVEVVNTLVVKGK	24	2769.61	70S	0	0	0	6.88183	0.049383
RL23_ECOLI	42	66	EIKAAVQKLFEVEVEVVNTLVVKGK	24	2769.61	70S	3	3.50284	0.041513	6.89729	0.005826
RL23_ECOLI	42	66	EIKAAVQKLFEVEVEVVNTLVVKGK	24	2769.61	70S	60	4.23994	0.141616	6.84648	0.046654
RL23_ECOLI	42	66	EIKAAVQKLFEVEVEVVNTLVVKGK	24	2769.61	70S	MAX	8.3997	0.012417	7.05515	0
RL23_ECOLI	42	66	EIKAAVQKLFEVEVEVVNTLVVKGK	24	2769.61	FL50	0	0	0	7.05394	0.098033
RL23_ECOLI	42	66	EIKAAVQKLFEVEVEVVNTLVVKGK	24	2769.61	FL50	3	3.70099	0.020369	6.98182	0.043057
RL23_ECOLI	42	66	EIKAAVQKLFEVEVEVVNTLVVKGK	24	2769.61	FL50	60	4.68345	0.088335	6.88253	0.034713
RL23_ECOLI	42	66	EIKAAVQKLFEVEVEVVNTLVVKGK	24	2769.61	FL50	MAX	9.17816	0.015429	7.46912	0
RL23_ECOLI	50	71	LFEVEVEVVNTLVVKGKVKRHG	21	2479.44	135	0	0	0	4.733	0.02667
RL23_ECOLI	50	71	LFEVEVEVVNTLVVKGKVKRHG	21	2479.44	135	3	3.3392	0.098698	4.63867	0.025679
RL23_ECOLI	50	71	LFEVEVEVVNTLVVKGKVKRHG	21	2479.44	135	60	4.75592	0.064642	4.6983	0.050613
RL23_ECOLI	50	71	LFEVEVEVVNTLVVKGKVKRHG	21	2479.44	135	MAX	7.67979	0.02513	4.73866	0
RL23_ECOLI	50	71	LFEVEVEVVNTLVVKGKVKRHG	21	2479.44	220	0	0	0	4.766	0.009256
RL23_ECOLI	50	71	LFEVEVEVVNTLVVKGKVKRHG	21	2479.44	220	3	3.44064	0.150763	4.78835	0.013458
RL23_ECOLI	50	71	LFEVEVEVVNTLVVKGKVKRHG	21	2479.44	220	60	4.58814	0.152729	4.77102	0.023381
RL23_ECOLI	50	71	LFEVEVEVVNTLVVKGKVKRHG	21	2479.44	220	MAX	7.80816	0.044186	4.78494	0
RL23_ECOLI	50	71	LFEVEVEVVNTLVVKGKVKRHG	21	2479.44	400	0	0	0	4.77049	0.031473
RL23_ECOLI	50	71	LFEVEVEVVNTLVVKGKVKRHG	21	2479.44	400	3	3.87883	0.049548	4.78843	0.020092
RL23_ECOLI	50	71	LFEVEVEVVNTLVVKGKVKRHG	21	2479.44	400	60	5.16139	0.310553	4.7644	0.0302
RL23_ECOLI	50	71	LFEVEVEVVNTLVVKGKVKRHG	21	2479.44	400	MAX	8.74296	0.044399	4.77188	0
RL23_ECOLI	50	71	LFEVEVEVVNTLVVKGKVKRHG	21	2479.44	470	0	0	0	4.80428	0.016383
RL23_ECOLI	50	71	LFEVEVEVVNTLVVKGKVKRHG	21	2479.44	470	3	3.19329	0.16019	4.79336	0.035507
RL23_ECOLI	50	71	LFEVEVEVVNTLVVKGKVKRHG	21	2479.44	470	60	4.50871	0.189249	4.75503	0.051237
RL23_ECOLI	50	71	LFEVEVEVVNTLVVKGKVKRHG	21	2479.44	470	MAX	8.12999	0.075666	4.78101	0
RL23_ECOLI	50	71	LFEVEVEVVNTLVVKGKVKRHG	21	2479.44	540	0	0	0	4.82902	0.07812
RL23_ECOLI	50	71	LFEVEVEVVNTLVVKGKVKRHG	21	2479.44	540	3	4.01784	0.030711	4.81467	0.099137
RL23_ECOLI	50	71	LFEVEVEVVNTLVVKGKVKRHG	21	2479.44	540	60	5.33545	0.437613	4.79814	0.025481
RL23_ECOLI	50	71	LFEVEVEVVNTLVVKGKVKRHG	21	2479.44	540	MAX	9.03466	0.023133	4.75799	0
RL23_ECOLI	50	71	LFEVEVEVVNTLVVKGKVKRHG	21	2479.44	70S	0	0	0	4.71262	0.026463
RL23_ECOLI	50	71	LFEVEVEVVNTLVVKGKVKRHG	21	2479.44	70S	3	4.19413	0.050941	4.71228	0.020472
RL23_ECOLI	50	71	LFEVEVEVVNTLVVKGKVKRHG	21	2479.44	70S	60	6.13728	0.209522	4.70528	0.011479
RL23_ECOLI	50	71	LFEVEVEVVNTLVVKGKVKRHG	21	2479.44	70S	MAX	7.13856	0.012454	4.6175	0
RL23_ECOLI	50	71	LFEVEVEVVNTLVVKGKVKRHG	21	2479.44	FL50	0	0	0	4.80572	0.054823
RL23_ECOLI	50	71	LFEVEVEVVNTLVVKGKVKRHG	21	2479.44	FL50	3	3.22788	0.097607	4.74995	0.041936
RL23_ECOLI	50	71	LFEVEVEVVNTLVVKGKVKRHG	21	2479.44	FL50	60	4.6562	0.117564	4.71839	0.010876
RL23_ECOLI	51	56	FEVEVE	5	751.351	135	0	0	0	8.50292	0.010791
RL23_ECOLI	51	56	FEVEVE	5	751.351	135	3	1.77994	0.004603	8.45606	0.012285
RL23_ECOLI	51	56	FEVEVE	5	751.351	135	60	2.12008	0.044097	8.4865	0.023437
RL23_ECOLI	51	56	FEVEVE	5	751.351	135	MAX	2.88985	0.001846	8.48286	0
RL23_ECOLI	51	56	FEVEVE	5	751.351	220	0	0	0	8.62224	0.016076
RL23_ECOLI	51	56	FEVEVE	5	751.351	220	3	1.81838	0.018272	8.60659	0.004574
RL23_ECOLI	51	56	FEVEVE	5	751.351	220	60	2.2464	0.009532	8.59728	0.021756
RL23_ECOLI	51	56	FEVEVE	5	751.351	220	MAX	3.09195	0.007867	8.60658	0
RL23_ECOLI	51	56	FEVEVE	5	751.351	400	0	0	0	8.63641	0.021997
RL23_ECOLI	51	56	FEVEVE	5	751.351	400	3	1.75539	0.01913	8.61713	0.007621
RL23_ECOLI	51	56	FEVEVE	5	751.351	400	60	2.13721	0.039163	8.60435	0.035128
RL23_ECOLI	51	56	FEVEVE	5	751.351	400	MAX	3.04773	0.012068	8.61478	0
RL23_ECOLI	51	56	FEVEVE	5	751.351	470	0	0	0	8.64426	0.016822
RL23_ECOLI	51	56	FEVEVE	5	751.351	470	3	1.75661	0.048527	8.61368	0.031388
RL23_ECOLI	51	56	FEVEVE	5	751.351	470	60	2.19967	0.026396	8.57327	0.034614
RL23_ECOLI	51	56	FEVEVE	5	751.351	470	MAX	3.06203	0.012144	8.64285	0
RL23_ECOLI	51	56	FEVEVE	5	751.351	540	0	0	0	8.63056	0.026036
RL23_ECOLI	51	56	FEVEVE	5	751.351	540	3	1.77491	0.059588	8.62008	0.061086
RL23_ECOLI	51	56	FEVEVE	5	751.351	540	60	2.22655	0.023375	8.63075	0.02792
RL23_ECOLI	51	56	FEVEVE	5	751.351	540	MAX	2.99918	0.001564	8.6097	0
RL23_ECOLI	51	56	FEVEVE	5	751.351	70S	0	0	0	8.55846	0.028411
RL23_ECOLI	51	56	FEVEVE	5	751.351	70S	3	1.76097	0.008782	8.59682	0.015416
RL23_ECOLI	51	56	FEVEVE	5	751.351	70S	60	2.30083	0.05671	8.57119	0.013508
RL23_ECOLI	51	56	FEVEVE	5	751.351	70S	MAX	2.94724	0.00592	8.55866	0
RL23_ECOLI	51	56	FEVEVE	5	751.351	FL50	0	0	0	8.66475	0.024288
RL23_ECOLI	51	56	FEVEVE	5	751.351	FL50	3	1.77074	0.052389	8.61846	0.025432
RL23_ECOLI	51	56	FEVEVE	5	751.351	FL50	60	2.23843	0.02418	8.56987	0.010638
RL23_ECOLI	51	56	FEVEVE	5	751.351	FL50	MAX	3.0132	0.023716	8.66724	0
RL23_ECOLI	51	56	FEVEVE	5	751.351	Luc	60	NaN	NaN	8.85602	0
RL23_ECOLI	55	61	VEVVNTL	6	773.44	135	0	0	0	7.43366	0.007142
RL23_ECOLI	55	61	VEVVNTL	6	773.44	135	3	0.914807	0.039446	7.36843	0.014395
RL23_ECOLI	55	61	VEVVNTL	6	773.44	135	60	1.29296	0.028627	7.40986	0.017453
RL23_ECOLI	55	61	VEVVNTL	6	773.44	135	MAX	3.69297	0.013846	7.363	0
RL23_ECOLI	55	61	VEVVNTL	6	773.44	220	0	0	0	7.52865	0.014938
RL23_ECOLI	55	61	VEVVNTL	6	773.44	220	3	0.996548	0.034802	7.51887	0.004227
RL23_ECOLI	55	61	VEVVNTL	6	773.44	220	60	1.25278	0.017907	7.52029	0.013062
RL23_ECOLI	55	61	VEVVNTL	6	773.44	220	MAX	3.69455	0.009308	7.47377	0
RL23_ECOLI	55	61	VEVVNTL	6	773.44	400	0	0	0	7.53887	0.017691
RL23_ECOLI	55	61	VEVVNTL	6	773.44	400	3	1.02601	0.036241	7.53622	0.010477
RL23_ECOLI	55	61	VEVVNTL	6	773.44	400	60	1.30406	0.034052	7.53275	0.015612
RL23_ECOLI	55	61	VEVVNTL	6	773.44	400	MAX	3.66768	0.006049	7.48983	0
RL23_ECOLI	55	61	VEVVNTL	6	773.44	470	0	0	0	7.55825	0.005879
RL23_ECOLI	55	61	VEVVNTL	6	773.44	470	3	0.967839	0.01907	7.53358	0.026426
RL23_ECOLI	55	61	VEVVNTL	6	773.44	470	60	1.28808	0.026709	7.51117	0.012842
RL23_ECOLI	55	61	VEVVNTL	6	773.44	470	MAX	3.79961	0.006815	7.47199	0
RL23_ECOLI	55	61	VEVVNTL	6	773.44	540	0	0	0	7.55547	0.04266
RL23_ECOLI	55	61	VEVVNTL	6	773.44	540	3	0.97024	0.047489	7.54086	0.057184
RL23_ECOLI	55	61	VEVVNTL	6	773.44	540	60	1.2862	0.012636	7.53746	0.02397
RL23_ECOLI	55	61	VEVVNTL	6	773.44	540	MAX	3.71306	0.004988	7.44716	0
RL23_ECOLI	55	61	VEVVNTL	6	773.44	70S	0	0	0	7.48196	0.011156
RL23_ECOLI	55	61	VEVVNTL	6	773.44	70S	3	0.982724	0.029374	7.47574	0.019816
RL23_ECOLI	55	61	VEVVNTL	6	773.44	70S	60	1.24685	0.014275	7.45903	0.008235
RL23_ECOLI	55	61	VEVVNTL	6	773.44	70S	MAX	3.57325	0.013863	7.42661	0
RL23_ECOLI	55	61	VEVVNTL	6	773.44	FL50	0	0	0	7.58568	0.029609
RL23_ECOLI	55	61	VEVVNTL	6	773.44	FL50	3	0.988295	0.0307	7.51901	0.023246
RL23_ECOLI	55	61	VEVVNTL	6	773.44	FL50	60	1.27022	0.024477	7.50192	0.007365
RL23_ECOLI	55	61	VEVVNTL	6	773.44	FL50	MAX	3.67636	0.024437	7.57585	0
RL23_ECOLI	62	87	VVKGKVKRHGQRIGRRSDWKKAYVTL	25	3065.81	135	0	0	0	4.10564	0.019725
RL23_ECOLI	62	87	VVKGKVKRHGQRIGRRSDWKKAYVTL	25	3065.81	135	3	2.57555	0.17203	3.873	0.071663
RL23_ECOLI	62	87	VVKGKVKRHGQRIGRRSDWKKAYVTL	25	3065.81	135	60	3.94196	0.145211	3.94231	0.032545
RL23_ECOLI	62	87	VVKGKVKRHGQRIGRRSDWKKAYVTL	25	3065.81	220	0	0	0	3.92662	0.006204
RL23_ECOLI	62	87	VVKGKVKRHGQRIGRRSDWKKAYVTL	25	3065.81	220	3	2.60012	0.117904	3.98179	0.04142
RL23_ECOLI	62	87	VVKGKVKRHGQRIGRRSDWKKAYVTL	25	3065.81	220	60	3.72065	0.262233	3.95365	0.046588
RL23_ECOLI	62	87	VVKGKVKRHGQRIGRRSDWKKAYVTL	25	3065.81	400	0	0	0	3.8739	0.078968
RL23_ECOLI	62	87	VVKGKVKRHGQRIGRRSDWKKAYVTL	25	3065.81	400	3	2.60852	0.087716	3.96466	0.043026
RL23_ECOLI	62	87	VVKGKVKRHGQRIGRRSDWKKAYVTL	25	3065.81	400	60	4.2096	0.318968	3.9416	0.085765
RL23_ECOLI	62	87	VVKGKVKRHGQRIGRRSDWKKAYVTL	25	3065.81	470	0	0	0	3.91324	0.013944
RL23_ECOLI	62	87	VVKGKVKRHGQRIGRRSDWKKAYVTL	25	3065.81	470	3	2.18693	0.190943	3.92991	0.080415
RL23_ECOLI	62	87	VVKGKVKRHGQRIGRRSDWKKAYVTL	25	3065.81	470	60	3.52549	0.081561	3.84155	0.104697
RL23_ECOLI	62	87	VVKGKVKRHGQRIGRRSDWKKAYVTL	25	3065.81	540	0	0	0	3.87394	0.16641
RL23_ECOLI	62	87	VVKGKVKRHGQRIGRRSDWKKAYVTL	25	3065.81	540	3	3.0004	0.091065	3.88293	0.215573
RL23_ECOLI	62	87	VVKGKVKRHGQRIGRRSDWKKAYVTL	25	3065.81	540	60	4.48966	0.106513	3.88157	0.069859
RL23_ECOLI	62	87	VVKGKVKRHGQRIGRRSDWKKAYVTL	25	3065.81	540	MAX	10.5714	0.021331	3.9499	0
RL23_ECOLI	62	87	VVKGKVKRHGQRIGRRSDWKKAYVTL	25	3065.81	70S	0	0	0	3.58189	0.04717
RL23_ECOLI	62	87	VVKGKVKRHGQRIGRRSDWKKAYVTL	25	3065.81	70S	3	3.2578	0.065712	3.62373	0.039347
RL23_ECOLI	62	87	VVKGKVKRHGQRIGRRSDWKKAYVTL	25	3065.81	70S	60	4.16254	0.280387	3.60347	0.026447
RL23_ECOLI	62	87	VVKGKVKRHGQRIGRRSDWKKAYVTL	25	3065.81	FL50	0	0	0	3.807	0.144928
RL23_ECOLI	62	87	VVKGKVKRHGQRIGRRSDWKKAYVTL	25	3065.81	FL50	3	2.0998	0.027915	3.69853	0.063992
RL23_ECOLI	62	87	VVKGKVKRHGQRIGRRSDWKKAYVTL	25	3065.81	FL50	60	3.34493	0.060507	3.66448	0.026056
RL23_ECOLI	62	87	VVKGKVKRHGQRIGRRSDWKKAYVTL	25	3065.81	FL50	MAX	9.57263	0.021403	4.27709	0
RL23_ECOLI	69	93	RHGQRIGRRSDWKKAYVTLKEGQNL	24	2996.64	135	0	0	0	15.0034	0.031923
RL23_ECOLI	69	93	RHGQRIGRRSDWKKAYVTLKEGQNL	24	2996.64	135	3	13.3669	0.071507	14.8744	0.001355
RL23_ECOLI	69	93	RHGQRIGRRSDWKKAYVTLKEGQNL	24	2996.64	135	60	14.1407	0.23651	14.8757	0.019089
RL23_ECOLI	69	93	RHGQRIGRRSDWKKAYVTLKEGQNL	24	2996.64	135	MAX	13.3961	0.055013	14.9634	0
RL23_ECOLI	69	93	RHGQRIGRRSDWKKAYVTLKEGQNL	24	2996.64	220	0	0	0	15.2036	0.024752
RL23_ECOLI	69	93	RHGQRIGRRSDWKKAYVTLKEGQNL	24	2996.64	220	3	13.9547	0.189	15.1023	0.022766
RL23_ECOLI	69	93	RHGQRIGRRSDWKKAYVTLKEGQNL	24	2996.64	220	60	14.6295	0.065229	15.0872	0.023313
RL23_ECOLI	69	93	RHGQRIGRRSDWKKAYVTLKEGQNL	24	2996.64	220	MAX	13.1949	0.044648	15.1723	0
RL23_ECOLI	69	93	RHGQRIGRRSDWKKAYVTLKEGQNL	24	2996.64	400	0	0	0	15.2057	0.021262
RL23_ECOLI	69	93	RHGQRIGRRSDWKKAYVTLKEGQNL	24	2996.64	400	3	13.654	0.245895	15.0946	0.003647
RL23_ECOLI	69	93	RHGQRIGRRSDWKKAYVTLKEGQNL	24	2996.64	400	60	14.1237	0.468041	15.1198	0.009823
RL23_ECOLI	69	93	RHGQRIGRRSDWKKAYVTLKEGQNL	24	2996.64	400	MAX	14.4905	0.029536	15.1856	0
RL23_ECOLI	69	93	RHGQRIGRRSDWKKAYVTLKEGQNL	24	2996.64	470	0	0	0	15.1447	0.008754
RL23_ECOLI	69	93	RHGQRIGRRSDWKKAYVTLKEGQNL	24	2996.64	470	3	13.4509	0.238076	15.1174	0.01585
RL23_ECOLI	69	93	RHGQRIGRRSDWKKAYVTLKEGQNL	24	2996.64	470	60	13.9556	0.51144	15.1212	0.013256
RL23_ECOLI	69	93	RHGQRIGRRSDWKKAYVTLKEGQNL	24	2996.64	470	MAX	13.9888	0.017667	15.2183	0
RL23_ECOLI	69	93	RHGQRIGRRSDWKKAYVTLKEGQNL	24	2996.64	540	0	0	0	15.155	0.027295
RL23_ECOLI	69	93	RHGQRIGRRSDWKKAYVTLKEGQNL	24	2996.64	540	3	14.0068	0.095285	15.1187	0.033478
RL23_ECOLI	69	93	RHGQRIGRRSDWKKAYVTLKEGQNL	24	2996.64	540	60	15.107	0.269199	15.0673	0.016609
RL23_ECOLI	69	93	RHGQRIGRRSDWKKAYVTLKEGQNL	24	2996.64	540	MAX	13.9303	0.016774	15.1337	0
RL23_ECOLI	69	93	RHGQRIGRRSDWKKAYVTLKEGQNL	24	2996.64	70S	0	0	0	15.1066	0.01692
RL23_ECOLI	69	93	RHGQRIGRRSDWKKAYVTLKEGQNL	24	2996.64	70S	3	13.9601	0.196996	15.0575	0.021572
RL23_ECOLI	69	93	RHGQRIGRRSDWKKAYVTLKEGQNL	24	2996.64	70S	60	14.8361	0.189523	14.9944	0.037224
RL23_ECOLI	69	93	RHGQRIGRRSDWKKAYVTLKEGQNL	24	2996.64	70S	MAX	13.0401	0.021909	15.1034	0
RL23_ECOLI	69	93	RHGQRIGRRSDWKKAYVTLKEGQNL	24	2996.64	FL50	0	0	0	15.2322	0.031989
RL23_ECOLI	69	93	RHGQRIGRRSDWKKAYVTLKEGQNL	24	2996.64	FL50	3	13.5404	0.271973	15.1589	0.056625
RL23_ECOLI	69	93	RHGQRIGRRSDWKKAYVTLKEGQNL	24	2996.64	FL50	60	14.6741	0.185703	15.107	0.028166
RL23_ECOLI	88	95	KEGQNLDF	7	950.458	135	0	0	0	6.5163	0.013715
RL23_ECOLI	88	95	KEGQNLDF	7	950.458	135	3	3.32153	0.031929	6.4551	0.022098
RL23_ECOLI	88	95	KEGQNLDF	7	950.458	135	60	3.27944	0.159753	6.50304	0.036082
RL23_ECOLI	88	95	KEGQNLDF	7	950.458	135	MAX	3.26716	0.03055	6.51337	0
RL23_ECOLI	88	95	KEGQNLDF	7	950.458	220	0	0	0	6.56919	0.01317
RL23_ECOLI	88	95	KEGQNLDF	7	950.458	220	3	3.4879	0.0212	6.58334	0.009616
RL23_ECOLI	88	95	KEGQNLDF	7	950.458	220	60	3.35471	0.189125	6.55501	0.029887
RL23_ECOLI	88	95	KEGQNLDF	7	950.458	220	MAX	3.14986	0.0029	6.56801	0
RL23_ECOLI	88	95	KEGQNLDF	7	950.458	400	0	0	0	6.59732	0.023753
RL23_ECOLI	88	95	KEGQNLDF	7	950.458	400	3	3.08004	0.145075	6.60473	0.010063
RL23_ECOLI	88	95	KEGQNLDF	7	950.458	400	60	2.97746	0.182304	6.5619	0.052504
RL23_ECOLI	88	95	KEGQNLDF	7	950.458	470	0	0	0	6.6082	0.013467
RL23_ECOLI	88	95	KEGQNLDF	7	950.458	470	3	3.27441	0.212133	6.59926	0.02946
RL23_ECOLI	88	95	KEGQNLDF	7	950.458	470	60	3.24289	0.192265	6.51819	0.06672
RL23_ECOLI	88	95	KEGQNLDF	7	950.458	470	MAX	3.23183	0.031872	6.593	0
RL23_ECOLI	88	95	KEGQNLDF	7	950.458	540	0	0	0	6.63603	0.060688
RL23_ECOLI	88	95	KEGQNLDF	7	950.458	540	3	3.5015	0.055989	6.60937	0.0712
RL23_ECOLI	88	95	KEGQNLDF	7	950.458	540	60	3.48115	0.065282	6.612	0.026038
RL23_ECOLI	88	95	KEGQNLDF	7	950.458	540	MAX	3.20657	0.023035	6.57573	0
RL23_ECOLI	88	95	KEGQNLDF	7	950.458	70S	0	0	0	6.51523	0.055373
RL23_ECOLI	88	95	KEGQNLDF	7	950.458	70S	3	3.34859	0.081058	6.53833	0.031177
RL23_ECOLI	88	95	KEGQNLDF	7	950.458	70S	60	3.40093	0.069635	6.52574	0.026868
RL23_ECOLI	88	95	KEGQNLDF	7	950.458	FL50	0	0	0	6.62047	0.040389
RL23_ECOLI	88	95	KEGQNLDF	7	950.458	FL50	3	3.18229	0.071941	6.56228	0.029532
RL23_ECOLI	88	95	KEGQNLDF	7	950.458	FL50	60	3.18929	0.072634	6.54626	0.012072
RL23_ECOLI	88	95	KEGQNLDF	7	950.458	FL50	MAX	2.6112	0.042823	6.67669	0
RL23_ECOLI	88	100	KEGQNLDFVGGAE	12	1363.65	135	0	0	0	8.36895	0.014069
RL23_ECOLI	88	100	KEGQNLDFVGGAE	12	1363.65	135	3	5.93422	0.052528	8.30144	0.020727
RL23_ECOLI	88	100	KEGQNLDFVGGAE	12	1363.65	135	60	5.98444	0.041382	8.34407	0.035591
RL23_ECOLI	88	100	KEGQNLDFVGGAE	12	1363.65	135	MAX	5.84698	0.019234	8.38493	0
RL23_ECOLI	88	100	KEGQNLDFVGGAE	12	1363.65	220	0	0	0	8.47296	0.010629
RL23_ECOLI	88	100	KEGQNLDFVGGAE	12	1363.65	220	3	6.0627	0.017209	8.46288	0.002479
RL23_ECOLI	88	100	KEGQNLDFVGGAE	12	1363.65	220	60	5.98802	0.164434	8.44645	0.02024
RL23_ECOLI	88	100	KEGQNLDFVGGAE	12	1363.65	220	MAX	5.95144	0.003234	8.50689	0
RL23_ECOLI	88	100	KEGQNLDFVGGAE	12	1363.65	400	0	0	0	8.49321	0.024288
RL23_ECOLI	88	100	KEGQNLDFVGGAE	12	1363.65	400	3	5.69234	0.063533	8.47714	0.012033
RL23_ECOLI	88	100	KEGQNLDFVGGAE	12	1363.65	400	60	5.57835	0.270924	8.45281	0.041348
RL23_ECOLI	88	100	KEGQNLDFVGGAE	12	1363.65	400	MAX	5.6353	0.026215	8.51376	0
RL23_ECOLI	88	100	KEGQNLDFVGGAE	12	1363.65	470	0	0	0	8.51341	0.009026
RL23_ECOLI	88	100	KEGQNLDFVGGAE	12	1363.65	470	3	5.86137	0.140038	8.466	0.04086
RL23_ECOLI	88	100	KEGQNLDFVGGAE	12	1363.65	470	60	5.59134	0.347728	8.42112	0.049643
RL23_ECOLI	88	100	KEGQNLDFVGGAE	12	1363.65	470	MAX	5.63844	0.011059	8.52879	0
RL23_ECOLI	88	100	KEGQNLDFVGGAE	12	1363.65	540	0	0	0	8.51572	0.058815
RL23_ECOLI	88	100	KEGQNLDFVGGAE	12	1363.65	540	3	6.10762	0.045946	8.45659	0.009198
RL23_ECOLI	88	100	KEGQNLDFVGGAE	12	1363.65	540	60	6.16107	0.109214	8.49318	0.031579
RL23_ECOLI	88	100	KEGQNLDFVGGAE	12	1363.65	540	MAX	5.83834	0.033338	8.50573	0
RL23_ECOLI	88	100	KEGQNLDFVGGAE	12	1363.65	70S	0	0	0	8.41712	0.038861
RL23_ECOLI	88	100	KEGQNLDFVGGAE	12	1363.65	70S	3	6.00818	0.03481	8.43107	0.017193
RL23_ECOLI	88	100	KEGQNLDFVGGAE	12	1363.65	70S	60	6.04353	0.046617	8.40696	0.017557
RL23_ECOLI	88	100	KEGQNLDFVGGAE	12	1363.65	70S	MAX	4.96228	0.021015	8.38879	0
RL23_ECOLI	88	100	KEGQNLDFVGGAE	12	1363.65	FL50	0	0	0	8.52227	0.034452
RL23_ECOLI	88	100	KEGQNLDFVGGAE	12	1363.65	FL50	3	5.96343	0.063385	8.42804	0.03264
RL23_ECOLI	88	100	KEGQNLDFVGGAE	12	1363.65	FL50	60	5.93627	0.040724	8.40237	0.007885
RL23_ECOLI	88	100	KEGQNLDFVGGAE	12	1363.65	FL50	MAX	4.94773	0.013183	8.57609	0
RL23_ECOLI	88	100	KEGQNLDFVGGAE	12	1363.65	Luc	60	NaN	NaN	8.8389	0
RL24_ECOLI	11	37	VIVLTGKDKGKRGKVKNVLSSGKVIVE	26	2851.75	135	0	0	0	4.91904	0.026872
RL24_ECOLI	11	37	VIVLTGKDKGKRGKVKNVLSSGKVIVE	26	2851.75	135	3	3.17075	0.053985	4.78794	0.040255
RL24_ECOLI	11	37	VIVLTGKDKGKRGKVKNVLSSGKVIVE	26	2851.75	135	60	4.42737	0.04603	4.84984	0.041098
RL24_ECOLI	11	37	VIVLTGKDKGKRGKVKNVLSSGKVIVE	26	2851.75	135	MAX	11.6657	0.020161	4.99089	0
RL24_ECOLI	11	37	VIVLTGKDKGKRGKVKNVLSSGKVIVE	26	2851.75	220	0	0	0	4.90578	0.018141
RL24_ECOLI	11	37	VIVLTGKDKGKRGKVKNVLSSGKVIVE	26	2851.75	220	3	3.32443	0.03528	4.92475	0.01031
RL24_ECOLI	11	37	VIVLTGKDKGKRGKVKNVLSSGKVIVE	26	2851.75	220	60	4.37039	0.164094	4.92386	0.001324
RL24_ECOLI	11	37	VIVLTGKDKGKRGKVKNVLSSGKVIVE	26	2851.75	220	MAX	11.7484	0.01772	4.95733	0
RL24_ECOLI	11	37	VIVLTGKDKGKRGKVKNVLSSGKVIVE	26	2851.75	400	0	0	0	4.92082	0.044446
RL24_ECOLI	11	37	VIVLTGKDKGKRGKVKNVLSSGKVIVE	26	2851.75	400	3	3.37821	0.116214	4.92152	0.026022
RL24_ECOLI	11	37	VIVLTGKDKGKRGKVKNVLSSGKVIVE	26	2851.75	400	60	4.3214	0.188976	4.93196	0.029406
RL24_ECOLI	11	37	VIVLTGKDKGKRGKVKNVLSSGKVIVE	26	2851.75	400	MAX	11.7831	0.073406	4.95195	0
RL24_ECOLI	11	37	VIVLTGKDKGKRGKVKNVLSSGKVIVE	26	2851.75	470	0	0	0	4.93154	0.004115
RL24_ECOLI	11	37	VIVLTGKDKGKRGKVKNVLSSGKVIVE	26	2851.75	470	3	3.21123	0.104762	4.92729	0.056086
RL24_ECOLI	11	37	VIVLTGKDKGKRGKVKNVLSSGKVIVE	26	2851.75	470	60	4.2425	0.284673	4.87783	0.028378
RL24_ECOLI	11	37	VIVLTGKDKGKRGKVKNVLSSGKVIVE	26	2851.75	470	MAX	11.5561	0.072336	4.93238	0
RL24_ECOLI	11	37	VIVLTGKDKGKRGKVKNVLSSGKVIVE	26	2851.75	540	0	0	0	4.92809	0.096375
RL24_ECOLI	11	37	VIVLTGKDKGKRGKVKNVLSSGKVIVE	26	2851.75	540	3	3.33872	0.032259	4.9429	0.130917
RL24_ECOLI	11	37	VIVLTGKDKGKRGKVKNVLSSGKVIVE	26	2851.75	540	60	4.56413	0.054867	4.91558	0.052846
RL24_ECOLI	11	37	VIVLTGKDKGKRGKVKNVLSSGKVIVE	26	2851.75	540	MAX	11.6695	0.019675	4.88563	0
RL24_ECOLI	11	37	VIVLTGKDKGKRGKVKNVLSSGKVIVE	26	2851.75	70S	0	0	0	4.82172	0.026418
RL24_ECOLI	11	37	VIVLTGKDKGKRGKVKNVLSSGKVIVE	26	2851.75	70S	3	3.31473	0.096488	4.81129	0.030314
RL24_ECOLI	11	37	VIVLTGKDKGKRGKVKNVLSSGKVIVE	26	2851.75	70S	60	4.52653	0.091265	4.80262	0.016461
RL24_ECOLI	11	37	VIVLTGKDKGKRGKVKNVLSSGKVIVE	26	2851.75	70S	MAX	10.6167	0.040119	4.77233	0
RL24_ECOLI	11	37	VIVLTGKDKGKRGKVKNVLSSGKVIVE	26	2851.75	FL50	0	0	0	4.95107	0.065303
RL24_ECOLI	11	37	VIVLTGKDKGKRGKVKNVLSSGKVIVE	26	2851.75	FL50	3	3.25558	0.102345	4.86264	0.030318
RL24_ECOLI	11	37	VIVLTGKDKGKRGKVKNVLSSGKVIVE	26	2851.75	FL50	60	4.44356	0.138336	4.82242	0.02438
RL24_ECOLI	11	37	VIVLTGKDKGKRGKVKNVLSSGKVIVE	26	2851.75	FL50	MAX	9.96529	0.025794	5.07572	0
RL24_ECOLI	11	40	VIVLTGKDKGKRGKVKNVLSSGKVIVEGIN	29	3135.89	135	0	0	0	7.73684	0.039654
RL24_ECOLI	11	40	VIVLTGKDKGKRGKVKNVLSSGKVIVEGIN	29	3135.89	135	3	3.34361	0.067115	7.52106	0.04301
RL24_ECOLI	11	40	VIVLTGKDKGKRGKVKNVLSSGKVIVEGIN	29	3135.89	135	60	4.65615	0.129778	7.56609	0.075671
RL24_ECOLI	11	40	VIVLTGKDKGKRGKVKNVLSSGKVIVEGIN	29	3135.89	220	0	0	0	7.73924	0.016112
RL24_ECOLI	11	40	VIVLTGKDKGKRGKVKNVLSSGKVIVEGIN	29	3135.89	220	3	3.58415	0.034875	7.69825	0.037318
RL24_ECOLI	11	40	VIVLTGKDKGKRGKVKNVLSSGKVIVEGIN	29	3135.89	220	60	5.07504	0.062036	7.66364	0.01951
RL24_ECOLI	11	40	VIVLTGKDKGKRGKVKNVLSSGKVIVEGIN	29	3135.89	400	0	0	0	7.71603	0.050514
RL24_ECOLI	11	40	VIVLTGKDKGKRGKVKNVLSSGKVIVEGIN	29	3135.89	400	3	3.57129	0.047122	7.67932	0.021532
RL24_ECOLI	11	40	VIVLTGKDKGKRGKVKNVLSSGKVIVEGIN	29	3135.89	400	60	4.9554	0.231593	7.6763	0.036137
RL24_ECOLI	11	40	VIVLTGKDKGKRGKVKNVLSSGKVIVEGIN	29	3135.89	470	0	0	0	7.69903	0.01835
RL24_ECOLI	11	40	VIVLTGKDKGKRGKVKNVLSSGKVIVEGIN	29	3135.89	470	3	3.36139	0.038409	7.64847	0.080555
RL24_ECOLI	11	40	VIVLTGKDKGKRGKVKNVLSSGKVIVEGIN	29	3135.89	470	60	4.59681	0.404195	7.59679	0.037248
RL24_ECOLI	11	40	VIVLTGKDKGKRGKVKNVLSSGKVIVEGIN	29	3135.89	540	0	0	0	7.70793	0.123593
RL24_ECOLI	11	40	VIVLTGKDKGKRGKVKNVLSSGKVIVEGIN	29	3135.89	540	3	3.59141	0.081606	7.6409	0.124424
RL24_ECOLI	11	40	VIVLTGKDKGKRGKVKNVLSSGKVIVEGIN	29	3135.89	540	60	5.2269	0.064738	7.62935	0.059749
RL24_ECOLI	11	40	VIVLTGKDKGKRGKVKNVLSSGKVIVEGIN	29	3135.89	70S	0	0	0	7.52612	0.021818
RL24_ECOLI	11	40	VIVLTGKDKGKRGKVKNVLSSGKVIVEGIN	29	3135.89	70S	3	3.77352	0.068424	7.4784	0.023695
RL24_ECOLI	11	40	VIVLTGKDKGKRGKVKNVLSSGKVIVEGIN	29	3135.89	70S	60	5.4012	0.071691	7.44921	0.025637
RL24_ECOLI	11	40	VIVLTGKDKGKRGKVKNVLSSGKVIVEGIN	29	3135.89	FL50	0	0	0	7.69068	0.069275
RL24_ECOLI	11	40	VIVLTGKDKGKRGKVKNVLSSGKVIVEGIN	29	3135.89	FL50	3	3.49135	0.040625	7.5449	0.037284
RL24_ECOLI	11	40	VIVLTGKDKGKRGKVKNVLSSGKVIVEGIN	29	3135.89	FL50	60	5.11614	0.144553	7.50602	0.030523
RL24_ECOLI	12	37	IVLTGKDKGKRGKVKNVLSSGKVIVE	25	2752.68	135	0	0	0	4.16941	0.044902
RL24_ECOLI	12	37	IVLTGKDKGKRGKVKNVLSSGKVIVE	25	2752.68	135	3	3.37718	0.056596	4.01322	0.035828
RL24_ECOLI	12	37	IVLTGKDKGKRGKVKNVLSSGKVIVE	25	2752.68	135	60	4.63892	0.050166	4.09701	0.077848
RL24_ECOLI	12	37	IVLTGKDKGKRGKVKNVLSSGKVIVE	25	2752.68	135	MAX	10.6866	0.008203	4.21413	0
RL24_ECOLI	12	37	IVLTGKDKGKRGKVKNVLSSGKVIVE	25	2752.68	220	0	0	0	4.11849	0.017033
RL24_ECOLI	12	37	IVLTGKDKGKRGKVKNVLSSGKVIVE	25	2752.68	220	3	3.47241	0.076965	4.1326	0.011165
RL24_ECOLI	12	37	IVLTGKDKGKRGKVKNVLSSGKVIVE	25	2752.68	220	60	4.68958	0.154073	4.13744	0.002916
RL24_ECOLI	12	37	IVLTGKDKGKRGKVKNVLSSGKVIVE	25	2752.68	220	MAX	10.3219	0.035109	4.25488	0
RL24_ECOLI	12	37	IVLTGKDKGKRGKVKNVLSSGKVIVE	25	2752.68	400	0	0	0	4.12345	0.039418
RL24_ECOLI	12	37	IVLTGKDKGKRGKVKNVLSSGKVIVE	25	2752.68	400	3	3.51817	0.095695	4.13434	0.027282
RL24_ECOLI	12	37	IVLTGKDKGKRGKVKNVLSSGKVIVE	25	2752.68	400	60	4.54838	0.279183	4.14537	0.028544
RL24_ECOLI	12	37	IVLTGKDKGKRGKVKNVLSSGKVIVE	25	2752.68	400	MAX	10.8702	0.053575	4.23335	0
RL24_ECOLI	12	37	IVLTGKDKGKRGKVKNVLSSGKVIVE	25	2752.68	470	0	0	0	4.13988	0.00682
RL24_ECOLI	12	37	IVLTGKDKGKRGKVKNVLSSGKVIVE	25	2752.68	470	3	3.42919	0.131681	4.14848	0.049609
RL24_ECOLI	12	37	IVLTGKDKGKRGKVKNVLSSGKVIVE	25	2752.68	470	60	4.49243	0.243356	4.09047	0.023246
RL24_ECOLI	12	37	IVLTGKDKGKRGKVKNVLSSGKVIVE	25	2752.68	470	MAX	11.1695	0.065098	4.19191	0
RL24_ECOLI	12	37	IVLTGKDKGKRGKVKNVLSSGKVIVE	25	2752.68	540	0	0	0	4.13605	0.105082
RL24_ECOLI	12	37	IVLTGKDKGKRGKVKNVLSSGKVIVE	25	2752.68	540	3	3.65034	0.10797	4.15686	0.142459
RL24_ECOLI	12	37	IVLTGKDKGKRGKVKNVLSSGKVIVE	25	2752.68	540	60	4.91307	0.126222	4.13092	0.051582
RL24_ECOLI	12	37	IVLTGKDKGKRGKVKNVLSSGKVIVE	25	2752.68	540	MAX	10.9891	0.073291	4.14666	0
RL24_ECOLI	12	37	IVLTGKDKGKRGKVKNVLSSGKVIVE	25	2752.68	70S	0	0	0	3.99893	0.019036
RL24_ECOLI	12	37	IVLTGKDKGKRGKVKNVLSSGKVIVE	25	2752.68	70S	3	3.65873	0.050492	3.99093	0.038095
RL24_ECOLI	12	37	IVLTGKDKGKRGKVKNVLSSGKVIVE	25	2752.68	70S	60	4.96339	0.069202	3.97098	0.028081
RL24_ECOLI	12	37	IVLTGKDKGKRGKVKNVLSSGKVIVE	25	2752.68	70S	MAX	9.43916	0.045293	4.03824	0
RL24_ECOLI	12	37	IVLTGKDKGKRGKVKNVLSSGKVIVE	25	2752.68	FL50	0	0	0	4.14147	0.064986
RL24_ECOLI	12	37	IVLTGKDKGKRGKVKNVLSSGKVIVE	25	2752.68	FL50	3	3.46737	0.083283	4.06341	0.027399
RL24_ECOLI	12	37	IVLTGKDKGKRGKVKNVLSSGKVIVE	25	2752.68	FL50	60	4.7623	0.185012	4.02445	0.019168
RL24_ECOLI	12	37	IVLTGKDKGKRGKVKNVLSSGKVIVE	25	2752.68	FL50	MAX	9.01965	0.063369	4.31813	0
RL24_ECOLI	12	40	IVLTGKDKGKRGKVKNVLSSGKVIVEGIN	28	3036.83	135	0	0	0	6.9422	0.037027
RL24_ECOLI	12	40	IVLTGKDKGKRGKVKNVLSSGKVIVEGIN	28	3036.83	135	3	3.32125	0.093808	6.80106	0.04389
RL24_ECOLI	12	40	IVLTGKDKGKRGKVKNVLSSGKVIVEGIN	28	3036.83	135	60	5.00186	0.104896	6.83728	0.065134
RL24_ECOLI	12	40	IVLTGKDKGKRGKVKNVLSSGKVIVEGIN	28	3036.83	135	MAX	13.3618	0.0353	7.0411	0
RL24_ECOLI	12	40	IVLTGKDKGKRGKVKNVLSSGKVIVEGIN	28	3036.83	220	0	0	0	6.96213	0.013175
RL24_ECOLI	12	40	IVLTGKDKGKRGKVKNVLSSGKVIVEGIN	28	3036.83	220	3	3.59237	0.100349	6.95701	0.024284
RL24_ECOLI	12	40	IVLTGKDKGKRGKVKNVLSSGKVIVEGIN	28	3036.83	220	60	5.14951	0.132358	6.94301	0.010809
RL24_ECOLI	12	40	IVLTGKDKGKRGKVKNVLSSGKVIVEGIN	28	3036.83	220	MAX	13.2648	0.011569	7.05098	0
RL24_ECOLI	12	40	IVLTGKDKGKRGKVKNVLSSGKVIVEGIN	28	3036.83	400	0	0	0	6.98385	0.044262
RL24_ECOLI	12	40	IVLTGKDKGKRGKVKNVLSSGKVIVEGIN	28	3036.83	400	3	3.6046	0.102468	6.96282	0.006838
RL24_ECOLI	12	40	IVLTGKDKGKRGKVKNVLSSGKVIVEGIN	28	3036.83	400	60	5.1245	0.255525	6.93751	0.031261
RL24_ECOLI	12	40	IVLTGKDKGKRGKVKNVLSSGKVIVEGIN	28	3036.83	400	MAX	12.9911	0.018116	6.99292	0
RL24_ECOLI	12	40	IVLTGKDKGKRGKVKNVLSSGKVIVEGIN	28	3036.83	470	0	0	0	6.97385	0.005408
RL24_ECOLI	12	40	IVLTGKDKGKRGKVKNVLSSGKVIVEGIN	28	3036.83	470	3	3.40509	0.11825	6.94325	0.052671
RL24_ECOLI	12	40	IVLTGKDKGKRGKVKNVLSSGKVIVEGIN	28	3036.83	470	60	4.86453	0.346371	6.87237	0.048379
RL24_ECOLI	12	40	IVLTGKDKGKRGKVKNVLSSGKVIVEGIN	28	3036.83	470	MAX	12.5271	0.03153	6.94949	0
RL24_ECOLI	12	40	IVLTGKDKGKRGKVKNVLSSGKVIVEGIN	28	3036.83	540	0	0	0	6.99172	0.094731
RL24_ECOLI	12	40	IVLTGKDKGKRGKVKNVLSSGKVIVEGIN	28	3036.83	540	3	3.70368	0.033506	6.93922	0.138937
RL24_ECOLI	12	40	IVLTGKDKGKRGKVKNVLSSGKVIVEGIN	28	3036.83	540	60	5.32485	0.095798	6.92374	0.038872
RL24_ECOLI	12	40	IVLTGKDKGKRGKVKNVLSSGKVIVEGIN	28	3036.83	70S	0	0	0	6.80562	0.030033
RL24_ECOLI	12	40	IVLTGKDKGKRGKVKNVLSSGKVIVEGIN	28	3036.83	70S	3	3.67785	0.033619	6.79678	0.027074
RL24_ECOLI	12	40	IVLTGKDKGKRGKVKNVLSSGKVIVEGIN	28	3036.83	70S	60	5.41704	0.053365	6.74646	0.028769
RL24_ECOLI	12	40	IVLTGKDKGKRGKVKNVLSSGKVIVEGIN	28	3036.83	FL50	0	0	0	6.97656	0.068849
RL24_ECOLI	12	40	IVLTGKDKGKRGKVKNVLSSGKVIVEGIN	28	3036.83	FL50	3	3.67229	0.05837	6.82231	0.050284
RL24_ECOLI	12	40	IVLTGKDKGKRGKVKNVLSSGKVIVEGIN	28	3036.83	FL50	60	5.33661	0.119355	6.78361	0.026019
RL24_ECOLI	12	40	IVLTGKDKGKRGKVKNVLSSGKVIVEGIN	28	3036.83	FL50	MAX	12.4657	0.018776	7.06788	0
RL24_ECOLI	13	35	VLTGKDKGKRGKVKNVLSSGKVI	22	2411.48	135	0	0	0	2.88197	0.029147
RL24_ECOLI	13	35	VLTGKDKGKRGKVKNVLSSGKVI	22	2411.48	135	3	3.67841	0.176532	2.75366	0.023245
RL24_ECOLI	13	35	VLTGKDKGKRGKVKNVLSSGKVI	22	2411.48	135	60	5.36019	0.11793	2.81275	0.058528
RL24_ECOLI	13	35	VLTGKDKGKRGKVKNVLSSGKVI	22	2411.48	220	0	0	0	2.81891	0.008341
RL24_ECOLI	13	35	VLTGKDKGKRGKVKNVLSSGKVI	22	2411.48	220	3	4.01283	0.057423	2.81902	0.02103
RL24_ECOLI	13	35	VLTGKDKGKRGKVKNVLSSGKVI	22	2411.48	220	60	5.38403	0.204279	2.80728	0.016786
RL24_ECOLI	13	35	VLTGKDKGKRGKVKNVLSSGKVI	22	2411.48	400	0	0	0	2.80278	0.008767
RL24_ECOLI	13	35	VLTGKDKGKRGKVKNVLSSGKVI	22	2411.48	400	3	3.92001	0.115518	2.82715	0.016323
RL24_ECOLI	13	35	VLTGKDKGKRGKVKNVLSSGKVI	22	2411.48	400	60	5.00648	0.106752	2.81597	0.03669
RL24_ECOLI	13	35	VLTGKDKGKRGKVKNVLSSGKVI	22	2411.48	400	MAX	9.49493	0.100927	2.82812	0
RL24_ECOLI	13	35	VLTGKDKGKRGKVKNVLSSGKVI	22	2411.48	470	0	0	0	2.79948	0.011996
RL24_ECOLI	13	35	VLTGKDKGKRGKVKNVLSSGKVI	22	2411.48	470	3	3.83073	0.122158	2.79146	0.032746
RL24_ECOLI	13	35	VLTGKDKGKRGKVKNVLSSGKVI	22	2411.48	470	60	5.13363	0.179467	2.76254	0.024133
RL24_ECOLI	13	35	VLTGKDKGKRGKVKNVLSSGKVI	22	2411.48	470	MAX	9.5941	0.083134	2.79502	0
RL24_ECOLI	13	35	VLTGKDKGKRGKVKNVLSSGKVI	22	2411.48	540	0	0	0	2.79117	0.044823
RL24_ECOLI	13	35	VLTGKDKGKRGKVKNVLSSGKVI	22	2411.48	540	3	4.09326	0.116287	2.77674	0.065206
RL24_ECOLI	13	35	VLTGKDKGKRGKVKNVLSSGKVI	22	2411.48	540	60	5.56624	0.064128	2.76681	0.027244
RL24_ECOLI	13	35	VLTGKDKGKRGKVKNVLSSGKVI	22	2411.48	540	MAX	9.28235	0.048853	2.76804	0
RL24_ECOLI	13	35	VLTGKDKGKRGKVKNVLSSGKVI	22	2411.48	70S	0	0	0	2.71479	0.010598
RL24_ECOLI	13	35	VLTGKDKGKRGKVKNVLSSGKVI	22	2411.48	70S	3	4.15214	0.087723	2.72425	0.012583
RL24_ECOLI	13	35	VLTGKDKGKRGKVKNVLSSGKVI	22	2411.48	70S	60	5.41902	0.065977	2.71443	0.01066
RL24_ECOLI	13	35	VLTGKDKGKRGKVKNVLSSGKVI	22	2411.48	70S	MAX	8.56475	0.01586	2.70224	0
RL24_ECOLI	13	35	VLTGKDKGKRGKVKNVLSSGKVI	22	2411.48	FL50	0	0	0	2.82963	0.043684
RL24_ECOLI	13	35	VLTGKDKGKRGKVKNVLSSGKVI	22	2411.48	FL50	3	3.757	0.24254	2.80178	0.015524
RL24_ECOLI	13	35	VLTGKDKGKRGKVKNVLSSGKVI	22	2411.48	FL50	60	5.30044	0.113543	2.7806	0.007831
RL24_ECOLI	13	35	VLTGKDKGKRGKVKNVLSSGKVI	22	2411.48	FL50	MAX	9.57035	0.093775	2.91939	0
RL24_ECOLI	15	34	TGKDKGKRGKVKNVLSSGKV	19	2086.25	135	0	0	0	6.96698	0.033801
RL24_ECOLI	15	34	TGKDKGKRGKVKNVLSSGKV	19	2086.25	135	3	1.9218	0.083037	6.81566	0.037318
RL24_ECOLI	15	34	TGKDKGKRGKVKNVLSSGKV	19	2086.25	135	60	2.53339	0.088434	6.87617	0.04698
RL24_ECOLI	15	34	TGKDKGKRGKVKNVLSSGKV	19	2086.25	220	0	0	0	6.98027	0.009062
RL24_ECOLI	15	34	TGKDKGKRGKVKNVLSSGKV	19	2086.25	220	3	1.65609	0.099973	6.99116	0.011082
RL24_ECOLI	15	34	TGKDKGKRGKVKNVLSSGKV	19	2086.25	220	60	2.2146	0.192974	6.99047	0.012989
RL24_ECOLI	15	34	TGKDKGKRGKVKNVLSSGKV	19	2086.25	400	0	0	0	6.98997	0.04006
RL24_ECOLI	15	34	TGKDKGKRGKVKNVLSSGKV	19	2086.25	400	3	1.79789	0.113595	7.00254	0.018003
RL24_ECOLI	15	34	TGKDKGKRGKVKNVLSSGKV	19	2086.25	400	60	2.10834	0.106307	6.99793	0.035201
RL24_ECOLI	15	34	TGKDKGKRGKVKNVLSSGKV	19	2086.25	470	0	0	0	7.01254	0.006609
RL24_ECOLI	15	34	TGKDKGKRGKVKNVLSSGKV	19	2086.25	470	3	1.70259	0.142423	6.98865	0.057892
RL24_ECOLI	15	34	TGKDKGKRGKVKNVLSSGKV	19	2086.25	470	60	2.39665	0.08465	6.93431	0.042294
RL24_ECOLI	15	34	TGKDKGKRGKVKNVLSSGKV	19	2086.25	540	0	0	0	6.98259	0.091048
RL24_ECOLI	15	34	TGKDKGKRGKVKNVLSSGKV	19	2086.25	540	3	1.94598	0.080903	6.93822	0.011824
RL24_ECOLI	15	34	TGKDKGKRGKVKNVLSSGKV	19	2086.25	540	60	2.5187	0.099339	7.01791	0.03815
RL24_ECOLI	15	34	TGKDKGKRGKVKNVLSSGKV	19	2086.25	70S	0	0	0	6.86981	0.029141
RL24_ECOLI	15	34	TGKDKGKRGKVKNVLSSGKV	19	2086.25	70S	3	1.73162	0.087259	6.89273	0.028734
RL24_ECOLI	15	34	TGKDKGKRGKVKNVLSSGKV	19	2086.25	70S	60	2.25326	0.141819	6.84709	0.002681
RL24_ECOLI	15	34	TGKDKGKRGKVKNVLSSGKV	19	2086.25	FL50	0	0	0	7.01192	0.064964
RL24_ECOLI	15	34	TGKDKGKRGKVKNVLSSGKV	19	2086.25	FL50	3	1.59543	0.061125	6.90979	0.039656
RL24_ECOLI	15	34	TGKDKGKRGKVKNVLSSGKV	19	2086.25	FL50	60	2.00687	0.172966	6.89479	0.02211
RL24_ECOLI	36	61	VEGINLVKKHQKPVPALNQPGGIVEK	22	2792.61	135	0	0	0	8.32488	0.034399
RL24_ECOLI	36	61	VEGINLVKKHQKPVPALNQPGGIVEK	22	2792.61	135	3	3.14928	0.051776	8.19159	0.045768
RL24_ECOLI	36	61	VEGINLVKKHQKPVPALNQPGGIVEK	22	2792.61	135	60	4.89417	0.104119	8.23354	0.079752
RL24_ECOLI	36	61	VEGINLVKKHQKPVPALNQPGGIVEK	22	2792.61	220	0	0	0	8.3551	0.00836
RL24_ECOLI	36	61	VEGINLVKKHQKPVPALNQPGGIVEK	22	2792.61	220	3	3.28202	0.152705	8.3805	0.014717
RL24_ECOLI	36	61	VEGINLVKKHQKPVPALNQPGGIVEK	22	2792.61	220	60	4.79636	0.047868	8.39133	0.009392
RL24_ECOLI	36	61	VEGINLVKKHQKPVPALNQPGGIVEK	22	2792.61	400	0	0	0	8.38593	0.024161
RL24_ECOLI	36	61	VEGINLVKKHQKPVPALNQPGGIVEK	22	2792.61	400	3	3.52576	0.031164	8.37858	0.013771
RL24_ECOLI	36	61	VEGINLVKKHQKPVPALNQPGGIVEK	22	2792.61	400	60	5.18864	0.346035	8.38147	0.012575
RL24_ECOLI	36	61	VEGINLVKKHQKPVPALNQPGGIVEK	22	2792.61	470	0	0	0	8.37181	0.00326
RL24_ECOLI	36	61	VEGINLVKKHQKPVPALNQPGGIVEK	22	2792.61	470	3	2.93704	0.122226	8.37474	0.05871
RL24_ECOLI	36	61	VEGINLVKKHQKPVPALNQPGGIVEK	22	2792.61	470	60	4.51771	0.220293	8.34509	0.028495
RL24_ECOLI	36	61	VEGINLVKKHQKPVPALNQPGGIVEK	22	2792.61	540	0	0	0	8.40451	0.090127
RL24_ECOLI	36	61	VEGINLVKKHQKPVPALNQPGGIVEK	22	2792.61	540	3	3.49301	0.034465	8.41332	0.140388
RL24_ECOLI	36	61	VEGINLVKKHQKPVPALNQPGGIVEK	22	2792.61	540	60	5.32054	0.162518	8.3566	0.047106
RL24_ECOLI	36	61	VEGINLVKKHQKPVPALNQPGGIVEK	22	2792.61	70S	0	0	0	8.22864	0.026519
RL24_ECOLI	36	61	VEGINLVKKHQKPVPALNQPGGIVEK	22	2792.61	70S	3	4.20175	0.085531	8.24733	0.021192
RL24_ECOLI	36	61	VEGINLVKKHQKPVPALNQPGGIVEK	22	2792.61	70S	60	6.61393	0.370611	8.21227	0.03898
RL24_ECOLI	36	61	VEGINLVKKHQKPVPALNQPGGIVEK	22	2792.61	FL50	0	0	0	8.37245	0.068119
RL24_ECOLI	36	61	VEGINLVKKHQKPVPALNQPGGIVEK	22	2792.61	FL50	3	3.09778	0.102506	8.28991	0.037909
RL24_ECOLI	36	61	VEGINLVKKHQKPVPALNQPGGIVEK	22	2792.61	FL50	60	4.82125	0.172616	8.24785	0.027555
RL24_ECOLI	41	60	LVKKHQKPVPALNQPGGIVE	16	2152.26	135	0	0	0	4.00401	0.019539
RL24_ECOLI	41	60	LVKKHQKPVPALNQPGGIVE	16	2152.26	135	3	6.4028	0.030656	3.90885	0.029222
RL24_ECOLI	41	60	LVKKHQKPVPALNQPGGIVE	16	2152.26	135	60	7.2693	0.100494	3.95927	0.027831
RL24_ECOLI	41	60	LVKKHQKPVPALNQPGGIVE	16	2152.26	135	MAX	7.49983	0.00354	3.94654	0
RL24_ECOLI	41	60	LVKKHQKPVPALNQPGGIVE	16	2152.26	220	0	0	0	4.02202	0.02101
RL24_ECOLI	41	60	LVKKHQKPVPALNQPGGIVE	16	2152.26	220	3	6.4956	0.031169	4.02727	0.008286
RL24_ECOLI	41	60	LVKKHQKPVPALNQPGGIVE	16	2152.26	220	60	7.63449	0.168557	4.01663	0.012921
RL24_ECOLI	41	60	LVKKHQKPVPALNQPGGIVE	16	2152.26	220	MAX	7.65281	0.01035	4.01711	0
RL24_ECOLI	41	60	LVKKHQKPVPALNQPGGIVE	16	2152.26	400	0	0	0	4.03514	0.033214
RL24_ECOLI	41	60	LVKKHQKPVPALNQPGGIVE	16	2152.26	400	3	6.57244	0.180176	4.03572	0.011506
RL24_ECOLI	41	60	LVKKHQKPVPALNQPGGIVE	16	2152.26	400	60	7.60918	0.120033	4.0294	0.029163
RL24_ECOLI	41	60	LVKKHQKPVPALNQPGGIVE	16	2152.26	400	MAX	7.87596	0.005347	4.01267	0
RL24_ECOLI	41	60	LVKKHQKPVPALNQPGGIVE	16	2152.26	470	0	0	0	4.05195	0.004469
RL24_ECOLI	41	60	LVKKHQKPVPALNQPGGIVE	16	2152.26	470	3	6.24064	0.189631	4.03763	0.031793
RL24_ECOLI	41	60	LVKKHQKPVPALNQPGGIVE	16	2152.26	470	60	7.45376	0.123386	3.99511	0.02368
RL24_ECOLI	41	60	LVKKHQKPVPALNQPGGIVE	16	2152.26	470	MAX	8.24233	0.010603	4.01498	0
RL24_ECOLI	41	60	LVKKHQKPVPALNQPGGIVE	16	2152.26	540	0	0	0	4.06262	0.055476
RL24_ECOLI	41	60	LVKKHQKPVPALNQPGGIVE	16	2152.26	540	3	7.13964	0.038804	4.03697	0.074282
RL24_ECOLI	41	60	LVKKHQKPVPALNQPGGIVE	16	2152.26	540	60	8.30795	0.145852	4.02396	0.029679
RL24_ECOLI	41	60	LVKKHQKPVPALNQPGGIVE	16	2152.26	540	MAX	8.50055	0.016889	3.9926	0
RL24_ECOLI	41	60	LVKKHQKPVPALNQPGGIVE	16	2152.26	70S	0	0	0	3.95546	0.024287
RL24_ECOLI	41	60	LVKKHQKPVPALNQPGGIVE	16	2152.26	70S	3	7.11476	0.082926	3.94255	0.025561
RL24_ECOLI	41	60	LVKKHQKPVPALNQPGGIVE	16	2152.26	70S	60	8.06234	0.074307	3.92439	0.014538
RL24_ECOLI	41	60	LVKKHQKPVPALNQPGGIVE	16	2152.26	70S	MAX	7.2151	0.013584	3.89524	0
RL24_ECOLI	41	60	LVKKHQKPVPALNQPGGIVE	16	2152.26	FL50	0	0	0	4.07412	0.048632
RL24_ECOLI	41	60	LVKKHQKPVPALNQPGGIVE	16	2152.26	FL50	3	6.45975	0.062966	4.01182	0.027191
RL24_ECOLI	41	60	LVKKHQKPVPALNQPGGIVE	16	2152.26	FL50	60	7.66042	0.105991	3.97358	0.012558
RL24_ECOLI	41	60	LVKKHQKPVPALNQPGGIVE	16	2152.26	FL50	MAX	7.35662	0.01567	4.13309	0
RL24_ECOLI	41	64	LVKKHQKPVPALNQPGGIVEKEAA	20	2551.47	135	0	0	0	3.9447	0.018589
RL24_ECOLI	41	64	LVKKHQKPVPALNQPGGIVEKEAA	20	2551.47	135	3	7.64872	0.071476	3.83673	0.029659
RL24_ECOLI	41	64	LVKKHQKPVPALNQPGGIVEKEAA	20	2551.47	135	60	9.07291	0.297166	3.88034	0.029433
RL24_ECOLI	41	64	LVKKHQKPVPALNQPGGIVEKEAA	20	2551.47	135	MAX	11.0726	0.007719	3.86642	0
RL24_ECOLI	41	64	LVKKHQKPVPALNQPGGIVEKEAA	20	2551.47	220	0	0	0	3.9765	0.015048
RL24_ECOLI	41	64	LVKKHQKPVPALNQPGGIVEKEAA	20	2551.47	220	3	7.96758	0.097405	3.95647	0.010691
RL24_ECOLI	41	64	LVKKHQKPVPALNQPGGIVEKEAA	20	2551.47	220	60	9.56876	0.063193	3.94046	0.021717
RL24_ECOLI	41	64	LVKKHQKPVPALNQPGGIVEKEAA	20	2551.47	400	0	0	0	3.99112	0.029317
RL24_ECOLI	41	64	LVKKHQKPVPALNQPGGIVEKEAA	20	2551.47	400	3	7.69995	0.046163	3.96853	0.019389
RL24_ECOLI	41	64	LVKKHQKPVPALNQPGGIVEKEAA	20	2551.47	400	60	9.09992	0.23225	3.94516	0.026463
RL24_ECOLI	41	64	LVKKHQKPVPALNQPGGIVEKEAA	20	2551.47	400	MAX	10.9595	0.022583	3.94503	0
RL24_ECOLI	41	64	LVKKHQKPVPALNQPGGIVEKEAA	20	2551.47	470	0	0	0	3.99377	0.005778
RL24_ECOLI	41	64	LVKKHQKPVPALNQPGGIVEKEAA	20	2551.47	470	3	7.56582	0.20662	3.9591	0.036013
RL24_ECOLI	41	64	LVKKHQKPVPALNQPGGIVEKEAA	20	2551.47	470	60	9.19901	0.21336	3.90949	0.04354
RL24_ECOLI	41	64	LVKKHQKPVPALNQPGGIVEKEAA	20	2551.47	470	MAX	11.2142	0.02024	3.94964	0
RL24_ECOLI	41	64	LVKKHQKPVPALNQPGGIVEKEAA	20	2551.47	540	0	0	0	4.01679	0.054624
RL24_ECOLI	41	64	LVKKHQKPVPALNQPGGIVEKEAA	20	2551.47	540	3	8.11542	0.033662	3.9657	0.076061
RL24_ECOLI	41	64	LVKKHQKPVPALNQPGGIVEKEAA	20	2551.47	540	60	9.76176	0.141942	3.94751	0.027914
RL24_ECOLI	41	64	LVKKHQKPVPALNQPGGIVEKEAA	20	2551.47	540	MAX	10.9144	0.030157	3.92447	0
RL24_ECOLI	41	64	LVKKHQKPVPALNQPGGIVEKEAA	20	2551.47	70S	0	0	0	3.90077	0.025483
RL24_ECOLI	41	64	LVKKHQKPVPALNQPGGIVEKEAA	20	2551.47	70S	3	8.11668	0.046839	3.87538	0.01876
RL24_ECOLI	41	64	LVKKHQKPVPALNQPGGIVEKEAA	20	2551.47	70S	60	9.5915	0.0725	3.85458	0.010101
RL24_ECOLI	41	64	LVKKHQKPVPALNQPGGIVEKEAA	20	2551.47	70S	MAX	10.3564	0.021373	3.80728	0
RL24_ECOLI	41	64	LVKKHQKPVPALNQPGGIVEKEAA	20	2551.47	FL50	0	0	0	4.02148	0.041318
RL24_ECOLI	41	64	LVKKHQKPVPALNQPGGIVEKEAA	20	2551.47	FL50	3	7.56905	0.148513	3.9381	0.029037
RL24_ECOLI	41	64	LVKKHQKPVPALNQPGGIVEKEAA	20	2551.47	FL50	60	9.21531	0.074355	3.90873	0.010486
RL24_ECOLI	42	60	VKKHQKPVPALNQPGGIVE	15	2039.18	135	0	0	0	3.86251	0.003509
RL24_ECOLI	42	60	VKKHQKPVPALNQPGGIVE	15	2039.18	135	3	6.44937	0.102705	3.79334	0.017813
RL24_ECOLI	42	60	VKKHQKPVPALNQPGGIVE	15	2039.18	135	60	7.32112	0.208849	3.82654	0.023228
RL24_ECOLI	42	60	VKKHQKPVPALNQPGGIVE	15	2039.18	135	MAX	7.26178	0.028413	3.843	0
RL24_ECOLI	42	60	VKKHQKPVPALNQPGGIVE	15	2039.18	220	0	0	0	3.91258	0.006578
RL24_ECOLI	42	60	VKKHQKPVPALNQPGGIVE	15	2039.18	220	3	6.32448	0.015873	3.90861	0.012686
RL24_ECOLI	42	60	VKKHQKPVPALNQPGGIVE	15	2039.18	220	60	7.5059	0.289776	3.89867	0.014995
RL24_ECOLI	42	60	VKKHQKPVPALNQPGGIVE	15	2039.18	220	MAX	7.40929	0.006455	3.90692	0
RL24_ECOLI	42	60	VKKHQKPVPALNQPGGIVE	15	2039.18	400	0	0	0	3.92146	0.014182
RL24_ECOLI	42	60	VKKHQKPVPALNQPGGIVE	15	2039.18	400	3	6.37074	0.043503	3.92176	0.011242
RL24_ECOLI	42	60	VKKHQKPVPALNQPGGIVE	15	2039.18	400	60	7.38314	0.253031	3.90767	0.015665
RL24_ECOLI	42	60	VKKHQKPVPALNQPGGIVE	15	2039.18	400	MAX	7.21469	0.004142	3.91844	0
RL24_ECOLI	42	60	VKKHQKPVPALNQPGGIVE	15	2039.18	470	0	0	0	3.926	0.006743
RL24_ECOLI	42	60	VKKHQKPVPALNQPGGIVE	15	2039.18	470	3	6.1196	0.141562	3.91386	0.027571
RL24_ECOLI	42	60	VKKHQKPVPALNQPGGIVE	15	2039.18	470	60	7.29768	0.15838	3.88488	0.032952
RL24_ECOLI	42	60	VKKHQKPVPALNQPGGIVE	15	2039.18	470	MAX	7.72444	0.03305	3.91417	0
RL24_ECOLI	42	60	VKKHQKPVPALNQPGGIVE	15	2039.18	540	0	0	0	3.94438	0.04571
RL24_ECOLI	42	60	VKKHQKPVPALNQPGGIVE	15	2039.18	540	3	7.08335	0.068473	3.91435	0.06001
RL24_ECOLI	42	60	VKKHQKPVPALNQPGGIVE	15	2039.18	540	60	8.1173	0.115882	3.90518	0.021028
RL24_ECOLI	42	60	VKKHQKPVPALNQPGGIVE	15	2039.18	540	MAX	7.90441	0.023272	3.90377	0
RL24_ECOLI	42	60	VKKHQKPVPALNQPGGIVE	15	2039.18	70S	0	0	0	3.84358	0.014216
RL24_ECOLI	42	60	VKKHQKPVPALNQPGGIVE	15	2039.18	70S	3	6.93411	0.108095	3.83706	0.014129
RL24_ECOLI	42	60	VKKHQKPVPALNQPGGIVE	15	2039.18	70S	60	7.77515	0.193359	3.82554	0.012917
RL24_ECOLI	42	60	VKKHQKPVPALNQPGGIVE	15	2039.18	70S	MAX	7.14378	0.012429	3.79829	0
RL24_ECOLI	42	60	VKKHQKPVPALNQPGGIVE	15	2039.18	FL50	0	0	0	3.96064	0.034203
RL24_ECOLI	42	60	VKKHQKPVPALNQPGGIVE	15	2039.18	FL50	3	6.42242	0.039783	3.9053	0.025762
RL24_ECOLI	42	60	VKKHQKPVPALNQPGGIVE	15	2039.18	FL50	60	7.46039	0.097503	3.88045	0.013493
RL24_ECOLI	42	60	VKKHQKPVPALNQPGGIVE	15	2039.18	FL50	MAX	7.43288	0.028698	3.99854	0
RL24_ECOLI	42	64	VKKHQKPVPALNQPGGIVEKEAA	19	2438.39	135	0	0	0	3.84968	0.003151
RL24_ECOLI	42	64	VKKHQKPVPALNQPGGIVEKEAA	19	2438.39	135	3	7.29334	0.104853	3.72479	0.014685
RL24_ECOLI	42	64	VKKHQKPVPALNQPGGIVEKEAA	19	2438.39	135	60	8.51239	0.200495	3.74842	0.024627
RL24_ECOLI	42	64	VKKHQKPVPALNQPGGIVEKEAA	19	2438.39	135	MAX	10.2695	0.016223	3.75251	0
RL24_ECOLI	42	64	VKKHQKPVPALNQPGGIVEKEAA	19	2438.39	220	0	0	0	3.88727	0.001888
RL24_ECOLI	42	64	VKKHQKPVPALNQPGGIVEKEAA	19	2438.39	220	3	7.57514	0.156223	3.85488	0.01723
RL24_ECOLI	42	64	VKKHQKPVPALNQPGGIVEKEAA	19	2438.39	220	60	8.75426	0.126837	3.83566	0.002937
RL24_ECOLI	42	64	VKKHQKPVPALNQPGGIVEKEAA	19	2438.39	400	0	0	0	3.90404	0.018591
RL24_ECOLI	42	64	VKKHQKPVPALNQPGGIVEKEAA	19	2438.39	400	3	7.32359	0.129278	3.87029	0.01948
RL24_ECOLI	42	64	VKKHQKPVPALNQPGGIVEKEAA	19	2438.39	400	60	8.64208	0.177815	3.84514	0.025306
RL24_ECOLI	42	64	VKKHQKPVPALNQPGGIVEKEAA	19	2438.39	400	MAX	10.2244	0.013815	3.88292	0
RL24_ECOLI	42	64	VKKHQKPVPALNQPGGIVEKEAA	19	2438.39	470	0	0	0	3.91329	0.008865
RL24_ECOLI	42	64	VKKHQKPVPALNQPGGIVEKEAA	19	2438.39	470	3	7.1296	0.282398	3.86669	0.024574
RL24_ECOLI	42	64	VKKHQKPVPALNQPGGIVEKEAA	19	2438.39	470	60	8.57801	0.182969	3.80697	0.031356
RL24_ECOLI	42	64	VKKHQKPVPALNQPGGIVEKEAA	19	2438.39	470	MAX	9.81871	0.019736	3.81861	0
RL24_ECOLI	42	64	VKKHQKPVPALNQPGGIVEKEAA	19	2438.39	540	0	0	0	3.92619	0.055854
RL24_ECOLI	42	64	VKKHQKPVPALNQPGGIVEKEAA	19	2438.39	540	3	7.76932	0.045503	3.86621	0.066961
RL24_ECOLI	42	64	VKKHQKPVPALNQPGGIVEKEAA	19	2438.39	540	60	9.18421	0.186582	3.85077	0.028439
RL24_ECOLI	42	64	VKKHQKPVPALNQPGGIVEKEAA	19	2438.39	70S	0	0	0	3.82105	0.019298
RL24_ECOLI	42	64	VKKHQKPVPALNQPGGIVEKEAA	19	2438.39	70S	3	7.82272	0.133764	3.78273	0.006232
RL24_ECOLI	42	64	VKKHQKPVPALNQPGGIVEKEAA	19	2438.39	70S	60	9.217	0.031396	3.7474	0.021305
RL24_ECOLI	42	64	VKKHQKPVPALNQPGGIVEKEAA	19	2438.39	70S	MAX	10.1513	0.011092	3.74909	0
RL24_ECOLI	42	64	VKKHQKPVPALNQPGGIVEKEAA	19	2438.39	FL50	0	0	0	3.94947	0.038131
RL24_ECOLI	42	64	VKKHQKPVPALNQPGGIVEKEAA	19	2438.39	FL50	3	7.13531	0.154987	3.84144	0.027263
RL24_ECOLI	42	64	VKKHQKPVPALNQPGGIVEKEAA	19	2438.39	FL50	60	8.47222	0.147388	3.80478	0.031078
RL24_ECOLI	42	64	VKKHQKPVPALNQPGGIVEKEAA	19	2438.39	FL50	MAX	10.2146	0.007188	3.95707	0
RL24_ECOLI	55	93	PGGIVEKEAAIQVSNVAIFNAATGKADRVGFRFEDGKKV	37	4089.19	135	0	0	0	17.5526	0.047636
RL24_ECOLI	55	93	PGGIVEKEAAIQVSNVAIFNAATGKADRVGFRFEDGKKV	37	4089.19	135	3	7.39772	0.079891	17.4488	0.006107
RL24_ECOLI	55	93	PGGIVEKEAAIQVSNVAIFNAATGKADRVGFRFEDGKKV	37	4089.19	135	60	11.1315	0.11336	17.3724	0.029316
RL24_ECOLI	55	93	PGGIVEKEAAIQVSNVAIFNAATGKADRVGFRFEDGKKV	37	4089.19	220	0	0	0	17.7294	0.012839
RL24_ECOLI	55	93	PGGIVEKEAAIQVSNVAIFNAATGKADRVGFRFEDGKKV	37	4089.19	220	3	7.6425	0.184656	17.6547	0.018165
RL24_ECOLI	55	93	PGGIVEKEAAIQVSNVAIFNAATGKADRVGFRFEDGKKV	37	4089.19	220	60	11.2386	0.102885	17.5789	0.048295
RL24_ECOLI	55	93	PGGIVEKEAAIQVSNVAIFNAATGKADRVGFRFEDGKKV	37	4089.19	400	0	0	0	17.7215	0.030167
RL24_ECOLI	55	93	PGGIVEKEAAIQVSNVAIFNAATGKADRVGFRFEDGKKV	37	4089.19	400	3	7.73253	0.152794	17.6346	0.028002
RL24_ECOLI	55	93	PGGIVEKEAAIQVSNVAIFNAATGKADRVGFRFEDGKKV	37	4089.19	400	60	11.0693	0.175702	17.6158	0.026682
RL24_ECOLI	55	93	PGGIVEKEAAIQVSNVAIFNAATGKADRVGFRFEDGKKV	37	4089.19	470	0	0	0	17.6718	0.01091
RL24_ECOLI	55	93	PGGIVEKEAAIQVSNVAIFNAATGKADRVGFRFEDGKKV	37	4089.19	470	3	7.36508	0.103587	17.6662	0.042693
RL24_ECOLI	55	93	PGGIVEKEAAIQVSNVAIFNAATGKADRVGFRFEDGKKV	37	4089.19	470	60	10.9012	0.272577	17.6486	0.014177
RL24_ECOLI	55	93	PGGIVEKEAAIQVSNVAIFNAATGKADRVGFRFEDGKKV	37	4089.19	540	0	0	0	17.6667	0.050367
RL24_ECOLI	55	93	PGGIVEKEAAIQVSNVAIFNAATGKADRVGFRFEDGKKV	37	4089.19	540	3	7.90665	0.1827	17.6182	0.058882
RL24_ECOLI	55	93	PGGIVEKEAAIQVSNVAIFNAATGKADRVGFRFEDGKKV	37	4089.19	540	60	11.4131	0.115978	17.5649	0.062185
RL24_ECOLI	55	93	PGGIVEKEAAIQVSNVAIFNAATGKADRVGFRFEDGKKV	37	4089.19	70S	0	0	0	17.6399	0.022107
RL24_ECOLI	55	93	PGGIVEKEAAIQVSNVAIFNAATGKADRVGFRFEDGKKV	37	4089.19	70S	3	7.948	0.153229	17.568	0.015871
RL24_ECOLI	55	93	PGGIVEKEAAIQVSNVAIFNAATGKADRVGFRFEDGKKV	37	4089.19	70S	60	11.6412	0.205444	17.4887	0.008363
RL24_ECOLI	55	93	PGGIVEKEAAIQVSNVAIFNAATGKADRVGFRFEDGKKV	37	4089.19	FL50	0	0	0	17.7587	0.033208
RL24_ECOLI	55	93	PGGIVEKEAAIQVSNVAIFNAATGKADRVGFRFEDGKKV	37	4089.19	FL50	3	7.31437	0.33777	17.6817	0.021343
RL24_ECOLI	55	93	PGGIVEKEAAIQVSNVAIFNAATGKADRVGFRFEDGKKV	37	4089.19	FL50	60	10.5904	0.394773	17.5428	0.014138
RL24_ECOLI	59	64	VEKEAA	5	646.341	135	0	0	0	3.94213	0.016088
RL24_ECOLI	59	64	VEKEAA	5	646.341	135	3	2.45929	0.077401	3.80911	0.025613
RL24_ECOLI	59	64	VEKEAA	5	646.341	135	60	2.98172	0.022626	3.84683	0.013516
RL24_ECOLI	59	64	VEKEAA	5	646.341	220	0	0	0	3.95611	0.021146
RL24_ECOLI	59	64	VEKEAA	5	646.341	220	3	2.60281	0.027468	3.92597	0.005932
RL24_ECOLI	59	64	VEKEAA	5	646.341	220	60	3.11429	0.031053	3.92122	0.004355
RL24_ECOLI	59	64	VEKEAA	5	646.341	400	0	0	0	3.96287	0.037933
RL24_ECOLI	59	64	VEKEAA	5	646.341	400	3	2.49032	0.12379	3.9361	0.008148
RL24_ECOLI	59	64	VEKEAA	5	646.341	400	60	2.9643	0.061686	3.91642	0.037996
RL24_ECOLI	59	64	VEKEAA	5	646.341	470	0	0	0	3.99647	0.010763
RL24_ECOLI	59	64	VEKEAA	5	646.341	470	3	2.35656	0.07064	3.94568	0.027499
RL24_ECOLI	59	64	VEKEAA	5	646.341	470	60	2.86306	0.036612	3.88935	0.033976
RL24_ECOLI	59	64	VEKEAA	5	646.341	540	0	0	0	3.96552	0.069043
RL24_ECOLI	59	64	VEKEAA	5	646.341	540	3	2.5995	0.042675	3.91753	0.056205
RL24_ECOLI	59	64	VEKEAA	5	646.341	540	60	3.11928	0.068418	3.92519	0.029858
RL24_ECOLI	59	64	VEKEAA	5	646.341	70S	0	0	0	3.88999	0.022186
RL24_ECOLI	59	64	VEKEAA	5	646.341	70S	3	2.56623	0.047123	3.85618	0.027818
RL24_ECOLI	59	64	VEKEAA	5	646.341	70S	60	3.08216	0.078212	3.82207	0.023566
RL24_ECOLI	59	64	VEKEAA	5	646.341	FL50	0	0	0	4.00797	0.06016
RL24_ECOLI	59	64	VEKEAA	5	646.341	FL50	3	2.35482	0.036112	3.91031	0.018888
RL24_ECOLI	59	64	VEKEAA	5	646.341	FL50	60	2.85156	0.032918	3.86951	0.015881
RL24_ECOLI	59	64	VEKEAA	5	646.341	rFLuc	MAX	NaN	NaN	4.14584	0
RL24_ECOLI	68	87	SNVAIFNAATGKADRVGFRF	19	2141.12	135	0	0	0	13.1107	0.024229
RL24_ECOLI	68	87	SNVAIFNAATGKADRVGFRF	19	2141.12	135	3	4.24083	0.083357	13.0558	0.033649
RL24_ECOLI	68	87	SNVAIFNAATGKADRVGFRF	19	2141.12	135	60	10.0174	0.051297	12.9959	0.04175
RL24_ECOLI	68	87	SNVAIFNAATGKADRVGFRF	19	2141.12	135	MAX	9.02887	0.040511	13.1092	0
RL24_ECOLI	68	87	SNVAIFNAATGKADRVGFRF	19	2141.12	220	0	0	0	13.3116	0.02823
RL24_ECOLI	68	87	SNVAIFNAATGKADRVGFRF	19	2141.12	220	3	4.10736	0.170845	13.2486	0.037671
RL24_ECOLI	68	87	SNVAIFNAATGKADRVGFRF	19	2141.12	220	60	10.0263	0.160743	13.1517	0.019917
RL24_ECOLI	68	87	SNVAIFNAATGKADRVGFRF	19	2141.12	220	MAX	9.39111	0.061678	13.2214	0
RL24_ECOLI	68	87	SNVAIFNAATGKADRVGFRF	19	2141.12	400	0	0	0	13.3102	0.025208
RL24_ECOLI	68	87	SNVAIFNAATGKADRVGFRF	19	2141.12	400	3	3.79865	0.108677	13.2749	0.042988
RL24_ECOLI	68	87	SNVAIFNAATGKADRVGFRF	19	2141.12	400	60	9.63805	0.221858	13.1818	0.010125
RL24_ECOLI	68	87	SNVAIFNAATGKADRVGFRF	19	2141.12	400	MAX	9.14801	0.069845	13.2491	0
RL24_ECOLI	68	87	SNVAIFNAATGKADRVGFRF	19	2141.12	470	0	0	0	13.2976	0.010502
RL24_ECOLI	68	87	SNVAIFNAATGKADRVGFRF	19	2141.12	470	3	3.95244	0.272003	13.2548	0.034872
RL24_ECOLI	68	87	SNVAIFNAATGKADRVGFRF	19	2141.12	470	60	9.91756	0.073405	13.203	0.016519
RL24_ECOLI	68	87	SNVAIFNAATGKADRVGFRF	19	2141.12	470	MAX	9.41246	0.017018	13.3096	0
RL24_ECOLI	68	87	SNVAIFNAATGKADRVGFRF	19	2141.12	540	0	0	0	13.3312	0.031862
RL24_ECOLI	68	87	SNVAIFNAATGKADRVGFRF	19	2141.12	540	3	4.05081	0.142699	13.3104	0.026962
RL24_ECOLI	68	87	SNVAIFNAATGKADRVGFRF	19	2141.12	540	60	10.4159	0.039345	13.1758	0
RL24_ECOLI	68	87	SNVAIFNAATGKADRVGFRF	19	2141.12	540	MAX	9.859	0.039345	13.1959	0
RL24_ECOLI	68	87	SNVAIFNAATGKADRVGFRF	19	2141.12	70S	0	0	0	13.2558	0.023546
RL24_ECOLI	68	87	SNVAIFNAATGKADRVGFRF	19	2141.12	70S	3	4.12524	0.102428	13.2016	0.014077
RL24_ECOLI	68	87	SNVAIFNAATGKADRVGFRF	19	2141.12	70S	60	10.3341	0.047689	13.13	0.037101
RL24_ECOLI	68	87	SNVAIFNAATGKADRVGFRF	19	2141.12	70S	MAX	9.08414	0.040179	13.0768	0
RL24_ECOLI	68	87	SNVAIFNAATGKADRVGFRF	19	2141.12	FL50	0	0	0	13.3101	0.056442
RL24_ECOLI	68	87	SNVAIFNAATGKADRVGFRF	19	2141.12	FL50	3	4.24086	0.065263	13.208	0.035145
RL24_ECOLI	68	87	SNVAIFNAATGKADRVGFRF	19	2141.12	FL50	60	10.0606	0.05086	13.1324	0.012268
RL24_ECOLI	68	87	SNVAIFNAATGKADRVGFRF	19	2141.12	FL50	MAX	9.4359	0.049807	13.2402	0
RL24_ECOLI	70	85	VAIFNAATGKADRVGF	15	1636.88	135	0	0	0	12.3804	0.020044
RL24_ECOLI	70	85	VAIFNAATGKADRVGF	15	1636.88	135	3	3.52482	0.053415	12.3157	0.009232
RL24_ECOLI	70	85	VAIFNAATGKADRVGF	15	1636.88	135	60	4.20508	0.093849	12.3338	0.020472
RL24_ECOLI	70	85	VAIFNAATGKADRVGF	15	1636.88	135	MAX	8.53661	0.013827	12.3857	0
RL24_ECOLI	70	85	VAIFNAATGKADRVGF	15	1636.88	220	0	0	0	12.5642	0.030825
RL24_ECOLI	70	85	VAIFNAATGKADRVGF	15	1636.88	220	3	3.5355	0.088994	12.5263	0.032992
RL24_ECOLI	70	85	VAIFNAATGKADRVGF	15	1636.88	220	60	4.18568	0.057871	12.5184	0.020364
RL24_ECOLI	70	85	VAIFNAATGKADRVGF	15	1636.88	220	MAX	8.44419	0.007724	12.5475	0
RL24_ECOLI	70	85	VAIFNAATGKADRVGF	15	1636.88	400	0	0	0	12.5732	0.019301
RL24_ECOLI	70	85	VAIFNAATGKADRVGF	15	1636.88	400	3	3.46537	0.041597	12.5212	0.011194
RL24_ECOLI	70	85	VAIFNAATGKADRVGF	15	1636.88	400	60	3.99497	0.14609	12.5476	0.014652
RL24_ECOLI	70	85	VAIFNAATGKADRVGF	15	1636.88	400	MAX	9.08335	0.035226	12.5632	0
RL24_ECOLI	70	85	VAIFNAATGKADRVGF	15	1636.88	470	0	0	0	12.5574	0.020248
RL24_ECOLI	70	85	VAIFNAATGKADRVGF	15	1636.88	470	3	3.53802	0.043847	12.5361	0
RL24_ECOLI	70	85	VAIFNAATGKADRVGF	15	1636.88	470	60	4.12079	0.186892	12.5407	0.03719
RL24_ECOLI	70	85	VAIFNAATGKADRVGF	15	1636.88	470	MAX	8.70291	0.043847	12.6097	0
RL24_ECOLI	70	85	VAIFNAATGKADRVGF	15	1636.88	540	0	0	0	12.5882	0.04917
RL24_ECOLI	70	85	VAIFNAATGKADRVGF	15	1636.88	540	3	3.44845	0.062551	12.568	0.050651
RL24_ECOLI	70	85	VAIFNAATGKADRVGF	15	1636.88	540	60	4.22668	0.09531	12.5263	0.015661
RL24_ECOLI	70	85	VAIFNAATGKADRVGF	15	1636.88	540	MAX	8.84634	0.020409	12.5011	0
RL24_ECOLI	70	85	VAIFNAATGKADRVGF	15	1636.88	70S	0	0	0	12.4897	0.014818
RL24_ECOLI	70	85	VAIFNAATGKADRVGF	15	1636.88	70S	3	3.62953	0.042601	12.4726	0.008254
RL24_ECOLI	70	85	VAIFNAATGKADRVGF	15	1636.88	70S	60	4.32918	0.100723	12.4591	0.03137
RL24_ECOLI	70	85	VAIFNAATGKADRVGF	15	1636.88	70S	MAX	8.30734	0.042541	12.4778	0
RL24_ECOLI	70	85	VAIFNAATGKADRVGF	15	1636.88	FL50	0	0	0	12.5787	0.04248
RL24_ECOLI	70	85	VAIFNAATGKADRVGF	15	1636.88	FL50	3	3.44721	0.075113	12.5033	0.036505
RL24_ECOLI	70	85	VAIFNAATGKADRVGF	15	1636.88	FL50	60	4.08054	0.076614	12.5143	0.003496
RL24_ECOLI	70	85	VAIFNAATGKADRVGF	15	1636.88	FL50	MAX	8.48339	0.048788	12.5827	0
RL24_ECOLI	73	85	FNAATGKADRVGF	12	1353.69	135	0	0	0	10.6848	0.017996
RL24_ECOLI	73	85	FNAATGKADRVGF	12	1353.69	135	3	2.37109	0.06564	10.6218	0.017703
RL24_ECOLI	73	85	FNAATGKADRVGF	12	1353.69	135	60	2.86308	0.089427	10.6596	0.028485
RL24_ECOLI	73	85	FNAATGKADRVGF	12	1353.69	135	MAX	5.83731	0.007794	10.689	0
RL24_ECOLI	73	85	FNAATGKADRVGF	12	1353.69	220	0	0	0	10.8312	0.036165
RL24_ECOLI	73	85	FNAATGKADRVGF	12	1353.69	220	3	2.62901	0.036838	10.8199	0.025376
RL24_ECOLI	73	85	FNAATGKADRVGF	12	1353.69	220	60	3.07592	0.043711	10.8074	0.027191
RL24_ECOLI	73	85	FNAATGKADRVGF	12	1353.69	220	MAX	5.9695	0.028379	10.8444	0
RL24_ECOLI	73	85	FNAATGKADRVGF	12	1353.69	400	0	0	0	10.8411	0.008245
RL24_ECOLI	73	85	FNAATGKADRVGF	12	1353.69	400	3	2.75214	0.037686	10.8074	0.019186
RL24_ECOLI	73	85	FNAATGKADRVGF	12	1353.69	400	60	3.18586	0.128648	10.8263	0.01218
RL24_ECOLI	73	85	FNAATGKADRVGF	12	1353.69	400	MAX	6.75052	0.020778	10.8394	0
RL24_ECOLI	73	85	FNAATGKADRVGF	12	1353.69	470	0	0	0	10.853	0.018371
RL24_ECOLI	73	85	FNAATGKADRVGF	12	1353.69	470	3	2.49019	0.069641	10.8385	0.022611
RL24_ECOLI	73	85	FNAATGKADRVGF	12	1353.69	470	60	2.88353	0.089035	10.7968	0.046339
RL24_ECOLI	73	85	FNAATGKADRVGF	12	1353.69	470	MAX	6.39055	0.014644	10.8788	0
RL24_ECOLI	73	85	FNAATGKADRVGF	12	1353.69	540	0	0	0	10.8689	0.066055
RL24_ECOLI	73	85	FNAATGKADRVGF	12	1353.69	540	3	2.85163	0.053641	10.8558	0.063527
RL24_ECOLI	73	85	FNAATGKADRVGF	12	1353.69	540	60	3.42529	0.012221	10.8249	0.038312
RL24_ECOLI	73	85	FNAATGKADRVGF	12	1353.69	540	MAX	6.8286	0.012006	10.8071	0
RL24_ECOLI	73	85	FNAATGKADRVGF	12	1353.69	70S	0	0	0	10.7627	0.031205
RL24_ECOLI	73	85	FNAATGKADRVGF	12	1353.69	70S	3	2.77728	0.080941	10.7621	0.014539
RL24_ECOLI	73	85	FNAATGKADRVGF	12	1353.69	70S	60	3.37107	0.088691	10.7523	0.025145
RL24_ECOLI	73	85	FNAATGKADRVGF	12	1353.69	70S	MAX	5.73497	0.011772	10.7257	0
RL24_ECOLI	73	85	FNAATGKADRVGF	12	1353.69	FL50	0	0	0	10.839	0.031277
RL24_ECOLI	73	85	FNAATGKADRVGF	12	1353.69	FL50	3	2.73094	0.021585	10.7577	0.020978
RL24_ECOLI	73	85	FNAATGKADRVGF	12	1353.69	FL50	60	3.25774	0.024387	10.7748	0.021643
RL24_ECOLI	73	85	FNAATGKADRVGF	12	1353.69	FL50	MAX	6.14878	0.012246	10.8936	0
RL24_ECOLI	73	85	FNAATGKADRVGF	12	1353.69	Luc	MAX	NaN	NaN	10.3974	0
RL24_ECOLI	73	95	FNAATGKADRVGFRFEDGKKVRF	22	2616.38	135	0	0	0	11.1243	0.078865
RL24_ECOLI	73	95	FNAATGKADRVGFRFEDGKKVRF	22	2616.38	135	3	3.58763	0.077663	11.0031	0.02593
RL24_ECOLI	73	95	FNAATGKADRVGFRFEDGKKVRF	22	2616.38	135	60	4.86395	0.075224	11.0333	0.052114
RL24_ECOLI	73	95	FNAATGKADRVGFRFEDGKKVRF	22	2616.38	135	MAX	10.1268	0.006327	11.5082	0
RL24_ECOLI	73	95	FNAATGKADRVGFRFEDGKKVRF	22	2616.38	220	0	0	0	11.2293	0.030249
RL24_ECOLI	73	95	FNAATGKADRVGFRFEDGKKVRF	22	2616.38	220	3	3.65271	0.109819	11.2421	0.03458
RL24_ECOLI	73	95	FNAATGKADRVGFRFEDGKKVRF	22	2616.38	220	60	4.84475	0.208348	11.1994	0.020361
RL24_ECOLI	73	95	FNAATGKADRVGFRFEDGKKVRF	22	2616.38	220	MAX	8.65886	0.041956	11.6543	0
RL24_ECOLI	73	95	FNAATGKADRVGFRFEDGKKVRF	22	2616.38	400	0	0	0	11.2368	0.023515
RL24_ECOLI	73	95	FNAATGKADRVGFRFEDGKKVRF	22	2616.38	400	3	3.55701	0.068893	11.202	0.021471
RL24_ECOLI	73	95	FNAATGKADRVGFRFEDGKKVRF	22	2616.38	400	60	4.492	0.154906	11.2039	0.010917
RL24_ECOLI	73	95	FNAATGKADRVGFRFEDGKKVRF	22	2616.38	400	MAX	9.94579	0.051814	11.6325	0
RL24_ECOLI	73	95	FNAATGKADRVGFRFEDGKKVRF	22	2616.38	470	0	0	0	11.242	0.014918
RL24_ECOLI	73	95	FNAATGKADRVGFRFEDGKKVRF	22	2616.38	470	3	3.71876	0.069725	11.2018	0.028527
RL24_ECOLI	73	95	FNAATGKADRVGFRFEDGKKVRF	22	2616.38	470	60	4.74512	0.167982	11.1864	0.067761
RL24_ECOLI	73	95	FNAATGKADRVGFRFEDGKKVRF	22	2616.38	470	MAX	10.2152	0.062935	11.6109	0
RL24_ECOLI	73	95	FNAATGKADRVGFRFEDGKKVRF	22	2616.38	540	0	0	0	11.2339	0.085314
RL24_ECOLI	73	95	FNAATGKADRVGFRFEDGKKVRF	22	2616.38	540	3	3.9992	0.08575	11.2489	0.07875
RL24_ECOLI	73	95	FNAATGKADRVGFRFEDGKKVRF	22	2616.38	540	60	5.44924	0.075376	11.1967	0.041463
RL24_ECOLI	73	95	FNAATGKADRVGFRFEDGKKVRF	22	2616.38	540	MAX	10.3448	0.038653	11.4496	0
RL24_ECOLI	73	95	FNAATGKADRVGFRFEDGKKVRF	22	2616.38	70S	0	0	0	11.1146	0.020621
RL24_ECOLI	73	95	FNAATGKADRVGFRFEDGKKVRF	22	2616.38	70S	3	3.5852	0.130652	11.1371	0.010084
RL24_ECOLI	73	95	FNAATGKADRVGFRFEDGKKVRF	22	2616.38	70S	60	4.84846	0.110812	11.1025	0.038321
RL24_ECOLI	73	95	FNAATGKADRVGFRFEDGKKVRF	22	2616.38	70S	MAX	6.92811	0.109663	11.2883	0
RL24_ECOLI	73	95	FNAATGKADRVGFRFEDGKKVRF	22	2616.38	FL50	0	0	0	11.2005	0.033306
RL24_ECOLI	73	95	FNAATGKADRVGFRFEDGKKVRF	22	2616.38	FL50	3	3.84608	0.081961	11.1275	0.049507
RL24_ECOLI	73	95	FNAATGKADRVGFRFEDGKKVRF	22	2616.38	FL50	60	5.1587	0.106366	11.1228	0.016026
RL24_ECOLI	73	95	FNAATGKADRVGFRFEDGKKVRF	22	2616.38	FL50	MAX	9.41526	0.077022	11.532	0
RL24_ECOLI	74	85	NAATGKADRVGF	11	1206.62	135	0	0	0	3.80948	0.012744
RL24_ECOLI	74	85	NAATGKADRVGF	11	1206.62	135	3	2.65257	0.030607	3.75687	0.007781
RL24_ECOLI	74	85	NAATGKADRVGF	11	1206.62	135	60	3.24183	0.04178	3.78569	0.018074
RL24_ECOLI	74	85	NAATGKADRVGF	11	1206.62	135	MAX	5.93602	0.006956	3.78706	0
RL24_ECOLI	74	85	NAATGKADRVGF	11	1206.62	220	0	0	0	3.84099	0.01123
RL24_ECOLI	74	85	NAATGKADRVGF	11	1206.62	220	3	2.8056	0.059454	3.84067	0.005426
RL24_ECOLI	74	85	NAATGKADRVGF	11	1206.62	220	60	3.29537	0.068423	3.82788	0.01937
RL24_ECOLI	74	85	NAATGKADRVGF	11	1206.62	220	MAX	6.23775	0.025752	3.80486	0
RL24_ECOLI	74	85	NAATGKADRVGF	11	1206.62	400	0	0	0	3.8628	0.023486
RL24_ECOLI	74	85	NAATGKADRVGF	11	1206.62	400	3	2.884	0.047482	3.85377	0.006419
RL24_ECOLI	74	85	NAATGKADRVGF	11	1206.62	400	60	3.37105	0.115364	3.83276	0.037662
RL24_ECOLI	74	85	NAATGKADRVGF	11	1206.62	400	MAX	6.58128	0.002489	3.83296	0
RL24_ECOLI	74	85	NAATGKADRVGF	11	1206.62	470	0	0	0	3.86494	0.006427
RL24_ECOLI	74	85	NAATGKADRVGF	11	1206.62	470	3	2.74801	0.085083	3.8517	0.010852
RL24_ECOLI	74	85	NAATGKADRVGF	11	1206.62	470	60	3.29603	0.069425	3.81278	0.040382
RL24_ECOLI	74	85	NAATGKADRVGF	11	1206.62	470	MAX	6.65229	0.005833	3.81441	0
RL24_ECOLI	74	85	NAATGKADRVGF	11	1206.62	540	0	0	0	3.86081	0.040529
RL24_ECOLI	74	85	NAATGKADRVGF	11	1206.62	540	3	2.94718	0.056186	3.86036	0.037519
RL24_ECOLI	74	85	NAATGKADRVGF	11	1206.62	540	60	3.52421	0.064627	3.85788	0.016881
RL24_ECOLI	74	85	NAATGKADRVGF	11	1206.62	540	MAX	6.55872	0.017962	3.81937	0
RL24_ECOLI	74	85	NAATGKADRVGF	11	1206.62	70S	0	0	0	3.79771	0.030593
RL24_ECOLI	74	85	NAATGKADRVGF	11	1206.62	70S	3	3.00976	0.065019	3.8022	0.010791
RL24_ECOLI	74	85	NAATGKADRVGF	11	1206.62	70S	60	3.60788	0.03072	3.79015	0.012429
RL24_ECOLI	74	85	NAATGKADRVGF	11	1206.62	70S	MAX	5.75658	0.006457	3.71525	0
RL24_ECOLI	74	85	NAATGKADRVGF	11	1206.62	FL50	0	0	0	3.89687	0.027226
RL24_ECOLI	74	85	NAATGKADRVGF	11	1206.62	FL50	3	2.7589	0.100727	3.85284	0.012753
RL24_ECOLI	74	85	NAATGKADRVGF	11	1206.62	FL50	60	3.28967	0.030626	3.83762	0.016344
RL24_ECOLI	74	85	NAATGKADRVGF	11	1206.62	FL50	MAX	5.59715	0.012253	3.91999	0
RL24_ECOLI	83	99	VGFRFEDGKKVRFFKSN	16	2061.1	135	0	0	0	11.1502	0.032193
RL24_ECOLI	83	99	VGFRFEDGKKVRFFKSN	16	2061.1	135	3	5.89989	0.060473	10.956	0.020802
RL24_ECOLI	83	99	VGFRFEDGKKVRFFKSN	16	2061.1	135	60	7.19912	0.15181	10.9577	0.040859
RL24_ECOLI	83	99	VGFRFEDGKKVRFFKSN	16	2061.1	135	MAX	12.3357	0.013511	10.963	0
RL24_ECOLI	83	99	VGFRFEDGKKVRFFKSN	16	2061.1	220	0	0	0	11.3013	0.038477
RL24_ECOLI	83	99	VGFRFEDGKKVRFFKSN	16	2061.1	220	3	6.10731	0.026571	11.1644	0.033051
RL24_ECOLI	83	99	VGFRFEDGKKVRFFKSN	16	2061.1	220	60	7.33887	0.109086	11.0967	0.034287
RL24_ECOLI	83	99	VGFRFEDGKKVRFFKSN	16	2061.1	220	MAX	12.5193	0.020224	11.0954	0
RL24_ECOLI	83	99	VGFRFEDGKKVRFFKSN	16	2061.1	400	0	0	0	11.3181	0.009218
RL24_ECOLI	83	99	VGFRFEDGKKVRFFKSN	16	2061.1	400	3	5.87675	0.036074	11.1513	0.020463
RL24_ECOLI	83	99	VGFRFEDGKKVRFFKSN	16	2061.1	400	60	7.05958	0.166278	11.1212	0.024123
RL24_ECOLI	83	99	VGFRFEDGKKVRFFKSN	16	2061.1	400	MAX	12.5043	0.008668	11.1016	0
RL24_ECOLI	83	99	VGFRFEDGKKVRFFKSN	16	2061.1	470	0	0	0	11.3208	0.010335
RL24_ECOLI	83	99	VGFRFEDGKKVRFFKSN	16	2061.1	470	3	5.88299	0.071599	11.1613	0.009766
RL24_ECOLI	83	99	VGFRFEDGKKVRFFKSN	16	2061.1	470	60	7.08505	0.136471	11.1077	0.065881
RL24_ECOLI	83	99	VGFRFEDGKKVRFFKSN	16	2061.1	470	MAX	12.602	0.020921	11.1246	0
RL24_ECOLI	83	99	VGFRFEDGKKVRFFKSN	16	2061.1	540	0	0	0	11.3346	0.062059
RL24_ECOLI	83	99	VGFRFEDGKKVRFFKSN	16	2061.1	540	3	6.13488	0.073873	11.1949	0.055977
RL24_ECOLI	83	99	VGFRFEDGKKVRFFKSN	16	2061.1	540	60	7.38161	0.021524	11.115	0.036275
RL24_ECOLI	83	99	VGFRFEDGKKVRFFKSN	16	2061.1	540	MAX	12.4642	0.002219	11.0479	0
RL24_ECOLI	83	99	VGFRFEDGKKVRFFKSN	16	2061.1	70S	0	0	0	11.2388	0.046564
RL24_ECOLI	83	99	VGFRFEDGKKVRFFKSN	16	2061.1	70S	3	6.10637	0.096652	11.1211	0.014745
RL24_ECOLI	83	99	VGFRFEDGKKVRFFKSN	16	2061.1	70S	60	7.33873	0.142762	11.0723	0.028019
RL24_ECOLI	83	99	VGFRFEDGKKVRFFKSN	16	2061.1	70S	MAX	12.67	0.037945	10.903	0
RL24_ECOLI	83	99	VGFRFEDGKKVRFFKSN	16	2061.1	FL50	0	0	0	11.2925	0.021539
RL24_ECOLI	83	99	VGFRFEDGKKVRFFKSN	16	2061.1	FL50	3	6.14269	0.07662	11.0923	0.040727
RL24_ECOLI	83	99	VGFRFEDGKKVRFFKSN	16	2061.1	FL50	60	7.32902	0.050336	11.0735	0.015271
RL24_ECOLI	83	99	VGFRFEDGKKVRFFKSN	16	2061.1	FL50	MAX	12.3241	0.021118	11.0855	0
RL29_ECOLI	1	14	MKAKELREKSVEEL	13	1689.92	135	0	0	0	4.15317	0.03342
RL29_ECOLI	1	14	MKAKELREKSVEEL	13	1689.92	135	3	6.43431	0.085385	4.0013	0.026477
RL29_ECOLI	1	14	MKAKELREKSVEEL	13	1689.92	135	60	6.88635	0.184106	4.06351	0.050361
RL29_ECOLI	1	14	MKAKELREKSVEEL	13	1689.92	135	MAX	6.36299	0.078753	4.11833	0
RL29_ECOLI	1	14	MKAKELREKSVEEL	13	1689.92	220	0	0	0	4.14907	0.016258
RL29_ECOLI	1	14	MKAKELREKSVEEL	13	1689.92	220	3	6.52728	0.163597	4.11001	0.015514
RL29_ECOLI	1	14	MKAKELREKSVEEL	13	1689.92	220	60	7.25699	0.155864	4.08786	0.021341
RL29_ECOLI	1	14	MKAKELREKSVEEL	13	1689.92	220	MAX	6.90854	0.031146	4.14264	0
RL29_ECOLI	1	14	MKAKELREKSVEEL	13	1689.92	400	0	0	0	4.16162	0.041243
RL29_ECOLI	1	14	MKAKELREKSVEEL	13	1689.92	400	3	6.24577	0.217379	4.12261	0.020076
RL29_ECOLI	1	14	MKAKELREKSVEEL	13	1689.92	400	60	6.69214	0.285507	4.09558	0.053521
RL29_ECOLI	1	14	MKAKELREKSVEEL	13	1689.92	400	MAX	6.25971	0.199463	4.15577	0
RL29_ECOLI	1	14	MKAKELREKSVEEL	13	1689.92	470	0	0	0	4.19061	0.005924
RL29_ECOLI	1	14	MKAKELREKSVEEL	13	1689.92	470	3	6.21847	0.501489	4.12452	0.035034
RL29_ECOLI	1	14	MKAKELREKSVEEL	13	1689.92	470	60	6.69684	0.552546	4.04953	0.054512
RL29_ECOLI	1	14	MKAKELREKSVEEL	13	1689.92	470	MAX	6.75566	0.475579	4.12851	0
RL29_ECOLI	1	14	MKAKELREKSVEEL	13	1689.92	540	0	0	0	4.18551	0.070977
RL29_ECOLI	1	14	MKAKELREKSVEEL	13	1689.92	540	3	7.04812	0.308974	4.13472	0.101238
RL29_ECOLI	1	14	MKAKELREKSVEEL	13	1689.92	540	60	7.88304	0.315953	4.11838	0.039063
RL29_ECOLI	1	14	MKAKELREKSVEEL	13	1689.92	540	MAX	7.11416	0.220022	4.11488	0
RL29_ECOLI	1	14	MKAKELREKSVEEL	13	1689.92	70S	0	0	0	4.06143	0.045636
RL29_ECOLI	1	14	MKAKELREKSVEEL	13	1689.92	70S	3	6.82067	0.118394	4.02879	0.023784
RL29_ECOLI	1	14	MKAKELREKSVEEL	13	1689.92	70S	60	7.45471	0.131491	4.00109	0.022529
RL29_ECOLI	1	14	MKAKELREKSVEEL	13	1689.92	70S	MAX	6.93859	0.107886	3.94403	0
RL29_ECOLI	1	14	MKAKELREKSVEEL	13	1689.92	FL50	0	0	0	4.18989	0.052785
RL29_ECOLI	1	14	MKAKELREKSVEEL	13	1689.92	FL50	3	7.04219	0.144606	4.07497	0.025844
RL29_ECOLI	1	14	MKAKELREKSVEEL	13	1689.92	FL50	60	7.88926	0.150826	4.04037	0.022969
RL29_ECOLI	1	14	MKAKELREKSVEEL	13	1689.92	FL50	MAX	7.3895	0.125981	4.24192	0
RL29_ECOLI	1	18	MKAKELREKSVEELNTEL	17	2147.14	135	0	0	0	8.81911	0.02795
RL29_ECOLI	1	18	MKAKELREKSVEELNTEL	17	2147.14	135	3	8.33187	0.091769	8.58308	0.024651
RL29_ECOLI	1	18	MKAKELREKSVEELNTEL	17	2147.14	135	60	9.28661	0.352686	8.58773	0.04619
RL29_ECOLI	1	18	MKAKELREKSVEELNTEL	17	2147.14	220	0	0	0	8.91592	0.008228
RL29_ECOLI	1	18	MKAKELREKSVEELNTEL	17	2147.14	220	3	8.48485	0.117724	8.7562	0.016728
RL29_ECOLI	1	18	MKAKELREKSVEELNTEL	17	2147.14	220	60	9.76922	0.123199	8.6984	0.031333
RL29_ECOLI	1	18	MKAKELREKSVEELNTEL	17	2147.14	400	0	0	0	8.93497	0.010369
RL29_ECOLI	1	18	MKAKELREKSVEELNTEL	17	2147.14	400	3	7.96161	0.164415	8.76523	0.010699
RL29_ECOLI	1	18	MKAKELREKSVEELNTEL	17	2147.14	400	60	9.2596	0.189664	8.70447	0.05497
RL29_ECOLI	1	18	MKAKELREKSVEELNTEL	17	2147.14	470	0	0	0	8.93192	0.00338
RL29_ECOLI	1	18	MKAKELREKSVEELNTEL	17	2147.14	470	3	8.24555	0.183813	8.74251	0.044748
RL29_ECOLI	1	18	MKAKELREKSVEELNTEL	17	2147.14	470	60	9.38116	0.247268	8.65732	0.066608
RL29_ECOLI	1	18	MKAKELREKSVEELNTEL	17	2147.14	540	0	0	0	8.92436	0.05562
RL29_ECOLI	1	18	MKAKELREKSVEELNTEL	17	2147.14	540	3	8.61216	0.09261	8.76852	0.070251
RL29_ECOLI	1	18	MKAKELREKSVEELNTEL	17	2147.14	540	60	9.85639	0.090206	8.74749	0.034863
RL29_ECOLI	1	18	MKAKELREKSVEELNTEL	17	2147.14	70S	0	0	0	8.84362	0.039506
RL29_ECOLI	1	18	MKAKELREKSVEELNTEL	17	2147.14	70S	3	8.43791	0.082656	8.71068	0.011816
RL29_ECOLI	1	18	MKAKELREKSVEELNTEL	17	2147.14	70S	60	9.74671	0.125348	8.65498	0.022209
RL29_ECOLI	1	18	MKAKELREKSVEELNTEL	17	2147.14	FL50	0	0	0	8.93916	0.030013
RL29_ECOLI	1	18	MKAKELREKSVEELNTEL	17	2147.14	FL50	3	8.30247	0.083529	8.69349	0.035576
RL29_ECOLI	1	18	MKAKELREKSVEELNTEL	17	2147.14	FL50	60	9.56044	0.045977	8.64006	0.008987
RL29_ECOLI	22	28	LREQFNL	6	919.5	135	0	0	0	9.81215	0.011316
RL29_ECOLI	22	28	LREQFNL	6	919.5	135	3	0.27036	0.030998	9.76115	0.022056
RL29_ECOLI	22	28	LREQFNL	6	919.5	135	60	0.361124	0.035349	9.79994	0.026516
RL29_ECOLI	22	28	LREQFNL	6	919.5	135	MAX	3.29045	0.004739	9.81461	0
RL29_ECOLI	22	28	LREQFNL	6	919.5	220	0	0	0	9.91668	0.021099
RL29_ECOLI	22	28	LREQFNL	6	919.5	220	3	0.292217	0.046976	9.94506	0.018116
RL29_ECOLI	22	28	LREQFNL	6	919.5	220	60	0.366145	0.046247	9.92871	0.028767
RL29_ECOLI	22	28	LREQFNL	6	919.5	220	MAX	3.35575	0.031847	9.95634	0
RL29_ECOLI	22	28	LREQFNL	6	919.5	400	0	0	0	9.94809	0.016897
RL29_ECOLI	22	28	LREQFNL	6	919.5	400	3	0.231064	0.030679	9.94221	0.018581
RL29_ECOLI	22	28	LREQFNL	6	919.5	400	60	0.2813	0.040962	9.93249	0.046341
RL29_ECOLI	22	28	LREQFNL	6	919.5	400	MAX	3.15521	0.027024	9.97696	0
RL29_ECOLI	22	28	LREQFNL	6	919.5	470	0	0	0	9.95359	0.007145
RL29_ECOLI	22	28	LREQFNL	6	919.5	470	3	0.30882	0.03638	9.96398	0.031982
RL29_ECOLI	22	28	LREQFNL	6	919.5	470	60	0.41038	0.046667	9.9165	0.064453
RL29_ECOLI	22	28	LREQFNL	6	919.5	470	MAX	3.33729	0.028965	9.99046	0
RL29_ECOLI	22	28	LREQFNL	6	919.5	540	0	0	0	9.99231	0.065548
RL29_ECOLI	22	28	LREQFNL	6	919.5	540	3	0.22689	0.078683	9.9972	0.084092
RL29_ECOLI	22	28	LREQFNL	6	919.5	540	60	0.247952	0.061538	9.96825	0.039218
RL29_ECOLI	22	28	LREQFNL	6	919.5	540	MAX	3.22451	0.061239	9.94525	0
RL29_ECOLI	22	28	LREQFNL	6	919.5	70S	0	0	0	9.87354	0.047626
RL29_ECOLI	22	28	LREQFNL	6	919.5	70S	3	0.222339	0.066314	9.877	0.019381
RL29_ECOLI	22	28	LREQFNL	6	919.5	70S	60	0.364234	0.091546	9.88978	0.021473
RL29_ECOLI	22	28	LREQFNL	6	919.5	70S	MAX	3.1462	0.064891	9.83148	0
RL29_ECOLI	22	28	LREQFNL	6	919.5	FL50	0	0	0	9.94435	0.045425
RL29_ECOLI	22	28	LREQFNL	6	919.5	FL50	3	0.25797	0.080841	9.90822	0.031193
RL29_ECOLI	22	28	LREQFNL	6	919.5	FL50	60	0.388122	0.094587	9.87937	0.002207
RL29_ECOLI	22	28	LREQFNL	6	919.5	FL50	MAX	3.26592	0.080469	10.0011	0
RL29_ECOLI	22	28	LREQFNL	6	919.5	rFLuc	MAX	NaN	NaN	9.94932	0
RL29_ECOLI	29	42	RMQAASGQLQQSHL	13	1554.78	135	0	0	0	4.52144	0.00952
RL29_ECOLI	29	42	RMQAASGQLQQSHL	13	1554.78	135	3	5.95302	0.107008	4.43557	0.020821
RL29_ECOLI	29	42	RMQAASGQLQQSHL	13	1554.78	135	60	6.84612	0.197042	4.46946	0.023592
RL29_ECOLI	29	42	RMQAASGQLQQSHL	13	1554.78	135	MAX	6.92688	0.033571	4.46573	0
RL29_ECOLI	29	42	RMQAASGQLQQSHL	13	1554.78	220	0	0	0	4.58941	0.014926
RL29_ECOLI	29	42	RMQAASGQLQQSHL	13	1554.78	220	3	6.66234	0.188326	4.55426	0.00775
RL29_ECOLI	29	42	RMQAASGQLQQSHL	13	1554.78	220	60	7.28494	0.08255	4.53823	0.027792
RL29_ECOLI	29	42	RMQAASGQLQQSHL	13	1554.78	220	MAX	6.99398	0.018537	4.53227	0
RL29_ECOLI	29	42	RMQAASGQLQQSHL	13	1554.78	400	0	0	0	4.60808	0.021407
RL29_ECOLI	29	42	RMQAASGQLQQSHL	13	1554.78	400	3	6.51276	0.096879	4.5749	0.012973
RL29_ECOLI	29	42	RMQAASGQLQQSHL	13	1554.78	400	60	7.30162	0.239765	4.53791	0.035727
RL29_ECOLI	29	42	RMQAASGQLQQSHL	13	1554.78	400	MAX	7.69762	0.066145	4.53789	0
RL29_ECOLI	29	42	RMQAASGQLQQSHL	13	1554.78	470	0	0	0	4.61187	0.004993
RL29_ECOLI	29	42	RMQAASGQLQQSHL	13	1554.78	470	3	6.33081	0.138441	4.5664	0.022616
RL29_ECOLI	29	42	RMQAASGQLQQSHL	13	1554.78	470	60	7.13546	0.237025	4.51905	0.058688
RL29_ECOLI	29	42	RMQAASGQLQQSHL	13	1554.78	470	MAX	7.36611	0.018818	4.54778	0
RL29_ECOLI	29	42	RMQAASGQLQQSHL	13	1554.78	540	0	0	0	4.6341	0.037501
RL29_ECOLI	29	42	RMQAASGQLQQSHL	13	1554.78	540	3	6.88083	0.071875	4.57199	0.050269
RL29_ECOLI	29	42	RMQAASGQLQQSHL	13	1554.78	540	60	7.73088	0.10892	4.56625	0.021142
RL29_ECOLI	29	42	RMQAASGQLQQSHL	13	1554.78	540	MAX	7.42548	0.031506	4.5309	0
RL29_ECOLI	29	42	RMQAASGQLQQSHL	13	1554.78	70S	0	0	0	4.53414	0.041223
RL29_ECOLI	29	42	RMQAASGQLQQSHL	13	1554.78	70S	3	7.15458	0.081108	4.51715	0.024077
RL29_ECOLI	29	42	RMQAASGQLQQSHL	13	1554.78	70S	60	7.88643	0.089007	4.51542	0.009589
RL29_ECOLI	29	42	RMQAASGQLQQSHL	13	1554.78	70S	MAX	6.89663	0.012635	4.4063	0
RL29_ECOLI	29	42	RMQAASGQLQQSHL	13	1554.78	FL50	0	0	0	4.63641	0.031246
RL29_ECOLI	29	42	RMQAASGQLQQSHL	13	1554.78	FL50	3	6.51736	0.130662	4.56374	0.021343
RL29_ECOLI	29	42	RMQAASGQLQQSHL	13	1554.78	FL50	60	7.31292	0.180477	4.53685	0.008363
RL29_ECOLI	29	42	RMQAASGQLQQSHL	13	1554.78	FL50	MAX	6.84244	0.026319	4.61392	0
RL29_ECOLI	31	42	QAASGQLQQSHL	11	1267.64	135	0	0	0	4.07883	0.012178
RL29_ECOLI	31	42	QAASGQLQQSHL	11	1267.64	135	3	6.47308	0.070217	4.01198	0.017429
RL29_ECOLI	31	42	QAASGQLQQSHL	11	1267.64	135	60	7.03859	0.167492	4.05446	0.021611
RL29_ECOLI	31	42	QAASGQLQQSHL	11	1267.64	220	0	0	0	4.12749	0.009863
RL29_ECOLI	31	42	QAASGQLQQSHL	11	1267.64	220	3	6.83112	0.063978	4.11217	0.005095
RL29_ECOLI	31	42	QAASGQLQQSHL	11	1267.64	220	60	7.2828	0.138523	4.10108	0.02012
RL29_ECOLI	31	42	QAASGQLQQSHL	11	1267.64	400	0	0	0	4.14524	0.025424
RL29_ECOLI	31	42	QAASGQLQQSHL	11	1267.64	400	3	6.54195	0.198534	4.12488	0.009324
RL29_ECOLI	31	42	QAASGQLQQSHL	11	1267.64	400	60	6.95278	0.256258	4.10514	0.039788
RL29_ECOLI	31	42	QAASGQLQQSHL	11	1267.64	470	0	0	0	4.14147	0.008279
RL29_ECOLI	31	42	QAASGQLQQSHL	11	1267.64	470	3	6.82687	0.195837	4.12481	0.017607
RL29_ECOLI	31	42	QAASGQLQQSHL	11	1267.64	470	60	7.20488	0.241184	4.07963	0.04464
RL29_ECOLI	31	42	QAASGQLQQSHL	11	1267.64	540	0	0	0	4.17221	0.042046
RL29_ECOLI	31	42	QAASGQLQQSHL	11	1267.64	540	3	6.82569	0.073932	4.13127	0.052905
RL29_ECOLI	31	42	QAASGQLQQSHL	11	1267.64	540	60	7.37312	0.105283	4.12482	0.023739
RL29_ECOLI	31	42	QAASGQLQQSHL	11	1267.64	70S	0	0	0	4.07336	0.034472
RL29_ECOLI	31	42	QAASGQLQQSHL	11	1267.64	70S	3	6.97472	0.150764	4.05971	0.016612
RL29_ECOLI	31	42	QAASGQLQQSHL	11	1267.64	70S	60	7.56257	0.114226	4.04103	0.020356
RL29_ECOLI	31	42	QAASGQLQQSHL	11	1267.64	FL50	0	0	0	4.1919	0.037162
RL29_ECOLI	31	42	QAASGQLQQSHL	11	1267.64	FL50	3	6.69023	0.203571	4.10819	0.02143
RL29_ECOLI	31	42	QAASGQLQQSHL	11	1267.64	FL50	60	7.31609	0.119037	4.08152	0.017675
RL29_ECOLI	43	57	LKQVRRDVARVKTLL	14	1795.14	135	0	0	0	6.35467	0.080918
RL29_ECOLI	43	57	LKQVRRDVARVKTLL	14	1795.14	135	3	0.388692	0.088595	6.12455	0.049693
RL29_ECOLI	43	57	LKQVRRDVARVKTLL	14	1795.14	135	60	0.397127	0.100155	6.232	0.091962
RL29_ECOLI	43	57	LKQVRRDVARVKTLL	14	1795.14	135	MAX	7.70601	0.020711	6.35039	0
RL29_ECOLI	43	57	LKQVRRDVARVKTLL	14	1795.14	220	0	0	0	6.2571	0.021051
RL29_ECOLI	43	57	LKQVRRDVARVKTLL	14	1795.14	220	3	0.394246	0.043288	6.28244	0.028143
RL29_ECOLI	43	57	LKQVRRDVARVKTLL	14	1795.14	220	60	0.383017	0.058786	6.27836	0.021894
RL29_ECOLI	43	57	LKQVRRDVARVKTLL	14	1795.14	220	MAX	7.58118	0.041339	6.34843	0
RL29_ECOLI	43	57	LKQVRRDVARVKTLL	14	1795.14	400	0	0	0	6.24793	0.076708
RL29_ECOLI	43	57	LKQVRRDVARVKTLL	14	1795.14	400	3	0.446503	0.02931	6.29547	0.032223
RL29_ECOLI	43	57	LKQVRRDVARVKTLL	14	1795.14	400	60	0.484535	0.058869	6.27336	0.059007
RL29_ECOLI	43	57	LKQVRRDVARVKTLL	14	1795.14	400	MAX	7.57002	0.008861	6.35594	0
RL29_ECOLI	43	57	LKQVRRDVARVKTLL	14	1795.14	470	0	0	0	6.26149	0.024403
RL29_ECOLI	43	57	LKQVRRDVARVKTLL	14	1795.14	470	3	0.415879	0.04347	6.25385	0.072118
RL29_ECOLI	43	57	LKQVRRDVARVKTLL	14	1795.14	470	60	0.47033	0.045156	6.17407	0.081179
RL29_ECOLI	43	57	LKQVRRDVARVKTLL	14	1795.14	470	MAX	7.97053	0.03612	6.27427	0
RL29_ECOLI	43	57	LKQVRRDVARVKTLL	14	1795.14	540	0	0	0	6.25608	0.141953
RL29_ECOLI	43	57	LKQVRRDVARVKTLL	14	1795.14	540	3	0.472894	0.074016	6.23637	0.170168
RL29_ECOLI	43	57	LKQVRRDVARVKTLL	14	1795.14	540	60	0.428163	0.060263	6.24595	0.061659
RL29_ECOLI	43	57	LKQVRRDVARVKTLL	14	1795.14	540	MAX	7.99582	0.019056	6.17964	0
RL29_ECOLI	43	57	LKQVRRDVARVKTLL	14	1795.14	70S	0	0	0	6.01473	0.060488
RL29_ECOLI	43	57	LKQVRRDVARVKTLL	14	1795.14	70S	3	0.397177	0.054031	6.04632	0.058611
RL29_ECOLI	43	57	LKQVRRDVARVKTLL	14	1795.14	70S	60	0.409282	0.037729	6.0259	0.043884
RL29_ECOLI	43	57	LKQVRRDVARVKTLL	14	1795.14	70S	MAX	6.51903	0.006508	5.92821	0
RL29_ECOLI	43	57	LKQVRRDVARVKTLL	14	1795.14	FL50	0	0	0	6.18186	0.112641
RL29_ECOLI	43	57	LKQVRRDVARVKTLL	14	1795.14	FL50	3	0.383141	0.037456	6.08465	0.045453
RL29_ECOLI	43	57	LKQVRRDVARVKTLL	14	1795.14	FL50	60	0.419997	0.034359	6.07044	0.044781
RL29_ECOLI	43	57	LKQVRRDVARVKTLL	14	1795.14	FL50	MAX	6.98804	0.029086	6.40959	0
RL29_ECOLI	43	63	LKQVRRDVARVKTLLNEKAGA	20	2365.41	135	0	0	0	7.47432	0.057056
RL29_ECOLI	43	63	LKQVRRDVARVKTLLNEKAGA	20	2365.41	135	3	3.37641	0.058744	7.24892	0.059543
RL29_ECOLI	43	63	LKQVRRDVARVKTLLNEKAGA	20	2365.41	135	60	3.84442	0.030876	7.30211	0.084743
RL29_ECOLI	43	63	LKQVRRDVARVKTLLNEKAGA	20	2365.41	220	0	0	0	7.40506	0.020783
RL29_ECOLI	43	63	LKQVRRDVARVKTLLNEKAGA	20	2365.41	220	3	3.27987	0.073499	7.42941	0.043382
RL29_ECOLI	43	63	LKQVRRDVARVKTLLNEKAGA	20	2365.41	220	60	3.80556	0.122881	7.38055	0.038899
RL29_ECOLI	43	63	LKQVRRDVARVKTLLNEKAGA	20	2365.41	400	0	0	0	7.36045	0.053031
RL29_ECOLI	43	63	LKQVRRDVARVKTLLNEKAGA	20	2365.41	400	3	3.47739	0.030438	7.40148	0.037136
RL29_ECOLI	43	63	LKQVRRDVARVKTLLNEKAGA	20	2365.41	400	60	3.93709	0.084349	7.39241	0.075666
RL29_ECOLI	43	63	LKQVRRDVARVKTLLNEKAGA	20	2365.41	470	0	0	0	7.35767	0.040215
RL29_ECOLI	43	63	LKQVRRDVARVKTLLNEKAGA	20	2365.41	470	3	3.19684	0.094822	7.34201	0.123533
RL29_ECOLI	43	63	LKQVRRDVARVKTLLNEKAGA	20	2365.41	470	60	3.74167	0.113235	7.25518	0.117206
RL29_ECOLI	43	63	LKQVRRDVARVKTLLNEKAGA	20	2365.41	540	0	0	0	7.34567	0.175916
RL29_ECOLI	43	63	LKQVRRDVARVKTLLNEKAGA	20	2365.41	540	3	3.39441	0.102021	7.34491	0.194085
RL29_ECOLI	43	63	LKQVRRDVARVKTLLNEKAGA	20	2365.41	540	60	3.89882	0.068565	7.30356	0.102125
RL29_ECOLI	43	63	LKQVRRDVARVKTLLNEKAGA	20	2365.41	70S	0	0	0	7.05361	0.074926
RL29_ECOLI	43	63	LKQVRRDVARVKTLLNEKAGA	20	2365.41	70S	3	3.42639	0.034277	7.08812	0.037149
RL29_ECOLI	43	63	LKQVRRDVARVKTLLNEKAGA	20	2365.41	70S	60	3.99652	0.137254	7.03023	0.055741
RL29_ECOLI	43	63	LKQVRRDVARVKTLLNEKAGA	20	2365.41	FL50	0	0	0	7.3314	0.101825
RL29_ECOLI	43	63	LKQVRRDVARVKTLLNEKAGA	20	2365.41	FL50	3	3.11624	0.056075	7.11081	0.086315
RL29_ECOLI	43	63	LKQVRRDVARVKTLLNEKAGA	20	2365.41	FL50	60	3.6515	0.072021	7.06525	0.035941
RL4_ECOLI	1	5	MELVL	4	604.337	135	0	0	0	14.5094	0.022068
RL4_ECOLI	1	5	MELVL	4	604.337	135	3	2.31681	0.03577	14.4408	0.012247
RL4_ECOLI	1	5	MELVL	4	604.337	135	60	2.4504	0.023893	14.4685	0.007551
RL4_ECOLI	1	5	MELVL	4	604.337	135	MAX	2.31116	0.013445	14.5031	0
RL4_ECOLI	1	5	MELVL	4	604.337	220	0	0	0	14.692	0.034712
RL4_ECOLI	1	5	MELVL	4	604.337	220	3	2.29355	0.017962	14.6622	0.021168
RL4_ECOLI	1	5	MELVL	4	604.337	220	60	2.53218	0.056988	14.6531	0.005277
RL4_ECOLI	1	5	MELVL	4	604.337	220	MAX	2.34322	0.014845	14.6823	0
RL4_ECOLI	1	5	MELVL	4	604.337	400	0	0	0	14.696	0.003438
RL4_ECOLI	1	5	MELVL	4	604.337	400	3	2.21709	0.023877	14.6562	0.018123
RL4_ECOLI	1	5	MELVL	4	604.337	400	60	2.41158	0.036837	14.677	0.007948
RL4_ECOLI	1	5	MELVL	4	604.337	400	MAX	2.33793	0.014088	14.6969	0
RL4_ECOLI	1	5	MELVL	4	604.337	470	0	0	0	14.6655	0.017221
RL4_ECOLI	1	5	MELVL	4	604.337	470	3	2.24513	0.026997	14.6598	0.024224
RL4_ECOLI	1	5	MELVL	4	604.337	470	60	2.47685	0.032745	14.6697	0.02305
RL4_ECOLI	1	5	MELVL	4	604.337	470	MAX	2.36999	0.012753	14.7411	0
RL4_ECOLI	1	5	MELVL	4	604.337	540	0	0	0	14.689	0.043599
RL4_ECOLI	1	5	MELVL	4	604.337	540	3	2.30013	0.030411	14.6746	0.048385
RL4_ECOLI	1	5	MELVL	4	604.337	540	60	2.54149	0.027741	14.6367	0.034995
RL4_ECOLI	1	5	MELVL	4	604.337	540	MAX	2.28257	0.021474	14.6613	0
RL4_ECOLI	1	5	MELVL	4	604.337	70S	0	0	0	14.6069	0.029438
RL4_ECOLI	1	5	MELVL	4	604.337	70S	3	2.36492	0.046624	14.6135	0.018558
RL4_ECOLI	1	5	MELVL	4	604.337	70S	60	2.58141	0.01569	14.5944	0.027626
RL4_ECOLI	1	5	MELVL	4	604.337	70S	MAX	2.34923	0.013782	14.6145	0
RL4_ECOLI	1	5	MELVL	4	604.337	FL50	0	0	0	14.7155	0.03969
RL4_ECOLI	1	5	MELVL	4	604.337	FL50	3	2.30858	0.028348	14.6713	0.047688
RL4_ECOLI	1	5	MELVL	4	604.337	FL50	60	2.52288	0.035032	14.6568	0.009499
RL4_ECOLI	1	5	MELVL	4	604.337	FL50	MAX	2.29045	0.016961	14.7008	0
RL4_ECOLI	1	5	MELVL	4	604.337	Luc	3	NaN	NaN	14.2015	0
RL4_ECOLI	1	5	MELVL	4	604.337	Luc	60	NaN	NaN	14.2693	0.10161
RL4_ECOLI	1	5	MELVL	4	604.337	Luc	MAX	NaN	NaN	14.557	0
RL4_ECOLI	4	12	VLKDAQSAL	8	944.541	135	0	0	0	4.19693	0.003796
RL4_ECOLI	4	12	VLKDAQSAL	8	944.541	135	3	4.6352	0.046	4.12251	0.018745
RL4_ECOLI	4	12	VLKDAQSAL	8	944.541	135	60	4.7517	0.087767	4.16676	0.025891
RL4_ECOLI	4	12	VLKDAQSAL	8	944.541	220	0	0	0	4.23849	0.010717
RL4_ECOLI	4	12	VLKDAQSAL	8	944.541	220	3	4.79764	0.042358	4.2105	0.011189
RL4_ECOLI	4	12	VLKDAQSAL	8	944.541	220	60	4.83095	0.10054	4.20067	0.013462
RL4_ECOLI	4	12	VLKDAQSAL	8	944.541	400	0	0	0	4.256	0.015529
RL4_ECOLI	4	12	VLKDAQSAL	8	944.541	400	3	4.31147	0.138972	4.23341	0.015866
RL4_ECOLI	4	12	VLKDAQSAL	8	944.541	400	60	4.57557	0.129086	4.2127	0.021353
RL4_ECOLI	4	12	VLKDAQSAL	8	944.541	470	0	0	0	4.25643	0.005236
RL4_ECOLI	4	12	VLKDAQSAL	8	944.541	470	3	4.55461	0.155786	4.22673	0.019068
RL4_ECOLI	4	12	VLKDAQSAL	8	944.541	470	60	4.66331	0.153377	4.18172	0.036634
RL4_ECOLI	4	12	VLKDAQSAL	8	944.541	540	0	0	0	4.27408	0.019016
RL4_ECOLI	4	12	VLKDAQSAL	8	944.541	540	3	4.7928	0.043255	4.29211	0.045095
RL4_ECOLI	4	12	VLKDAQSAL	8	944.541	540	60	5.02729	0.108663	4.22536	0.022519
RL4_ECOLI	4	12	VLKDAQSAL	8	944.541	70S	0	0	0	4.18722	0.017664
RL4_ECOLI	4	12	VLKDAQSAL	8	944.541	70S	3	4.67975	0.163344	4.16454	0.007066
RL4_ECOLI	4	12	VLKDAQSAL	8	944.541	70S	60	4.94377	0.072075	4.1569	0.004515
RL4_ECOLI	4	12	VLKDAQSAL	8	944.541	70S	MAX	4.31884	0.070796	4.10756	0
RL4_ECOLI	4	12	VLKDAQSAL	8	944.541	FL50	0	0	0	4.31519	0.024094
RL4_ECOLI	4	12	VLKDAQSAL	8	944.541	FL50	3	4.58767	0.015541	4.23519	0.022627
RL4_ECOLI	4	12	VLKDAQSAL	8	944.541	FL50	60	5.01871	0.041113	4.20751	0.004214
RL4_ECOLI	4	12	VLKDAQSAL	8	944.541	FL50	MAX	4.61747	0.010145	4.31776	0
RL4_ECOLI	13	22	TVSETTFGRD	9	1112.52	135	0	0	0	4.3537	0.016236
RL4_ECOLI	13	22	TVSETTFGRD	9	1112.52	135	3	4.46463	0.186513	4.30059	0.009991
RL4_ECOLI	13	22	TVSETTFGRD	9	1112.52	135	60	5.65663	0.240312	4.32932	0.018731
RL4_ECOLI	13	22	TVSETTFGRD	9	1112.52	135	MAX	5.57624	0.181838	4.32594	0
RL4_ECOLI	13	22	TVSETTFGRD	9	1112.52	220	0	0	0	4.40307	0.004922
RL4_ECOLI	13	22	TVSETTFGRD	9	1112.52	220	3	4.7102	0.036295	4.38929	0.006138
RL4_ECOLI	13	22	TVSETTFGRD	9	1112.52	220	60	5.86731	0.152425	4.36885	0.0276
RL4_ECOLI	13	22	TVSETTFGRD	9	1112.52	220	MAX	5.72545	0.034102	4.36305	0
RL4_ECOLI	13	22	TVSETTFGRD	9	1112.52	400	0	0	0	4.42826	0.018474
RL4_ECOLI	13	22	TVSETTFGRD	9	1112.52	400	3	4.3342	0.128013	4.40756	0.004716
RL4_ECOLI	13	22	TVSETTFGRD	9	1112.52	400	60	5.39886	0.205012	4.37266	0.050653
RL4_ECOLI	13	22	TVSETTFGRD	9	1112.52	400	MAX	5.59046	0.077016	4.38522	0
RL4_ECOLI	13	22	TVSETTFGRD	9	1112.52	470	0	0	0	4.43706	0.011455
RL4_ECOLI	13	22	TVSETTFGRD	9	1112.52	470	3	4.34968	0.17183	4.40451	0.010717
RL4_ECOLI	13	22	TVSETTFGRD	9	1112.52	470	60	5.52929	0.257969	4.35513	0.056572
RL4_ECOLI	13	22	TVSETTFGRD	9	1112.52	470	MAX	5.61636	0.054174	4.37779	0
RL4_ECOLI	13	22	TVSETTFGRD	9	1112.52	540	0	0	0	4.44248	0.032575
RL4_ECOLI	13	22	TVSETTFGRD	9	1112.52	540	3	4.57462	0.07847	4.41486	0.037674
RL4_ECOLI	13	22	TVSETTFGRD	9	1112.52	540	60	5.88141	0.126494	4.41154	0.020084
RL4_ECOLI	13	22	TVSETTFGRD	9	1112.52	540	MAX	5.55212	0.042376	4.38061	0
RL4_ECOLI	13	22	TVSETTFGRD	9	1112.52	70S	0	0	0	4.38025	0.032837
RL4_ECOLI	13	22	TVSETTFGRD	9	1112.52	70S	3	4.65491	0.094661	4.38205	0.010192
RL4_ECOLI	13	22	TVSETTFGRD	9	1112.52	70S	60	6.01895	0.071221	4.36862	0.011789
RL4_ECOLI	13	22	TVSETTFGRD	9	1112.52	70S	MAX	5.31413	0.06905	4.24201	0
RL4_ECOLI	13	22	TVSETTFGRD	9	1112.52	FL50	0	0	0	4.46121	0.020661
RL4_ECOLI	13	22	TVSETTFGRD	9	1112.52	FL50	3	4.44004	0.173714	4.40494	0.013612
RL4_ECOLI	13	22	TVSETTFGRD	9	1112.52	FL50	60	5.747	0.150707	4.39459	0.009282
RL4_ECOLI	13	22	TVSETTFGRD	9	1112.52	FL50	MAX	5.44257	0.149134	4.4615	0
RL4_ECOLI	13	22	TVSETTFGRD	9	1112.52	Luc	MAX	NaN	NaN	4.84624	0
RL4_ECOLI	13	25	TVSETTFGRDFNE	12	1502.68	135	0	0	0	10.1506	0.009481
RL4_ECOLI	13	25	TVSETTFGRDFNE	12	1502.68	135	3	4.66705	0.065137	10.0909	0.010222
RL4_ECOLI	13	25	TVSETTFGRDFNE	12	1502.68	135	60	5.74038	0.156	10.1081	0.026691
RL4_ECOLI	13	25	TVSETTFGRDFNE	12	1502.68	135	MAX	5.93688	0.017003	10.1381	0
RL4_ECOLI	13	25	TVSETTFGRDFNE	12	1502.68	220	0	0	0	10.3167	0.030598
RL4_ECOLI	13	25	TVSETTFGRDFNE	12	1502.68	220	3	4.87904	0.074034	10.2689	0.019906
RL4_ECOLI	13	25	TVSETTFGRDFNE	12	1502.68	220	60	5.85582	0.155972	10.231	0.033799
RL4_ECOLI	13	25	TVSETTFGRDFNE	12	1502.68	220	MAX	5.83914	0.019079	10.2787	0
RL4_ECOLI	13	25	TVSETTFGRDFNE	12	1502.68	400	0	0	0	10.335	0.008951
RL4_ECOLI	13	25	TVSETTFGRDFNE	12	1502.68	400	3	4.5375	0.102725	10.2701	0.013905
RL4_ECOLI	13	25	TVSETTFGRDFNE	12	1502.68	400	60	5.4904	0.184266	10.2298	0.056603
RL4_ECOLI	13	25	TVSETTFGRDFNE	12	1502.68	400	MAX	5.92551	0.024726	10.2849	0
RL4_ECOLI	13	25	TVSETTFGRDFNE	12	1502.68	470	0	0	0	10.3355	0.015623
RL4_ECOLI	13	25	TVSETTFGRDFNE	12	1502.68	470	3	4.61386	0.006121	10.29	0.004231
RL4_ECOLI	13	25	TVSETTFGRDFNE	12	1502.68	470	60	5.64672	0.314313	10.2155	0.080154
RL4_ECOLI	13	25	TVSETTFGRDFNE	12	1502.68	470	MAX	6.04401	0.006075	10.3005	0
RL4_ECOLI	13	25	TVSETTFGRDFNE	12	1502.68	540	0	0	0	10.3385	0.044573
RL4_ECOLI	13	25	TVSETTFGRDFNE	12	1502.68	540	3	4.89559	0.106644	10.2977	0.037841
RL4_ECOLI	13	25	TVSETTFGRDFNE	12	1502.68	540	60	6.08907	0.151028	10.2562	0.032621
RL4_ECOLI	13	25	TVSETTFGRDFNE	12	1502.68	540	MAX	5.92985	0.013201	10.2624	0
RL4_ECOLI	13	25	TVSETTFGRDFNE	12	1502.68	70S	0	0	0	10.264	0.047302
RL4_ECOLI	13	25	TVSETTFGRDFNE	12	1502.68	70S	3	4.84598	0.053997	10.2546	0.015161
RL4_ECOLI	13	25	TVSETTFGRDFNE	12	1502.68	70S	60	6.05671	0.074356	10.2267	0.016352
RL4_ECOLI	13	25	TVSETTFGRDFNE	12	1502.68	70S	MAX	5.49665	0.014815	10.1242	0
RL4_ECOLI	13	25	TVSETTFGRDFNE	12	1502.68	FL50	0	0	0	10.3075	0.026868
RL4_ECOLI	13	25	TVSETTFGRDFNE	12	1502.68	FL50	3	4.66119	0.105386	10.2311	0.03254
RL4_ECOLI	13	25	TVSETTFGRDFNE	12	1502.68	FL50	60	5.97624	0.037198	10.2056	0.006599
RL4_ECOLI	13	25	TVSETTFGRDFNE	12	1502.68	FL50	MAX	5.93293	0.028713	10.2889	0
RL4_ECOLI	13	27	TVSETTFGRDFNEAL	14	1686.8	135	0	0	0	15.1997	0.027316
RL4_ECOLI	13	27	TVSETTFGRDFNEAL	14	1686.8	135	3	4.90638	0.149371	15.1079	0.015029
RL4_ECOLI	13	27	TVSETTFGRDFNEAL	14	1686.8	135	60	6.57634	0.403701	15.1029	0.034895
RL4_ECOLI	13	27	TVSETTFGRDFNEAL	14	1686.8	135	MAX	6.55514	0.070506	15.1508	0
RL4_ECOLI	13	27	TVSETTFGRDFNEAL	14	1686.8	220	0	0	0	15.4086	0.034763
RL4_ECOLI	13	27	TVSETTFGRDFNEAL	14	1686.8	220	3	5.1971	0.145493	15.3097	0.011008
RL4_ECOLI	13	27	TVSETTFGRDFNEAL	14	1686.8	220	60	6.6735	0.215724	15.2776	0.014945
RL4_ECOLI	13	27	TVSETTFGRDFNEAL	14	1686.8	220	MAX	6.8368	0.058409	15.3127	0
RL4_ECOLI	13	27	TVSETTFGRDFNEAL	14	1686.8	400	0	0	0	15.419	0.017033
RL4_ECOLI	13	27	TVSETTFGRDFNEAL	14	1686.8	400	3	4.88318	0.144872	15.3088	0.00347
RL4_ECOLI	13	27	TVSETTFGRDFNEAL	14	1686.8	400	60	6.33324	0.286054	15.3009	0.002765
RL4_ECOLI	13	27	TVSETTFGRDFNEAL	14	1686.8	400	MAX	6.84472	0.089048	15.3637	0
RL4_ECOLI	13	27	TVSETTFGRDFNEAL	14	1686.8	470	0	0	0	15.3877	0.00498
RL4_ECOLI	13	27	TVSETTFGRDFNEAL	14	1686.8	470	3	4.90127	0.17134	15.3317	0.005651
RL4_ECOLI	13	27	TVSETTFGRDFNEAL	14	1686.8	470	60	6.46093	0.321612	15.2995	0.041026
RL4_ECOLI	13	27	TVSETTFGRDFNEAL	14	1686.8	470	MAX	6.91657	0.056593	15.3767	0
RL4_ECOLI	13	27	TVSETTFGRDFNEAL	14	1686.8	540	0	0	0	15.3992	0.028284
RL4_ECOLI	13	27	TVSETTFGRDFNEAL	14	1686.8	540	3	5.12949	0.11327	15.3474	0.034729
RL4_ECOLI	13	27	TVSETTFGRDFNEAL	14	1686.8	540	60	6.98363	0.165253	15.2656	0.023337
RL4_ECOLI	13	27	TVSETTFGRDFNEAL	14	1686.8	540	MAX	7.06264	0.100132	15.3047	0
RL4_ECOLI	13	27	TVSETTFGRDFNEAL	14	1686.8	70S	0	0	0	15.3659	0.026496
RL4_ECOLI	13	27	TVSETTFGRDFNEAL	14	1686.8	70S	3	5.15085	0.16175	15.2944	0.031542
RL4_ECOLI	13	27	TVSETTFGRDFNEAL	14	1686.8	70S	60	6.90846	0.092521	15.243	0.033871
RL4_ECOLI	13	27	TVSETTFGRDFNEAL	14	1686.8	70S	MAX	6.27822	0.030956	15.239	0
RL4_ECOLI	13	27	TVSETTFGRDFNEAL	14	1686.8	FL50	0	0	0	15.4441	0.029646
RL4_ECOLI	13	27	TVSETTFGRDFNEAL	14	1686.8	FL50	3	5.03143	0.095985	15.3347	0.054433
RL4_ECOLI	13	27	TVSETTFGRDFNEAL	14	1686.8	FL50	60	6.97993	0.067326	15.269	0.018707
RL4_ECOLI	13	27	TVSETTFGRDFNEAL	14	1686.8	FL50	MAX	6.77065	0.045502	15.3291	0
RL4_ECOLI	13	27	TVSETTFGRDFNEAL	14	1686.8	rFLuc	MAX	NaN	NaN	15.7585	0
RL4_ECOLI	13	30	TVSETTFGRDFNEALVHQ	17	2050.98	135	0	0	0	14.2977	0.01028
RL4_ECOLI	13	30	TVSETTFGRDFNEALVHQ	17	2050.98	135	3	5.65775	0.115152	14.1554	0.011708
RL4_ECOLI	13	30	TVSETTFGRDFNEALVHQ	17	2050.98	135	60	7.40474	0.101426	14.1583	0.03054
RL4_ECOLI	13	30	TVSETTFGRDFNEALVHQ	17	2050.98	220	0	0	0	14.5071	0.025751
RL4_ECOLI	13	30	TVSETTFGRDFNEALVHQ	17	2050.98	220	3	5.49435	0.056901	14.3733	0.021075
RL4_ECOLI	13	30	TVSETTFGRDFNEALVHQ	17	2050.98	220	60	7.32158	0.192782	14.3185	0.021207
RL4_ECOLI	13	30	TVSETTFGRDFNEALVHQ	17	2050.98	400	0	0	0	14.5193	0.023954
RL4_ECOLI	13	30	TVSETTFGRDFNEALVHQ	17	2050.98	400	3	5.1276	0.07436	14.3683	0.016947
RL4_ECOLI	13	30	TVSETTFGRDFNEALVHQ	17	2050.98	400	60	6.68426	0.239898	14.3485	0.003974
RL4_ECOLI	13	30	TVSETTFGRDFNEALVHQ	17	2050.98	470	0	0	0	14.4963	0.020648
RL4_ECOLI	13	30	TVSETTFGRDFNEALVHQ	17	2050.98	470	3	5.3081	0.157518	14.3794	0.015357
RL4_ECOLI	13	30	TVSETTFGRDFNEALVHQ	17	2050.98	470	60	7.08696	0.201984	14.3118	0.056572
RL4_ECOLI	13	30	TVSETTFGRDFNEALVHQ	17	2050.98	540	0	0	0	14.4968	0.028619
RL4_ECOLI	13	30	TVSETTFGRDFNEALVHQ	17	2050.98	540	3	5.59359	0.033913	14.3977	0.046698
RL4_ECOLI	13	30	TVSETTFGRDFNEALVHQ	17	2050.98	540	60	7.53452	0.094885	14.3055	0.025969
RL4_ECOLI	13	30	TVSETTFGRDFNEALVHQ	17	2050.98	70S	0	0	0	14.4548	0.029519
RL4_ECOLI	13	30	TVSETTFGRDFNEALVHQ	17	2050.98	70S	3	5.44258	0.121636	14.358	0.025512
RL4_ECOLI	13	30	TVSETTFGRDFNEALVHQ	17	2050.98	70S	60	7.48918	0.158419	14.2674	0.032361
RL4_ECOLI	13	30	TVSETTFGRDFNEALVHQ	17	2050.98	FL50	0	0	0	14.5259	0.023245
RL4_ECOLI	13	30	TVSETTFGRDFNEALVHQ	17	2050.98	FL50	3	5.30777	0.136219	14.3653	0.046415
RL4_ECOLI	13	30	TVSETTFGRDFNEALVHQ	17	2050.98	FL50	60	7.26797	0.096399	14.3071	0.023348
RL4_ECOLI	13	34	TVSETTFGRDFNEALVHQVVVA	21	2419.23	135	0	0	0	18.1484	0.017583
RL4_ECOLI	13	34	TVSETTFGRDFNEALVHQVVVA	21	2419.23	135	3	5.44804	0.044077	18.0261	0.004395
RL4_ECOLI	13	34	TVSETTFGRDFNEALVHQVVVA	21	2419.23	135	60	7.45909	0.139008	17.9682	0.023793
RL4_ECOLI	13	34	TVSETTFGRDFNEALVHQVVVA	21	2419.23	135	MAX	12.2076	0.016511	18.8062	0
RL4_ECOLI	13	34	TVSETTFGRDFNEALVHQVVVA	21	2419.23	220	0	0	0	18.3735	0.027228
RL4_ECOLI	13	34	TVSETTFGRDFNEALVHQVVVA	21	2419.23	220	3	5.67646	0.118287	18.2331	0.016324
RL4_ECOLI	13	34	TVSETTFGRDFNEALVHQVVVA	21	2419.23	220	60	7.44328	0.115031	18.1814	0.020157
RL4_ECOLI	13	34	TVSETTFGRDFNEALVHQVVVA	21	2419.23	400	0	0	0	18.3831	0.03014
RL4_ECOLI	13	34	TVSETTFGRDFNEALVHQVVVA	21	2419.23	400	3	5.29177	0.083817	18.2615	0.013704
RL4_ECOLI	13	34	TVSETTFGRDFNEALVHQVVVA	21	2419.23	400	60	7.26055	0.292047	18.2213	0.006093
RL4_ECOLI	13	34	TVSETTFGRDFNEALVHQVVVA	21	2419.23	470	0	0	0	18.3336	0.015161
RL4_ECOLI	13	34	TVSETTFGRDFNEALVHQVVVA	21	2419.23	470	3	5.51671	0.05114	18.2642	0.018165
RL4_ECOLI	13	34	TVSETTFGRDFNEALVHQVVVA	21	2419.23	470	60	7.05563	0.372158	18.2416	0.016263
RL4_ECOLI	13	34	TVSETTFGRDFNEALVHQVVVA	21	2419.23	540	0	0	0	18.339	0.014793
RL4_ECOLI	13	34	TVSETTFGRDFNEALVHQVVVA	21	2419.23	540	3	5.73584	0.11112	18.2471	0.014582
RL4_ECOLI	13	34	TVSETTFGRDFNEALVHQVVVA	21	2419.23	540	60	7.65437	0.123908	18.1667	0.022058
RL4_ECOLI	13	34	TVSETTFGRDFNEALVHQVVVA	21	2419.23	70S	0	0	0	18.339	0.015906
RL4_ECOLI	13	34	TVSETTFGRDFNEALVHQVVVA	21	2419.23	70S	3	5.6185	0.174761	18.2033	0.015637
RL4_ECOLI	13	34	TVSETTFGRDFNEALVHQVVVA	21	2419.23	70S	60	7.61349	0.065009	18.1371	0.01992
RL4_ECOLI	13	34	TVSETTFGRDFNEALVHQVVVA	21	2419.23	FL50	0	0	0	18.4567	0.036228
RL4_ECOLI	13	34	TVSETTFGRDFNEALVHQVVVA	21	2419.23	FL50	3	5.49334	0.146887	18.3001	0.015532
RL4_ECOLI	13	34	TVSETTFGRDFNEALVHQVVVA	21	2419.23	FL50	60	7.5177	0.135818	18.2096	0.048362
RL4_ECOLI	23	30	FNEALVHQ	7	957.479	135	0	0	0	5.11282	0.018926
RL4_ECOLI	23	30	FNEALVHQ	7	957.479	135	3	1.96523	0.048522	5.05128	0.019864
RL4_ECOLI	23	30	FNEALVHQ	7	957.479	135	60	2.53281	0.040547	5.1001	0.028651
RL4_ECOLI	23	30	FNEALVHQ	7	957.479	135	MAX	4.13135	0.031904	5.06463	0
RL4_ECOLI	23	30	FNEALVHQ	7	957.479	220	0	0	0	5.16006	0.0162
RL4_ECOLI	23	30	FNEALVHQ	7	957.479	220	3	1.90397	0.051216	5.15986	0.006136
RL4_ECOLI	23	30	FNEALVHQ	7	957.479	220	60	2.56085	0.051321	5.15048	0.013787
RL4_ECOLI	23	30	FNEALVHQ	7	957.479	220	MAX	4.14023	0.029346	5.12916	0
RL4_ECOLI	23	30	FNEALVHQ	7	957.479	400	0	0	0	5.18068	0.025828
RL4_ECOLI	23	30	FNEALVHQ	7	957.479	400	3	1.92026	0.062449	5.17748	0.011125
RL4_ECOLI	23	30	FNEALVHQ	7	957.479	400	60	2.5193	0.073222	5.16029	0.034193
RL4_ECOLI	23	30	FNEALVHQ	7	957.479	400	MAX	4.16711	0.02778	5.13672	0
RL4_ECOLI	23	30	FNEALVHQ	7	957.479	470	0	0	0	5.18918	0.006485
RL4_ECOLI	23	30	FNEALVHQ	7	957.479	470	3	1.88946	0.064951	5.18829	0.025436
RL4_ECOLI	23	30	FNEALVHQ	7	957.479	470	60	2.55161	0.059836	5.13313	0.040075
RL4_ECOLI	23	30	FNEALVHQ	7	957.479	470	MAX	4.24422	0.015907	5.13856	0
RL4_ECOLI	23	30	FNEALVHQ	7	957.479	540	0	0	0	5.20694	0.049698
RL4_ECOLI	23	30	FNEALVHQ	7	957.479	540	3	1.90415	0.039455	5.20148	0.0656
RL4_ECOLI	23	30	FNEALVHQ	7	957.479	540	60	2.57317	0.055939	5.19325	0.026275
RL4_ECOLI	23	30	FNEALVHQ	7	957.479	540	MAX	4.1227	0.032858	5.12303	0
RL4_ECOLI	23	30	FNEALVHQ	7	957.479	70S	0	0	0	5.12658	0.030771
RL4_ECOLI	23	30	FNEALVHQ	7	957.479	70S	3	1.90318	0.036968	5.14484	0.017559
RL4_ECOLI	23	30	FNEALVHQ	7	957.479	70S	60	2.59026	0.033153	5.13127	0.016633
RL4_ECOLI	23	30	FNEALVHQ	7	957.479	70S	MAX	4.10482	0.029123	5.0245	0
RL4_ECOLI	23	30	FNEALVHQ	7	957.479	FL50	0	0	0	5.23203	0.03773
RL4_ECOLI	23	30	FNEALVHQ	7	957.479	FL50	3	1.88749	0.0343	5.17153	0.021178
RL4_ECOLI	23	30	FNEALVHQ	7	957.479	FL50	60	2.51839	0.028355	5.15642	0.015591
RL4_ECOLI	23	30	FNEALVHQ	7	957.479	FL50	MAX	4.17791	0.022326	5.23758	0
RL4_ECOLI	23	30	FNEALVHQ	7	957.479	Luc	3	NaN	NaN	5.61698	0.010385
RL4_ECOLI	23	30	FNEALVHQ	7	957.479	Luc	60	NaN	NaN	5.56749	0.046366
RL4_ECOLI	23	34	FNEALVHQVVVA	11	1325.72	135	0	0	0	11.3517	0.034131
RL4_ECOLI	23	34	FNEALVHQVVVA	11	1325.72	135	3	1.58378	0.0486	11.2872	0.010983
RL4_ECOLI	23	34	FNEALVHQVVVA	11	1325.72	135	60	2.30452	0.046415	11.2906	0.019073
RL4_ECOLI	23	34	FNEALVHQVVVA	11	1325.72	220	0	0	0	11.527	0.028979
RL4_ECOLI	23	34	FNEALVHQVVVA	11	1325.72	220	3	1.5679	0.037852	11.5145	0.027164
RL4_ECOLI	23	34	FNEALVHQVVVA	11	1325.72	220	60	2.261	0.086041	11.4789	0.014653
RL4_ECOLI	23	34	FNEALVHQVVVA	11	1325.72	400	0	0	0	11.5283	0.01428
RL4_ECOLI	23	34	FNEALVHQVVVA	11	1325.72	400	3	1.67966	0.068277	11.4904	0.011759
RL4_ECOLI	23	34	FNEALVHQVVVA	11	1325.72	400	60	2.31474	0.093961	11.4909	0.012985
RL4_ECOLI	23	34	FNEALVHQVVVA	11	1325.72	470	0	0	0	11.5318	0.022605
RL4_ECOLI	23	34	FNEALVHQVVVA	11	1325.72	470	3	1.64726	0.057867	11.4989	0.01463
RL4_ECOLI	23	34	FNEALVHQVVVA	11	1325.72	470	60	2.30513	0.087265	11.4795	0.042877
RL4_ECOLI	23	34	FNEALVHQVVVA	11	1325.72	540	0	0	0	11.543	0.055991
RL4_ECOLI	23	34	FNEALVHQVVVA	11	1325.72	540	3	1.61349	0.056747	11.5368	0.05413
RL4_ECOLI	23	34	FNEALVHQVVVA	11	1325.72	540	60	2.26033	0.063999	11.4749	0.026394
RL4_ECOLI	23	34	FNEALVHQVVVA	11	1325.72	70S	0	0	0	11.456	0.012403
RL4_ECOLI	23	34	FNEALVHQVVVA	11	1325.72	70S	3	1.67721	0.022581	11.4485	0.012132
RL4_ECOLI	23	34	FNEALVHQVVVA	11	1325.72	70S	60	2.39896	0.034803	11.4185	0.024442
RL4_ECOLI	23	34	FNEALVHQVVVA	11	1325.72	FL50	0	0	0	11.5262	0.024601
RL4_ECOLI	23	34	FNEALVHQVVVA	11	1325.72	FL50	3	1.68827	0.097983	11.483	0.03639
RL4_ECOLI	23	34	FNEALVHQVVVA	11	1325.72	FL50	60	2.45512	0.094882	11.456	0.00861
RL4_ECOLI	31	42	VVVAYAAGARQG	11	1161.64	135	0	0	0	6.36674	0.012143
RL4_ECOLI	31	42	VVVAYAAGARQG	11	1161.64	135	3	0.904071	0.077752	6.29396	0.021868
RL4_ECOLI	31	42	VVVAYAAGARQG	11	1161.64	135	60	2.34393	0.059159	6.3526	0.030735
RL4_ECOLI	31	42	VVVAYAAGARQG	11	1161.64	135	MAX	4.97323	0.056402	6.29867	0
RL4_ECOLI	31	42	VVVAYAAGARQG	11	1161.64	220	0	0	0	6.43274	0.009096
RL4_ECOLI	31	42	VVVAYAAGARQG	11	1161.64	220	3	0.901295	0.056202	6.44828	0.017653
RL4_ECOLI	31	42	VVVAYAAGARQG	11	1161.64	220	60	2.33969	0.109577	6.43501	0.012024
RL4_ECOLI	31	42	VVVAYAAGARQG	11	1161.64	220	MAX	5.21252	0.051723	6.37015	0
RL4_ECOLI	31	42	VVVAYAAGARQG	11	1161.64	400	0	0	0	6.46311	0.029828
RL4_ECOLI	31	42	VVVAYAAGARQG	11	1161.64	400	3	1.00963	0.101515	6.46264	0.021634
RL4_ECOLI	31	42	VVVAYAAGARQG	11	1161.64	400	60	2.26165	0.129483	6.42645	0.040975
RL4_ECOLI	31	42	VVVAYAAGARQG	11	1161.64	400	MAX	5.075	0.073902	6.38695	0
RL4_ECOLI	31	42	VVVAYAAGARQG	11	1161.64	470	0	0	0	6.4724	0.005953
RL4_ECOLI	31	42	VVVAYAAGARQG	11	1161.64	470	3	0.920398	0.056991	6.45628	0.035002
RL4_ECOLI	31	42	VVVAYAAGARQG	11	1161.64	470	60	2.26871	0.127277	6.41192	0.062139
RL4_ECOLI	31	42	VVVAYAAGARQG	11	1161.64	470	MAX	4.9236	0.038604	6.41476	0
RL4_ECOLI	31	42	VVVAYAAGARQG	11	1161.64	540	0	0	0	6.47764	0.07045
RL4_ECOLI	31	42	VVVAYAAGARQG	11	1161.64	540	3	0.927125	0.05333	6.50011	0.093799
RL4_ECOLI	31	42	VVVAYAAGARQG	11	1161.64	540	60	2.44606	0.042635	6.4534	0.039062
RL4_ECOLI	31	42	VVVAYAAGARQG	11	1161.64	540	MAX	4.94926	0.041426	6.36696	0
RL4_ECOLI	31	42	VVVAYAAGARQG	11	1161.64	70S	0	0	0	6.36564	0.04094
RL4_ECOLI	31	42	VVVAYAAGARQG	11	1161.64	70S	3	1.33014	0.078652	6.36181	0.027509
RL4_ECOLI	31	42	VVVAYAAGARQG	11	1161.64	70S	60	2.67348	0.075544	6.35551	0.015842
RL4_ECOLI	31	42	VVVAYAAGARQG	11	1161.64	70S	MAX	4.7431	0.072946	6.22762	0
RL4_ECOLI	31	42	VVVAYAAGARQG	11	1161.64	FL50	0	0	0	6.48803	0.057239
RL4_ECOLI	31	42	VVVAYAAGARQG	11	1161.64	FL50	3	0.865614	0.050522	6.43612	0.031545
RL4_ECOLI	31	42	VVVAYAAGARQG	11	1161.64	FL50	60	2.35401	0.047309	6.38219	0.028035
RL4_ECOLI	31	42	VVVAYAAGARQG	11	1161.64	FL50	MAX	5.00889	0.041441	6.50058	0
RL4_ECOLI	31	42	VVVAYAAGARQG	11	1161.64	Luc	60	NaN	NaN	6.48758	0
RL4_ECOLI	31	42	VVVAYAAGARQG	11	1161.64	Luc	MAX	NaN	NaN	6.55752	0
RL4_ECOLI	48	56	TRAEVTGSG	8	877.437	135	0	0	0	7.46355	0.013423
RL4_ECOLI	48	56	TRAEVTGSG	8	877.437	135	3	0.409014	0.04851	7.3983	0.028499
RL4_ECOLI	48	56	TRAEVTGSG	8	877.437	135	60	0.467933	0.044223	7.46507	0.038265
RL4_ECOLI	48	56	TRAEVTGSG	8	877.437	135	MAX	3.43879	0.024068	7.41383	0
RL4_ECOLI	48	56	TRAEVTGSG	8	877.437	220	0	0	0	7.53328	0.012773
RL4_ECOLI	48	56	TRAEVTGSG	8	877.437	220	3	0.39053	0.034018	7.55534	0.013408
RL4_ECOLI	48	56	TRAEVTGSG	8	877.437	220	60	0.424522	0.031149	7.54144	0.028074
RL4_ECOLI	48	56	TRAEVTGSG	8	877.437	220	MAX	3.41373	0.03041	7.49029	0
RL4_ECOLI	48	56	TRAEVTGSG	8	877.437	400	0	0	0	7.57144	0.021021
RL4_ECOLI	48	56	TRAEVTGSG	8	877.437	400	3	0.588659	0.053429	7.56862	0.016837
RL4_ECOLI	48	56	TRAEVTGSG	8	877.437	400	60	0.595343	0.048714	7.52914	0.057773
RL4_ECOLI	48	56	TRAEVTGSG	8	877.437	400	MAX	3.35861	0.014838	7.5011	0
RL4_ECOLI	48	56	TRAEVTGSG	8	877.437	470	0	0	0	7.58221	0.010585
RL4_ECOLI	48	56	TRAEVTGSG	8	877.437	470	3	0.402284	0.039806	7.56404	0.036517
RL4_ECOLI	48	56	TRAEVTGSG	8	877.437	470	60	0.477071	0.055231	7.51242	0.077946
RL4_ECOLI	48	56	TRAEVTGSG	8	877.437	470	MAX	3.42711	0.025286	7.5039	0
RL4_ECOLI	48	56	TRAEVTGSG	8	877.437	540	0	0	0	7.59599	0.068779
RL4_ECOLI	48	56	TRAEVTGSG	8	877.437	540	3	0.483057	0.028766	7.6161	0.089044
RL4_ECOLI	48	56	TRAEVTGSG	8	877.437	540	60	0.424676	0.032665	7.58749	0.040763
RL4_ECOLI	48	56	TRAEVTGSG	8	877.437	540	MAX	3.42824	0.02141	7.48072	0
RL4_ECOLI	48	56	TRAEVTGSG	8	877.437	70S	0	0	0	7.48005	0.04547
RL4_ECOLI	48	56	TRAEVTGSG	8	877.437	70S	3	0.380024	0.028437	7.48736	0.03074
RL4_ECOLI	48	56	TRAEVTGSG	8	877.437	70S	60	0.40224	0.04246	7.47261	0.023837
RL4_ECOLI	48	56	TRAEVTGSG	8	877.437	70S	MAX	3.28582	0.023183	7.31672	0
RL4_ECOLI	48	56	TRAEVTGSG	8	877.437	FL50	0	0	0	7.58608	0.05744
RL4_ECOLI	48	56	TRAEVTGSG	8	877.437	FL50	3	0.424393	0.03338	7.52492	0.029732
RL4_ECOLI	48	56	TRAEVTGSG	8	877.437	FL50	60	0.454831	0.019282	7.49746	0.024564
RL4_ECOLI	48	56	TRAEVTGSG	8	877.437	FL50	MAX	3.4864	0.008482	7.6105	0
RL4_ECOLI	53	82	TGSGKKPWRQKGTGRARSGSIKSPIWRSGG	27	3183.74	135	0	0	0	17.7497	0.111554
RL4_ECOLI	53	82	TGSGKKPWRQKGTGRARSGSIKSPIWRSGG	27	3183.74	135	3	3.92881	0.367791	17.5818	0.102807
RL4_ECOLI	53	82	TGSGKKPWRQKGTGRARSGSIKSPIWRSGG	27	3183.74	135	60	8.04834	0.174443	17.4994	0.060215
RL4_ECOLI	53	82	TGSGKKPWRQKGTGRARSGSIKSPIWRSGG	27	3183.74	220	0	0	0	17.7096	0.110655
RL4_ECOLI	53	82	TGSGKKPWRQKGTGRARSGSIKSPIWRSGG	27	3183.74	220	3	4.02325	0.030549	17.7155	0
RL4_ECOLI	53	82	TGSGKKPWRQKGTGRARSGSIKSPIWRSGG	27	3183.74	220	60	7.82487	0.080078	17.6834	0.020218
RL4_ECOLI	53	82	TGSGKKPWRQKGTGRARSGSIKSPIWRSGG	27	3183.74	400	0	0	0	17.4751	0.151032
RL4_ECOLI	53	82	TGSGKKPWRQKGTGRARSGSIKSPIWRSGG	27	3183.74	400	3	3.9207	0.21231	17.552	0.097941
RL4_ECOLI	53	82	TGSGKKPWRQKGTGRARSGSIKSPIWRSGG	27	3183.74	400	60	7.26381	0.555382	17.6117	0.04859
RL4_ECOLI	53	82	TGSGKKPWRQKGTGRARSGSIKSPIWRSGG	27	3183.74	470	0	0	0	17.262	0.094997
RL4_ECOLI	53	82	TGSGKKPWRQKGTGRARSGSIKSPIWRSGG	27	3183.74	470	3	4.22157	0.065742	17.2603	0.165449
RL4_ECOLI	53	82	TGSGKKPWRQKGTGRARSGSIKSPIWRSGG	27	3183.74	470	60	7.0571	0.318195	17.3818	0.217724
RL4_ECOLI	53	82	TGSGKKPWRQKGTGRARSGSIKSPIWRSGG	27	3183.74	540	0	0	0	17.0716	0.15159
RL4_ECOLI	53	82	TGSGKKPWRQKGTGRARSGSIKSPIWRSGG	27	3183.74	540	3	3.76025	0.50432	17.1909	0.222355
RL4_ECOLI	53	82	TGSGKKPWRQKGTGRARSGSIKSPIWRSGG	27	3183.74	540	60	8.0491	0.350066	17.0664	0.089606
RL4_ECOLI	53	82	TGSGKKPWRQKGTGRARSGSIKSPIWRSGG	27	3183.74	70S	0	0	0	16.9503	0.027482
RL4_ECOLI	53	82	TGSGKKPWRQKGTGRARSGSIKSPIWRSGG	27	3183.74	70S	3	4.66734	0.23764	16.9383	0.055142
RL4_ECOLI	53	82	TGSGKKPWRQKGTGRARSGSIKSPIWRSGG	27	3183.74	70S	60	9.42366	0.621649	16.8507	0.002978
RL4_ECOLI	53	82	TGSGKKPWRQKGTGRARSGSIKSPIWRSGG	27	3183.74	FL50	0	0	0	17.0798	0.160569
RL4_ECOLI	53	82	TGSGKKPWRQKGTGRARSGSIKSPIWRSGG	27	3183.74	FL50	3	4.13317	0.110848	16.9331	0.036692
RL4_ECOLI	53	82	TGSGKKPWRQKGTGRARSGSIKSPIWRSGG	27	3183.74	FL50	60	8.05381	0.137267	16.8955	0.053176
RL4_ECOLI	64	82	GTGRARSGSIKSPIWRSGG	17	1930.04	135	0	0	0	9.47851	0.021484
RL4_ECOLI	64	82	GTGRARSGSIKSPIWRSGG	17	1930.04	135	3	2.92134	0.106894	9.38833	0.016654
RL4_ECOLI	64	82	GTGRARSGSIKSPIWRSGG	17	1930.04	135	60	4.0394	0.023765	9.46296	0
RL4_ECOLI	64	82	GTGRARSGSIKSPIWRSGG	17	1930.04	220	0	0	0	9.60419	0.009961
RL4_ECOLI	64	82	GTGRARSGSIKSPIWRSGG	17	1930.04	220	3	2.81147	0.144466	9.5891	0.021699
RL4_ECOLI	64	82	GTGRARSGSIKSPIWRSGG	17	1930.04	220	60	4.00968	0.021313	9.55471	0
RL4_ECOLI	64	82	GTGRARSGSIKSPIWRSGG	17	1930.04	400	0	0	0	9.60137	0.024782
RL4_ECOLI	64	82	GTGRARSGSIKSPIWRSGG	17	1930.04	400	3	2.87077	0.037853	9.57348	0.018039
RL4_ECOLI	64	82	GTGRARSGSIKSPIWRSGG	17	1930.04	400	60	3.90713	0.150398	9.56578	0.018364
RL4_ECOLI	64	82	GTGRARSGSIKSPIWRSGG	17	1930.04	470	0	0	0	9.61549	0.005602
RL4_ECOLI	64	82	GTGRARSGSIKSPIWRSGG	17	1930.04	470	3	2.74529	0.02854	9.57856	0.036934
RL4_ECOLI	64	82	GTGRARSGSIKSPIWRSGG	17	1930.04	470	60	4.01548	0.211711	9.55409	0.035311
RL4_ECOLI	64	82	GTGRARSGSIKSPIWRSGG	17	1930.04	540	0	0	0	9.6439	0.077914
RL4_ECOLI	64	82	GTGRARSGSIKSPIWRSGG	17	1930.04	540	3	2.95453	0.128855	9.61189	0.067734
RL4_ECOLI	64	82	GTGRARSGSIKSPIWRSGG	17	1930.04	540	60	4.27945	0.079324	9.58457	0.02966
RL4_ECOLI	64	82	GTGRARSGSIKSPIWRSGG	17	1930.04	70S	0	0	0	9.51582	0.023482
RL4_ECOLI	64	82	GTGRARSGSIKSPIWRSGG	17	1930.04	70S	3	2.8647	0.048028	9.50779	0
RL4_ECOLI	64	82	GTGRARSGSIKSPIWRSGG	17	1930.04	70S	60	4.18366	0.06366	9.48322	0.030169
RL4_ECOLI	64	82	GTGRARSGSIKSPIWRSGG	17	1930.04	FL50	0	0	0	9.61585	0.035379
RL4_ECOLI	64	82	GTGRARSGSIKSPIWRSGG	17	1930.04	FL50	3	2.87871	0.053775	9.53555	0.043387
RL4_ECOLI	64	82	GTGRARSGSIKSPIWRSGG	17	1930.04	FL50	60	4.28796	0.036584	9.51585	0.017886
RL4_ECOLI	67	88	RARSGSIKSPIWRSGGVTFAAR	20	2360.31	135	0	0	0	10.3654	0.024006
RL4_ECOLI	67	88	RARSGSIKSPIWRSGGVTFAAR	20	2360.31	135	3	2.95132	0.066205	10.2851	0.016408
RL4_ECOLI	67	88	RARSGSIKSPIWRSGGVTFAAR	20	2360.31	135	60	4.24023	0.102748	10.3204	0.024703
RL4_ECOLI	67	88	RARSGSIKSPIWRSGGVTFAAR	20	2360.31	135	MAX	9.13094	0.018289	10.3761	0
RL4_ECOLI	67	88	RARSGSIKSPIWRSGGVTFAAR	20	2360.31	220	0	0	0	10.5052	0.027813
RL4_ECOLI	67	88	RARSGSIKSPIWRSGGVTFAAR	20	2360.31	220	3	3.1152	0.087516	10.4877	0.030671
RL4_ECOLI	67	88	RARSGSIKSPIWRSGGVTFAAR	20	2360.31	220	60	4.3292	0.124532	10.4759	0.023023
RL4_ECOLI	67	88	RARSGSIKSPIWRSGGVTFAAR	20	2360.31	220	MAX	8.38434	0.032913	10.5273	0
RL4_ECOLI	67	88	RARSGSIKSPIWRSGGVTFAAR	20	2360.31	400	0	0	0	10.5071	0.015249
RL4_ECOLI	67	88	RARSGSIKSPIWRSGGVTFAAR	20	2360.31	400	3	3.23377	0.063377	10.4759	0.015117
RL4_ECOLI	67	88	RARSGSIKSPIWRSGGVTFAAR	20	2360.31	400	60	4.43968	0.155632	10.4895	0.006583
RL4_ECOLI	67	88	RARSGSIKSPIWRSGGVTFAAR	20	2360.31	400	MAX	9.0938	0.050957	10.5388	0
RL4_ECOLI	67	88	RARSGSIKSPIWRSGGVTFAAR	20	2360.31	470	0	0	0	10.5202	0.016144
RL4_ECOLI	67	88	RARSGSIKSPIWRSGGVTFAAR	20	2360.31	470	3	2.8961	0.105407	10.4831	0.020152
RL4_ECOLI	67	88	RARSGSIKSPIWRSGGVTFAAR	20	2360.31	470	60	4.15651	0.23333	10.4639	0.040997
RL4_ECOLI	67	88	RARSGSIKSPIWRSGGVTFAAR	20	2360.31	470	MAX	8.87679	0.041364	10.5476	0
RL4_ECOLI	67	88	RARSGSIKSPIWRSGGVTFAAR	20	2360.31	540	0	0	0	10.5327	0.072004
RL4_ECOLI	67	88	RARSGSIKSPIWRSGGVTFAAR	20	2360.31	540	3	3.11865	0.059476	10.5154	0.051261
RL4_ECOLI	67	88	RARSGSIKSPIWRSGGVTFAAR	20	2360.31	540	60	4.61429	0.088731	10.4675	0.025207
RL4_ECOLI	67	88	RARSGSIKSPIWRSGGVTFAAR	20	2360.31	540	MAX	9.14027	0.044352	10.4625	0
RL4_ECOLI	67	88	RARSGSIKSPIWRSGGVTFAAR	20	2360.31	70S	0	0	0	10.4149	0.014467
RL4_ECOLI	67	88	RARSGSIKSPIWRSGGVTFAAR	20	2360.31	70S	3	3.26166	0.04003	10.4013	0.011325
RL4_ECOLI	67	88	RARSGSIKSPIWRSGGVTFAAR	20	2360.31	70S	60	4.63529	0.105816	10.3832	0.036408
RL4_ECOLI	67	88	RARSGSIKSPIWRSGGVTFAAR	20	2360.31	70S	MAX	7.8298	0.031391	10.4184	0
RL4_ECOLI	67	88	RARSGSIKSPIWRSGGVTFAAR	20	2360.31	FL50	0	0	0	10.4991	0.036234
RL4_ECOLI	67	88	RARSGSIKSPIWRSGGVTFAAR	20	2360.31	FL50	3	2.99811	0.123925	10.4476	0.038243
RL4_ECOLI	67	88	RARSGSIKSPIWRSGGVTFAAR	20	2360.31	FL50	60	4.33429	0.104388	10.4243	0.011184
RL4_ECOLI	67	88	RARSGSIKSPIWRSGGVTFAAR	20	2360.31	FL50	MAX	7.83102	0.044403	10.5551	0
RL4_ECOLI	76	97	PIWRSGGVTFAARPQDHSQKVN	19	2451.26	135	0	0	0	6.30148	0.014653
RL4_ECOLI	76	97	PIWRSGGVTFAARPQDHSQKVN	19	2451.26	135	3	5.41821	0.064604	6.1732	0.025343
RL4_ECOLI	76	97	PIWRSGGVTFAARPQDHSQKVN	19	2451.26	135	60	7.40398	0.162919	6.17611	0.006652
RL4_ECOLI	76	97	PIWRSGGVTFAARPQDHSQKVN	19	2451.26	135	MAX	10.238	0.013343	6.20364	0
RL4_ECOLI	76	97	PIWRSGGVTFAARPQDHSQKVN	19	2451.26	220	0	0	0	6.37824	0.016387
RL4_ECOLI	76	97	PIWRSGGVTFAARPQDHSQKVN	19	2451.26	220	3	5.601	0.13302	6.32177	0.0094
RL4_ECOLI	76	97	PIWRSGGVTFAARPQDHSQKVN	19	2451.26	220	60	7.60003	0.226854	6.28735	0.037103
RL4_ECOLI	76	97	PIWRSGGVTFAARPQDHSQKVN	19	2451.26	220	MAX	10.7477	0.066313	6.28805	0
RL4_ECOLI	76	97	PIWRSGGVTFAARPQDHSQKVN	19	2451.26	400	0	0	0	6.40812	0.026518
RL4_ECOLI	76	97	PIWRSGGVTFAARPQDHSQKVN	19	2451.26	400	3	5.63335	0.157585	6.34262	0.004568
RL4_ECOLI	76	97	PIWRSGGVTFAARPQDHSQKVN	19	2451.26	400	60	7.17286	0.208147	6.30716	0.055586
RL4_ECOLI	76	97	PIWRSGGVTFAARPQDHSQKVN	19	2451.26	400	MAX	10.7318	0.040646	6.29745	0
RL4_ECOLI	76	97	PIWRSGGVTFAARPQDHSQKVN	19	2451.26	470	0	0	0	6.41589	0.008072
RL4_ECOLI	76	97	PIWRSGGVTFAARPQDHSQKVN	19	2451.26	470	3	5.4919	0.230101	6.33235	0.029869
RL4_ECOLI	76	97	PIWRSGGVTFAARPQDHSQKVN	19	2451.26	470	60	7.40387	0.430772	6.26776	0.059973
RL4_ECOLI	76	97	PIWRSGGVTFAARPQDHSQKVN	19	2451.26	470	MAX	10.8286	0.02857	6.30142	0
RL4_ECOLI	76	97	PIWRSGGVTFAARPQDHSQKVN	19	2451.26	540	0	0	0	6.43457	0.055109
RL4_ECOLI	76	97	PIWRSGGVTFAARPQDHSQKVN	19	2451.26	540	3	5.70224	0.336026	6.37324	0.073624
RL4_ECOLI	76	97	PIWRSGGVTFAARPQDHSQKVN	19	2451.26	540	60	7.74644	0.067233	6.3536	0.026491
RL4_ECOLI	76	97	PIWRSGGVTFAARPQDHSQKVN	19	2451.26	540	MAX	10.2986	0.009214	6.2921	0
RL4_ECOLI	76	97	PIWRSGGVTFAARPQDHSQKVN	19	2451.26	70S	0	0	0	6.32033	0.053074
RL4_ECOLI	76	97	PIWRSGGVTFAARPQDHSQKVN	19	2451.26	70S	3	6.02732	0.11664	6.28823	0.02494
RL4_ECOLI	76	97	PIWRSGGVTFAARPQDHSQKVN	19	2451.26	70S	60	7.82088	0.043476	6.24739	0.026121
RL4_ECOLI	76	97	PIWRSGGVTFAARPQDHSQKVN	19	2451.26	70S	MAX	11.0274	0.033369	6.11586	0
RL4_ECOLI	76	97	PIWRSGGVTFAARPQDHSQKVN	19	2451.26	FL50	0	0	0	6.42327	0.038127
RL4_ECOLI	76	97	PIWRSGGVTFAARPQDHSQKVN	19	2451.26	FL50	3	5.7088	0.183048	6.28833	0.026038
RL4_ECOLI	76	97	PIWRSGGVTFAARPQDHSQKVN	19	2451.26	FL50	60	7.51539	0.081557	6.26562	0.014951
RL4_ECOLI	76	97	PIWRSGGVTFAARPQDHSQKVN	19	2451.26	FL50	MAX	11.0048	0.041987	6.37899	0
RL4_ECOLI	82	103	GVTFAARPQDHSQKVNKKMYRG	20	2518.31	135	0	0	0	9.01158	0.012317
RL4_ECOLI	82	103	GVTFAARPQDHSQKVNKKMYRG	20	2518.31	135	3	4.88496	0.078006	8.89668	0.01281
RL4_ECOLI	82	103	GVTFAARPQDHSQKVNKKMYRG	20	2518.31	135	60	6.18262	0.140225	8.97113	0.034317
RL4_ECOLI	82	103	GVTFAARPQDHSQKVNKKMYRG	20	2518.31	220	0	0	0	9.11903	0.005902
RL4_ECOLI	82	103	GVTFAARPQDHSQKVNKKMYRG	20	2518.31	220	3	4.77198	0.078001	9.10623	0.009208
RL4_ECOLI	82	103	GVTFAARPQDHSQKVNKKMYRG	20	2518.31	220	60	6.15959	0.114444	9.10806	8.98264e-06
RL4_ECOLI	82	103	GVTFAARPQDHSQKVNKKMYRG	20	2518.31	220	MAX	12.7067	0.145237	9.11891	0.000301
RL4_ECOLI	82	103	GVTFAARPQDHSQKVNKKMYRG	20	2518.31	400	0	0	0	9.15673	0.020908
RL4_ECOLI	82	103	GVTFAARPQDHSQKVNKKMYRG	20	2518.31	400	3	4.75088	0.058412	9.10912	0.002028
RL4_ECOLI	82	103	GVTFAARPQDHSQKVNKKMYRG	20	2518.31	400	60	5.99755	0.205399	9.08347	0.02545
RL4_ECOLI	82	103	GVTFAARPQDHSQKVNKKMYRG	20	2518.31	470	0	0	0	9.15024	0.02021
RL4_ECOLI	82	103	GVTFAARPQDHSQKVNKKMYRG	20	2518.31	470	3	4.68716	0.181552	9.11861	0.02327
RL4_ECOLI	82	103	GVTFAARPQDHSQKVNKKMYRG	20	2518.31	470	60	6.16903	0.127716	9.11942	4.59197e-05
RL4_ECOLI	82	103	GVTFAARPQDHSQKVNKKMYRG	20	2518.31	470	MAX	12.8628	0.14531	9.12398	0.000425
RL4_ECOLI	82	103	GVTFAARPQDHSQKVNKKMYRG	20	2518.31	540	0	0	0	9.20164	0.047819
RL4_ECOLI	82	103	GVTFAARPQDHSQKVNKKMYRG	20	2518.31	540	3	4.83068	0.114215	9.17699	0.075199
RL4_ECOLI	82	103	GVTFAARPQDHSQKVNKKMYRG	20	2518.31	540	60	6.31171	0.240348	9.11035	0.011577
RL4_ECOLI	82	103	GVTFAARPQDHSQKVNKKMYRG	20	2518.31	540	MAX	12.7234	0.039944	9.11251	0.000975
RL4_ECOLI	82	103	GVTFAARPQDHSQKVNKKMYRG	20	2518.31	70S	0	0	0	9.09238	0.025266
RL4_ECOLI	82	103	GVTFAARPQDHSQKVNKKMYRG	20	2518.31	70S	3	4.69829	0.036703	9.08942	0.002002
RL4_ECOLI	82	103	GVTFAARPQDHSQKVNKKMYRG	20	2518.31	70S	MAX	12.2415	0.10417	9.03949	0.001561
RL4_ECOLI	82	103	GVTFAARPQDHSQKVNKKMYRG	20	2518.31	FL50	0	0	0	9.1635	0.038473
RL4_ECOLI	82	103	GVTFAARPQDHSQKVNKKMYRG	20	2518.31	FL50	3	4.77198	0.133691	9.07199	0.003133
RL4_ECOLI	82	103	GVTFAARPQDHSQKVNKKMYRG	20	2518.31	FL50	MAX	12.6401	0.04015	9.18791	0
RL4_ECOLI	82	103	GVTFAARPQDHSQKVNKKMYRG	20	2518.31	Luc	MAX	NaN	NaN	9.20016	0
RL4_ECOLI	83	95	VTFAARPQDHSQK	11	1484.76	135	0	0	0	3.10943	0.007755
RL4_ECOLI	83	95	VTFAARPQDHSQK	11	1484.76	135	3	2.43438	0.103721	3.08883	0.002234
RL4_ECOLI	83	95	VTFAARPQDHSQK	11	1484.76	135	60	3.09881	0.181981	3.10581	0.015636
RL4_ECOLI	83	95	VTFAARPQDHSQK	11	1484.76	135	MAX	4.87113	0.020725	3.12775	0
RL4_ECOLI	83	95	VTFAARPQDHSQK	11	1484.76	220	0	0	0	3.18248	0.009386
RL4_ECOLI	83	95	VTFAARPQDHSQK	11	1484.76	220	3	2.30315	0.311544	3.18266	0.003462
RL4_ECOLI	83	95	VTFAARPQDHSQK	11	1484.76	220	60	2.76271	0.297372	3.16062	0.026253
RL4_ECOLI	83	95	VTFAARPQDHSQK	11	1484.76	220	MAX	3.58167	0.068323	3.18183	0
RL4_ECOLI	83	95	VTFAARPQDHSQK	11	1484.76	400	0	0	0	3.18729	0.009322
RL4_ECOLI	83	95	VTFAARPQDHSQK	11	1484.76	400	3	2.07282	0.099451	3.19535	0.004141
RL4_ECOLI	83	95	VTFAARPQDHSQK	11	1484.76	400	60	2.11722	0.169098	3.17443	0.023656
RL4_ECOLI	83	95	VTFAARPQDHSQK	11	1484.76	400	MAX	3.73761	0.048803	3.18382	0
RL4_ECOLI	83	95	VTFAARPQDHSQK	11	1484.76	470	0	0	0	3.19077	0.005713
RL4_ECOLI	83	95	VTFAARPQDHSQK	11	1484.76	470	3	2.34482	0.225128	3.18485	0.011268
RL4_ECOLI	83	95	VTFAARPQDHSQK	11	1484.76	470	60	2.49461	0.226741	3.15725	0.041722
RL4_ECOLI	83	95	VTFAARPQDHSQK	11	1484.76	470	MAX	2.8462	0.036468	3.1863	0
RL4_ECOLI	83	95	VTFAARPQDHSQK	11	1484.76	540	0	0	0	3.19065	0.018697
RL4_ECOLI	83	95	VTFAARPQDHSQK	11	1484.76	540	3	2.30121	0.144012	3.19687	0.035966
RL4_ECOLI	83	95	VTFAARPQDHSQK	11	1484.76	540	60	2.77689	0.072132	3.17655	0.013237
RL4_ECOLI	83	95	VTFAARPQDHSQK	11	1484.76	540	MAX	3.74689	0.037643	3.16976	0
RL4_ECOLI	83	95	VTFAARPQDHSQK	11	1484.76	70S	0	0	0	3.12529	0.03029
RL4_ECOLI	83	95	VTFAARPQDHSQK	11	1484.76	70S	3	2.37764	0.136225	3.14342	0.028408
RL4_ECOLI	83	95	VTFAARPQDHSQK	11	1484.76	70S	60	2.92611	0.116498	3.11312	0.028328
RL4_ECOLI	83	95	VTFAARPQDHSQK	11	1484.76	70S	MAX	3.6605	0.047796	3.08096	0
RL4_ECOLI	83	95	VTFAARPQDHSQK	11	1484.76	FL50	0	0	0	3.23207	0.018914
RL4_ECOLI	83	95	VTFAARPQDHSQK	11	1484.76	FL50	3	2.48565	0.194432	3.20739	0.01984
RL4_ECOLI	83	95	VTFAARPQDHSQK	11	1484.76	FL50	60	2.79325	0.146219	3.18279	0.003727
RL4_ECOLI	83	95	VTFAARPQDHSQK	11	1484.76	FL50	MAX	3.59317	0.022937	3.24969	0
RL4_ECOLI	83	105	VTFAARPQDHSQKVNKKMYRGAL	21	2645.41	135	0	0	0	7.64795	0.020325
RL4_ECOLI	83	105	VTFAARPQDHSQKVNKKMYRGAL	21	2645.41	135	3	3.46854	0.036785	7.5409	0.024467
RL4_ECOLI	83	105	VTFAARPQDHSQKVNKKMYRGAL	21	2645.41	135	60	4.71863	0.12617	7.60299	0.033433
RL4_ECOLI	83	105	VTFAARPQDHSQKVNKKMYRGAL	21	2645.41	135	MAX	11.1297	0.010887	7.6659	0
RL4_ECOLI	83	105	VTFAARPQDHSQKVNKKMYRGAL	21	2645.41	220	0	0	0	7.72442	0.013524
RL4_ECOLI	83	105	VTFAARPQDHSQKVNKKMYRGAL	21	2645.41	220	3	3.48429	0.052784	7.7221	0.014039
RL4_ECOLI	83	105	VTFAARPQDHSQKVNKKMYRGAL	21	2645.41	220	60	4.71782	0.084514	7.7013	0.01615
RL4_ECOLI	83	105	VTFAARPQDHSQKVNKKMYRGAL	21	2645.41	220	MAX	10.4783	0.021767	7.7753	0
RL4_ECOLI	83	105	VTFAARPQDHSQKVNKKMYRGAL	21	2645.41	400	0	0	0	7.75853	0.026255
RL4_ECOLI	83	105	VTFAARPQDHSQKVNKKMYRGAL	21	2645.41	400	3	3.63532	0.022187	7.73525	0.004888
RL4_ECOLI	83	105	VTFAARPQDHSQKVNKKMYRGAL	21	2645.41	400	60	4.74311	0.161776	7.71035	0.034626
RL4_ECOLI	83	105	VTFAARPQDHSQKVNKKMYRGAL	21	2645.41	400	MAX	10.9902	0.0208	7.77246	0
RL4_ECOLI	83	105	VTFAARPQDHSQKVNKKMYRGAL	21	2645.41	470	0	0	0	7.76296	0.008105
RL4_ECOLI	83	105	VTFAARPQDHSQKVNKKMYRGAL	21	2645.41	470	3	3.34305	0.127283	7.73908	0.03461
RL4_ECOLI	83	105	VTFAARPQDHSQKVNKKMYRGAL	21	2645.41	470	60	4.59883	0.197659	7.68006	0.045918
RL4_ECOLI	83	105	VTFAARPQDHSQKVNKKMYRGAL	21	2645.41	470	MAX	10.8287	0.014346	7.77788	0
RL4_ECOLI	83	105	VTFAARPQDHSQKVNKKMYRGAL	21	2645.41	540	0	0	0	7.80392	0.059117
RL4_ECOLI	83	105	VTFAARPQDHSQKVNKKMYRGAL	21	2645.41	540	3	3.75021	0.073405	7.76522	0.077584
RL4_ECOLI	83	105	VTFAARPQDHSQKVNKKMYRGAL	21	2645.41	540	60	5.07688	0.055776	7.75261	0.025054
RL4_ECOLI	83	105	VTFAARPQDHSQKVNKKMYRGAL	21	2645.41	540	MAX	10.9846	0.002356	7.74841	0
RL4_ECOLI	83	105	VTFAARPQDHSQKVNKKMYRGAL	21	2645.41	70S	0	0	0	7.67717	0.028941
RL4_ECOLI	83	105	VTFAARPQDHSQKVNKKMYRGAL	21	2645.41	70S	3	3.70437	0.031528	7.68514	0.024081
RL4_ECOLI	83	105	VTFAARPQDHSQKVNKKMYRGAL	21	2645.41	70S	60	4.98604	0.009906	7.63277	0
RL4_ECOLI	83	105	VTFAARPQDHSQKVNKKMYRGAL	21	2645.41	70S	MAX	9.48202	0.009906	7.63883	0
RL4_ECOLI	83	105	VTFAARPQDHSQKVNKKMYRGAL	21	2645.41	FL50	0	0	0	7.77647	0.043887
RL4_ECOLI	83	105	VTFAARPQDHSQKVNKKMYRGAL	21	2645.41	FL50	3	3.42998	0.002855	7.75527	0
RL4_ECOLI	83	105	VTFAARPQDHSQKVNKKMYRGAL	21	2645.41	FL50	60	4.71263	0.020488	7.65235	0.010607
RL4_ECOLI	83	105	VTFAARPQDHSQKVNKKMYRGAL	21	2645.41	FL50	MAX	5.49883	0.002855	7.84936	0
RL4_ECOLI	86	105	AARPQDHSQKVNKKMYRGAL	18	2298.22	135	0	0	0	2.47935	0.001078
RL4_ECOLI	86	105	AARPQDHSQKVNKKMYRGAL	18	2298.22	135	3	1.9695	0.122751	2.46215	0.007954
RL4_ECOLI	86	105	AARPQDHSQKVNKKMYRGAL	18	2298.22	135	60	3.36987	0.056137	2.47497	0.010258
RL4_ECOLI	86	105	AARPQDHSQKVNKKMYRGAL	18	2298.22	135	MAX	8.62321	0.026688	2.48998	0
RL4_ECOLI	86	105	AARPQDHSQKVNKKMYRGAL	18	2298.22	220	0	0	0	2.49773	0.005602
RL4_ECOLI	86	105	AARPQDHSQKVNKKMYRGAL	18	2298.22	220	3	1.92055	0.099365	2.50101	0.00447
RL4_ECOLI	86	105	AARPQDHSQKVNKKMYRGAL	18	2298.22	220	60	3.35278	0.129006	2.4909	0.011968
RL4_ECOLI	86	105	AARPQDHSQKVNKKMYRGAL	18	2298.22	220	MAX	8.74476	0.040498	2.50879	0
RL4_ECOLI	86	105	AARPQDHSQKVNKKMYRGAL	18	2298.22	400	0	0	0	2.50448	0.00155
RL4_ECOLI	86	105	AARPQDHSQKVNKKMYRGAL	18	2298.22	400	3	1.94782	0.055481	2.50651	0.000258
RL4_ECOLI	86	105	AARPQDHSQKVNKKMYRGAL	18	2298.22	400	60	3.24434	0.125347	2.4852	0.021431
RL4_ECOLI	86	105	AARPQDHSQKVNKKMYRGAL	18	2298.22	400	MAX	8.34353	0.016089	2.51081	0
RL4_ECOLI	86	105	AARPQDHSQKVNKKMYRGAL	18	2298.22	470	0	0	0	2.49681	0.005824
RL4_ECOLI	86	105	AARPQDHSQKVNKKMYRGAL	18	2298.22	470	3	1.89156	0.025206	2.49865	0.006525
RL4_ECOLI	86	105	AARPQDHSQKVNKKMYRGAL	18	2298.22	470	60	3.28974	0.151666	2.48357	0.021371
RL4_ECOLI	86	105	AARPQDHSQKVNKKMYRGAL	18	2298.22	470	MAX	8.47613	0.023438	2.50131	0
RL4_ECOLI	86	105	AARPQDHSQKVNKKMYRGAL	18	2298.22	540	0	0	0	2.49571	0.005787
RL4_ECOLI	86	105	AARPQDHSQKVNKKMYRGAL	18	2298.22	540	3	2.07926	0.079862	2.50107	0.008267
RL4_ECOLI	86	105	AARPQDHSQKVNKKMYRGAL	18	2298.22	540	60	3.64751	0.040933	2.50129	0.00922
RL4_ECOLI	86	105	AARPQDHSQKVNKKMYRGAL	18	2298.22	540	MAX	8.82412	0.022217	2.50243	0
RL4_ECOLI	86	105	AARPQDHSQKVNKKMYRGAL	18	2298.22	70S	0	0	0	2.46603	0.015947
RL4_ECOLI	86	105	AARPQDHSQKVNKKMYRGAL	18	2298.22	70S	3	1.96921	0.035438	2.48921	0.005212
RL4_ECOLI	86	105	AARPQDHSQKVNKKMYRGAL	18	2298.22	70S	60	3.44614	0.052902	2.48624	0.007355
RL4_ECOLI	86	105	AARPQDHSQKVNKKMYRGAL	18	2298.22	70S	MAX	8.14312	0.010205	2.4462	0
RL4_ECOLI	86	105	AARPQDHSQKVNKKMYRGAL	18	2298.22	FL50	0	0	0	2.54072	0.0144
RL4_ECOLI	86	105	AARPQDHSQKVNKKMYRGAL	18	2298.22	FL50	3	2.0082	0.025693	2.54094	0.007511
RL4_ECOLI	86	105	AARPQDHSQKVNKKMYRGAL	18	2298.22	FL50	60	3.59409	0.033545	2.52707	0.001524
RL4_ECOLI	86	105	AARPQDHSQKVNKKMYRGAL	18	2298.22	FL50	MAX	8.95931	0.019397	2.56792	0
RL4_ECOLI	86	109	AARPQDHSQKVNKKMYRGALKSIL	22	2739.52	135	0	0	0	5.34216	0.067538
RL4_ECOLI	86	109	AARPQDHSQKVNKKMYRGALKSIL	22	2739.52	135	3	1.45359	0.095564	5.16892	0.036097
RL4_ECOLI	86	109	AARPQDHSQKVNKKMYRGALKSIL	22	2739.52	135	60	2.54426	0.080468	5.26168	0.092576
RL4_ECOLI	86	109	AARPQDHSQKVNKKMYRGALKSIL	22	2739.52	135	MAX	9.21137	0.016134	5.4046	0
RL4_ECOLI	86	109	AARPQDHSQKVNKKMYRGALKSIL	22	2739.52	220	0	0	0	5.29392	0.004748
RL4_ECOLI	86	109	AARPQDHSQKVNKKMYRGALKSIL	22	2739.52	220	3	1.48035	0.082442	5.32625	0.018437
RL4_ECOLI	86	109	AARPQDHSQKVNKKMYRGALKSIL	22	2739.52	220	60	2.52974	0.191939	5.30213	0.031532
RL4_ECOLI	86	109	AARPQDHSQKVNKKMYRGALKSIL	22	2739.52	220	MAX	9.27566	0.08157	5.36996	0
RL4_ECOLI	86	109	AARPQDHSQKVNKKMYRGALKSIL	22	2739.52	400	0	0	0	5.30868	0.05146
RL4_ECOLI	86	109	AARPQDHSQKVNKKMYRGALKSIL	22	2739.52	400	3	1.7994	0.087666	5.3221	0.027873
RL4_ECOLI	86	109	AARPQDHSQKVNKKMYRGALKSIL	22	2739.52	400	60	2.79354	0.146851	5.30011	0.058044
RL4_ECOLI	86	109	AARPQDHSQKVNKKMYRGALKSIL	22	2739.52	400	MAX	10.8728	0.079799	5.33352	0
RL4_ECOLI	86	109	AARPQDHSQKVNKKMYRGALKSIL	22	2739.52	470	0	0	0	5.33348	0.010075
RL4_ECOLI	86	109	AARPQDHSQKVNKKMYRGALKSIL	22	2739.52	470	3	1.37796	0.10513	5.30699	0.047757
RL4_ECOLI	86	109	AARPQDHSQKVNKKMYRGALKSIL	22	2739.52	470	60	2.39503	0.094511	5.2425	0.083716
RL4_ECOLI	86	109	AARPQDHSQKVNKKMYRGALKSIL	22	2739.52	470	MAX	9.29453	0.005916	5.31787	0
RL4_ECOLI	86	109	AARPQDHSQKVNKKMYRGALKSIL	22	2739.52	540	0	0	0	5.34715	0.105381
RL4_ECOLI	86	109	AARPQDHSQKVNKKMYRGALKSIL	22	2739.52	540	3	1.67449	0.040075	5.33752	0.136478
RL4_ECOLI	86	109	AARPQDHSQKVNKKMYRGALKSIL	22	2739.52	540	60	2.86519	0.065084	5.30517	0.05079
RL4_ECOLI	86	109	AARPQDHSQKVNKKMYRGALKSIL	22	2739.52	540	MAX	9.90825	0.02054	5.28869	0
RL4_ECOLI	86	109	AARPQDHSQKVNKKMYRGALKSIL	22	2739.52	70S	0	0	0	5.16856	0.047171
RL4_ECOLI	86	109	AARPQDHSQKVNKKMYRGALKSIL	22	2739.52	70S	3	1.59916	0.044042	5.18771	0.015412
RL4_ECOLI	86	109	AARPQDHSQKVNKKMYRGALKSIL	22	2739.52	70S	60	2.68567	0.150721	5.16719	0.022518
RL4_ECOLI	86	109	AARPQDHSQKVNKKMYRGALKSIL	22	2739.52	FL50	0	0	0	5.31085	0.07287
RL4_ECOLI	86	109	AARPQDHSQKVNKKMYRGALKSIL	22	2739.52	FL50	3	1.36982	0.039099	5.25439	0.053676
RL4_ECOLI	86	109	AARPQDHSQKVNKKMYRGALKSIL	22	2739.52	FL50	60	2.44581	0.032301	5.21078	0.016875
RL4_ECOLI	86	109	AARPQDHSQKVNKKMYRGALKSIL	22	2739.52	FL50	MAX	8.56604	0.015509	5.48921	0
RL4_ECOLI	86	111	AARPQDHSQKVNKKMYRGALKSILSE	24	2955.59	135	0	0	0	6.76013	0.049193
RL4_ECOLI	86	111	AARPQDHSQKVNKKMYRGALKSILSE	24	2955.59	135	60	2.31359	0.098159	6.64237	0
RL4_ECOLI	86	111	AARPQDHSQKVNKKMYRGALKSILSE	24	2955.59	135	MAX	10.4609	0.098159	6.86286	0
RL4_ECOLI	86	111	AARPQDHSQKVNKKMYRGALKSILSE	24	2955.59	220	0	0	0	6.74306	0.00737
RL4_ECOLI	86	111	AARPQDHSQKVNKKMYRGALKSILSE	24	2955.59	220	3	1.331	0.125445	6.76025	0
RL4_ECOLI	86	111	AARPQDHSQKVNKKMYRGALKSILSE	24	2955.59	220	60	2.21222	0.142894	6.74702	0.030191
RL4_ECOLI	86	111	AARPQDHSQKVNKKMYRGALKSILSE	24	2955.59	220	MAX	10.5079	0.125445	6.84612	0
RL4_ECOLI	86	111	AARPQDHSQKVNKKMYRGALKSILSE	24	2955.59	400	0	0	0	6.74578	0.044254
RL4_ECOLI	86	111	AARPQDHSQKVNKKMYRGALKSILSE	24	2955.59	400	60	2.59524	0.159508	6.78627	0.00863
RL4_ECOLI	86	111	AARPQDHSQKVNKKMYRGALKSILSE	24	2955.59	400	MAX	11.1445	0.084837	6.82131	0
RL4_ECOLI	86	111	AARPQDHSQKVNKKMYRGALKSILSE	24	2955.59	470	0	0	0	6.77013	0.017271
RL4_ECOLI	86	111	AARPQDHSQKVNKKMYRGALKSILSE	24	2955.59	470	3	1.13291	0.068116	6.82876	0
RL4_ECOLI	86	111	AARPQDHSQKVNKKMYRGALKSILSE	24	2955.59	470	60	2.02294	0.074895	6.66379	0.086378
RL4_ECOLI	86	111	AARPQDHSQKVNKKMYRGALKSILSE	24	2955.59	470	MAX	10.8228	0.068116	6.75538	0
RL4_ECOLI	86	111	AARPQDHSQKVNKKMYRGALKSILSE	24	2955.59	540	0	0	0	6.76806	0.102504
RL4_ECOLI	86	111	AARPQDHSQKVNKKMYRGALKSILSE	24	2955.59	540	3	1.44081	0.071425	6.7381	0
RL4_ECOLI	86	111	AARPQDHSQKVNKKMYRGALKSILSE	24	2955.59	540	MAX	10.8989	0.071425	6.71001	0
RL4_ECOLI	86	111	AARPQDHSQKVNKKMYRGALKSILSE	24	2955.59	70S	0	0	0	6.61402	0.046055
RL4_ECOLI	86	111	AARPQDHSQKVNKKMYRGALKSILSE	24	2955.59	70S	3	1.53161	0.148009	6.64237	0
RL4_ECOLI	86	111	AARPQDHSQKVNKKMYRGALKSILSE	24	2955.59	70S	60	2.49077	0.157089	6.601	0.033634
RL4_ECOLI	86	111	AARPQDHSQKVNKKMYRGALKSILSE	24	2955.59	70S	MAX	9.54675	0.148009	6.48677	0
RL4_ECOLI	86	111	AARPQDHSQKVNKKMYRGALKSILSE	24	2955.59	FL50	0	0	0	6.74536	0.072892
RL4_ECOLI	86	111	AARPQDHSQKVNKKMYRGALKSILSE	24	2955.59	FL50	60	2.23472	0.078746	6.62396	0.035625
RL4_ECOLI	86	111	AARPQDHSQKVNKKMYRGALKSILSE	24	2955.59	FL50	MAX	10.2254	0.022453	6.91075	0
RL4_ECOLI	86	111	AARPQDHSQKVNKKMYRGALKSILSE	24	2955.59	Luc	60	NaN	NaN	6.43391	0
RL4_ECOLI	87	105	ARPQDHSQKVNKKMYRGAL	17	2227.19	135	0	0	0	2.46793	0.004983
RL4_ECOLI	87	105	ARPQDHSQKVNKKMYRGAL	17	2227.19	135	3	1.91946	0.102129	2.45455	0.00865
RL4_ECOLI	87	105	ARPQDHSQKVNKKMYRGAL	17	2227.19	135	60	3.16509	0.096612	2.46787	0.013384
RL4_ECOLI	87	105	ARPQDHSQKVNKKMYRGAL	17	2227.19	135	MAX	7.75027	0.030706	2.49441	0
RL4_ECOLI	87	105	ARPQDHSQKVNKKMYRGAL	17	2227.19	220	0	0	0	2.49351	0.008072
RL4_ECOLI	87	105	ARPQDHSQKVNKKMYRGAL	17	2227.19	220	3	1.81854	0.064212	2.50093	0.004827
RL4_ECOLI	87	105	ARPQDHSQKVNKKMYRGAL	17	2227.19	220	60	3.13024	0.126146	2.48882	0.014944
RL4_ECOLI	87	105	ARPQDHSQKVNKKMYRGAL	17	2227.19	220	MAX	7.00836	0.051119	2.50476	0
RL4_ECOLI	87	105	ARPQDHSQKVNKKMYRGAL	17	2227.19	400	0	0	0	2.49895	0.002439
RL4_ECOLI	87	105	ARPQDHSQKVNKKMYRGAL	17	2227.19	400	3	1.82002	0.064738	2.50595	0.00271
RL4_ECOLI	87	105	ARPQDHSQKVNKKMYRGAL	17	2227.19	400	60	3.04847	0.051178	2.49463	0
RL4_ECOLI	87	105	ARPQDHSQKVNKKMYRGAL	17	2227.19	400	MAX	7.12613	0.051178	2.51117	0
RL4_ECOLI	87	105	ARPQDHSQKVNKKMYRGAL	17	2227.19	470	0	0	0	2.49163	0.007409
RL4_ECOLI	87	105	ARPQDHSQKVNKKMYRGAL	17	2227.19	470	3	1.85706	0.101887	2.49373	0.006946
RL4_ECOLI	87	105	ARPQDHSQKVNKKMYRGAL	17	2227.19	470	60	2.84216	0.148773	2.47087	0.023257
RL4_ECOLI	87	105	ARPQDHSQKVNKKMYRGAL	17	2227.19	470	MAX	6.83843	0.080471	2.50103	0
RL4_ECOLI	87	105	ARPQDHSQKVNKKMYRGAL	17	2227.19	540	0	0	0	2.49046	0.007932
RL4_ECOLI	87	105	ARPQDHSQKVNKKMYRGAL	17	2227.19	540	3	1.75329	0.063434	2.4977	0.009552
RL4_ECOLI	87	105	ARPQDHSQKVNKKMYRGAL	17	2227.19	540	60	2.9441	0.071273	2.49804	0.011583
RL4_ECOLI	87	105	ARPQDHSQKVNKKMYRGAL	17	2227.19	540	MAX	7.23086	0.03892	2.5158	0
RL4_ECOLI	87	105	ARPQDHSQKVNKKMYRGAL	17	2227.19	70S	0	0	0	2.45696	0.013264
RL4_ECOLI	87	105	ARPQDHSQKVNKKMYRGAL	17	2227.19	70S	3	1.77768	0.094325	2.48581	0.009655
RL4_ECOLI	87	105	ARPQDHSQKVNKKMYRGAL	17	2227.19	70S	60	3.14387	0.034694	2.48358	0.012449
RL4_ECOLI	87	105	ARPQDHSQKVNKKMYRGAL	17	2227.19	70S	MAX	6.83791	0.024899	2.44114	0
RL4_ECOLI	87	105	ARPQDHSQKVNKKMYRGAL	17	2227.19	FL50	0	0	0	2.52894	0.015956
RL4_ECOLI	87	105	ARPQDHSQKVNKKMYRGAL	17	2227.19	FL50	3	1.72629	0.043559	2.53835	0.004481
RL4_ECOLI	87	105	ARPQDHSQKVNKKMYRGAL	17	2227.19	FL50	60	3.1039	0.038528	2.52095	0.002369
RL4_ECOLI	87	105	ARPQDHSQKVNKKMYRGAL	17	2227.19	FL50	MAX	7.59566	0.002577	2.59449	0
RL4_ECOLI	89	113	PQDHSQKVNKKMYRGALKSILSELV	23	2869.57	135	0	0	0	23.3691	0.015153
RL4_ECOLI	89	113	PQDHSQKVNKKMYRGALKSILSELV	23	2869.57	135	3	9.57265	0.038563	23.2658	0.005767
RL4_ECOLI	89	113	PQDHSQKVNKKMYRGALKSILSELV	23	2869.57	135	60	11.136	0.26122	23.2293	0.009536
RL4_ECOLI	89	113	PQDHSQKVNKKMYRGALKSILSELV	23	2869.57	220	0	0	0	23.5962	0.006166
RL4_ECOLI	89	113	PQDHSQKVNKKMYRGALKSILSELV	23	2869.57	220	3	9.82785	0.082799	23.4878	0.011308
RL4_ECOLI	89	113	PQDHSQKVNKKMYRGALKSILSELV	23	2869.57	220	60	11.1884	0.219409	23.4583	0.005805
RL4_ECOLI	89	113	PQDHSQKVNKKMYRGALKSILSELV	23	2869.57	400	0	0	0	23.6216	0.013188
RL4_ECOLI	89	113	PQDHSQKVNKKMYRGALKSILSELV	23	2869.57	400	3	9.40854	0.164313	23.5456	0.007173
RL4_ECOLI	89	113	PQDHSQKVNKKMYRGALKSILSELV	23	2869.57	400	60	10.7415	0.271546	23.5181	0.019022
RL4_ECOLI	89	113	PQDHSQKVNKKMYRGALKSILSELV	23	2869.57	470	0	0	0	23.55	0.018857
RL4_ECOLI	89	113	PQDHSQKVNKKMYRGALKSILSELV	23	2869.57	470	3	9.50946	0.228688	23.5397	0.004358
RL4_ECOLI	89	113	PQDHSQKVNKKMYRGALKSILSELV	23	2869.57	470	60	10.9676	0.369429	23.5533	0.001185
RL4_ECOLI	89	113	PQDHSQKVNKKMYRGALKSILSELV	23	2869.57	540	0	0	0	23.5685	0.004473
RL4_ECOLI	89	113	PQDHSQKVNKKMYRGALKSILSELV	23	2869.57	540	3	9.79889	0.030676	23.4875	0.005213
RL4_ECOLI	89	113	PQDHSQKVNKKMYRGALKSILSELV	23	2869.57	540	60	11.7266	0.026158	23.4208	0
RL4_ECOLI	89	113	PQDHSQKVNKKMYRGALKSILSELV	23	2869.57	70S	0	0	0	23.5336	0.017334
RL4_ECOLI	89	113	PQDHSQKVNKKMYRGALKSILSELV	23	2869.57	70S	3	9.88018	0.104332	23.43	0.015038
RL4_ECOLI	89	113	PQDHSQKVNKKMYRGALKSILSELV	23	2869.57	70S	60	11.376	0.071882	23.3933	0.008099
RL4_ECOLI	89	113	PQDHSQKVNKKMYRGALKSILSELV	23	2869.57	FL50	0	0	0	23.7752	0.076273
RL4_ECOLI	89	113	PQDHSQKVNKKMYRGALKSILSELV	23	2869.57	FL50	3	9.91186	0.042666	23.6222	0.055897
RL4_ECOLI	89	113	PQDHSQKVNKKMYRGALKSILSELV	23	2869.57	FL50	60	11.5337	0.074005	23.554	0.108342
RL4_ECOLI	104	130	ALKSILSELVRQDRLIVVEKFSVEAPK	25	3067.79	135	0	0	0	9.8843	0.019595
RL4_ECOLI	104	130	ALKSILSELVRQDRLIVVEKFSVEAPK	25	3067.79	135	3	4.29635	0.049953	9.77823	0.033619
RL4_ECOLI	104	130	ALKSILSELVRQDRLIVVEKFSVEAPK	25	3067.79	135	60	5.92273	0.107764	9.75948	0.007377
RL4_ECOLI	104	130	ALKSILSELVRQDRLIVVEKFSVEAPK	25	3067.79	220	0	0	0	9.94529	0.011726
RL4_ECOLI	104	130	ALKSILSELVRQDRLIVVEKFSVEAPK	25	3067.79	220	3	4.45986	0.065637	9.94786	0.042454
RL4_ECOLI	104	130	ALKSILSELVRQDRLIVVEKFSVEAPK	25	3067.79	220	60	5.99962	0.093799	9.91385	0.028558
RL4_ECOLI	104	130	ALKSILSELVRQDRLIVVEKFSVEAPK	25	3067.79	400	0	0	0	9.90297	0.042973
RL4_ECOLI	104	130	ALKSILSELVRQDRLIVVEKFSVEAPK	25	3067.79	400	3	4.53035	0.066929	9.91469	0.032795
RL4_ECOLI	104	130	ALKSILSELVRQDRLIVVEKFSVEAPK	25	3067.79	400	60	6.10323	0.172271	9.92287	0.057744
[truncated: 553 more rows]

## Sheet: uL4
	uL4
	bRNC uL4 minus 70S ribosomes (ΔDa)
					1-135 bRNC		1-220 bRNC		1-400 bRNC		1-470 bRNC		1-540 bRNC		FL50 bRNC
	Sequence	Start	End	Num Exchangers	ΔDa at 3 min	ΔDa at 3 min SD	ΔDa at 3 min	ΔDa at 3 min SD	ΔDa at 3 min	ΔDa at 3 min SD	ΔDa at 3 min	ΔDa at 3 min SD	ΔDa at 3 min	ΔDa at 3 min SD	ΔDa at 3 min	ΔDa at 3 min SD
	MELVL	1	5	4	-0.04811	0.058765	-0.071376	0.049965	-0.14783	0.052383	-0.119791	0.053876	-0.064793	0.055666	-0.05634	0.054566
	VLKDAQSAL	4	12	8	-0.044556	0.169698	0.117891	0.168747	-0.368278	0.214464	-0.125142	0.225722	0.113049	0.168974	-0.092083	0.164082
	TVSETTFGRD	13	22	9	-0.190278	0.20916	0.055295	0.101381	-0.320707	0.15921	-0.30523	0.196179	-0.080287	0.122956	-0.214865	0.197831
	TVSETTFGRDFNE	13	25	12	-0.178922	0.084608	0.03307	0.091634	-0.308477	0.116052	-0.232115	0.054343	0.049616	0.119535	-0.184786	0.118414
	TVSETTFGRDFNEAL	13	27	14	-0.244472	0.22017	0.046245	0.217558	-0.26767	0.217143	-0.249578	0.235628	-0.021361	0.197467	-0.119422	0.188086
	TVSETTFGRDFNEALVHQ	13	30	17	0.21517	0.167497	0.051765	0.134288	-0.314984	0.142565	-0.134483	0.199016	0.151006	0.126276	-0.13481	0.182623
	TVSETTFGRDFNEALVHQVVVA	13	34	21	-0.170461	0.180234	0.05796	0.211029	-0.32673	0.193822	-0.101785	0.18209	0.117342	0.207097	-0.125161	0.228292
	FNEALVHQ	23	30	7	0.062044	0.061	0.000788	0.063165	0.017073	0.072571	-0.01372	0.074734	0.000962	0.054068	-0.015696	0.05043
	FNEALVHQVVVA	23	34	11	-0.093434	0.053589	-0.109309	0.044076	0.002452	0.071914	-0.029955	0.062117	-0.063727	0.061074	0.011055	0.100551
	VVVAYAAGARQG	31	42	11	-0.426064	0.110596	-0.42884	0.096669	-0.320503	0.128419	-0.409737	0.09713	-0.40301	0.095028	-0.464522	0.093481
	TRAEVTGSG	48	56	8	0.028989	0.05623	0.010506	0.044339	0.208635	0.060526	0.022259	0.04892	0.103032	0.04045	0.044369	0.043851
	TGSGKKPWRQKGTGRARSGSIKSPIWRSGG	53	82	27	-0.738533	0.437885	-0.644093	0.239596	-0.746648	0.318666	-0.44577	0.246566	-0.907095	0.557505	-0.534171	0.262221
	GTGRARSGSIKSPIWRSGG	64	82	17	0.056648	0.117188	-0.053224	0.152241	0.006077	0.061152	-0.119403	0.055868	0.089832	0.137515	0.014009	0.0721
	RARSGSIKSPIWRSGGVTFAAR	67	88	20	-0.31034	0.077366	-0.146462	0.096236	-0.027884	0.074961	-0.36556	0.112752	-0.143003	0.071692	-0.263549	0.13023
	PIWRSGGVTFAARPQDHSQKVN	76	97	19	-0.609113	0.133336	-0.426314	0.176916	-0.39397	0.196056	-0.535423	0.257976	-0.325074	0.355695	-0.318519	0.217052
	GVTFAARPQDHSQKVNKKMYRG	82	103	20	0.186673	0.086209	0.073698	0.086204	0.052595	0.068986	-0.011128	0.185225	0.132394	0.119967	0.073696	0.138637
	VTFAARPQDHSQK	83	95	11	0.056746	0.171216	-0.074487	0.340025	-0.304815	0.168664	-0.032821	0.263135	-0.076424	0.198233	0.108008	0.237404
	VTFAARPQDHSQKVNKKMYRGAL	83	105	21	-0.235837	0.048447	-0.220084	0.061483	-0.069049	0.038552	-0.36132	0.13113	0.045835	0.079889	-0.274393	0.031657
	AARPQDHSQKVNKKMYRGAL	86	105	18	0.000289	0.127764	-0.04866	0.105495	-0.021389	0.065833	-0.077646	0.043488	0.110053	0.087372	0.038993	0.043772
	AARPQDHSQKVNKKMYRGALKSIL	86	109	22	-0.145566	0.105224	-0.118813	0.093468	0.200239	0.098107	-0.221199	0.113982	0.075332	0.059546	-0.229345	0.058893
	AARPQDHSQKVNKKMYRGALKSILSE	86	111	24	NaN	NaN	-0.200605	0.194018	NaN	NaN	-0.398698	0.162931	-0.090798	0.164342	NaN	NaN
	ARPQDHSQKVNKKMYRGAL	87	105	17	0.141771	0.139023	0.040856	0.114107	0.042333	0.114403	0.079378	0.138846	-0.024394	0.11367	-0.0514	0.103896
	PQDHSQKVNKKMYRGALKSILSELV	89	113	23	-0.307525	0.11123	-0.052326	0.133194	-0.471636	0.194638	-0.370721	0.251363	-0.081293	0.108748	0.03168	0.112719
	ALKSILSELVRQDRLIVVEKFSVEAPK	104	130	25	-0.78233	0.065215	-0.618815	0.077884	-0.548329	0.078975	-0.504085	0.105865	-0.177918	0.056492	-0.740458	0.270512
	IVVEKF	119	124	5	-0.104999	0.065494	0.014982	0.072629	-0.17815	0.05392	-0.13833	0.076349	-0.04715	0.070651	-0.093185	0.051565
	IVVEKFSVEAPKTKL	119	133	13	-0.181779	0.046024	-0.019929	0.037306	-0.256401	0.079205	-0.275174	0.142032	0.019928	0.058828	-0.224773	0.069306
	VVEKFSVEAPKTKL	120	133	12	-0.091408	0.090536	-0.011479	0.070336	-0.178997	0.075406	-0.126191	0.079303	0.06885	0.079568	-0.001129	0.084492
	LAQKLKDMAL	134	143	9	-0.234986	0.046149	-0.057447	0.089454	-0.11745	0.155161	-0.095923	0.067494	-0.015929	0.055847	0.000867	0.097678
	VLIITGEL	146	153	7	-0.016306	0.025549	0.050544	0.023386	-0.097237	0.053057	-0.049883	0.072175	0.018659	0.027866	-0.019514	0.029689
	LIITGEL	147	153	6	0.000624	0.062105	0.031222	0.037213	-0.073834	0.034116	-0.003057	0.072414	0.078137	0.053494	-0.004854	0.032346
	IITGEL	148	153	5	-0.01438	0.049645	0.143331	0.087584	-0.050937	0.075789	-0.130451	0.089631	0.06953	0.052397	-0.003868	0.089999
	IITGELDENL	148	157	9	-0.075857	0.101022	-0.072868	0.102432	-0.252134	0.120874	-0.170412	0.144025	0.043945	0.103293	-0.141635	0.093171
	DENLFL	154	159	5	0.007142	0.039689	-0.026444	0.025296	0.02323	0.036042	-0.021781	0.035684	0.060124	0.064911	-0.021758	0.034433
	DENLFLAARNLHKVDVRD	154	171	17	0.052128	0.103371	0.048892	0.09435	0.093785	0.08097	-0.08194	0.085879	0.1706	0.18525	0.132115	0.150082
	FLAARNLHKVDVRDATGID	158	176	18	0.003457	0.116139	0.031609	0.107709	-0.044585	0.098811	-0.050203	0.118302	0.107302	0.121901	0.040104	0.112382
	FLAARNLHKVDVRDATGIDPVSL	158	180	21	0.107708	0.061496	0.06231	0.072512	-0.046385	0.047139	0.051047	0.09054	0.188507	0.066884	-0.019438	0.043883
	AARNLHKVDVRDATGIDPV	160	178	17	-0.499246	0.102537	-0.160819	0.145429	-0.702107	0.196899	-0.622357	0.291011	-0.356179	0.218278	-0.535203	0.260601
	AARNLHKVDVRDATGIDPVSL	160	180	19	0.08524	0.07378	-0.133881	0.147681	0.370636	0.136326	-0.2816	0.162548	-0.054968	0.079615	-0.575481	0.119391
	AARNLHKVDVRDATGIDPVSLIAFDKVV	160	187	26	NaN	NaN	0.051554	0.250922	0.334261	0.271255	-0.012209	0.277331	0.194637	0.280854	0.015396	0.243616
	ARNLHKVDVRDATGIDPVSLI	161	181	19	0.01749	0.131554	0.032939	0.088444	0.060225	0.091232	-0.099464	0.095968	0.071735	0.103001	-0.066022	0.09574
	RDATGIDPVSL	170	180	9	0.054024	0.100507	-0.047219	0.07728	-0.170945	0.067985	-0.029921	0.070917	-0.072475	0.100393	-0.028373	0.10195
	IAFDKVVM	181	188	7	-0.112935	0.124538	-0.254775	0.216925	-0.073485	0.174011	-0.067234	0.106183	-0.158884	0.119173	-0.022237	0.09918
	DKVVMTADAVKQVEEM	184	199	15	0.152254	0.164708	-0.169845	0.132916	0.196761	0.085573	-0.066911	0.170983	0.064547	0.162358	-0.025313	0.064348
	DKVVMTADAVKQVEEMLA	184	201	17	-0.114568	0.134329	-0.055578	0.131608	-0.059184	0.124401	-0.145623	0.146875	-0.055504	0.214	-0.03798	0.136758
	TADAVKQVEEM	189	199	10	0.043559	0.097892	0.040369	0.092037	-0.029535	0.043767	-0.027779	0.052327	0.091525	0.073387	0.032152	0.10428
	TADAVKQVEEMLA	189	201	12	-0.04066	0.109952	-0.027792	0.171123	-0.013278	0.135129	0.016705	0.128083	0.047834	0.139833	0.024213	0.117577

## Sheet: uL22
	uL22
	bRNC uL22 minus 70S ribosomes (ΔDa)
					1-135 bRNC		1-220 bRNC		1-400 bRNC		1-470 bRNC		1-540 bRNC		FL50 bRNC
	Sequence	Start	End	Num Exchangers	ΔDa at 3 min	ΔDa at 3 min SD	ΔDa at 3 min	ΔDa at 3 min SD	ΔDa at 3 min	ΔDa at 3 min SD	ΔDa at 3 min	ΔDa at 3 min SD	ΔDa at 3 min	ΔDa at 3 min SD	ΔDa at 3 min	ΔDa at 3 min SD
	METIAKHRHARSSAQKVRL	1	19	18	-0.17602	0.033857	-0.133077	0.279449	0.006041	0.085146	-0.260803	0.177999	0.203612	0.070924	0.044556	0.033741
	RSSAQKVRLVADLIRG	11	26	15	0.110857	0.109491	0.050035	0.122562	0.0486	0.107282	-0.08641	0.125891	0.101049	0.11942	0.026313	0.115542
	VADLIRGKKVSQAL	20	33	13	-0.462109	0.066385	-0.142143	0.126033	0.015975	0.118509	-0.369533	0.07375	-0.146693	0.050498	-0.267457	0.05386
	ADLIRGKKVSQAL	21	33	12	-0.149697	0.053915	0.025724	0.045694	-0.046404	0.078961	-0.122442	0.123523	-0.089455	0.056117	0.078026	0.05376
	TYTNKKAAVLVKKVLESAIANAEHNDGA	37	64	27	-0.047939	0.218639	-0.11856	0.223537	0.130027	0.221174	-0.337345	0.184045	-0.201154	0.182748	-0.2041	0.158219
	AVLVKKVLESAIANAEHNDGADID	44	67	23	-0.263385	0.091888	-0.008662	0.177419	-0.186641	0.172133	-0.227267	0.176927	0.035203	0.140931	-0.081627	0.252325
	VKKVLESAIANAEHNDGAD	47	65	18	-0.146139	0.042053	-0.117633	0.056928	-0.082451	0.092589	-0.146194	0.04726	0.048636	0.049014	-0.090741	0.040411
	VKKVLESAIANAEHNDGADIDD	47	68	21	-0.137126	0.100759	0.049112	0.118687	0.041423	0.077566	-0.225806	0.115588	0.279732	0.082703	-0.285975	0.07975
	VKKVLESAIANAEHNDGADIDDL	47	69	22	-0.389411	0.137443	-0.218854	0.192211	-0.114244	0.124912	-0.445137	0.10595	0.00305	0.136277	-0.337737	0.08419
	IANAEHNDGADIDDL	55	69	14	-0.132788	0.065343	-0.022194	0.077535	-0.180857	0.083701	-0.088818	0.099773	-0.008423	0.07699	-0.090781	0.070924
	DDLKVTKIFVDEGPSMKRIMPRAKGRA	67	93	24	-1.6205	0.189236	-1.9016	0.14224	-1.84773	0.238824	-1.97897	0.158996	-1.58438	0.173192	-1.98546	0.182027
	IFVDEGPSMKRIMPRAKGRADR	74	95	19	-0.115138	0.272482	-0.062672	0.225343	-0.245975	0.249465	-0.214365	0.33584	-0.08454	0.264554	-0.142173	0.275246
	FVDEGPSM	75	82	6	-0.054074	0.05003	-0.059471	0.043181	-0.005879	0.03702	-0.044874	0.03201	-0.03538	0.042527	-0.038505	0.047989
	KGRADRILKRTSH	90	102	12	0.051048	0.070623	0.003194	0.073533	0.123005	0.076333	-0.021877	0.05826	0.006893	0.06256	0.00761	0.065186

## Sheet: uL23
	uL23
	bRNC uL23 minus 70S ribosomes (ΔDa)
					1-135 bRNC		1-220 bRNC		1-400 bRNC		1-470 bRNC		1-540 bRNC		FL50 bRNC
	Sequence	Start	End	Num Exchangers	ΔDa at 3 min	ΔDa at 3 min SD	ΔDa at 3 min	ΔDa at 3 min SD	ΔDa at 3 min	ΔDa at 3 min SD	ΔDa at 3 min	ΔDa at 3 min SD	ΔDa at 3 min	ΔDa at 3 min SD	ΔDa at 3 min	ΔDa at 3 min SD
	LKVLRAPHVSEKASTAMEKSNT	8	29	20	-1.52171	0.110364	-0.360719	0.218275	-0.500134	0.13613	-0.485263	0.320308	-0.166488	0.143865	-0.606403	0.227595
	IVLKVAKDATKAEIKA	30	45	15	0.013416	0.070507	-0.038835	0.069301	0.087299	0.078784	0.025211	0.101913	0.121978	0.072342	0.073731	0.082073
	IVLKVAKDATKAEIKAAVQKL	30	50	20	0.091925	0.182844	-0.004466	0.173733	0.176468	0.176486	0.037416	0.188808	0.254303	0.168383	-0.015609	0.169012
	VLKVAKDATKAEIKAAVQKL	31	50	19	0.445325	0.069337	0.415632	0.106351	0.22099	0.08304	0.239414	0.150189	0.130204	0.086364	0.471489	0.06786
	KVAKDATKAEIKAAVQKL	33	50	17	-0.207203	0.045159	-0.165	0.052309	0.073766	0.025061	-0.114293	0.031834	0.074015	0.047585	-0.14652	0.028311
	KVAKDATKAEIKAAVQKLFE	33	52	19	0.010256	0.164876	-0.032617	0.162234	-0.030481	0.203107	0.164203	0.167084	-0.121561	0.174401	0.123386	0.16936
	EIKAAVQKLFEVEVEVVNTLVVKGK	42	66	24	0.155922	0.120001	-0.030872	0.100395	-0.02417	0.077975	-0.00442	0.052855	-0.248987	0.058266	0.198156	0.046241
	LFEVEVEVVNTLVVKGKVKRHG	50	71	21	-0.854931	0.111069	-0.753491	0.159137	-0.315303	0.071063	-1.00084	0.168095	-0.176294	0.059483	-0.966258	0.1101
	FEVEVE	51	56	5	0.018971	0.009915	0.057408	0.020273	-0.005583	0.021049	-0.004365	0.049315	0.013936	0.060232	0.009764	0.05312
	VEVVNTL	55	61	6	-0.067916	0.049181	0.013824	0.045541	0.04329	0.04665	-0.014885	0.035021	-0.012484	0.055839	0.005571	0.042489
	VVKGKVKRHGQRIGRRSDWKKAYVTL	62	87	25	-0.682252	0.184153	-0.657682	0.134979	-0.649279	0.109599	-1.07087	0.201934	-0.257404	0.112298	-1.158	0.071395
	RHGQRIGRRSDWKKAYVTLKEGQNL	69	93	24	-0.593173	0.209572	-0.005429	0.272999	-0.306144	0.315074	-0.509206	0.309011	0.046661	0.21883	-0.419699	0.335823
	KEGQNLDF	88	95	7	-0.027054	0.08712	0.139318	0.083785	-0.268549	0.166184	-0.07418	0.227092	0.152917	0.098515	-0.166292	0.108379
	KEGQNLDFVGGAE	88	100	12	-0.073961	0.063015	0.054525	0.038832	-0.315836	0.072445	-0.146809	0.1443	0.099438	0.057644	-0.044746	0.072315

## Sheet: uL24
	uL24
	bRNC uL24 minus 70S ribosomes (ΔDa)
					1-135 bRNC		1-220 bRNC		1-400 bRNC		1-470 bRNC		1-540 bRNC		FL50 bRNC
	Sequence	Start	End	Num Exchangers	ΔDa at 3 min	ΔDa at 3 min SD	ΔDa at 3 min	ΔDa at 3 min SD	ΔDa at 3 min	ΔDa at 3 min SD	ΔDa at 3 min	ΔDa at 3 min SD	ΔDa at 3 min	ΔDa at 3 min SD	ΔDa at 3 min	ΔDa at 3 min SD
	VIVLTGKDKGKRGKVKNVLSSGKVIVE	11	37	26	-0.143979	0.110563	0.009702	0.102735	0.06348	0.151048	-0.103499	0.142425	0.023987	0.101738	-0.059146	0.140657
	VIVLTGKDKGKRGKVKNVLSSGKVIVEGIN	11	40	29	-0.429912	0.095845	-0.189375	0.076799	-0.202232	0.08308	-0.412133	0.078467	-0.182117	0.106495	-0.282176	0.079575
	IVLTGKDKGKRGKVKNVLSSGKVIVE	12	37	25	-0.281548	0.075846	-0.186318	0.092049	-0.140555	0.108198	-0.229538	0.14103	-0.008386	0.119193	-0.191355	0.097394
	IVLTGKDKGKRGKVKNVLSSGKVIVEGIN	12	40	28	-0.356599	0.09965	-0.085481	0.105831	-0.073248	0.107842	-0.272761	0.122936	0.025829	0.047465	-0.00556	0.06736
	VLTGKDKGKRGKVKNVLSSGKVI	13	35	22	-0.473728	0.197127	-0.139307	0.104846	-0.23213	0.145051	-0.321404	0.150393	-0.058879	0.145664	-0.395138	0.257916
	TGKDKGKRGKVKNVLSSGKV	15	34	19	0.190172	0.120454	-0.075537	0.132698	0.066267	0.14324	-0.029039	0.167028	0.214357	0.118993	-0.136194	0.106538
	VEGINLVKKHQKPVPALNQPGGIVEK	36	61	22	-1.05247	0.099982	-0.91973	0.175027	-0.675996	0.091032	-1.26472	0.14918	-0.708741	0.092214	-1.10397	0.133503
	LVKKHQKPVPALNQPGGIVE	41	60	16	-0.71196	0.088411	-0.619155	0.08859	-0.542314	0.198344	-0.874119	0.20697	0.024886	0.091555	-0.655003	0.104122
	LVKKHQKPVPALNQPGGIVEKEAA	41	64	20	-0.467961	0.085456	-0.149097	0.108081	-0.416726	0.065764	-0.550861	0.211862	-0.001255	0.05768	-0.547629	0.155724
	VKKHQKPVPALNQPGGIVE	42	60	15	-0.484747	0.149107	-0.609632	0.109254	-0.563376	0.116521	-0.814509	0.178113	0.149235	0.127957	-0.511697	0.115183
	VKKHQKPVPALNQPGGIVEKEAA	42	64	19	-0.529381	0.169961	-0.247584	0.205666	-0.499129	0.186026	-0.693121	0.312476	-0.053402	0.141292	-0.687411	0.204728
	PGGIVEKEAAIQVSNVAIFNAATGKADRVGFRFEDGKKV	55	93	37	-0.550282	0.172805	-0.305494	0.239952	-0.215472	0.216391	-0.582922	0.184957	-0.041344	0.23845	-0.633625	0.370901
	VEKEAA	59	64	5	-0.10694	0.090618	0.036586	0.054544	-0.075902	0.132456	-0.209671	0.084916	0.033272	0.063575	-0.211404	0.059369
	SNVAIFNAATGKADRVGFRF	68	87	19	0.115592	0.13206	-0.017879	0.199197	-0.326586	0.149339	-0.172799	0.290649	-0.074433	0.175655	0.115623	0.121453
	VAIFNAATGKADRVGF	70	85	15	-0.104708	0.068323	-0.09403	0.098665	-0.164159	0.059541	-0.091507	0.061135	-0.181083	0.075681	-0.18232	0.086353
	FNAATGKADRVGF	73	85	12	-0.406185	0.104212	-0.148274	0.08893	-0.02514	0.089284	-0.287087	0.106777	0.074353	0.097102	-0.046344	0.08377
	FNAATGKADRVGFRFEDGKKVRF	73	95	22	0.002431	0.151991	0.067512	0.170676	-0.028184	0.147703	0.133559	0.148093	0.414	0.156278	0.260882	0.154232
	NAATGKADRVGF	74	85	11	-0.357184	0.071863	-0.204157	0.088104	-0.125753	0.080511	-0.261747	0.107082	-0.062578	0.085932	-0.25086	0.119889
	VGFRFEDGKKVRFFKSN	83	99	16	-0.206483	0.114012	0.000943	0.100238	-0.229624	0.103165	-0.223379	0.120283	0.028509	0.121651	0.036318	0.123338

## Sheet: uL29
	uL29
	bRNC uL29 minus 70S ribosomes (ΔDa)
					1-135 bRNC		1-220 bRNC		1-400 bRNC		1-470 bRNC		1-540 bRNC		FL50 bRNC
	Sequence	Start	End	Num Exchangers	ΔDa at 3 min	ΔDa at 3 min SD	ΔDa at 3 min	ΔDa at 3 min SD	ΔDa at 3 min	ΔDa at 3 min SD	ΔDa at 3 min	ΔDa at 3 min SD	ΔDa at 3 min	ΔDa at 3 min SD	ΔDa at 3 min	ΔDa at 3 min SD
	MKAKELREKSVEEL	1	14	13	-0.386358	0.145972	-0.293394	0.201944	-0.574903	0.247529	-0.602196	0.515275	0.227448	0.33088	0.221521	0.18689
	MKAKELREKSVEELNTEL	1	18	17	-0.10604	0.123505	0.046941	0.143843	-0.476294	0.184022	-0.192361	0.201542	0.174256	0.124131	-0.13544	0.117512
	LREQFNL	22	28	6	0.048021	0.073201	0.069878	0.081266	0.008725	0.073066	0.086481	0.075637	0.004551	0.1029	0.035631	0.10456
	RMQAASGQLQQSHL	29	42	13	-1.20155	0.134273	-0.492235	0.205049	-0.641814	0.126349	-0.823769	0.160451	-0.27374	0.108372	-0.637213	0.153789
	QAASGQLQQSHL	31	42	11	-0.501642	0.166313	-0.1436	0.163777	-0.432768	0.24929	-0.14785	0.247147	-0.149035	0.167915	-0.284496	0.253319
	LKQVRRDVARVKTLL	43	57	14	-0.008485	0.103772	-0.002932	0.069233	0.049326	0.061469	0.018702	0.069347	0.075717	0.09164	-0.014037	0.065745
	LKQVRRDVARVKTLLNEKAGA	43	63	20	-0.049984	0.068013	-0.146516	0.081099	0.050999	0.04584	-0.229552	0.100827	-0.03198	0.107625	-0.310146	0.065722
