# Supplementary material for: The human ribosome modulates multidomain protein biogenesis by delaying cotranslational domain docking
Source: Nat Struct Mol Biol. 2025 Sep 19;32(11):2296–307. doi: 10.1038/s41594-025-01676-5 (PMC12618258; doi:10.1038/s41594-025-01676-5)
Supplement: Supplementary file 11 — Combined statistical source data. [file 41594_2025_1676_MOESM11_ESM.xlsx]

## Sheet: Figure 4B
	FLuc (0.82 mg/mL in 0.2 cm demountable)						Isolated NS (0.15 mg/mL in 1 cm cell)						Deconvolution
	Wavelength (nm)	mdeg	HT	MRE			Wavelength (nm)	mdeg	HT	MRE			SDP48 database		% Secondary structure
	260	-0.645141	243.749	-432.717			260	-0.44364	213.029	-17.336			Protein	Programme	Helix	Sheet	Turn	Unordered
	259.8	-0.649875	243.882	-435.892			259.8	-0.41262	213.304	5.412			FLuc	PDB estimated*	30.5	14.2	21.6	33.7
	259.6	-0.687406	244.017	-461.065			259.6	-0.38628	213.575	24.728				CDSTR	22.2	25	20.1	32.5
	259.4	-0.686658	244.152	-460.563			259.4	-0.37995	213.843	29.37				CONTINILL	23.4	24.5	17.7	34.4
	259.2	-0.644698	244.286	-432.419			259.2	-0.38358	214.115	26.708				SELCON3	16.6	32.8	21.8	27.7
	259	-0.607829	244.414	-407.69			259	-0.35653	214.391	46.5447			NS	PDB estimated*	24.7	23.5	16.5	35.3
	258.8	-0.573458	244.539	-384.636			258.8	-0.3418	214.666	57.3467				CDSTR	4.4	38.5	20.9	35.4
	258.6	-0.549616	244.661	-368.645			258.6	-0.33297	214.939	63.822				CONTINILL	6	40.3	20.4	33.3
	258.4	-0.56323	244.786	-377.776			258.4	-0.31542	215.213	76.692				SELCON3	3.7	35.3	12.9	33.6
	258.2	-0.600031	244.916	-402.46			258.2	-0.35664	215.484	46.464
	258	-0.622915	245.049	-417.809			258	-0.40903	215.756	8.04467
	257.8	-0.622217	245.187	-417.341			257.8	-0.43061	216.033	-7.78067
	257.6	-0.633447	245.317	-424.873			257.6	-0.45483	216.309	-25.542
	257.4	-0.632973	245.443	-424.555			257.4	-0.4473	216.581	-20.02
	257.2	-0.601257	245.564	-403.282			257.2	-0.42973	216.851	-7.13533
	257	-0.609191	245.683	-408.604			257	-0.43452	217.118	-10.648
	256.8	-0.617114	245.805	-413.918			256.8	-0.45389	217.392	-24.8527
	256.6	-0.581915	245.931	-390.309			256.6	-0.45697	217.672	-27.1113
	256.4	-0.618081	246.058	-414.567			256.4	-0.47276	217.952	-38.6907
	256.2	-0.641841	246.181	-430.503			256.2	-0.47635	218.23	-41.3233
	256	-0.640762	246.311	-429.779			256	-0.47588	218.503	-40.9787
	255.8	-0.63783	246.435	-427.813			255.8	-0.48787	218.771	-49.7713
	255.6	-0.625774	246.559	-419.726			255.6	-0.4654	219.044	-33.2933
	255.4	-0.625575	246.69	-419.593			255.4	-0.44064	219.327	-15.136
	255.2	-0.610982	246.818	-409.805			255.2	-0.42716	219.612	-5.25067
	255	-0.611022	246.948	-409.832			255	-0.40613	219.896	10.1713
	254.8	-0.596473	247.082	-400.073			254.8	-0.42997	220.178	-7.31133
	254.6	-0.585595	247.212	-392.777			254.6	-0.45718	220.46	-27.2653
	254.4	-0.584917	247.341	-392.322			254.4	-0.4616	220.744	-30.5067
	254.2	-0.626057	247.467	-419.916			254.2	-0.43837	221.032	-13.4713
	254	-0.677738	247.591	-454.58			254	-0.45031	221.324	-22.2273
	253.8	-0.702556	247.714	-471.227			253.8	-0.46254	221.61	-31.196
	253.6	-0.732021	247.84	-490.99			253.6	-0.47159	221.891	-37.8327
	253.4	-0.740168	247.973	-496.454			253.4	-0.51572	222.173	-70.1947
	253.2	-0.709431	248.109	-475.838			253.2	-0.55646	222.457	-100.071
	253	-0.699914	248.243	-469.455			253	-0.58503	222.744	-121.022
	252.8	-0.682219	248.375	-457.586			252.8	-0.58735	223.036	-122.723
	252.6	-0.684632	248.5	-459.204			252.6	-0.57283	223.328	-112.075
	252.4	-0.678927	248.629	-455.378			252.4	-0.52628	223.614	-77.9387
	252.2	-0.675912	248.761	-453.356			252.2	-0.51004	223.896	-66.0293
	252	-0.692271	248.896	-464.328			252	-0.53612	224.183	-85.1547
	251.8	-0.685747	249.029	-459.952			251.8	-0.55474	224.471	-98.8093
	251.6	-0.692568	249.16	-464.527			251.6	-0.60264	224.76	-133.936
	251.4	-0.712326	249.288	-477.78			251.4	-0.6188	225.056	-145.787
	251.2	-0.729569	249.41	-489.345			251.2	-0.60521	225.348	-135.821
	251	-0.723013	249.534	-484.948			251	-0.62385	225.635	-149.49
	250.8	-0.672261	249.661	-450.907			250.8	-0.61295	225.93	-141.497
	250.6	-0.647732	249.787	-434.454			250.6	-0.59035	226.23	-124.923
	250.4	-0.63162	249.912	-423.648			250.4	-0.61514	226.528	-143.103
	250.2	-0.643133	250.042	-431.37			250.2	-0.59272	226.829	-126.661
	250	-0.688816	250.166	-462.011			250	-0.61857	227.123	-145.618
	249.8	-0.725825	250.287	-486.834			249.8	-0.66921	227.411	-182.754
	249.6	-0.752836	250.413	-504.951			249.6	-0.67339	227.705	-185.819
	249.4	-0.760376	250.539	-510.008			249.4	-0.67929	228.006	-190.146
	249.2	-0.757731	250.67	-508.234			249.2	-0.69145	228.31	-199.063
	249	-0.7804	250.806	-523.439			249	-0.65731	228.616	-174.027
	248.8	-0.790713	250.939	-530.356			248.8	-0.66848	228.919	-182.219
	248.6	-0.844166	251.072	-566.209			248.6	-0.69915	229.223	-204.71
	248.4	-0.853877	251.204	-572.722			248.4	-0.67933	229.529	-190.175
	248.2	-0.879453	251.329	-589.877			248.2	-0.68152	229.838	-191.781
	248	-0.956799	251.455	-641.755			248	-0.68732	230.152	-196.035
	247.8	-0.950249	251.585	-637.362			247.8	-0.70071	230.463	-205.854
	247.6	-0.979372	251.719	-656.896			247.6	-0.72192	230.773	-221.408
	247.4	-0.992657	251.86	-665.807			247.4	-0.75775	231.089	-247.683
	247.2	-0.937881	252.008	-629.067			247.2	-0.78632	231.406	-268.635
	247	-0.909804	252.155	-610.234			247	-0.78063	231.73	-264.462
	246.8	-0.878638	252.308	-589.33			246.8	-0.77798	232.062	-262.519
	246.6	-0.842494	252.46	-565.087			246.6	-0.79018	232.389	-271.465
	246.4	-0.862477	252.612	-578.491			246.4	-0.811	232.713	-286.733
	246.2	-0.862863	252.768	-578.75			246.2	-0.82815	233.043	-299.31
	246	-0.886728	252.922	-594.757			246	-0.88192	233.369	-338.741
	245.8	-0.958113	253.075	-642.637			245.8	-0.90556	233.701	-356.077
	245.6	-0.977167	253.23	-655.417			245.6	-0.90785	234.042	-357.757
	245.4	-1.04061	253.38	-697.97			245.4	-0.90111	234.377	-352.814
	245.2	-1.08614	253.529	-728.509			245.2	-0.89835	234.717	-350.79
	245	-1.08994	253.681	-731.057			245	-0.91664	235.061	-364.203
	244.8	-1.11496	253.834	-747.839			244.8	-0.93523	235.405	-377.835
	244.6	-1.12834	253.998	-756.813			244.6	-0.96094	235.76	-396.689
	244.4	-1.16342	254.162	-780.343			244.4	-0.9709	236.116	-403.993
	244.2	-1.25116	254.328	-839.193			244.2	-0.98704	236.466	-415.829
	244	-1.29725	254.501	-870.107			244	-1.02623	236.816	-444.569
	243.8	-1.31546	254.672	-882.321			243.8	-1.06453	237.163	-472.655
	243.6	-1.3018	254.844	-873.159			243.6	-1.09778	237.516	-497.039
	243.4	-1.32053	255.012	-885.721			243.4	-1.14857	237.882	-534.285
	243.2	-1.36543	255.178	-915.837			243.2	-1.19987	238.252	-571.905
	243	-1.40891	255.348	-945.001			243	-1.22399	238.626	-589.593
	242.8	-1.46139	255.53	-980.201			242.8	-1.24135	238.999	-602.323
	242.6	-1.44529	255.72	-969.402			242.6	-1.26066	239.364	-616.484
	242.4	-1.45992	255.912	-979.215			242.4	-1.26002	239.741	-616.015
	242.2	-1.49038	256.113	-999.645			242.2	-1.27188	240.131	-624.712
	242	-1.54411	256.306	-1035.68			242	-1.3045	240.531	-648.633
	241.8	-1.62826	256.501	-1092.13			241.8	-1.37796	240.937	-702.504
	241.6	-1.66996	256.711	-1120.1			241.6	-1.4071	241.342	-723.873
	241.4	-1.67578	256.926	-1124			241.4	-1.46936	241.746	-769.531
	241.2	-1.73171	257.144	-1161.51			241.2	-1.52109	242.15	-807.466
	241	-1.76695	257.371	-1185.15			241	-1.5191	242.569	-806.007
	240.8	-1.82122	257.593	-1221.55			240.8	-1.55079	242.993	-829.246
	240.6	-1.92485	257.817	-1291.06			240.6	-1.5931	243.418	-860.273
	240.4	-1.97091	258.051	-1321.95			240.4	-1.59579	243.845	-862.246
	240.2	-2.04925	258.292	-1374.5			240.2	-1.64488	244.268	-898.245
	240	-2.08123	258.545	-1395.95			240	-1.64716	244.703	-899.917
	239.8	-2.09786	258.801	-1407.1			239.8	-1.65942	245.145	-908.908
	239.6	-2.14306	259.059	-1437.42			239.6	-1.70442	245.594	-941.908
	239.4	-2.218	259.321	-1487.68			239.4	-1.76326	246.048	-985.057
	239.2	-2.26173	259.581	-1517.01			239.2	-1.84023	246.498	-1041.5
	239	-2.33052	259.841	-1563.15			239	-1.90897	246.95	-1091.91
	238.8	-2.43509	260.111	-1633.29			238.8	-1.99654	247.414	-1156.13
	238.6	-2.50955	260.389	-1683.23			238.6	-2.00206	247.89	-1160.18
	238.4	-2.643	260.669	-1772.74			238.4	-2.01099	248.375	-1166.73
	238.2	-2.73378	260.961	-1833.63			238.2	-2.05036	248.858	-1195.6
	238	-2.79685	261.261	-1875.94			238	-2.08459	249.336	-1220.7
	237.8	-2.84679	261.562	-1909.43			237.8	-2.15902	249.812	-1275.28
	237.6	-2.9196	261.864	-1958.27			237.6	-2.2541	250.294	-1345.01
	237.4	-3.00134	262.172	-2013.09			237.4	-2.30369	250.788	-1381.37
	237.2	-3.12764	262.479	-2097.81			237.2	-2.34523	251.296	-1411.84
	237	-3.14302	262.79	-2108.12			237	-2.41321	251.81	-1461.69
	236.8	-3.196	263.116	-2143.66			236.8	-2.5046	252.322	-1528.71
	236.6	-3.26644	263.443	-2190.9			236.6	-2.60429	252.832	-1601.81
	236.4	-3.32591	263.779	-2230.79			236.4	-2.67532	253.343	-1653.9
	236.2	-3.45933	264.121	-2320.28			236.2	-2.72896	253.862	-1693.24
	236	-3.55229	264.464	-2382.63			236	-2.75216	254.382	-1710.25
	235.8	-3.66508	264.812	-2458.29			235.8	-2.79006	254.902	-1738.04
	235.6	-3.78288	265.164	-2537.3			235.6	-2.86983	255.421	-1796.54
	235.4	-3.87846	265.521	-2601.41			235.4	-2.92594	255.942	-1837.69
	235.2	-3.98958	265.88	-2675.94			235.2	-2.98128	256.472	-1878.27
	235	-4.11151	266.244	-2757.72			235	-3.03951	257.021	-1920.97
	234.8	-4.20937	266.61	-2823.36			234.8	-3.11312	257.574	-1974.95
	234.6	-4.32091	266.979	-2898.17			234.6	-3.1861	258.133	-2028.47
	234.4	-4.46411	267.355	-2994.22			234.4	-3.27483	258.685	-2093.54
	234.2	-4.56376	267.734	-3061.06			234.2	-3.35923	259.237	-2155.44
	234	-4.66118	268.118	-3126.4			234	-3.42936	259.793	-2206.86
	233.8	-4.73677	268.508	-3177.1			233.8	-3.51781	260.353	-2271.73
	233.6	-4.79667	268.9	-3217.28			233.6	-3.60201	260.923	-2333.47
	233.4	-4.88934	269.295	-3279.44			233.4	-3.66362	261.49	-2378.65
	233.2	-4.98422	269.69	-3343.07			233.2	-3.69181	262.058	-2399.33
	233	-5.07744	270.085	-3405.6			233	-3.73379	262.625	-2430.11
	232.8	-5.21813	270.477	-3499.97			232.8	-3.77919	263.194	-2463.41
	232.6	-5.30853	270.874	-3560.6			232.6	-3.84879	263.772	-2514.45
	232.4	-5.42938	271.277	-3641.66			232.4	-3.96182	264.351	-2597.33
	232.2	-5.57917	271.678	-3742.13			232.2	-4.02415	264.934	-2643.04
	232	-5.71556	272.082	-3833.61			232	-4.10317	265.512	-2700.99
	231.8	-5.7912	272.485	-3884.34			231.8	-4.16338	266.088	-2745.15
	231.6	-5.85789	272.893	-3929.07			231.6	-4.1828	266.669	-2759.39
	231.4	-5.94986	273.304	-3990.76			231.4	-4.26508	267.256	-2819.73
	231.2	-6.03262	273.721	-4046.27			231.2	-4.32912	267.851	-2866.69
	231	-6.16268	274.14	-4133.5			231	-4.38484	268.448	-2907.55
	230.8	-6.2914	274.548	-4219.84			230.8	-4.48878	269.044	-2983.77
	230.6	-6.38998	274.955	-4285.96			230.6	-4.50795	269.643	-2997.83
	230.4	-6.50424	275.356	-4362.6			230.4	-4.57791	270.243	-3049.13
	230.2	-6.59919	275.758	-4426.29			230.2	-4.63983	270.856	-3094.54
	230	-6.74556	276.168	-4524.46			230	-4.67485	271.477	-3120.22
	229.8	-6.85918	276.583	-4600.67			229.8	-4.76131	272.096	-3183.63
	229.6	-6.98221	277.009	-4683.19			229.6	-4.77339	272.725	-3192.49
	229.4	-7.03756	277.441	-4720.31			229.4	-4.79491	273.352	-3208.27
	229.2	-7.12336	277.881	-4777.86			229.2	-4.84843	273.986	-3247.52
	229	-7.19889	278.326	-4828.52			229	-4.89586	274.636	-3282.3
	228.8	-7.2543	278.778	-4865.69			228.8	-4.95631	275.294	-3326.63
	228.6	-7.3968	279.232	-4961.27			228.6	-5.065	275.958	-3406.33
	228.4	-7.47332	279.692	-5012.59			228.4	-5.10597	276.624	-3436.38
	228.2	-7.58124	280.143	-5084.98			228.2	-5.11513	277.287	-3443.1
	228	-7.63817	280.587	-5123.16			228	-5.11532	277.952	-3443.23
	227.8	-7.75953	281.021	-5204.56			227.8	-5.10025	278.625	-3432.18
	227.6	-7.84904	281.453	-5264.6			227.6	-5.15216	279.308	-3470.25
	227.4	-7.92256	281.895	-5313.91			227.4	-5.19704	279.997	-3503.16
	227.2	-8.06832	282.343	-5411.68			227.2	-5.33967	280.679	-3607.76
	227	-8.15178	282.797	-5467.66			227	-5.38267	281.363	-3639.29
	226.8	-8.22587	283.25	-5517.35			226.8	-5.38983	282.051	-3644.54
	226.6	-8.31613	283.7	-5577.89			226.6	-5.39804	282.748	-3650.56
	226.4	-8.40129	284.152	-5635.01			226.4	-5.28909	283.465	-3570.67
	226.2	-8.4458	284.613	-5664.87			226.2	-5.34474	284.185	-3611.48
	226	-8.46439	285.081	-5677.33			226	-5.37484	284.909	-3633.55
	225.8	-8.49511	285.552	-5697.94			225.8	-5.44714	285.631	-3686.57
	225.6	-8.50964	286.026	-5707.69			225.6	-5.47239	286.357	-3705.09
	225.4	-8.57196	286.498	-5749.49			225.4	-5.46574	287.096	-3700.21
	225.2	-8.67922	286.975	-5821.43			225.2	-5.5342	287.847	-3750.41
	225	-8.76717	287.461	-5880.42			225	-5.42978	288.616	-3673.84
	224.8	-8.83543	287.957	-5926.2			224.8	-5.47532	289.39	-3707.23
	224.6	-8.91895	288.457	-5982.22			224.6	-5.4933	290.168	-3720.42
	224.4	-8.96823	288.956	-6015.28			224.4	-5.38297	290.951	-3639.51
	224.2	-9.05611	289.448	-6074.22			224.2	-5.33322	291.74	-3603.03
	224	-9.10275	289.945	-6105.5			224	-5.33246	292.537	-3602.47
	223.8	-9.07173	290.455	-6084.7			223.8	-5.3467	293.344	-3612.91
	223.6	-9.1257	290.979	-6120.9			223.6	-5.39985	294.16	-3651.89
	223.4	-9.13428	291.515	-6126.65			223.4	-5.49641	294.977	-3722.7
	223.2	-9.15048	292.05	-6137.52			223.2	-5.49211	295.8	-3719.55
	223	-9.16356	292.579	-6146.29			223	-5.4295	296.634	-3673.63
	222.8	-9.18024	293.116	-6157.48			222.8	-5.35446	297.482	-3618.6
	222.6	-9.1931	293.664	-6166.1			222.6	-5.31423	298.342	-3589.1
	222.4	-9.22361	294.235	-6186.57			222.4	-5.29653	299.208	-3576.12
	222.2	-9.35194	294.813	-6272.64			222.2	-5.26506	300.073	-3553.04
	222	-9.41171	295.397	-6312.73			222	-5.27105	300.936	-3557.44
	221.8	-9.39598	295.976	-6302.18			221.8	-5.25567	301.81	-3546.16
	221.6	-9.42441	296.547	-6321.25			221.6	-5.24213	302.702	-3536.23
	221.4	-9.38238	297.136	-6293.06			221.4	-5.30041	303.615	-3578.97
	221.2	-9.39427	297.735	-6301.03			221.2	-5.29123	304.544	-3572.24
	221	-9.4211	298.346	-6319.03			221	-5.27941	305.478	-3563.57
	220.8	-9.40002	298.963	-6304.89			220.8	-5.18538	306.417	-3494.61
	220.6	-9.4046	299.573	-6307.96			220.6	-5.12629	307.36	-3451.28
	220.4	-9.36118	300.178	-6278.84			220.4	-5.05379	308.314	-3398.11
	220.2	-9.30902	300.792	-6243.85			220.2	-5.0025	309.281	-3360.5
	220	-9.30623	301.419	-6241.98			220	-4.96051	310.259	-3329.71
	219.8	-9.22399	302.063	-6186.82			219.8	-4.90524	311.238	-3289.18
	219.6	-9.28267	302.709	-6226.18			219.6	-4.85921	312.218	-3255.42
	219.4	-9.34794	303.352	-6269.96			219.4	-4.86716	313.204	-3261.25
	219.2	-9.40447	303.996	-6307.88			219.2	-4.77193	314.206	-3191.42
	219	-9.56327	304.642	-6414.39			219	-4.75267	315.225	-3177.29
	218.8	-9.57295	305.309	-6420.88			218.8	-4.67633	316.263	-3121.31
	218.6	-9.55792	305.992	-6410.8			218.6	-4.52653	317.312	-3011.46
	218.4	-9.4988	306.679	-6371.15			218.4	-4.45663	318.364	-2960.2
	218.2	-9.42745	307.365	-6323.29			218.2	-4.32247	319.431	-2861.81
	218	-9.44325	308.046	-6333.89			218	-4.32259	320.513	-2861.9
	217.8	-9.40444	308.737	-6307.86			217.8	-4.33018	321.618	-2867.47
	217.6	-9.39061	309.442	-6298.58			217.6	-4.25373	322.745	-2811.4
	217.4	-9.32877	310.168	-6257.1			217.4	-4.23374	323.882	-2796.74
	217.2	-9.14689	310.907	-6135.11			217.2	-4.14412	325.029	-2731.02
	217	-9.10353	311.638	-6106.03			217	-3.97872	326.185	-2609.73
	216.8	-9.01718	312.375	-6048.11			216.8	-3.87012	327.358	-2530.09
	216.6	-9.07637	313.117	-6087.81			216.6	-3.82211	328.552	-2494.88
	216.4	-9.21299	313.878	-6179.44			216.4	-3.79906	329.768	-2477.98
	216.2	-9.29608	314.666	-6235.18			216.2	-3.73267	331	-2429.29
	216	-9.35695	315.466	-6276			216	-3.59988	332.249	-2331.91
	215.8	-9.39552	316.269	-6301.87			215.8	-3.49366	333.509	-2254.02
	215.6	-9.24765	317.074	-6202.69			215.6	-3.35111	334.785	-2149.48
	215.4	-9.18335	317.881	-6159.56			215.4	-3.24219	336.088	-2069.61
	215.2	-9.10608	318.703	-6107.74			215.2	-3.18976	337.413	-2031.16
	215	-9.13765	319.539	-6128.91			215	-3.20692	338.761	-2043.74
	214.8	-9.21969	320.392	-6183.94			214.8	-3.02122	340.147	-1907.56
	214.6	-9.15472	321.261	-6140.36			214.6	-2.9056	341.561	-1822.77
	214.4	-9.13688	322.136	-6128.4			214.4	-2.91717	343.008	-1831.26
	214.2	-9.03884	323.027	-6062.64			214.2	-2.85553	344.501	-1786.06
	214	-8.92816	323.939	-5988.4			214	-2.66575	346.036	-1646.88
	213.8	-8.88767	324.876	-5961.24			213.8	-2.53042	347.606	-1547.64
	213.6	-8.82298	325.84	-5917.85			213.6	-2.31353	349.212	-1388.59
	213.4	-8.85921	326.82	-5942.15			213.4	-2.02357	350.857	-1175.95
	213.2	-8.92444	327.815	-5985.9			213.2	-1.98379	352.537	-1146.78
	213	-8.95324	328.823	-6005.22			213	-1.86482	354.269	-1059.53
	212.8	-9.08286	329.853	-6092.16			212.8	-1.75537	356.047	-979.271
	212.6	-9.05017	330.915	-6070.24			212.6	-1.71821	357.863	-952.021
	212.4	-9.0773	331.997	-6088.43			212.4	-1.70652	359.714	-943.448
	212.2	-9.23812	333.099	-6196.3			212.2	-1.5522	361.598	-830.28
	212	-9.36243	334.216	-6279.68			212	-1.44864	363.522	-754.336
	211.8	-9.4922	335.343	-6366.72			211.8	-1.31959	365.503	-659.699
	211.6	-9.54041	336.494	-6399.06			211.6	-1.08305	367.538	-486.237
	211.4	-9.41122	337.673	-6312.4			211.4	-1.011	369.626	-433.4
	211.2	-9.41127	338.87	-6312.44			211.2	-0.91815	371.762	-365.31
	211	-9.40629	340.094	-6309.1			211	-0.69219	373.952	-199.606
	210.8	-9.4487	341.332	-6337.54			210.8	-0.55761	376.198	-100.914
	210.6	-9.42481	342.588	-6321.52			210.6	-0.33783	378.521	60.258
	210.4	-9.45679	343.869	-6342.97			210.4	-0.14247	380.916	203.522
	210.2	-9.5091	345.181	-6378.05			210.2	0.116856	383.379	393.694
	210	-9.5941	346.525	-6435.07			210	0.195096	385.902	451.07
	209.8	-9.78445	347.903	-6562.74			209.8	0.301969	388.486	529.444
	209.6	-9.8278	349.312	-6591.82			209.6	0.518257	391.144	688.055
	209.4	-9.77601	350.749	-6557.08			209.4	0.45413	393.877	641.029
	209.2	-9.67879	352.224	-6491.87			209.2	0.731628	396.699	844.527
	209	-9.42797	353.744	-6323.64			209	1.021	399.603	1056.73
	208.8	-9.36704	355.294	-6282.77			208.8	1.23003	402.589	1210.02
	208.6	-9.22653	356.874	-6188.53			208.6	1.53536	405.664	1433.93
	208.4	-9.15259	358.472	-6138.93			208.4	1.69899	408.832	1553.93
	208.2	-9.18031	360.09	-6157.52			208.2	1.53654	412.09	1434.8
	208	-8.97881	361.748	-6022.37			208	1.73736	415.457	1582.06
	207.8	-8.96462	363.444	-6012.85			207.8	1.96624	418.904	1749.91
	207.6	-8.78577	365.194	-5892.89			207.6	2.16492	422.438	1895.61
	207.4	-8.60248	366.983	-5769.96			207.4	2.80272	426.089	2363.33
	207.2	-8.39737	368.796	-5632.38			207.2	2.91985	429.838	2449.22
	207	-8.36778	370.629	-5612.54			207	3.24271	433.73	2685.99
	206.8	-7.99013	372.501	-5359.23			206.8	4.00416	437.762	3244.38
	206.6	-7.76604	374.407	-5208.93			206.6	4.27895	441.885	3445.9
	206.4	-7.56571	376.359	-5074.56			206.4	4.76867	446.11	3805.02
	206.2	-6.81421	378.374	-4570.51			206.2	4.91229	450.425	3910.35
	206	-6.59551	380.401	-4423.82			206	4.46615	454.858	3583.18
	205.8	-6.21759	382.458	-4170.33			205.8	4.75068	459.464	3791.83
	205.6	-5.80538	384.547	-3893.85			205.6	5.04763	464.229	4009.6
	205.4	-5.55033	386.672	-3722.78			205.4	5.52845	469.158	4362.2
	205.2	-5.25396	388.837	-3524			205.2	5.8655	474.212	4609.37
	205	-4.96065	391.036	-3327.27			205	6.03414	479.387	4733.04
	204.8	-4.53438	393.266	-3041.35			204.8	6.01663	484.719	4720.2
	204.6	-4.18277	395.518	-2805.52			204.6	6.13884	490.237	4809.82
	204.4	-3.97106	397.796	-2663.52			204.4	6.76967	495.958	5272.42
	204.2	-3.54989	400.125	-2381.02			204.2	6.69443	501.844	5217.25
	204	-3.2263	402.489	-2163.98			204	6.84343	507.898	5326.52
	203.8	-2.68388	404.891	-1800.16			203.8	7.5741	514.15	5862.34
	203.6	-2.03657	407.315	-1365.99			203.6	7.37327	520.579	5715.06
	203.4	-1.61613	409.753	-1083.99			203.4	7.86205	527.255	6073.5
	203.2	-1.23261	412.225	-826.751			203.2	8.04704	534.171	6209.16
	203	-0.899318	414.738	-603.201			203	6.99991	541.265	5441.27
	202.8	-0.641184	417.295	-430.062			202.8	7.84261	548.621	6059.25
	202.6	-0.0296992	419.899	-19.9202			202.6	8.41523	556.18	6479.17
	202.4	0.662732	422.531	444.515			202.4	9.1417	563.983	7011.91
	202.2	1.16675	425.181	782.576			202.2	9.89787	572.061	7566.44
	202	1.78423	427.872	1196.74			202	9.33136	580.358	7151
	201.8	2.25755	430.603	1514.21			201.8	9.31798	588.927	7141.19
	201.6	2.77104	433.371	1858.62			201.6	8.97452	597.695	6889.31
	201.4	3.2779	436.163	2198.59			201.4	8.60394	606.663	6617.56
	201.2	3.82814	438.966	2567.65			201.2	9.19753	615.91	7052.86
	201	4.21552	441.77	2827.48			201	8.74374	625.399	6720.08
	200.8	4.3896	444.587	2944.24			200.8	8.14278	635.177	6279.37
	200.6	5.06237	447.451	3395.49			200.6	10.2043	645.305	7791.15
	200.4	5.50478	450.335	3692.23			200.4	11.4539	655.627	8707.53
	200.2	6.08617	453.243	4082.19			200.2	12.3889	666.158	9393.19
	200	7.04767	456.175	4727.1			200	12.6196	676.896	9562.37
	199.8	7.6955	459.101	5161.62
	199.6	8.17143	462.036	5480.84
	199.4	8.80032	464.999	5902.65
	199.2	9.23999	467.979	6197.55
	199	9.56291	470.97	6414.15
	198.8	9.87597	473.961	6624.13
	198.6	10.3305	476.95	6928.99
	198.4	10.7109	479.921	7184.14
	198.2	11.03	482.884	7398.17
	198	11.5109	485.855	7720.73
	197.8	11.8284	488.819	7933.68
	197.6	12.1036	491.77	8118.27
	197.4	12.3853	494.692	8307.21
	197.2	12.8764	497.589	8636.61
	197	13.2736	500.449	8903.02
	196.8	13.9854	503.288	9380.45
	196.6	14.5888	506.086	9785.17
	196.4	14.2474	508.794	9556.18
	196.2	14.349	511.435	9624.33
	196	14.5285	513.992	9744.73
	195.8	14.0606	516.447	9430.89
	195.6	14.2314	518.854	9545.45
	195.4	14.3105	521.189	9598.51
	195.2	14.3407	523.44	9618.76
	195	14.7212	525.614	9873.98
	194.8	15.1887	527.732	10187.5
	194.6	16	529.846	10731.7
	194.4	16.3736	531.96	10982.3
	194.2	16.2694	534.078	10912.4
	194	15.691	536.18	10524.5
	193.8	14.6859	538.226	9850.3
	193.6	13.6288	540.219	9141.27
	193.4	13.2244	542.199	8870.02
	193.2	13.6562	544.183	9159.65
	193	13.7015	546.14	9190.03
	192.8	14.0575	548.084	9428.81
	192.6	15.0497	550.011	10094.3
	192.4	15.0283	551.862	10080
	192.2	15.1066	553.685	10132.5
	192	15.4426	555.509	10357.8
	191.8	14.589	557.31	9785.3
	191.6	13.4496	559.119	9021.07
	191.4	12.7386	560.952	8544.18
	191.2	11.9939	562.777	8044.69
	191	11.6423	564.588	7808.86
	190.8	11.8516	566.394	7949.24
	190.6	12.5401	568.193	8411.04
	190.4	12.6807	569.955	8505.35
	190.2	11.9713	571.685	8029.53
	190	11.5205	573.422	7727.16
	189.8	10.8037	575.168	7246.38
	189.6	10.5327	576.968	7064.62
	189.4	10.5381	578.847	7068.24
	189.2	10.942	580.832	7339.15
	189	11.0511	582.885	7412.32
	188.8	10.3434	584.953	6937.65
	188.6	10.4668	587.049	7020.41
	188.4	9.76038	589.103	6546.6
	188.2	8.95001	591.137	6003.06
	188	7.70947	593.171	5170.99
	187.8	7.84644	595.302	5262.86
	187.6	6.7665	597.471	4538.51
	187.4	5.30145	599.774	3555.85
	187.2	5.50672	602.347	3693.53
	187	3.95909	605.039	2655.49
	186.8	3.55593	607.854	2385.07
	186.6	4.60608	610.721	3089.44
	186.4	4.29828	613.454	2882.99
	186.2	4.02879	616.098	2702.24
	186	3.57269	618.745	2396.32
	185.8	2.88174	621.482	1932.87
	185.6	3.37606	624.574	2264.43
	185.4	3.43206	628.076	2301.99
	185.2	3.35251	631.813	2248.63
	185	4.44164	635.699	2979.15
	184.8	4.56332	639.427	3060.76
	184.6	5.36668	642.909	3599.6
	184.4	5.72051	646.278	3836.93
	184.2	4.28067	649.709	2871.18
	184	2.94636	653.707	1976.22
	183.8	1.86877	658.269	1253.44
	183.6	2.58041	663.281	1730.76
	183.4	0.911813	668.478	611.582
	183.2	1.38285	673.649	927.521
	183	3.0899	678.76	2072.49
	182.8	2.45097	683.991	1643.94
	182.6	5.32815	690.154	3573.76
	182.4	5.12554	697.085	3437.86
	182.2	3.68074	704.727	2468.79
	182	2.3636	713.022	1585.34
	181.8	2.18119	721.511	1462.99
	181.6	4.19342	730.124	2812.66
	181.4	7.46205	739.294	5005.03
	181.2	10.8878	749.518	7302.79
	181	11.3765	760.663	7630.58
	180.8	11.1322	772.688	7466.72
	180.6	14.989	785.441	10053.6
	180.4	10.3074	797.758	6913.5
	180.2	10.3522	810.039	6943.55
	180	7.64756	822.56	5129.46

## Sheet: Figure 4C
Isolated NS melt				Isolated NS melt reverse					FLuc melt
Temperature (°C)	mdeg	HT		Temperature (°C)	mdeg	HT			Temperature (°C)	mdeg	HT
19.95	-6.63059	334.936		75.05	-1.30238	325.324			20	-9.389	304.096
20.45	-6.98199	334.793		74.19	-1.26323	324.591			20.3	-9.26214	303.984
20.55	-6.68999	334.813		73.75	-1.08157	324.499			20.46	-9.32667	304.007
20.83	-6.83588	334.813		72.96	-1.14082	323.988			20.66	-9.3439	303.972
21.12	-6.62977	334.826		72.73	-1.33107	324.153			20.87	-9.28648	303.998
21.15	-6.53548	334.816		71.95	-1.41947	323.588			21.06	-9.3836	303.99
21.42	-6.59033	334.804		71.86	-1.19725	323.798			21.27	-9.16221	304.062
21.63	-6.51698	334.823		71.25	-0.83624	323.371			21.48	-9.32146	304.055
21.72	-6.77386	334.835		70.89	-1.21518	323.624			21.67	-9.43392	304.113
22.05	-6.51363	334.793		70.12	-1.11269	323.463			21.87	-9.33624	304.121
22.36	-6.36321	334.854		69.77	-1.21888	322.676			22.08	-9.28696	304.141
22.44	-6.75889	334.844		69.21	-1.10273	322.688			22.28	-9.29539	304.134
22.5	-6.43869	334.871		68.91	-1.22899	322.736			22.48	-9.1928	304.186
22.79	-6.71439	334.853		68.22	-1.30589	322.63			22.66	-9.28555	304.179
23.09	-6.61838	334.853		67.62	-1.5151	322.59			22.87	-9.41637	304.208
23.27	-6.51615	334.859		67.02	-1.15791	322.404			23.07	-9.23519	304.224
23.29	-6.82515	334.803		66.9	-1.24897	322.539			23.27	-9.21244	304.257
23.59	-6.59188	334.789		66.18	-1.36746	322.644			23.47	-9.35863	304.234
23.87	-6.46186	334.774		65.74	-1.36811	322.673			23.68	-9.34417	304.286
24.1	-6.43329	334.656		65.09	-1.12117	322.656			23.88	-9.26961	304.305
24.2	-6.46874	334.794		64.79	-1.04841	322.578			24.06	-9.20853	304.281
24.28	-6.41938	334.747		64.21	-1.1378	322.576			24.28	-9.17171	304.294
24.55	-6.26678	334.755		63.99	-1.25933	322.658			24.46	-9.26066	304.317
24.82	-6.40863	334.754		63.49	-1.36677	322.469			24.67	-9.00433	304.345
25.06	-6.47147	334.762		63.22	-1.00362	322.506			24.87	-9.36508	304.298
25.19	-6.42729	334.743		62.47	-0.9098	322.474			25.07	-9.3205	304.336
25.29	-6.43177	334.746		62.04	-1.22059	322.439			25.27	-9.23015	304.332
25.51	-6.47524	334.749		61.62	-0.98954	322.359			25.47	-9.08462	304.353
25.78	-6.46536	334.699		61.37	-1.18417	322.199			25.68	-9.27463	304.369
26	-6.28975	334.689		60.63	-1.22373	321.996			25.87	-9.12491	304.395
26.17	-6.14121	334.692		60.3	-1.15763	322.041			26.07	-9.19172	304.387
26.32	-6.3474	334.621		59.72	-1.11222	321.972			26.28	-9.0882	304.403
26.54	-6.29313	334.606		59.24	-1.00948	322.021			26.47	-9.25325	304.401
26.74	-6.24772	334.55		58.77	-1.17575	322.156			26.67	-9.14328	304.444
26.94	-6.24737	334.57		58.26	-1.07375	322.049			26.87	-9.214	304.465
27.17	-6.23396	334.527		58.21	-1.3334	322.094			27.08	-9.16464	304.456
27.35	-6.44706	334.533		57.71	-1.03163	322.166			27.28	-9.03998	304.489
27.53	-6.44909	334.526		57.27	-1.07873	321.981			27.46	-9.03385	304.519
27.71	-6.3182	334.516		57.2	-1.13961	321.892			27.68	-9.12471	304.572
27.94	-6.17104	334.495		56.71	-1.24228	321.594			27.88	-9.05015	304.504
28.15	-6.32818	334.474		56.24	-0.87864	321.671			28.07	-9.1723	304.551
28.38	-6.2519	334.465		56.19	-1.26437	321.656			28.28	-9.33671	304.594
28.54	-6.26032	334.453		55.59	-0.85876	321.537			28.48	-9.07349	304.596
28.74	-6.30605	334.456		55.25	-0.93392	321.482			28.67	-9.01812	304.643
28.95	-6.16955	334.442		54.81	-0.98739	321.567			28.88	-9.07168	304.66
29.17	-6.03151	334.472		54.33	-1.01463	321.517			29.07	-9.01519	304.668
29.35	-5.79371	334.508		54.19	-1.1343	321.503			29.26	-9.21877	304.642
29.52	-6.15443	334.491		53.81	-1.07321	321.295			29.48	-9.13513	304.688
29.75	-5.886	334.526		53.34	-1.09653	321.273			29.67	-8.95351	304.685
29.96	-5.9887	334.57		53.19	-1.03449	321.272			29.87	-8.9513	304.698
30.14	-5.86815	334.609		52.55	-0.82058	321.372			30.08	-8.94301	304.805
30.35	-5.81575	334.598		52.07	-1.07787	321.521			30.27	-8.77676	304.806
30.53	-6.10469	334.697		52.04	-0.88662	321.525			30.48	-9.31396	304.844
30.72	-6.0983	334.674		51.61	-0.81191	321.372			30.67	-9.15653	304.846
30.95	-6.10502	334.663		51.22	-0.96918	321.447			30.86	-9.07234	304.887
31.13	-5.98079	334.646		51.13	-0.88458	321.601			31.07	-9.05736	304.921
31.35	-6.05128	334.699		50.56	-1.01433	321.499			31.28	-9.13175	304.958
31.56	-6.34589	334.695		50.23	-0.90975	321.497			31.46	-9.03086	305.017
31.74	-5.87418	334.732		50.19	-1.04533	321.398			31.67	-9.01737	305.017
31.95	-6.02781	334.728		49.59	-0.92361	321.403			31.86	-9.14117	305.088
32.11	-6.09761	334.759		49.36	-0.99083	321.2			32.07	-9.05342	305.116
32.34	-5.91442	334.753		48.85	-1.02666	321.144			32.27	-9.14831	305.184
32.57	-6.13388	334.79		48.43	-0.9496	321.137			32.47	-9.16152	305.221
32.77	-5.96237	334.743		48.31	-1.05845	321.127			32.66	-9.05404	305.244
32.94	-6.04396	334.8		47.85	-0.99154	321.169			32.86	-9.19752	305.31
33.12	-6.1784	334.843		47.41	-0.84269	321.182			33.06	-9.04908	305.334
33.34	-6.03428	334.813		47.3	-0.76571	321.059			33.27	-9.15623	305.364
33.56	-5.60058	334.852		46.84	-0.93414	320.903			33.47	-9.10995	305.467
33.75	-5.62158	334.881		46.41	-0.9461	320.791			33.66	-9.17588	305.475
33.94	-5.90672	334.891		46.22	-1.01864	320.739			33.87	-9.11205	305.473
34.13	-5.96024	334.891		45.86	-1.07793	320.675			34.07	-9.11902	305.565
34.34	-6.08871	334.913		45.44	-1.06236	320.722			34.27	-9.07739	305.596
34.55	-5.7269	334.934		45.23	-0.83676	320.801			34.47	-9.37034	305.605
34.72	-5.78773	334.922		44.9	-0.85632	320.922			34.66	-9.19598	305.658
34.96	-5.83215	334.917		44.51	-0.81348	320.898			34.87	-9.24061	305.725
35.15	-5.83729	334.957		44.31	-1.11506	320.931			35.07	-9.17941	305.744
35.37	-5.90923	334.982		43.85	-1.04791	320.858			35.27	-9.23094	305.829
35.53	-5.72062	334.943		43.51	-0.96809	320.796			35.47	-9.36508	305.857
35.74	-5.85438	334.964		43.45	-0.9428	320.771			35.67	-9.17991	305.898
35.92	-5.78044	334.935		43.1	-0.93622	320.677			35.87	-9.28572	305.925
36.14	-5.90059	334.941		42.69	-1.13186	320.64			36.07	-9.3722	305.993
36.36	-5.68726	334.958		42.41	-0.87808	320.632			36.27	-9.22543	306.047
36.54	-5.67822	335.007		41.91	-0.84924	320.653			36.47	-9.21928	306.06
36.74	-5.66197	334.972		41.64	-0.95852	320.653			36.67	-9.25817	306.107
36.93	-5.69573	334.923		41.44	-1.01217	320.61			36.88	-9.22143	306.127
37.18	-5.7705	334.94		41.32	-1.02906	320.581			37.06	-9.16871	306.2
37.33	-5.66561	334.886		41.25	-0.78615	320.553			37.26	-9.11682	306.218
37.56	-5.97832	334.889		41	-0.72384	320.451			37.47	-9.03364	306.321
37.79	-5.63555	334.929		40.63	-0.7237	320.418			37.66	-9.30737	306.369
37.96	-5.80078	334.957		40.39	-0.67222	320.323			37.86	-9.29044	306.43
38.16	-5.50194	334.867		39.93	-0.70461	320.234			38.07	-9.30478	306.504
38.36	-5.5961	334.867		39.59	-0.82345	320.289			38.28	-9.30274	306.548
38.54	-5.68829	334.884		39.35	-0.64279	320.288			38.47	-9.19317	306.767
38.75	-5.57822	334.988		39.3	-0.79538	320.326			38.68	-9.17236	306.912
38.93	-5.61454	334.918		38.93	-0.96796	320.36			38.86	-9.11581	307.154
39.16	-5.74829	334.927		38.6	-0.79914	320.319			39.07	-9.16575	307.524
39.38	-5.34177	334.942		38.4	-0.79608	320.155			39.26	-9.08152	307.969
39.55	-5.59543	334.915		38.36	-0.95287	320.192			39.46	-9.0925	308.658
39.74	-5.54449	334.939		37.95	-0.85342	320.25			39.66	-8.95314	309.406
39.89	-5.4164	335.017		37.63	-0.74207	320.162			39.86	-8.90728	310.355
40.16	-5.37924	334.951		37.44	-0.92657	320.133			40.06	-8.59104	311.391
40.4	-5.35402	335.017		37.17	-0.98865	320.128			40.26	-8.53481	312.54
40.58	-5.69818	334.998		36.88	-0.95788	320.062			40.46	-8.22338	313.705
40.73	-5.36001	335.024		36.64	-0.89951	320.012			40.66	-7.96673	314.891
40.93	-5.23521	335.057		36.58	-0.8718	319.994			40.86	-7.86494	316.061
41.17	-5.47803	334.99		36.52	-0.93102	320.032			41.06	-7.58813	317.119
41.38	-5.00318	335.007		36.2	-0.78877	320.128			41.26	-7.10489	318.213
41.55	-5.37944	334.972		35.94	-0.77844	320.196			41.47	-6.61921	319.148
41.71	-5.32498	335.005		35.65	-0.83791	320.246			41.66	-6.54148	320.013
41.92	-5.11815	335.027		35.47	-0.84007	320.225			41.87	-6.12094	320.762
42.2	-5.36669	334.962		35.22	-0.70936	320.126			42.07	-5.80408	321.425
42.42	-5.38067	334.975		34.97	-1.08286	319.964			42.28	-5.62274	321.987
42.57	-5.04996	334.978		34.77	-0.71939	320			42.46	-5.1378	322.44
42.69	-5.20254	334.93		34.54	-1.03517	319.965			42.68	-4.86239	322.838
42.94	-5.2845	334.916		34.3	-0.8893	320.05			42.88	-4.53341	323.18
43.2	-5.1223	334.938		34.08	-1.02192	319.954			43.07	-4.40714	323.332
43.42	-5.04674	334.896		34.03	-0.83227	319.952			43.26	-4.17017	323.536
43.58	-5.18738	334.818		33.81	-0.78934	319.789			43.48	-3.81682	323.697
43.72	-4.91507	334.793		33.58	-0.98793	319.738			43.68	-3.4872	323.771
43.89	-4.94773	334.704		33.33	-0.81194	319.715			43.86	-3.78532	323.81
44.19	-4.77151	334.716		33.13	-0.73643	319.78			44.06	-3.46675	323.798
44.45	-4.99775	334.69		33.08	-0.89872	319.718			44.28	-3.14558	323.747
44.66	-4.75005	334.617		32.82	-0.74671	319.806			44.47	-3.41899	323.703
44.81	-4.61449	334.586		32.61	-0.67507	319.713			44.66	-3.38666	323.74
44.88	-4.74752	334.61		32.4	-0.73662	319.786			44.88	-3.21115	323.627
45.17	-4.60532	334.626		32.22	-0.61264	319.864			45.08	-2.70807	323.566
45.43	-4.47946	334.562		32.05	-0.81841	319.817			45.26	-2.85089	323.485
45.68	-4.7029	334.613		31.77	-0.94291	319.805			45.48	-2.73159	323.375
45.84	-4.42109	334.614		31.56	-0.72648	319.845			45.66	-2.88102	323.327
45.9	-4.75645	334.485		31.44	-0.84238	319.747			45.86	-2.84722	323.253
46.2	-4.71417	334.692		31.3	-0.55262	319.732			46.07	-2.73838	323.089
46.46	-4.38451	334.506		31.05	-0.61798	319.703			46.28	-2.77302	322.995
46.72	-4.48924	334.482		30.83	-0.72541	319.712			46.45	-2.69023	322.942
46.87	-4.49124	334.54		30.63	-0.76442	319.666			46.68	-2.38492	322.867
46.9	-4.43497	334.51		30.57	-0.7055	319.589			46.87	-2.8216	322.78
47.25	-4.12928	334.473		30.25	-0.68512	319.642			47.07	-2.41559	322.673
47.53	-4.22915	334.488		30.07	-0.65188	319.673			47.27	-2.32794	322.635
47.78	-4.35935	334.39		29.87	-0.74061	319.751			47.47	-2.64219	322.559
47.91	-4.29409	334.572		29.71	-0.73896	319.78			47.69	-2.47589	322.451
48.18	-4.0352	334.564		29.44	-1.04006	319.777			47.87	-2.52985	322.472
48.43	-3.99261	334.437		29.26	-0.65744	319.758			48.07	-2.4472	322.394
48.69	-4.07622	334.616		29.06	-0.6293	319.701			48.28	-2.59247	322.353
48.9	-4.03472	334.636		28.93	-0.74068	319.693			48.47	-2.40946	322.314
48.99	-3.65122	334.618		28.7	-0.74294	319.59			48.68	-2.78529	322.219
49.05	-3.67243	334.638		28.52	-0.52452	319.568			48.87	-2.41434	322.168
49.41	-3.70387	334.36		28.34	-0.69431	319.55			49.08	-2.87766	322.057
49.72	-3.85387	334.486		28.1	-0.69984	319.497			49.27	-2.55198	322.075
49.94	-3.88043	334.551		27.76	-0.82906	319.549			49.47	-2.5752	321.921
50	-3.72028	334.445		27.55	-0.5937	319.558			49.67	-2.25204	321.864
50.01	-3.79066	334.213		27.32	-0.80541	319.562			49.87	-2.58343	321.816
50.44	-3.39574	334.307		26.93	-0.55779	319.458			50.08	-2.32757	321.801
50.76	-3.6623	334.142		26.66	-0.75814	319.573			50.28	-2.2822	321.694
50.99	-3.66729	334.153		26.56	-0.62969	319.597			50.45	-2.36672	321.673
51.05	-3.57234	334.017		26.33	-0.70952	319.534			50.69	-2.54383	321.69
51.49	-3.45858	333.834		26.02	-0.61701	319.534			50.87	-2.69038	321.588
51.86	-3.45997	333.67		25.75	-0.84146	319.428			51.08	-2.33407	321.58
52.06	-3.50749	333.885		25.58	-0.72433	319.451			51.28	-2.63002	321.548
52.09	-3.20002	333.637		25.4	-0.51354	319.473			51.46	-2.57477	321.52
52.52	-3.32331	332.973		25.23	-0.5245	319.444			51.67	-2.42568	321.424
52.92	-3.39662	333.014		25.05	-0.66063	319.448			51.87	-2.55778	321.464
53.14	-3.24442	332.967		24.85	-0.62814	319.52			52.07	-2.41879	321.38
53.5	-2.98277	332.868		24.63	-0.66203	319.472			52.27	-2.06688	321.432
53.87	-3.13302	332.53		24.42	-0.56581	319.431			52.47	-2.67321	321.331
54.11	-3.38426	332.637		24.24	-0.70903	319.38			52.67	-2.58593	321.277
54.15	-3.00312	332.526		24.01	-0.72458	319.379			52.87	-2.39547	321.273
54.47	-2.86809	332.807		23.83	-0.56226	319.378			53.08	-2.65908	321.221
54.91	-3.02759	332.406		23.62	-0.66678	319.486			53.27	-2.56045	321.178
55.19	-3.15164	331.939		23.47	-0.63599	319.436			53.47	-2.23147	321.124
55.8	-3.00234	332.349		23.32	-0.47019	319.354			53.68	-2.69646	321.151
56.14	-2.87927	332.265		23.07	-0.44824	319.422			53.87	-2.40337	321.081
56.27	-2.80935	331.72		22.83	-0.90702	319.404			54.07	-2.64079	321.026
56.75	-2.79312	331.693		22.69	-0.53053	319.447			54.28	-2.46909	321.006
57.14	-2.81291	331.658		22.48	-0.4561	319.388			54.47	-2.58135	320.972
57.3	-2.65626	331.052		22.27	-0.41756	319.426			54.67	-2.49686	320.922
57.79	-2.55187	330.76		22.06	-0.56458	319.307			54.87	-2.70664	320.857
58.17	-2.6623	331.119		21.87	-0.66779	319.278			55.08	-2.56204	320.865
58.37	-2.61667	330.587		21.68	-0.71963	319.31			55.26	-2.33677	320.843
58.88	-2.36171	330.155		21.47	-0.45317	319.27			55.47	-2.6795	320.79
59.27	-2.41615	330.065		21.25	-0.70177	319.185			55.68	-2.59357	320.777
59.35	-2.50824	330.114		21.07	-0.59236	319.111			55.87	-2.42824	320.744
59.71	-2.30678	329.557		20.87	-0.61669	319.081			56.08	-2.69787	320.754
60.06	-2.21011	329.27		20.63	-0.72096	319.057			56.28	-2.59314	320.695
60.37	-2.22586	328.879		20.44	-0.39174	319.086			56.47	-2.28816	320.645
60.39	-2.20691	329.513		20.28	-0.73317	319.084			56.67	-2.37283	320.621
60.65	-2.27763	329.363		20.09	-0.55915	318.994			56.87	-2.52649	320.608
61.21	-2.17909	329.535		19.82	-0.52376	318.921			57.08	-2.46193	320.617
61.45	-2.43597	329.323							57.27	-2.33412	320.575
62.11	-2.01951	328.443							57.48	-2.32419	320.554
62.47	-2.23918	328.708							57.67	-2.37403	320.491
62.94	-1.96016	328.433							57.87	-2.58855	320.449
63.36	-1.80696	328.181							58.07	-2.64061	320.418
63.56	-2.00127	327.644							58.28	-2.74973	320.404
63.98	-1.91037	328.621							58.46	-2.64282	320.421
64.36	-1.83286	328.677							58.67	-2.47278	320.354
64.53	-1.93995	327.956							58.87	-2.61731	320.332
64.89	-1.962	327.395							59.07	-2.63302	320.306
65.31	-2.08287	327.42							59.28	-2.44037	320.288
65.56	-1.84658	327.503							59.47	-2.68652	320.284
65.93	-2.01105	327.493							59.68	-2.35051	320.283
66.35	-2.09584	327.642							59.88	-2.44987	320.283
66.61	-1.8578	327.091							60.07	-2.53563	320.243
67.25	-1.90611	328.542							60.28	-2.77064	320.309
67.6	-1.70429	328.072			75.05				60.46	-2.63825	320.286
67.65	-1.73184	328.26			19.82				60.67	-2.48832	320.277
68.19	-1.63934	328.189			186				60.88	-2.45956	320.298
68.57	-1.57237	328.099							61.06	-2.51648	320.297
68.7	-1.66981	327.966							61.27	-2.65315	320.341
69.21	-1.44434	327.6							61.48	-2.61075	320.44
69.6	-1.7975	327.736							61.66	-2.53134	320.489
69.71	-1.62521	327.568							61.87	-2.62815	320.541
70.19	-1.75864	326.969							62.07	-2.44538	320.697
70.6	-1.86597	327.322							62.26	-2.40116	320.755
70.76	-1.64609	327.592							62.47	-2.55251	320.921
71.22	-1.64281	326.757							62.67	-2.52079	321.085
71.65	-1.66747	326.648							62.87	-2.5397	321.227
71.83	-1.66641	327.131							63.08	-2.27252	321.326
72.52	-1.3895	326.585			10				63.28	-2.34063	321.404
72.98	-1.40961	326.958							63.47	-2.36401	321.453
73.61	-1.16566	326.1							63.68	-2.70716	321.42
73.9	-1.50952	326.201							63.86	-2.45463	321.515
74.7	-1.48865	325.882							64.06	-2.64189	321.583
75.09	-1.5986	326.555							64.28	-2.48517	321.69
					4				64.48	-2.473	321.787
					2				64.67	-2.48242	321.795
					220				64.88	-2.3029	321.794
									65.06	-2.52286	321.865
									65.26	-2.53899	322.009
									65.47	-2.34067	322.136
									65.68	-2.41146	321.881
									65.86	-2.60493	321.724
									66.06	-2.59356	321.709
									66.28	-2.68612	321.778
									66.45	-2.49435	321.723
									66.69	-2.4219	321.665
									66.86	-2.53791	321.574
									67.08	-2.59809	321.44
									67.26	-2.43418	321.328
									67.47	-2.53879	321.101
									67.67	-2.49371	320.602
									67.85	-2.63505	320.241
									68.08	-2.71736	319.829
									68.28	-2.69166	319.758
									68.48	-2.58194	319.585
									68.67	-2.42106	319.53
									68.87	-2.43157	319.306
									69.07	-2.42809	318.993
									69.29	-2.49092	318.801
									69.47	-2.7077	318.614
									69.66	-2.43777	318.419
									69.88	-2.47264	318.227
									70.06	-2.58165	318.107
									70.28	-2.59602	317.974
									70.47	-2.58395	317.901
									70.68	-2.52814	317.824
									70.86	-2.534	317.755
									71.08	-2.35887	317.741
									71.27	-2.52822	317.714
									71.46	-2.75773	317.736
									71.69	-2.57379	317.706
									71.87	-2.50833	317.724
									72.07	-2.67395	317.787
									72.28	-2.71916	317.816
									72.46	-2.68218	317.914
									72.68	-2.53755	317.94
									72.87	-2.79572	318.002
									73.06	-2.49183	318.032
									73.3	-2.76033	318.063
									73.45	-2.58146	318.042
									73.69	-2.76606	318.204
									73.88	-2.58807	318.267
									74.05	-2.69147	318.448
									74.28	-2.35969	318.734
									74.46	-2.46642	318.888
									74.68	-2.75987	319.13
									74.88	-2.59739	319.385
									75.04	-2.4347	319.669
									75.29	-2.59777	319.959
									75.46	-2.69668	320.286
									75.68	-2.65538	320.617
									75.88	-2.56538	320.79
									76.04	-2.65833	321.032
									76.3	-2.42461	321.235
									76.46	-2.5552	321.345
									76.69	-2.67428	321.459
									76.89	-2.61157	321.553
									77.03	-2.7536	321.588
									77.28	-2.66448	321.617
									77.47	-2.72119	321.673
									77.69	-2.74495	321.721
									77.87	-2.63037	321.719
									78.05	-2.6285	321.757
									78.29	-2.64936	321.818
									78.47	-2.71524	321.79
									78.69	-2.74645	321.871
									78.88	-2.46856	321.903
									79.04	-2.80715	321.981
									79.29	-2.63129	322.058
									79.47	-2.68876	322.15
									79.68	-2.68821	322.192
									79.88	-2.76151	322.24
									80.04	-2.98967	322.289
									80.29	-2.79525	322.333
									80.45	-2.60834	322.269
									80.68	-2.69489	322.408
									80.88	-2.71543	322.402
									81.05	-2.69504	322.464
									81.28	-2.51643	322.508
									81.48	-2.67619	322.464
									81.67	-2.58701	322.545
									81.89	-2.71549	322.591
									82.05	-2.77533	322.533
									82.29	-2.58468	322.668
									82.46	-2.64645	322.702
									82.69	-2.74243	322.778
									82.88	-2.51522	322.829
									83.04	-2.64023	322.811
									83.29	-2.81153	322.855
									83.47	-2.74169	322.905
									83.68	-2.62037	322.864
									83.89	-2.67885	322.917
									84.05	-2.71658	323.057
									84.29	-2.83969	323.047
									84.47	-2.69286	323.129
									84.67	-2.46677	323.205
									84.88	-2.7126	323.22
									85.05	-2.40557	323.25
									85.28	-2.7761	323.33
									85.47	-2.75624	323.397
									85.66	-2.75641	323.428
									85.87	-2.31889	323.579
									86.07	-2.63985	323.579
									86.28	-2.66684	323.674
									86.47	-2.85173	323.66
									86.67	-2.62415	323.757
									86.87	-2.87489	323.771
									87.06	-2.6056	323.866
									87.27	-2.68556	323.87
									87.46	-2.72016	323.897
									87.67	-2.84222	324.022
									87.88	-2.86727	324.068
									88.07	-2.74451	324.088
									88.27	-2.82257	324.137
									88.46	-2.77185	324.212
									88.67	-2.68183	324.251
									88.87	-2.56279	324.327
									89.06	-2.81975	324.342
									89.28	-2.72907	324.336
									89.47	-2.69875	324.41
									89.67	-2.77033	324.426
									89.86	-2.64741	324.531
									90.06	-2.78133	324.485
									90.28	-2.54818	324.575
									90.62	-2.54809	324.656
									90.92	-2.66863	324.702
									91	-2.65642	324.726
									91.28	-2.74975	324.937
									91.58	-2.68221	324.992
									91.73	-2.73406	324.977
									92.04	-2.64016	325.277
									92.32	-2.7027	325.296
									92.57	-2.81686	325.365
									92.84	-2.74885	325.672
									93.1	-2.56293	325.707
									93.26	-2.91604	325.752
									93.59	-2.72665	326.05
									93.8	-2.64024	326.076
									94.01	-2.89837	326.124
									94.13	-2.87137	326.159
									94.38	-2.73072	326.402
									94.55	-2.66724	326.45
									94.76	-2.72541	326.511
									94.88	-2.77405	326.537
									95.12	-2.85978	326.755

## Sheet: Extended Data 1A
Xbp1u vs Xbp1u+ stalling efficiency
	tRNA bound	Released	Total	tRNA/total	%tRNA-bound
Xbp1u+ 1	1297.01	14534.4	15831.4	0.0819266	8.19266
Xbp1u+ 2	2423.62	18917.8	21341.4	0.113564	11.3564
Xbp1u+ 3	1762.5	14684.6	16447.1	0.107162	10.7162
Xbp1u 1	531.577	20188.3	20719.9	0.0256554	2.56554
Xbp1u 2	752.648	19041.1	19793.7	0.0380246	3.80246
Xbp1u 3	810.355	21224.3	22034.7	0.0367763	3.67763

## Sheet: Extended Data 1B
	Relative luminescence units (RLU)							RLU/pmol protein
	Protein/RNC	#1	#2	#3	#4	#5			Protein/RNC	#1	#2	#3	#4	#5
	rFLuc	792833984	422004992	257677504	713358400	556085760			rFLuc	396416992	211002496	128838752	356679200	278042880
	rFLuc PBT	10849641	4819285	3493777	6468240	7378034			rFLuc PBT	5.42482e+06	2.40964e+06	1.74689e+06	3234120	3689017
	rFLuc RNaseA	444953792	853989248	676553344	950871936	916807104			rFLuc RNaseA	222476896	426994624	338276672	475435968	458403552
	FL50	2012697280	1806593024	1862373504					FL50	9.1904e+08	8.24928e+08	8.50399e+08
	FL50 PBT	16895384	16336387	16654939					FL50 PBT	7.71479e+06	7.45954e+06	7.60499e+06
	FL50 RNaseA	1730943104	1875886592	2015312000					FL50 RNaseA	7.90385e+08	8.56569e+08	9.20234e+08
	528	3759	2818	3159					528	3859.34	2893.22	3243.33
	528 PBT	96	104	101					528 PBT	98.5626	106.776	103.696
	528 RNaseA	2591	2448	3302					528 RNaseA	2660.16	2513.35	3390.14
	458	660	428	490					458	54.7529	79.0875	73.7643
	458 PBT	72	104	97					458 PBT	419.011	432.7	417.49
	458 RNaseA	551	569	549					458 RNaseA	53.9924	57.7947	63.8783
	80S	71	76	84					80S	35.5	38	42
	80S PBT	61	97	79					80S PBT	30.5	48.5	39.5
	80S RNaseA	54	83	55					80S RNaseA	27	41.5	27.5
	Buffer	102	104	98					Buffer	0	0	0

## Sheet: Extended data 7B-D
	ImageJ Quantification of Cysteine labelling
										FL50 RNC
										60S						70S
		FLuc								Apo			Ligand			Apo			Ligand
	Labelling time (min)	#1	#2	#3	#4	#5	#6		Labelling time (min)	#1	#2	#3	#1	#2	#3	#1	#2	#3	#1	#2	#3
	0.5	2025.03	1756.03	2975.1	2537.76	3229.76	2809.98		0.5	2086.35	2652.33	3299.1	3901	4980.54	4295.18	3716.47	3169.98	3203.45	3948.76	3714.52	4804.86
	2.5	4552.76	3839.47	4874.69	4512.35	5968.07	3686.81		2.5	4039.05	4639.05	5092.47	6161.88	7062.42	5976.47	7092.18	7049.64	7382.98	7843.18	7281.76	8766.76
	10	8639.76	8615.42	9130.17	8643.54	9962.61	6969		10	8660.88	7468.81	7631.71	10198.1	10514.9	8092.81	11622.2	11678.5	12290.3	12317.1	10856.2	13186
	30	13317.7	14978.3	15916.5	15241.6	17198.5	14253		30	15567.8	14697.3	14122	14334	13237.2	11559.6	17508.4	16185.9	17034	16038.9	14361.9	16908.1
	60	18074.1	20237.7	19897.4	19120.5	19463.2	18005.4		60	22409.8	20980.5	19505.8	17076	17514.4	13495.7	21580.2	19011.8	20393	17095.4	15905.5	17604.1
		TM RNC
		60S									70S
		Apo			Ligand						Apo			Ligand						rFLuc 8 M urea	TM RNC 8 M Urea
	Labelling time (min)	#1	#2	#3	#1	#2	#3	#4	#5	#6	#1	#2	#3	#1	#2	#3			Labelling time (min)	#1	#1	#2	#3
	0.5	4027.74	4579.2	7119.1	6323.03	7094.67	5871.5	5444.98	5923.18	6592.4	4180.05	4049.59	2320.71	4169.68	1805.45	3878.83			0.5	0.919255	0.64758	0.621661	0.539341
	2.5	4343.74	6857.52	9932.1	10454.6	10555.7	8508.81	7829.47	8132.3	10378.8	8821.2	9005.3	8537.66	-	2859.64	6620.19			2.5	0.965604	0.527963	0.68808	0.600955
	10	9112.69	11000.4	12931.6	15018.9	12766.3	12496.9	11037.4	13045.5	12170.8	16510.3	15820.6	15630.9	12055.9	4273.12	7625.27			10	1.06861	0.634102	0.758579	0.515144
	30	11646.8	13405.4	15898.1	15219	16648.2	14812.9	15251.3	15880.5	15211.2	22127	21029.6	20350	16979.5	7712.29	13897.3			30	1.0635	0.702912	0.753788	0.673651
	60	13990.4	16015.9	18269.3	13715.6	18367.3	16741	17083.7	17342.4	16351.7	24307.1	23413.5	23596.2	17187.2	8123.2	15595.3			60	0.924406	0.719137	0.759992	0.560102
		NL RNC									RNC NL+GS69
		60S			70S						Apo			Ligand
	Labelling time (min)	#1	#2	#3	#1	#2	#3	#4		Labelling time (min)	#1	#2	#3	#1	#2	#3
	0.5	4187.1	4390.52	4694.57	2615.4	2792.74	2747.1	3112.57		0.5	3256.08	4798.74	3415.91	4985.15	4612.74	5580.23
	2.5	4968.33	7547.18	6072.23	5284.88	5598.2	6325.05	6029.18		2.5	5593.03	8266.74	5781.69	8574.47	7708.52	9756.59
	10	9198.05	-	8976.69	13752.8	11642	11715.7	9090.47		10	8377.64	13058.5	9457.1	12503.3	10578.9	14326.8
	30	13373	14077.2	12604.4	20725.5	17111.6	17774.8	15500.4		30	12166.6	18367.6	14243.9	16578.9	14171	18409.9
	60	16967.3	18560.8	14580.1	24801.7	21585.2	20282	18891.3		60	14271.2	20278.7	16193	17591.2	15392.1	19674.1

## Sheet: Extended Data 8D
	Relative luminescence units (RLU)								RLU/pmol protein
	Protein/RNC	#1	#2	#3	#4	#5			Protein/RNC	#1	#2	#3	#4	#5
	FLuc	792833984	422004992	257677504	713358400	556085760			FLuc	396416992	211002496	128838752	356679200	278042880
	FLuc PBT	10849641	4819285	3493777	6468240	7378034			FLuc PBT	5.42482e+06	2.40964e+06	1.74689e+06	3234120	3689017
	FLuc RNaseA	444953792	853989248	676553344	950871936	916807104			FLuc RNaseA	222476896	426994624	338276672	475435968	458403552
	FL50	1171417856	1032250816	1196618472	1255052032				FL50	6.26427e+08	5.52006e+08	6.39903e+08	6.71151e+08
	FL50 PBT	10665822	2596391	5970159					FL50 PBT	5.70365e+06	1.38844e+06	3.1926e+06
	FL50 RNaseA	1240961536	1182460032	1284419328	1217622016				FL50 RNaseA	6.63616e+08	6.32332e+08	6.86855e+08	6.51135e+08
	TM	453132	534121	500783					TM	268284	316235	296497
	TM PBT	5270	6010	3810					TM PBT	3120.19	3558.32	2255.77
	TM RNaseA	2695564	2537124	2839770					TM RNaseA	1.59595e+06	1.50215e+06	1.68133e+06
	NL	20030	20396	17711					NL	12273.3	12497.5	10852.3
	NL PBT	317	364	268					NL PBT	194.24	223.039	164.216
	NL RNaseA	18623	20518	20961					NL RNaseA	11411.2	12572.3	12843.7
	70S	57	72	78					70S	31.6667	40	43.3333
	70S PBT	78	78	152					70S PBT	43.3333	43.3333	84.4444
	70S RNaseA	68	71	68					70S RNaseA	37.7778	39.4444	37.7778
